# Supplementary material for: A core of functional complementary bacteria infects oysters in Pacific Oyster Mortality Syndrome
Source: Anim Microbiome. 2023 May 3;5:26. doi: 10.1186/s42523-023-00246-8 (PMC10155333; doi:10.1186/s42523-023-00246-8)
Supplement: Supplementary file 11 — Additional file 11. Table S3. Absolute abundance of bacteria and their corresponding taxonomic affiliations in susceptible and resistant oyster families confronted with two different infectious environments. Susceptible oyster families are SF11, SF14, and SF15; resistant oyster families are RF21, RF23, and RF48. A indicates the Atlantic infectious environment, M the Mediterranean infectious environment. T0, T6, T12, T24, T48, T60, and T72 indicate sampling timesover the course of experimental infection. R1, R2, R3 indicate the results of each replicate. [file 42523_2023_246_MOESM11_ESM.xlsx]

## Sheet: TableS3
Supplementary Table 3. Absolute abundance of bacteria and their corresponding taxonomic affiliations in susceptible and resistant oyster families confronted with two different infectious environments. Susceptible oyster families are SF11, SF14, and SF15; resistant oyster families are RF21, RF23, and RF48. A indicates the Atlantic infectious environment, M the Mediterranean infectious environment.…
Cluster	Kingdom	Phylum	Class	Order	Family	Genus	Species	ASF11-T0-R1	ASF11-T0-R2	ASF11-T0-R3	ASF11-T6-R1	ASF11-T6-R2	ASF11-T6-R3	ASF11-T12-R1	ASF11-T12-R2	ASF11-T12-R3	ASF11-T24-R1	ASF11-T24-R2	ASF11-T24-R3	ASF11-T48-R1	ASF11-T48-R2	ASF11-T48-R3	ASF11-T60-R1	ASF11-T60-R2	ASF11-T60-R3	ASF11-T72-R1	ASF11-T72-R2	ASF11-T72-R3	ASF14-T0-R1	ASF14-T0-R2	ASF14-T0-R3	ASF14-T6-R1	ASF14-T6-R2	ASF14-T6-R3	ASF14-T12-R1	ASF14-T12-R2	ASF14-T12-R3	ASF14-T24-R1	ASF14-T24-R2	ASF14-T24-R3	ASF14-T48-R1	ASF14-T48-R2	ASF14-T48-R3	ASF14-T60-R1	ASF14-T60-R2	ASF14-T60-R3	ASF14-T72-R1	ASF14-T72-R2	ASF14-T72-R3
Cluster_2	Bacteria	Bacteroidetes	Flavobacteriia	Flavobacteriales	Flavobacteriaceae	Aquimarina	Aquimarina sp.	10227	28108	9622	21063	16638	20368	22270	19123	4931	10144	11781	16574	2560	8608	3994	93	768	7945	63	350	436	30014	20467	8523	18097	9596	9896	22691	9038	10780	2243	44201	10380	2103	3694	3253	466	221	866	460	1047	707
Cluster_3	Bacteria	Tenericutes	Mollicutes	Mycoplasmatales	Mycoplasmataceae	Mycoplasma	unknown species	203	8	1	2778	2	4	6	196	2	5	245	4	72	3	4	11	5	44	2	3	5	2622	126	4	0	33	1090	7	185	3	5	359	6	561	124	0	3	1	2	16	6	13
Cluster_4	Bacteria	Tenericutes	Mollicutes	Mycoplasmatales	Mycoplasmataceae	unknown genus	unknown species	4810	5454	2678	12431	5824	3302	3838	5093	17946	1962	1323	3951	5014	1843	4197	69	317	6	19	6	7	544	7908	4038	13481	13059	5430	14122	7618	9974	4338	3152	3175	1	28	97	229	48	103	14	51	66
Cluster_5	Bacteria	Proteobacteria	Gammaproteobacteria	Oceanospirillales	Oleiphilaceae	Oleiphilus	Oleiphilus sp.	11187	2842	6341	11152	3853	6097	9187	10551	7112	4441	9801	11290	2932	1370	2919	111	319	325	95	131	65	14310	13428	15176	13620	17442	6608	17785	20184	14840	18827	7002	9961	1237	3378	3551	665	909	575	422	299	143
Cluster_6	Bacteria	Proteobacteria	Gammaproteobacteria	Alteromonadales	Pseudoalteromonadaceae	Pseudoalteromonas	Multi-affiliation	0	0	0	0	244	180	0	213	0	267	1	1810	1243	1107	653	557	862	1147	524	522	481	2	1	1	340	128	190	0	3	0	201	755	5	914	515	630	866	625	851	494	648	912
Cluster_7	Bacteria	Bacteroidetes	Flavobacteriia	Flavobacteriales	Flavobacteriaceae	Mesoflavibacter	Multi-affiliation	0	0	0	0	0	0	0	0	0	0	0	0	0	0	0	0	26	0	0	0	0	0	0	0	1	0	0	0	2	0	0	0	0	0	109	88	0	1	0	3	0	22
Cluster_8	Bacteria	Bacteroidetes	Flavobacteriia	Flavobacteriales	Flavobacteriaceae	Multi-affiliation	Multi-affiliation	1484	2	1902	2022	1314	1458	1328	2616	2990	716	1630	0	344	331	1001	52	309	199	32	42	47	2839	4037	5871	5222	11498	8378	8863	14324	9727	9276	3326	5017	1736	1879	2570	534	426	385	151	190	155
Cluster_9	Bacteria	Proteobacteria	Gammaproteobacteria	Vibrionales	Vibrionaceae	Vibrio	Multi-affiliation	1	1	0	526	595	744	548	781	980	399	546	1137	3086	2995	2234	1923	1531	1410	973	1567	1354	1	0	1	561	132	485	313	537	472	83	250	163	1143	1019	1334	781	933	717	905	793	2206
Cluster_10	Bacteria	Proteobacteria	Gammaproteobacteria	Cellvibrionales	Cellvibrionaceae	unknown genus	unknown species	1514	0	1910	2547	2941	3770	4974	5796	3980	1983	2781	3401	5020	3807	3504	366	615	1377	139	148	315	5351	5324	5382	6009	6964	7052	9101	11852	9303	7541	2453	3364	6348	5303	9177	1499	1324	2030	810	559	386
Cluster_11	Bacteria	Bacteroidetes	Flavobacteriia	Flavobacteriales	Flavobacteriaceae	Olleya	Lacinutrix sp.	0	0	0	0	0	0	257	0	0	1	0	2	0	0	0	0	0	0	0	5	65	5	0	6	0	489	2	3	3	2	70	2	4	0	2	2	14	7	3	0	0	31
Cluster_12	Bacteria	Proteobacteria	Gammaproteobacteria	Alteromonadales	Colwelliaceae	Colwellia	unknown species	2879	551	1421	2138	1870	2882	1950	3111	1539	1462	2260	2130	2158	1805	1733	41	176	120	56	73	26	1258	1216	3563	2080	2008	261	2593	4063	2768	4379	2301	2158	452	2330	1420	480	537	509	246	223	27
Cluster_14	Bacteria	Proteobacteria	Gammaproteobacteria	Oceanospirillales	Oceanospirillaceae	Neptuniibacter	unknown species	0	0	0	0	0	0	0	0	0	0	0	0	0	0	0	3	0	0	3	0	0	1	0	0	0	0	0	0	0	0	0	0	0	120	0	1	9	0	1	15	3	9
Cluster_15	Bacteria	Proteobacteria	Gammaproteobacteria	Alteromonadales	Alteromonadaceae	Multi-affiliation	Multi-affiliation	0	0	0	0	0	0	253	178	0	1	0	1361	1035	426	617	282	551	918	341	557	332	2	2	3	0	426	0	206	1	90	0	182	361	1329	1213	1215	1082	702	769	311	583	449
Cluster_16	Bacteria	Bacteroidetes	Bacteroidia	Bacteroidales	Prolixibacteraceae	Prolixibacter	unknown species	1	1	0	0	165	2	0	154	2	0	461	1367	2315	2272	1918	1094	1216	715	714	1720	2195	3	0	1	0	1	1	2	6	2	427	444	3	1055	1368	3630	1594	840	1112	3022	1165	2943
Cluster_17	Bacteria	Bacteroidetes	Flavobacteriia	Flavobacteriales	Cryomorphaceae	Fluviicola	unknown species	9565	6293	6448	6990	7071	3662	7365	5039	1035	1652	6612	10142	2173	420	2418	97	388	136	24	14	151	4475	7227	4789	1493	2408	1406	1453	940	1461	5156	2394	1185	679	871	496	135	211	123	65	19	19
Cluster_18	Bacteria	Proteobacteria	Epsilonproteobacteria	Campylobacterales	Campylobacteraceae	Arcobacter	Multi-affiliation	1	1	2	395	0	0	244	1	8	2	0	3	4335	3873	2282	7383	6590	3818	5394	8276	5819	2	3	0	0	5	2	277	5	0	128	173	874	2188	1520	1823	3445	8063	3417	4584	3725	6037
Cluster_19	Bacteria	Proteobacteria	Gammaproteobacteria	Alteromonadales	Psychromonadaceae	Psychromonas	Psychromonas sp.	907	4	4	1252	880	7	889	958	811	194	2222	873	7622	6575	7062	845	2542	3497	1059	897	1538	247	8	3	989	2	227	370	1599	561	945	0	610	10821	9058	12598	5039	4718	4490	2496	2888	1148
Cluster_20	Bacteria	Proteobacteria	Gammaproteobacteria	Alteromonadales	Colwelliaceae	Colwellia	heterotrophic extracellular symbiont C of Adipicola pacifica	1366	324	1397	1445	1592	2026	2243	2398	1485	1040	1268	1089	1165	584	1129	50	121	125	50	26	47	1046	332	1870	1549	1449	1455	1659	2054	2312	1579	925	837	661	1594	1212	352	274	229	144	128	38
Cluster_21	Bacteria	Bacteroidetes	Flavobacteriia	Flavobacteriales	Cryomorphaceae	Salinirepens	unknown species	1	0	397	0	2	0	453	649	359	865	295	0	2879	2626	2409	2617	4987	11018	11097	6623	7323	6	1	667	249	0	322	254	703	310	426	679	553	9057	10544	8718	19165	11934	22067	21848	34073	27255
Cluster_22	Bacteria	Proteobacteria	Alphaproteobacteria	Rhodobacterales	Rhodobacteraceae	Thalassobius	Multi-affiliation	1757	847	0	319	1792	3	775	219	304	1903	226	0	236	382	167	54	131	140	118	190	345	288	0	1331	518	598	382	703	997	1352	179	664	1550	229	402	348	416	391	221	248	326	389
Cluster_23	Bacteria	Proteobacteria	Gammaproteobacteria	Thiotrichales	Piscirickettsiaceae	unknown genus	unknown species	1034	1456	935	340	1203	1520	3087	3029	2	1517	3332	1097	256	1276	348	2	29	284	4	46	18	2716	3227	253	2388	1145	1263	3070	1263	1740	325	9271	2565	137	579	149	23	17	39	38	67	136
Cluster_24	Bacteria	Proteobacteria	Epsilonproteobacteria	Campylobacterales	Campylobacteraceae	Arcobacter	Multi-affiliation	0	0	0	1	0	0	0	0	1193	441	1	379	10464	5579	8593	4704	7612	7318	2660	2839	5849	3	2	2	0	0	0	106	353	1	1118	87	1	4595	4320	6810	3859	4262	3488	1833	2501	3542
Cluster_25	Bacteria	Bacteroidetes	Bacteroidia	Bacteroidales	Marinilabiaceae	unknown genus	unknown species	0	2	0	0	0	1	0	0	2	0	290	942	555	0	133	94	709	195	113	255	1905	0	1	0	1	0	1	0	1	3	0	2	2	119	547	392	627	444	939	761	1175	1813
Cluster_26	Bacteria	Proteobacteria	Gammaproteobacteria	Alteromonadales	Psychromonadaceae	Psychromonas	Psychromonas sp.	1949	1	771	480	1242	1286	2602	1289	0	0	0	1106	213	135	186	23	30	26	6	1	1	3	432	516	390	100	836	605	476	687	590	134	163	201	184	540	111	82	107	49	45	5
Cluster_27	Bacteria	Fusobacteria	Fusobacteriia	Fusobacteriales	Fusobacteriaceae	Psychrilyobacter	Multi-affiliation	0	0	1	0	0	2	1	0	0	1	0	1	1254	2924	2216	2417	1872	561	1348	1451	9462	1	0	1	1	2	0	0	309	1	1	1	3	2474	2930	8293	3557	2301	6842	3490	3137	11675
Cluster_28	Bacteria	Proteobacteria	Alphaproteobacteria	Rhodobacterales	Rhodobacteraceae	Phaeobacter	Multi-affiliation	0	1	0	0	0	5	0	2	509	273	0	2	136	349	242	159	373	1199	461	513	472	310	0	1	2	0	1019	1	6	651	434	444	2	282	518	397	961	724	865	707	1374	823
Cluster_29	Bacteria	Bacteroidetes	Flavobacteriia	Flavobacteriales	Flavobacteriaceae	Aquibacter	unknown species	0	0	1	1	0	0	0	1	0	758	0	1	203	1	267	41	127	167	94	71	159	0	605	591	0	12	251	739	164	1	251	2	393	714	748	446	506	779	849	279	333	233
Cluster_30	Bacteria	Bacteroidetes	Flavobacteriia	Flavobacteriales	Flavobacteriaceae	Pseudofulvibacter	unknown species	1134	669	0	306	600	235	0	170	0	461	297	1	75	1	177	0	113	0	4	2	19	0	1	0	0	0	0	0	256	0	675	0	0	31	293	175	18	31	12	10	0	1
Cluster_31	Bacteria	Bacteroidetes	Flavobacteriia	Flavobacteriales	Cryomorphaceae	unknown genus	unknown species	1377	1	1834	0	90	442	529	301	165	477	1203	231	485	139	615	5	0	20	0	2	52	889	1626	3037	1152	717	994	2295	3687	2139	2554	2024	843	108	296	257	49	100	8	32	30	1
Cluster_32	Bacteria	Proteobacteria	Gammaproteobacteria	Alteromonadales	Multi-affiliation	Multi-affiliation	Multi-affiliation	0	0	0	1	0	0	0	0	0	0	0	348	3240	1639	2402	3785	4285	5000	3142	2898	3789	1	2	2	1	323	0	1	536	0	244	1355	0	1208	1354	1361	2392	2714	2333	2435	2443	3166
Cluster_33	Bacteria	Fusobacteria	Fusobacteriia	Fusobacteriales	Fusobacteriaceae	Psychrilyobacter	Multi-affiliation	0	2	0	1	0	0	1	0	0	0	0	2	0	0	0	0	0	0	1	0	0	1	0	0	0	0	0	0	0	0	0	0	1	0	96	2	0	681	538	0	0	44
Cluster_34	Bacteria	Proteobacteria	Gammaproteobacteria	Oceanospirillales	Multi-affiliation	Multi-affiliation	Multi-affiliation	1747	1056	660	0	2259	995	439	2345	1427	1192	796	3888	943	451	92	8	94	94	4	4	9	563	1940	1493	959	1368	2	1610	2774	2233	3753	698	1020	342	525	970	98	158	115	15	35	16
Cluster_35	Bacteria	Proteobacteria	Gammaproteobacteria	Oceanospirillales	Oceanospirillaceae	Neptuniibacter	Neptuniibacter sp.	0	0	0	357	0	0	0	1	0	0	235	0	2215	2059	985	240	424	330	104	203	55	0	1	0	0	0	0	0	98	870	376	113	0	1200	1356	1888	366	533	498	129	111	74
Cluster_36	Bacteria	Proteobacteria	Alphaproteobacteria	Rhodospirillales	Rhodospirillaceae	unknown genus	unknown species	0	0	0	0	0	0	0	0	0	0	0	0	0	0	0	0	0	0	0	0	0	0	0	0	0	0	0	0	0	0	0	0	0	0	0	0	0	0	0	0	0	0
Cluster_37	Bacteria	Proteobacteria	Alphaproteobacteria	Sphingomonadales	Kiloniellaceae	Kiloniella	Kiloniella spongiae	900	4984	0	510	3	682	4339	4001	0	339	474	644	0	96	170	13	0	336	9	0	59	1910	1511	1349	1540	743	1066	2464	358	516	241	1634	624	181	53	0	25	29	54	23	85	98
Cluster_38	Bacteria	Bacteroidetes	Bacteroidia	Bacteroidales	Marinilabiaceae	unknown genus	unknown species	0	0	0	0	0	0	0	0	0	0	359	1	1189	0	999	3169	3825	456	3253	5727	2909	0	0	1	0	0	0	0	2	1	91	0	0	254	467	1777	1864	870	1078	1242	1316	828
Cluster_39	Bacteria	Chloroflexi	Ardenticatenia	Ardenticatenales	unknown family	unknown genus	unknown species	708	0	0	0	2141	2412	348	1825	1913	3014	156	1883	1171	298	416	31	100	288	24	36	171	3344	665	2553	0	2500	2452	426	86	891	0	493	877	350	405	98	175	47	45	46	115	77
Cluster_40	Bacteria	Bacteroidetes	Flavobacteriia	Flavobacteriales	Cryomorphaceae	unknown genus	unknown species	0	0	0	0	0	0	0	0	1	0	0	0	1	0	0	0	1	0	0	1	2	0	0	0	1	2	0	0	0	1	0	0	0	0	0	0	1	16	20	0	0	0
Cluster_41	Bacteria	Proteobacteria	Alphaproteobacteria	Rhodobacterales	Rhodobacteraceae	Sulfitobacter	Multi-affiliation	0	0	0	0	0	0	0	0	0	0	0	0	0	0	0	0	0	0	0	0	0	0	0	0	0	0	0	0	0	0	0	0	1	1	0	0	0	0	1	0	0	0
Cluster_42	Bacteria	Proteobacteria	Alphaproteobacteria	Multi-affiliation	Multi-affiliation	Multi-affiliation	Multi-affiliation	0	2	0	0	0	0	0	1	0	0	0	0	1	0	1	3	1	1	5	0	0	1	0	0	0	1	0	0	0	0	2	4	2	0	0	1	0	1	0	0	4	0
Cluster_43	Bacteria	Proteobacteria	Gammaproteobacteria	Cellvibrionales	Cellvibrionaceae	Simiduia	unknown species	255	2	0	0	0	0	1	313	0	252	854	0	729	424	209	28	46	15	11	22	8	0	0	2	0	0	1	252	0	154	453	0	341	19	112	120	88	34	14	20	0	8
Cluster_44	Bacteria	Proteobacteria	Gammaproteobacteria	Alteromonadales	Shewanellaceae	Psychrobium	Psychrobium conchae	0	0	0	0	2	0	1	94	0	0	0	0	6264	2127	4659	6583	9124	8557	5681	6315	7676	2	1	3	0	293	0	1	215	1	2	0	1	2017	1604	2337	2952	3644	3304	3193	2137	3970
Cluster_45	Bacteria	Bacteroidetes	Multi-affiliation	Multi-affiliation	Multi-affiliation	Multi-affiliation	Multi-affiliation	1749	2636	609	1685	1009	1	1394	1101	869	888	983	440	113	0	242	28	35	0	0	1	0	525	1800	637	251	692	846	1488	2103	3448	3727	531	1930	121	476	660	174	184	22	72	28	0
Cluster_46	Bacteria	Proteobacteria	Alphaproteobacteria	Rhodobacterales	Rhodobacteraceae	Sulfitobacter	Multi-affiliation	0	1	0	0	0	0	0	0	0	0	2	0	0	0	0	0	0	0	0	0	0	0	0	1	0	0	0	0	0	0	0	0	0	1	1	0	0	0	1	0	0	0
Cluster_48	Bacteria	Proteobacteria	Gammaproteobacteria	Vibrionales	Vibrionaceae	Vibrio	Multi-affiliation	194	372	0	0	0	268	1	3	176	0	168	0	280	884	187	325	401	327	145	239	132	0	0	0	133	4	0	0	221	106	0	0	89	169	180	353	87	83	49	97	151	662
Cluster_49	Bacteria	Proteobacteria	Alphaproteobacteria	Rhodobacterales	Rhodobacteraceae	unknown genus	unknown species	0	421	542	0	1097	1368	1	638	2979	1556	476	667	399	896	59	11	68	155	29	18	71	531	1340	314	432	728	2806	383	926	641	117	838	1770	207	186	174	108	44	93	18	45	17
Cluster_50	Bacteria	Proteobacteria	Gammaproteobacteria	Oceanospirillales	SS1-B-06-26	unknown genus	unknown species	31	656	1	477	195	719	929	553	1015	880	150	174	100	1	82	5	1	1	0	0	1	1	0	0	1	6	0	1	196	160	211	291	2	50	55	122	12	54	13	3	7	0
Cluster_51	Bacteria	Proteobacteria	Alphaproteobacteria	Rhodobacterales	Rhodobacteraceae	Sulfitobacter	Multi-affiliation	0	0	0	0	0	649	0	0	0	0	1	0	1	0	0	0	0	0	0	0	0	1	0	0	0	0	0	0	0	0	0	0	0	0	2	0	0	0	1	0	3	21
Cluster_52	Bacteria	Proteobacteria	Gammaproteobacteria	Oceanospirillales	Oceanospirillaceae	Marinomonas	Marinomonas atlantica	0	0	0	0	0	0	0	0	0	3	0	0	5604	1980	3041	1618	3006	2960	1069	1732	1510	1	0	0	1	0	0	0	4	0	1	0	0	2699	1389	2122	1549	1450	1350	611	781	1553
Cluster_53	Bacteria	Proteobacteria	Gammaproteobacteria	Oceanospirillales	Oceanospirillaceae	Marinobacterium	unknown species	0	0	0	1	0	0	0	0	0	0	0	0	4727	1736	3206	2613	4833	4225	2690	2197	2445	2	0	0	0	0	0	0	0	148	91	0	0	3136	2168	3624	3349	3508	4198	2167	3258	4748
Cluster_55	Bacteria	Proteobacteria	Gammaproteobacteria	Thiotrichales	Thiotrichaceae	Leucothrix	unknown species	490	2	0	256	549	0	57	588	602	1897	0	336	561	653	358	22	91	241	110	97	84	346	921	244	0	636	0	0	526	151	192	0	227	288	418	594	187	244	322	100	175	252
Cluster_56	Bacteria	Tenericutes	Mollicutes	Mycoplasmatales	Mycoplasmataceae	Mycoplasma	unknown species	0	2	0	0	0	0	0	0	0	0	0	0	645	0	216	415	434	495	393	582	674	0	2	0	0	0	0	1	0	1	0	1	0	488	741	40	883	1359	1807	1581	1121	2555
Cluster_57	Bacteria	Proteobacteria	Gammaproteobacteria	Alteromonadales	Alteromonadaceae	Alteromonas	Multi-affiliation	0	0	0	0	0	0	0	0	0	0	0	0	58	69	0	23	68	73	102	63	49	0	0	0	0	0	0	0	0	0	66	116	0	127	92	44	117	34	67	57	82	65
Cluster_58	Bacteria	Chloroflexi	Ardenticatenia	Ardenticatenales	unknown family	unknown genus	unknown species	0	0	0	0	0	1	0	0	0	0	0	0	0	0	0	1	0	0	0	0	0	0	0	1	0	3	0	0	0	0	1	0	0	1	1	0	0	1	0	0	0	0
Cluster_59	Bacteria	Proteobacteria	Gammaproteobacteria	Vibrionales	Vibrionaceae	Vibrio	Multi-affiliation	0	0	0	0	0	0	0	507	0	339	440	741	1091	677	761	922	1399	1299	776	663	613	0	0	0	0	3	0	0	132	74	287	275	526	458	541	358	401	477	433	318	601	800
Cluster_60	Bacteria	Proteobacteria	Alphaproteobacteria	Rhodobacterales	Rhodobacteraceae	unknown genus	Multi-affiliation	0	0	0	0	0	0	0	0	0	0	0	0	0	0	0	0	0	0	0	0	0	0	0	0	0	0	0	0	0	0	2	0	0	0	0	0	0	0	0	0	3	1
Cluster_61	Bacteria	Proteobacteria	Gammaproteobacteria	Alteromonadales	Pseudoalteromonadaceae	Pseudoalteromonas	Multi-affiliation	0	0	0	0	0	0	0	0	0	0	0	841	131	128	247	18	95	122	0	23	11	1	0	0	0	0	0	0	0	0	0	0	0	305	235	83	142	71	42	30	39	21
Cluster_62	Bacteria	Proteobacteria	Epsilonproteobacteria	Campylobacterales	Campylobacteraceae	Arcobacter	unknown species	0	2	0	0	0	0	0	0	3	0	1	0	246	78	146	769	638	261	330	356	371	0	0	0	0	0	0	0	1	0	0	0	0	99	139	92	244	448	275	263	230	411
Cluster_63	Bacteria	Bacteroidetes	Flavobacteriia	Flavobacteriales	Cryomorphaceae	unknown genus	unknown species	2	0	0	0	0	1	0	0	0	0	0	0	0	0	0	15	41	6	1	5	60	0	1	0	0	0	0	0	255	205	527	0	0	111	1	50	48	34	38	48	90	21
Cluster_64	Bacteria	Proteobacteria	Gammaproteobacteria	Oceanospirillales	Oceanospirillaceae	Marinobacterium	unknown species	0	0	0	0	0	0	2	0	0	0	0	1	547	689	577	1170	1839	2519	3234	3345	3323	0	0	0	0	0	1	0	3	1	0	0	66	802	735	865	2616	2090	2335	2555	3717	4713
Cluster_65	Bacteria	Proteobacteria	Gammaproteobacteria	Oceanospirillales	Oceanospirillaceae	Marinomonas	Marinomonas sp.	0	0	0	0	0	0	0	0	0	0	1	0	2811	674	2083	3242	3120	3167	2058	1194	2456	0	0	0	0	0	0	0	0	0	0	398	379	1689	944	1529	2459	3135	3954	3427	3517	5702
Cluster_66	Bacteria	Bacteroidetes	Cytophagia	Cytophagales	Flammeovirgaceae	unknown genus	unknown species	0	0	0	0	0	0	167	198	487	0	156	0	475	645	285	21	108	33	3	0	0	2	515	79	231	645	0	361	259	535	0	0	312	332	400	11	80	55	175	38	51	20
Cluster_67	Bacteria	Proteobacteria	Deltaproteobacteria	Bdellovibrionales	Bacteriovoracaceae	Halobacteriovorax	unknown species	0	0	0	1078	0	0	1	102	0	0	0	0	136	131	0	2	0	0	0	0	0	383	0	375	650	237	0	374	438	693	1175	0	0	72	57	329	68	33	66	23	51	19
Cluster_68	Bacteria	Proteobacteria	Alphaproteobacteria	Rhizobiales	Hyphomicrobiaceae	Devosia	unknown species	381	0	0	0	0	143	0	204	0	1095	677	0	0	281	164	6	0	163	0	0	0	421	461	2049	30	304	809	197	462	313	2	847	1	78	26	0	0	0	25	32	13	0
Cluster_69	Bacteria	Proteobacteria	Alphaproteobacteria	Rhodospirillales	Rhodospirillaceae	Aestuariispira	unknown species	0	0	0	0	0	1003	0	123	0	1050	789	0	0	0	152	0	0	0	0	0	0	0	0	0	0	0	0	0	0	0	0	889	0	1	85	0	0	58	42	0	4	0
Cluster_70	Bacteria	Proteobacteria	Deltaproteobacteria	Bdellovibrionales	Bacteriovoracaceae	Peredibacter	unknown species	0	0	0	0	1	0	0	1	0	0	1	0	0	0	1	1	0	0	0	0	0	7	0	0	0	2	0	0	0	0	0	0	0	0	0	0	0	0	0	1	0	0
Cluster_71	Bacteria	Proteobacteria	Deltaproteobacteria	Oligoflexales	Oligoflexaceae	unknown genus	marine metagenome	0	534	0	0	791	843	0	0	526	436	6	0	133	0	0	0	69	1	0	43	67	257	742	257	439	541	0	169	284	300	145	0	156	0	54	20	0	0	74	23	12	0
Cluster_72	Bacteria	Proteobacteria	Gammaproteobacteria	Cellvibrionales	Cellvibrionaceae	Umboniibacter	unknown species	0	601	0	0	0	0	154	306	35	0	594	224	0	0	72	9	0	0	0	12	0	367	0	0	0	418	1	0	399	134	0	0	833	1	102	0	0	10	0	9	8	0
Cluster_73	Bacteria	Proteobacteria	Proteobacteria Incertae Sedis	unknown order	unknown family	Candidatus Tenderia	unknown species	837	1	200	715	545	1	888	259	0	1496	431	879	55	0	79	28	17	45	16	0	48	175	1422	416	176	1666	1080	279	737	1146	1	346	724	334	76	0	18	11	55	17	22	12
Cluster_74	Bacteria	Gracilibacteria	unknown class	unknown order	unknown family	unknown genus	unknown species	0	0	0	0	0	0	0	0	0	1	0	0	1162	0	531	3997	5776	3589	2656	5390	3474	1	0	0	0	0	0	0	0	0	0	0	0	910	451	1911	1596	1509	1431	1760	1489	1295
Cluster_75	Bacteria	Proteobacteria	Alphaproteobacteria	Rhodobacterales	Rhodobacteraceae	unknown genus	unknown species	190	0	0	0	1	531	1	108	647	724	2	0	142	830	389	23	143	372	74	74	1	1261	374	1104	358	995	763	410	524	386	1418	1194	813	550	376	736	145	93	378	85	168	112
Cluster_76	Bacteria	Proteobacteria	Alphaproteobacteria	Alphaproteobacteria Incertae Sedis	unknown family	unknown genus	unknown species	0	0	0	0	0	0	0	0	0	0	0	0	0	0	0	1	0	0	1	0	0	3	0	1	0	18	1	0	0	0	0	0	0	0	29	0	0	0	27	0	14	32
Cluster_77	Bacteria	Proteobacteria	Epsilonproteobacteria	Campylobacterales	Campylobacteraceae	Arcobacter	Multi-affiliation	0	0	0	0	0	0	0	0	1	0	0	1	755	827	63	2088	1795	805	1854	1767	2535	0	0	1	0	0	0	0	0	0	255	0	0	730	580	461	1070	433	508	737	754	867
Cluster_78	Bacteria	Chloroflexi	Caldilineae	Caldilineales	Caldilineaceae	unknown genus	unknown species	0	1	997	689	0	0	0	0	357	0	0	1	0	0	270	31	0	112	11	1	0	0	1572	1755	579	573	697	409	252	1	418	0	568	629	193	0	0	0	111	34	0	94
Cluster_79	Bacteria	Proteobacteria	Alphaproteobacteria	Rhodobacterales	Rhodobacteraceae	Ruegeria	Multi-affiliation	0	457	0	414	0	0	3	93	464	0	0	0	208	433	56	23	92	26	35	42	60	596	315	319	175	934	653	0	31	1103	0	0	71	29	120	213	89	18	49	25	66	39
Cluster_80	Bacteria	Bacteroidetes	Flavobacteriia	Flavobacteriales	Cryomorphaceae	NS10 marine group	unknown species	0	0	0	0	0	0	0	0	0	0	0	0	187	0	475	535	1642	2998	1337	2241	2470	0	1	0	284	0	0	0	2	0	0	0	0	431	391	178	807	799	1596	1258	1016	1105
Cluster_81	Bacteria	Proteobacteria	Deltaproteobacteria	Bdellovibrionales	Bacteriovoracaceae	Peredibacter	unknown species	656	89	0	56	221	365	74	852	306	0	0	1087	64	0	180	10	17	20	5	6	59	111	606	737	1236	437	1084	1283	1968	959	252	847	1	62	148	183	30	23	0	0	4	0
Cluster_82	Bacteria	Proteobacteria	Alphaproteobacteria	Rhodobacterales	Rhodobacteraceae	Multi-affiliation	Multi-affiliation	0	0	0	0	0	0	0	0	0	0	0	0	0	0	66	2	12	28	24	14	45	0	0	0	0	0	0	0	0	1	0	0	0	8	1	0	30	42	31	51	32	48
Cluster_83	Bacteria	Firmicutes	Clostridia	Clostridiales	JTB215	unknown genus	unknown species	0	0	0	1	0	0	0	0	0	0	0	245	0	1673	1014	3079	3159	309	2131	3803	2156	0	0	0	1	0	0	1	0	0	0	0	0	0	427	943	1476	488	894	2701	1637	870
Cluster_84	Bacteria	Proteobacteria	Alphaproteobacteria	Rhodobacterales	Rhodobacteraceae	Planktotalea	Multi-affiliation	3	1	0	0	0	514	0	179	0	477	940	0	1	0	3	37	66	90	92	49	0	0	0	0	236	0	0	0	0	105	374	0	0	43	42	52	61	49	110	79	141	72
Cluster_85	Bacteria	Bacteroidetes	Flavobacteriia	Flavobacteriales	Flavobacteriaceae	unknown genus	Flavobacteria bacterium SG-13	0	0	0	0	0	0	0	0	0	0	0	0	0	1	1	0	0	0	0	0	0	0	0	0	171	2	1	0	0	0	0	1	1	73	0	1	0	0	0	0	3	0
Cluster_86	Bacteria	Actinobacteria	Acidimicrobiia	Acidimicrobiales	Sva0996 marine group	unknown genus	unknown species	196	0	0	0	418	694	0	219	0	0	1	0	335	0	0	0	0	1	0	0	0	315	0	0	482	317	543	0	155	0	297	0	162	244	135	143	27	0	0	5	11	0
Cluster_87	Bacteria	Proteobacteria	Gammaproteobacteria	Pseudomonadales	Pseudomonadaceae	Pseudomonas	Multi-affiliation	0	0	0	0	0	0	0	0	0	0	0	0	0	0	0	0	0	0	0	2	0	0	0	0	0	0	0	0	2	0	0	0	0	0	0	0	0	0	0	0	0	0
Cluster_88	Bacteria	Proteobacteria	Alphaproteobacteria	Rhodobacterales	Rhodobacteraceae	Celeribacter	Multi-affiliation	0	0	0	0	0	0	0	0	0	0	0	0	0	0	0	0	0	0	0	0	0	0	0	0	0	0	0	0	0	2	0	0	0	0	0	0	0	0	1	1	0	0
Cluster_90	Bacteria	Proteobacteria	Gammaproteobacteria	Alteromonadales	Pseudoalteromonadaceae	Pseudoalteromonas	Multi-affiliation	0	0	0	0	0	0	1	0	0	0	0	513	71	134	81	42	77	83	31	85	35	0	0	0	0	0	0	0	0	0	0	0	1	159	86	0	51	77	38	34	47	55
Cluster_91	Bacteria	Acidobacteria	Holophagae	Acanthopleuribacterales	Acanthopleuribacteraceae	Acanthopleuribacter	Acanthopleuribacter pedis	186	0	0	348	368	555	0	0	0	0	1	0	0	26	120	0	0	0	0	0	0	5	176	0	0	1	0	145	1	0	1	191	2	0	0	0	4	0	23	0	7	0
Cluster_92	Bacteria	Proteobacteria	Deltaproteobacteria	Bdellovibrionales	Bdellovibrionaceae	OM27 clade	unknown species	3	1	0	0	0	0	0	0	0	0	0	0	0	0	0	1	0	0	0	0	0	0	1	0	0	0	0	0	0	0	0	0	0	0	0	0	1	0	0	0	0	0
Cluster_93	Bacteria	Proteobacteria	Gammaproteobacteria	Oceanospirillales	Oceanospirillaceae	Neptuniibacter	Raricirrus beryli associated bacterium	0	0	0	0	0	0	0	0	0	0	0	0	0	0	4	4	4	0	4	7	0	0	0	0	0	0	0	0	0	0	0	0	0	47	37	0	19	45	23	12	25	65
Cluster_94	Bacteria	Proteobacteria	Gammaproteobacteria	Vibrionales	Vibrionaceae	Multi-affiliation	Multi-affiliation	0	0	0	0	0	0	0	0	0	0	0	46	0	0	73	975	667	105	804	1390	311	1	0	0	0	0	0	0	0	1	0	0	305	192	238	146	65	16	56	149	85	66
Cluster_95	Bacteria	Proteobacteria	Alphaproteobacteria	Rhodobacterales	Rhodobacteraceae	Multi-affiliation	Multi-affiliation	0	461	0	0	0	1	0	0	0	0	0	0	202	173	201	13	0	95	79	83	4	207	0	116	0	3	0	291	1	132	1	0	0	202	281	103	229	238	99	65	181	89
Cluster_96	Bacteria	Planctomycetes	Planctomycetacia	Planctomycetales	Planctomycetaceae	Planctomyces	unknown species	0	726	0	0	1	1552	895	409	868	501	4	0	0	0	0	43	169	0	95	0	0	615	345	0	1013	1	0	0	2	0	0	1	0	49	0	0	0	0	89	0	54	0
Cluster_98	Bacteria	Proteobacteria	Alphaproteobacteria	Rhodobacterales	Rhodobacteraceae	Labrenzia	Multi-affiliation	396	0	219	0	645	506	540	375	0	1	267	0	0	164	218	0	65	194	18	23	2	876	641	1	498	445	317	130	418	0	686	690	0	206	196	121	25	106	19	15	75	24
Cluster_99	Bacteria	Fusobacteria	Fusobacteriia	Fusobacteriales	Fusobacteriaceae	Propionigenium	unknown species	1	0	0	0	0	0	0	0	0	0	0	0	0	0	222	274	416	0	196	349	226	0	0	0	0	0	1	1	0	1	0	0	0	0	211	0	125	62	151	427	78	823
Cluster_100	Bacteria	Proteobacteria	Alphaproteobacteria	Rhodospirillales	Rhodospirillaceae	unknown genus	unknown species	0	0	0	0	0	0	0	0	0	0	0	0	0	0	1	0	0	0	0	0	0	0	0	0	0	2	0	0	0	0	0	1	0	0	63	0	14	0	0	0	0	56
Cluster_101	Bacteria	Proteobacteria	Gammaproteobacteria	Vibrionales	Vibrionaceae	Vibrio	Multi-affiliation	0	0	0	0	91	0	210	0	0	195	0	433	737	101	231	691	913	431	517	1632	808	0	0	0	0	0	0	0	0	347	0	0	0	663	344	408	517	423	212	1282	1083	1191
Cluster_102	Bacteria	Bacteroidetes	Sphingobacteriia	Sphingobacteriales	Sphingobacteriaceae	unknown genus	unknown species	0	0	0	0	0	0	0	0	0	0	0	148	0	0	121	0	0	0	0	32	0	2	0	0	0	0	0	0	0	0	0	0	1487	0	73	0	0	0	37	4	4	31
Cluster_103	Bacteria	Proteobacteria	Gammaproteobacteria	Alteromonadales	Shewanellaceae	Psychrobium	unknown species	0	0	0	0	0	0	0	0	0	0	0	0	86	5	43	283	263	258	185	248	122	0	0	0	0	6	0	0	1	0	0	0	0	4	21	7	76	80	61	66	36	92
Cluster_104	Bacteria	Proteobacteria	Gammaproteobacteria	Cellvibrionales	Cellvibrionaceae	Umboniibacter	unknown species	1169	315	1003	1034	188	647	890	1998	642	801	1	317	365	138	87	0	13	0	0	0	0	0	0	0	1	227	0	228	182	340	759	790	1	0	91	0	6	21	0	0	0	15
Cluster_105	Bacteria	Planctomycetes	Planctomycetacia	Planctomycetales	Planctomycetaceae	Planctomyces	unknown species	0	0	33	415	0	0	234	292	87	1218	140	0	199	0	138	0	0	100	38	1	1	963	666	0	0	1055	365	0	188	264	1	362	593	289	0	0	0	104	68	1	0	49
Cluster_106	Bacteria	Proteobacteria	Gammaproteobacteria	Oceanospirillales	Oceanospirillaceae	Amphritea	unknown species	0	0	0	0	1	0	0	0	0	1	0	0	161	0	211	97	74	206	171	144	143	1	0	0	0	0	0	0	0	0	0	0	14	171	256	363	170	171	117	200	177	113
Cluster_107	Bacteria	Proteobacteria	Alphaproteobacteria	Rhizobiales	Hyphomicrobiaceae	Filomicrobium	unknown species	0	346	0	1	284	591	526	0	0	0	336	0	96	313	0	6	0	47	0	8	0	463	263	416	269	602	0	283	1	1014	0	670	1	122	121	0	27	0	24	5	23	8
Cluster_108	Bacteria	Proteobacteria	Alphaproteobacteria	Rhizobiales	Phyllobacteriaceae	Cohaesibacter	unknown species	0	0	0	0	0	1	0	0	0	0	0	0	0	193	0	1	1	51	8	23	0	0	0	1	123	3	403	798	0	0	0	1	148	32	25	0	16	29	26	14	19	0
Cluster_109	Bacteria	Proteobacteria	Gammaproteobacteria	Thiotrichales	Piscirickettsiaceae	unknown genus	unknown species	235	0	0	0	520	0	2	676	0	455	0	0	118	0	0	0	0	157	0	0	0	647	473	412	415	0	180	1514	302	264	0	3485	273	117	41	48	0	0	26	18	62	34
Cluster_110	Bacteria	Proteobacteria	Alphaproteobacteria	Rhodobacterales	Rhodobacteraceae	Litoreibacter	Multi-affiliation	0	0	0	1	0	0	0	0	0	0	0	0	0	0	0	0	0	0	2	8	1	6	0	3	0	0	0	0	0	1	1	0	0	6	9	2	1	5	4	21	3	2
Cluster_111	Bacteria	Proteobacteria	Gammaproteobacteria	Cellvibrionales	Porticoccaceae	Porticoccus	Multi-affiliation	0	0	0	0	0	0	145	72	0	0	676	1	52	0	162	34	78	20	48	35	2	0	0	0	280	0	1	629	1	0	77	0	755	0	25	97	31	39	59	18	26	56
Cluster_112	Bacteria	Proteobacteria	Gammaproteobacteria	Oceanospirillales	Oceanospirillaceae	Marinobacterium	unknown species	0	0	0	0	1	0	0	0	0	0	0	0	1937	661	1642	1226	1901	1625	1277	865	935	1	0	0	0	0	0	2	0	0	0	0	0	1499	1156	1416	1282	1332	1720	907	1215	1706
Cluster_113	Bacteria	Chloroflexi	Ardenticatenia	Ardenticatenales	unknown family	unknown genus	unknown species	976	20	0	80	0	372	0	729	601	0	105	433	200	173	195	2	53	139	0	0	1	1928	301	450	0	1155	995	1296	332	642	136	230	669	726	361	203	164	157	140	91	81	186
Cluster_114	Bacteria	Proteobacteria	Alphaproteobacteria	Rhodobacterales	Rhodobacteraceae	Marivita	unknown species	1	0	0	0	0	0	278	178	120	0	1132	0	0	109	46	4	31	25	27	36	14	766	0	0	185	338	1	268	215	0	256	0	0	277	65	265	49	39	70	63	74	62
Cluster_115	Bacteria	Gracilibacteria	unknown class	unknown order	unknown family	unknown genus	bioreactor metagenome	0	0	0	0	0	0	0	0	0	0	0	0	545	247	1074	957	2656	3029	1104	1014	1253	0	0	1	0	0	0	0	1	0	0	0	0	289	302	423	791	945	978	739	615	1152
Cluster_116	Bacteria	Bacteroidetes	Bacteroidia	Bacteroidales	Porphyromonadaceae	unknown genus	unknown species	0	0	0	0	0	0	0	0	0	0	0	0	192	316	255	77	463	1	222	405	548	1	0	0	0	1	0	0	0	0	0	0	0	36	69	508	989	1126	1006	2710	803	1676
Cluster_117	Bacteria	Proteobacteria	Gammaproteobacteria	Pseudomonadales	Pseudomonadaceae	Pseudomonas	Multi-affiliation	0	1	0	0	0	0	0	0	0	0	0	0	0	0	0	0	0	0	0	0	0	0	237	0	172	152	0	315	99	0	0	120	80	0	27	28	0	0	2	0	0	0
Cluster_118	Bacteria	Bacteroidetes	Flavobacteriia	Flavobacteriales	Flavobacteriaceae	Flavirhabdus	Flavobacteriaceae bacterium LPK5	1	0	0	0	0	0	0	0	0	0	0	1	0	0	0	0	0	0	0	0	0	0	0	0	0	1	0	0	0	0	0	0	0	0	0	84	0	0	0	0	0	0
Cluster_119	Bacteria	Proteobacteria	Alphaproteobacteria	Rhodobacterales	Rhodobacteraceae	Roseovarius	Multi-affiliation	0	0	0	120	0	0	1	39	0	0	347	0	0	0	19	0	28	49	7	0	0	199	0	0	0	319	13	0	622	1046	341	987	339	0	226	204	26	0	26	0	61	14
Cluster_121	Bacteria	Proteobacteria	Gammaproteobacteria	Alteromonadales	Alteromonadaceae	Marinobacter	Multi-affiliation	0	0	0	0	0	0	0	0	0	0	0	0	0	0	0	0	0	0	0	0	0	0	0	0	0	0	0	0	0	0	0	0	0	0	0	0	0	0	0	0	0	0
Cluster_122	Bacteria	Bacteroidetes	Sphingobacteriia	Sphingobacteriales	Saprospiraceae	Aureispira	Saprospira sp.	0	0	0	0	0	0	0	0	0	0	0	0	0	0	0	0	0	0	0	0	0	0	0	0	0	0	0	0	0	0	0	0	0	0	0	0	0	0	0	0	2	0
Cluster_123	Bacteria	Proteobacteria	Gammaproteobacteria	Oceanospirillales	MBAE14	unknown genus	unknown species	0	0	0	0	115	753	82	136	631	516	4	0	196	121	0	4	6	56	0	0	0	187	0	302	0	0	0	0	46	0	0	0	303	0	0	0	0	0	0	0	0	0
Cluster_126	Bacteria	Firmicutes	Clostridia	Clostridiales	Family XII	Fusibacter	unknown species	0	1	0	1	0	0	0	0	1	0	0	0	0	0	214	2359	1460	70	1342	2386	3455	0	1	0	0	0	0	0	0	0	0	0	0	144	175	8	1887	909	643	1706	2284	837
Cluster_127	Bacteria	Actinobacteria	Acidimicrobiia	Acidimicrobiales	Acidimicrobiaceae	Multi-affiliation	Multi-affiliation	425	0	0	0	0	0	376	0	0	956	0	0	100	0	0	17	0	1	0	0	0	130	356	485	0	310	1000	0	212	0	349	17	213	0	102	218	0	0	0	0	0	0
Cluster_128	Bacteria	Proteobacteria	Alphaproteobacteria	Rhodobacterales	Rhodobacteraceae	Loktanella	Multi-affiliation	0	0	0	513	1	0	377	0	0	0	0	0	0	0	0	0	0	0	0	1	60	0	0	0	0	0	3	0	0	0	0	0	1	0	1	4	0	0	0	0	0	0
Cluster_129	Bacteria	Proteobacteria	Gammaproteobacteria	Alteromonadales	Shewanellaceae	Psychrobium	Psychrobium conchae	0	0	0	0	0	0	0	0	0	0	0	0	1297	0	1365	1427	2173	2564	1287	1074	1991	0	0	0	0	0	0	0	2	0	0	352	0	301	234	490	437	705	343	476	284	276
Cluster_130	Bacteria	Planctomycetes	Planctomycetacia	Planctomycetales	Planctomycetaceae	Pirellula	unknown species	0	485	427	633	753	0	0	357	0	629	254	1672	0	175	0	57	0	0	0	23	0	273	950	1137	0	314	1817	728	1225	446	457	0	256	0	0	1	140	0	0	19	1	0
Cluster_131	Bacteria	Proteobacteria	Gammaproteobacteria	Alteromonadales	Pseudoalteromonadaceae	Psychrosphaera	Multi-affiliation	1	1	0	0	0	0	0	0	0	0	0	0	56	0	0	0	0	55	0	6	17	0	0	0	0	0	0	0	0	0	0	0	0	0	0	48	18	13	30	4	11	0
Cluster_132	Bacteria	Proteobacteria	Alphaproteobacteria	Rhodobacterales	Rhodobacteraceae	Multi-affiliation	Multi-affiliation	0	0	0	0	0	0	0	0	0	0	0	0	0	0	0	2	0	0	0	17	0	0	0	0	0	0	0	0	0	0	0	0	0	0	4	0	10	11	6	0	0	37
Cluster_133	Bacteria	Proteobacteria	Gammaproteobacteria	Pseudomonadales	Moraxellaceae	Acinetobacter	Multi-affiliation	1	3591	0	0	0	0	3	0	0	0	0	0	0	0	0	0	0	0	0	0	0	0	0	146	0	0	0	0	0	0	0	0	0	0	0	0	0	0	0	0	0	0
Cluster_134	Bacteria	Proteobacteria	Gammaproteobacteria	Thiotrichales	Thiotrichaceae	Thiothrix	unknown species	0	788	807	0	0	336	214	273	0	433	0	869	0	233	423	18	82	255	181	67	214	0	0	0	0	0	527	0	0	312	0	0	0	491	752	405	381	191	412	203	383	193
Cluster_135	Bacteria	Actinobacteria	Actinobacteria	Corynebacteriales	Nocardiaceae	Rhodococcus	Multi-affiliation	0	0	0	0	0	0	1	0	0	0	0	0	0	0	0	0	0	0	0	0	0	0	0	0	0	0	0	0	0	0	0	0	0	0	0	0	3	0	0	0	0	0
Cluster_136	Bacteria	Proteobacteria	Alphaproteobacteria	Rhodobacterales	Rhodobacteraceae	Loktanella	Multi-affiliation	191	0	0	0	0	0	0	0	0	0	0	0	0	0	0	14	0	54	4	0	0	1	0	0	1	0	0	0	0	3	0	0	0	0	0	178	0	22	2	36	0	0
Cluster_137	Bacteria	Proteobacteria	Alphaproteobacteria	Rhodobacterales	Rhodobacteraceae	unknown genus	unknown species	224	0	0	0	0	0	0	0	0	0	0	0	86	0	0	1	0	24	0	0	0	0	0	0	0	0	816	0	0	0	3	0	205	36	37	0	0	7	23	13	10	0
Cluster_138	Bacteria	Proteobacteria	Gammaproteobacteria	Oceanospirillales	Oceanospirillaceae	Litoribacillus	unknown species	0	0	0	0	0	0	1	1	0	0	0	0	175	0	232	101	75	293	3	17	55	0	0	0	0	0	0	0	0	0	0	0	0	587	637	832	289	354	204	60	164	107
Cluster_139	Bacteria	Proteobacteria	Gammaproteobacteria	Thiotrichales	Thiotrichaceae	Thiothrix	unknown species	0	0	0	0	0	0	0	0	0	0	339	395	269	95	0	33	62	26	127	108	52	0	297	0	1	1	0	1	128	0	756	374	0	221	727	597	456	200	277	171	560	289
Cluster_141	Bacteria	Proteobacteria	Gammaproteobacteria	Vibrionales	Vibrionaceae	Vibrio	Multi-affiliation	0	0	0	0	0	0	0	0	0	0	0	0	282	128	156	132	135	47	59	101	188	0	0	0	1	0	0	0	0	4	0	0	0	0	3	123	12	13	40	1	16	35
Cluster_142	Bacteria	Proteobacteria	Skagenf62	unknown order	unknown family	unknown genus	unknown species	0	2	0	0	0	0	0	0	0	0	0	0	104	452	48	13	0	37	10	11	60	1	0	2	0	3	0	0	183	0	160	0	2	67	80	40	53	12	52	35	37	50
Cluster_143	Bacteria	Proteobacteria	Alphaproteobacteria	Rhodobacterales	Rhodobacteraceae	Poseidonocella	Tropicibacter sp.	0	0	0	0	0	534	0	146	0	391	164	0	0	0	285	9	24	64	15	0	0	0	0	0	265	128	333	0	371	225	365	533	0	80	230	149	122	119	83	83	115	70
Cluster_144	Bacteria	Proteobacteria	Alphaproteobacteria	Rhodobacterales	Rhodobacteraceae	Sulfitobacter	Multi-affiliation	83	0	1	0	0	5	1	177	0	53	1	0	0	0	39	4	3	66	62	40	29	644	0	0	205	7	173	1	0	6	4	2	0	88	50	0	24	4	0	62	72	32
Cluster_145	Bacteria	Bacteroidetes	Flavobacteriia	Flavobacteriales	Cryomorphaceae	unknown genus	unknown species	0	0	0	0	0	0	1	0	0	0	0	1	1	1	297	0	34	0	0	15	1	0	0	0	278	0	0	0	0	0	0	143	115	170	49	154	27	47	48	28	15	0
Cluster_146	Bacteria	Proteobacteria	Betaproteobacteria	Methylophilales	Methylophilaceae	Methylotenera	unknown species	1	0	0	0	0	0	0	0	0	0	0	0	0	0	0	0	0	0	9	0	32	324	0	0	135	0	330	0	0	0	0	0	0	47	0	100	1	0	0	0	5	0
Cluster_147	Bacteria	Planctomycetes	Planctomycetacia	Planctomycetales	Planctomycetaceae	Rhodopirellula	Multi-affiliation	0	1	0	0	0	0	0	0	1	0	0	0	0	0	0	0	218	0	0	0	0	0	0	0	0	375	1	0	0	206	1	0	0	0	0	0	0	0	0	0	0	0
Cluster_148	Bacteria	Fibrobacteres	Chitinivibrionia	possible order 07	unknown family	unknown genus	unknown species	0	0	0	481	0	0	0	28	0	0	0	0	0	0	0	0	3	0	0	0	0	156	0	302	169	575	0	194	0	0	0	0	506	32	0	102	1	0	0	16	20	50
Cluster_149	Bacteria	Bacteroidetes	Flavobacteriia	Flavobacteriales	Flavobacteriaceae	Jejuia	Gaetbulibacter sp.	0	0	0	0	0	0	0	0	0	0	0	0	0	0	1	0	0	0	0	0	0	0	0	0	0	0	0	0	0	0	0	0	0	0	0	0	0	1	0	0	0	0
Cluster_150	Bacteria	Proteobacteria	Alphaproteobacteria	Rhizobiales	Hyphomicrobiaceae	Maritalea	Maritalea sp.	0	0	0	0	0	0	0	0	0	0	0	0	0	0	0	0	0	0	0	0	0	309	0	0	0	0	0	0	0	0	0	0	0	0	0	0	0	0	0	0	0	0
Cluster_151	Bacteria	Proteobacteria	Gammaproteobacteria	Vibrionales	Vibrionaceae	Multi-affiliation	Multi-affiliation	0	0	0	0	0	0	303	0	0	0	1	1	474	957	93	219	773	137	109	329	328	0	0	0	0	0	0	0	159	0	0	372	0	270	70	275	86	33	70	14	104	74
Cluster_152	Bacteria	Proteobacteria	Alphaproteobacteria	Rhizobiales	Rhizobiaceae	Multi-affiliation	Multi-affiliation	0	0	0	0	0	0	0	0	0	434	0	0	189	0	0	0	0	0	0	0	0	1	0	0	0	0	0	0	0	0	349	0	474	0	82	0	0	0	122	35	10	0
Cluster_153	Bacteria	Proteobacteria	Alphaproteobacteria	Rhodobacterales	Rhodobacteraceae	unknown genus	Multi-affiliation	1	0	0	0	0	0	0	0	0	0	0	0	0	1	0	1	0	2	1	1	2	1	0	0	325	0	0	95	0	3	0	1	0	137	56	0	26	28	13	33	29	1
Cluster_154	Bacteria	Proteobacteria	Gammaproteobacteria	Oceanospirillales	Oceanospirillaceae	Amphritea	unknown species	0	0	0	0	0	0	0	0	0	0	344	0	320	129	111	82	324	204	285	251	252	0	0	0	0	0	0	0	1	0	139	596	0	161	321	257	604	762	902	2419	1672	1854
Cluster_155	Bacteria	Proteobacteria	Gammaproteobacteria	Pseudomonadales	Pseudomonadaceae	Pseudomonas	Multi-affiliation	0	0	0	0	0	0	0	0	0	0	0	0	0	0	0	0	0	0	0	0	0	0	525	146	0	1	0	38	36	484	128	134	0	0	25	0	14	0	0	2	4	0
Cluster_156	Bacteria	Proteobacteria	Gammaproteobacteria	Cellvibrionales	Cellvibrionaceae	unknown genus	unknown species	0	0	0	0	0	0	1	0	0	0	1	0	0	0	0	0	0	0	0	0	0	5	0	0	0	6	0	0	1	0	0	0	0	0	0	0	0	0	0	0	0	0
Cluster_157	Bacteria	Bacteroidetes	Flavobacteriia	Flavobacteriales	Flavobacteriaceae	Polaribacter 2	Flavobacteriaceae bacterium AM2	0	0	0	0	0	0	0	0	0	0	0	0	0	0	0	0	0	0	9	0	0	0	0	0	0	0	0	0	0	0	0	0	194	0	0	0	0	0	0	0	16	6
Cluster_158	Bacteria	Proteobacteria	Alphaproteobacteria	Rhodobacterales	Rhodobacteraceae	unknown genus	unknown species	0	190	0	0	0	0	0	0	0	0	0	472	0	248	120	0	39	52	22	12	90	208	0	0	0	361	0	520	566	446	217	614	105	59	94	0	93	33	64	45	104	28
Cluster_159	Bacteria	Proteobacteria	Deltaproteobacteria	Myxococcales	Nannocystaceae	unknown genus	unknown species	0	0	0	0	0	0	0	0	0	0	0	0	0	0	0	1	0	0	0	0	0	0	0	0	0	8	0	0	0	0	0	0	0	0	0	0	0	0	0	0	0	0
Cluster_160	Bacteria	Proteobacteria	Gammaproteobacteria	Alteromonadales	Pseudoalteromonadaceae	Pseudoalteromonas	Multi-affiliation	0	0	0	0	0	1	0	212	0	0	0	1	480	244	480	400	593	624	437	541	381	0	0	0	0	2	0	0	116	0	233	2	0	467	284	221	326	225	254	197	266	236
Cluster_162	Bacteria	Proteobacteria	Betaproteobacteria	Rhodocyclales	Rhodocyclaceae	Thauera	unknown species	409	0	525	318	150	390	150	265	326	387	342	299	99	276	0	0	0	60	0	22	7	0	0	149	0	0	0	0	0	0	3	0	0	0	0	0	0	0	0	0	0	0
Cluster_163	Bacteria	Proteobacteria	Alphaproteobacteria	Rhizobiales	Phyllobacteriaceae	unknown genus	unknown species	0	0	0	0	0	0	0	0	138	365	0	0	0	0	0	1	0	0	0	0	0	0	0	0	0	0	0	292	0	300	0	0	0	0	49	0	9	0	3	0	2	0
Cluster_165	Bacteria	Acidobacteria	Solibacteres	Solibacterales	Solibacteraceae (Subgroup 3)	PAUC26f	unknown species	0	0	0	0	0	0	332	235	0	0	0	0	0	213	0	0	0	0	1	30	0	0	0	0	0	0	0	108	14	155	0	0	105	1	60	1	0	0	0	11	0	1
Cluster_166	Bacteria	Proteobacteria	Alphaproteobacteria	4-Org1-14	unknown family	unknown genus	unknown species	200	0	401	614	0	873	0	178	764	1284	0	456	0	0	157	2	0	84	10	13	90	4	172	0	0	379	2	196	128	352	684	5	338	104	1	101	21	10	13	0	7	43
Cluster_167	Bacteria	Proteobacteria	Gammaproteobacteria	unknown order	unknown family	unknown genus	unknown species	0	0	0	0	0	0	0	0	0	237	0	0	136	144	53	41	72	21	79	71	21	0	0	0	0	166	0	0	0	0	0	0	0	0	55	0	96	90	34	48	67	68
Cluster_168	Bacteria	Proteobacteria	Alphaproteobacteria	Rhodobacterales	Rhodobacteraceae	Pseudoruegeria	unknown species	0	0	0	0	0	0	1	0	0	0	0	0	0	0	40	0	59	0	37	17	36	403	598	406	0	339	0	0	0	1116	1	0	343	84	220	224	112	134	72	64	166	58
Cluster_169	Bacteria	Chloroflexi	Ardenticatenia	Ardenticatenales	unknown family	unknown genus	unknown species	0	0	0	0	0	0	0	0	0	0	1	1	1	0	0	0	0	0	0	0	0	0	0	0	0	368	0	0	1	0	1	0	0	0	0	0	0	0	0	0	1	0
Cluster_170	Bacteria	Planctomycetes	Planctomycetacia	Planctomycetales	Planctomycetaceae	Planctomyces	unknown species	0	0	0	0	0	0	0	0	0	0	0	0	0	0	0	0	0	0	0	0	0	0	437	0	0	738	0	0	0	0	0	200	301	0	0	0	36	1	1	1	0	0
Cluster_171	Bacteria	Proteobacteria	Alphaproteobacteria	Rhodobacterales	Rhodobacteraceae	unknown genus	unknown species	447	0	0	0	0	0	0	0	0	0	0	0	0	0	0	0	0	0	0	0	0	364	271	0	187	0	437	496	0	187	208	0	1	91	0	0	0	0	6	7	0	0
Cluster_172	Bacteria	Verrucomicrobia	Verrucomicrobiae	Verrucomicrobiales	Verrucomicrobiaceae	Roseibacillus	unknown species	0	0	0	0	0	0	0	0	1	0	159	0	0	0	0	0	70	0	1	0	0	0	0	961	0	0	0	0	0	0	0	0	0	0	0	0	0	0	29	5	1	0
Cluster_173	Bacteria	Planctomycetes	Planctomycetacia	Planctomycetales	Planctomycetaceae	Blastopirellula	unknown species	1	420	1088	0	0	0	0	0	0	760	0	0	34	0	151	0	0	0	0	77	0	2	719	1	0	0	617	0	0	0	0	333	0	0	85	0	0	0	0	33	0	1
Cluster_174	Bacteria	Actinobacteria	Acidimicrobiia	Acidimicrobiales	unknown family	unknown genus	unknown species	0	0	0	0	0	0	0	0	0	0	0	0	0	0	0	0	0	0	0	0	0	0	0	0	0	0	0	0	0	0	0	0	0	162	0	0	0	0	0	0	0	1
Cluster_175	Bacteria	Bacteroidetes	Sphingobacteriia	Sphingobacteriales	Saprospiraceae	unknown genus	unknown species	0	0	237	0	467	1515	2	97	833	1837	5	0	18	360	168	15	21	0	9	30	25	134	0	0	1	525	611	0	413	653	0	2	0	112	157	0	83	0	61	52	65	15
Cluster_176	Bacteria	Bacteroidetes	Flavobacteriia	Flavobacteriales	Flavobacteriaceae	Aquibacter	unknown species	0	0	0	0	0	0	0	0	0	0	0	0	0	0	0	0	0	0	0	0	0	228	0	153	0	0	472	0	0	365	0	0	0	0	0	0	0	0	0	0	17	0
Cluster_177	Bacteria	Planctomycetes	Planctomycetacia	Planctomycetales	Planctomycetaceae	Bythopirellula	unknown species	0	0	0	0	0	723	0	0	0	0	1	0	0	0	0	0	0	0	0	0	0	489	454	0	0	0	710	0	0	484	0	0	463	135	0	57	0	0	0	0	0	0
Cluster_178	Bacteria	Bacteroidetes	Sphingobacteriia	Sphingobacteriales	Sphingobacteriaceae	Sphingobacterium	Multi-affiliation	0	0	0	0	0	1	0	0	0	1	0	0	0	0	0	0	2	0	0	0	0	0	0	0	0	0	0	0	0	0	0	0	0	0	0	0	1	0	0	1	0	0
Cluster_179	Bacteria	Proteobacteria	Alphaproteobacteria	Rhodobacterales	Rhodobacteraceae	Jannaschia	unknown species	0	0	463	0	0	417	2	153	0	1	172	0	0	0	28	0	20	61	14	2	38	1	0	1	1	105	958	109	168	0	0	9	473	6	18	1	48	5	68	1	12	0
Cluster_180	Bacteria	Proteobacteria	Alphaproteobacteria	Rhodobacterales	Rhodobacteraceae	Litoreibacter	unknown species	0	0	0	0	0	1157	0	0	0	0	289	104	0	276	0	0	32	47	4	7	0	399	0	1103	0	0	127	0	0	660	326	0	356	112	58	116	110	141	202	34	136	7
Cluster_181	Bacteria	Proteobacteria	Gammaproteobacteria	Vibrionales	Vibrionaceae	Vibrio	unknown species	0	0	0	0	0	0	0	0	0	0	0	0	0	0	268	290	328	71	403	386	453	0	1	1	0	247	0	0	0	0	0	0	0	70	113	266	154	62	254	208	331	697
Cluster_182	Bacteria	Proteobacteria	Alphaproteobacteria	Rhizobiales	OCS116 clade	unknown genus	unknown species	0	0	0	0	0	476	0	56	0	370	2	0	60	365	89	13	48	80	43	42	32	0	0	465	0	0	0	0	0	0	0	0	144	197	40	44	77	34	72	22	102	90
Cluster_183	Bacteria	Proteobacteria	Gammaproteobacteria	Oceanospirillales	Oceanospirillaceae	unknown genus	unknown species	0	0	0	0	0	0	0	0	0	0	0	0	0	0	0	0	0	0	0	0	0	0	0	0	0	0	0	0	0	0	0	0	0	0	0	0	0	0	0	0	0	0
Cluster_184	Bacteria	Bacteroidetes	Flavobacteriia	Flavobacteriales	Cryomorphaceae	unknown genus	unknown species	304	0	0	0	0	0	0	0	0	0	0	0	0	0	0	0	0	0	0	1	0	0	0	0	0	0	0	0	0	0	0	0	0	0	0	0	0	0	0	11	0	0
Cluster_185	Bacteria	Bacteroidetes	Flavobacteriia	Flavobacteriales	Flavobacteriaceae	Aquimarina	Aquimarina mytili	0	0	0	0	0	0	0	0	0	0	1	0	0	0	0	0	2	0	0	0	0	0	0	0	0	0	0	0	0	0	0	0	0	0	0	0	0	1	8	2	9	0
Cluster_186	Bacteria	Proteobacteria	Gammaproteobacteria	Gammaproteobacteria Incertae Sedis	unknown family	unknown genus	unknown species	421	0	0	0	529	0	1	115	0	0	0	351	0	0	0	0	0	1	0	5	0	0	336	297	153	0	815	530	647	1256	0	411	1854	133	95	9	16	0	40	15	13	53
Cluster_187	Bacteria	Bacteroidetes	Sphingobacteriia	Sphingobacteriales	Saprospiraceae	unknown genus	unknown species	383	0	0	0	0	0	0	0	423	0	0	736	0	0	0	0	0	1	0	0	0	0	0	0	0	0	0	0	1	305	0	117	327	58	59	0	32	0	39	0	14	0
Cluster_188	Bacteria	Actinobacteria	Acidimicrobiia	Acidimicrobiales	unknown family	unknown genus	unknown species	0	0	0	0	0	0	0	0	0	0	0	526	0	0	0	0	52	153	33	0	135	392	0	0	0	0	0	0	0	0	67	0	381	127	0	0	0	0	26	0	0	0
Cluster_189	Bacteria	Proteobacteria	Alphaproteobacteria	Rhodobacterales	Rhodobacteraceae	Litoreibacter	Multi-affiliation	0	0	0	0	0	1	0	42	0	0	0	0	0	0	0	0	0	0	0	0	0	0	0	1	0	0	0	0	0	0	0	0	0	0	0	1	1	0	1	0	16	0
Cluster_190	Bacteria	Gracilibacteria	unknown class	unknown order	unknown family	unknown genus	Multi-affiliation	0	0	0	0	0	0	0	0	0	0	0	0	66	0	165	206	181	646	309	167	132	0	0	0	0	0	0	0	0	0	1	0	0	173	110	391	288	212	65	141	140	57
Cluster_191	Bacteria	Bacteroidetes	Sphingobacteriia	Sphingobacteriales	Saprospiraceae	unknown genus	unknown species	0	1	0	0	331	0	0	0	0	569	557	0	0	0	113	17	0	0	0	0	41	674	0	174	273	0	0	1	0	583	1	313	329	91	0	0	9	62	0	1	0	0
Cluster_192	Bacteria	Proteobacteria	Alphaproteobacteria	Rhodobacterales	Rhodobacteraceae	unknown genus	unknown species	0	0	0	0	418	0	0	386	0	0	192	0	0	0	158	0	32	0	0	0	0	77	0	0	214	0	0	0	0	236	2	0	0	0	0	106	8	0	28	0	0	0
Cluster_193	Bacteria	Bacteroidetes	Flavobacteriia	Flavobacteriales	Flavobacteriaceae	Mesonia	Multi-affiliation	0	0	0	0	0	0	0	0	0	0	0	0	0	0	0	0	0	0	0	0	0	0	0	0	0	0	0	0	0	0	0	0	0	0	0	0	0	0	0	0	0	0
Cluster_195	Bacteria	Bacteroidetes	Bacteroidetes Incertae Sedis	Order II	Rhodothermaceae	unknown genus	unknown species	107	0	0	0	0	340	616	118	348	205	2	659	0	0	81	0	0	24	0	0	0	0	0	0	0	533	0	0	70	344	0	0	0	49	0	0	30	28	0	0	1	9
Cluster_196	Bacteria	Actinobacteria	Acidimicrobiia	Acidimicrobiales	Sva0996 marine group	unknown genus	unknown species	107	0	0	23	0	115	0	204	526	181	180	0	0	195	7	2	0	62	24	0	0	754	0	0	175	500	0	0	17	297	0	2	37	96	0	0	38	0	47	0	30	24
Cluster_197	Bacteria	Proteobacteria	Alphaproteobacteria	Rhizobiales	Phyllobacteriaceae	Cohaesibacter	unknown species	0	0	641	0	169	0	0	0	0	0	469	586	93	0	0	4	24	50	0	0	0	602	0	797	820	188	1178	120	428	882	0	296	969	152	147	0	21	0	26	4	6	33
Cluster_198	Bacteria	Proteobacteria	Alphaproteobacteria	Emcibacterales	Emcibacteraceae	Emcibacter	bacterium endosymbiont of Osedax mucofloris	0	0	0	0	0	0	0	0	0	0	0	0	0	0	0	0	0	0	0	0	0	0	0	0	223	0	557	0	0	1	0	0	0	0	4	0	0	0	0	0	0	0
Cluster_200	Bacteria	Planctomycetes	Planctomycetacia	Planctomycetales	Planctomycetaceae	Blastopirellula	unknown species	161	0	0	76	0	0	0	192	0	114	0	0	0	63	0	0	0	28	0	14	0	280	0	0	0	0	265	0	137	1	0	190	502	0	13	0	0	0	0	51	24	13
Cluster_201	Bacteria	Proteobacteria	Alphaproteobacteria	Rhodobacterales	Rhodobacteraceae	Multi-affiliation	Multi-affiliation	128	0	0	0	0	0	1	0	557	0	0	0	0	251	97	7	33	36	22	0	44	263	0	0	637	0	328	0	1	264	1	1	1	181	139	61	48	19	78	17	62	31
Cluster_202	Bacteria	Bacteroidetes	Sphingobacteriia	Sphingobacteriales	Saprospiraceae	Lewinella	Lewinella cohaerens	0	0	1299	321	0	0	0	0	0	377	232	0	0	0	100	0	37	53	5	0	22	0	0	1	0	0	121	238	0	247	0	0	248	0	0	0	0	0	0	0	5	0
Cluster_203	Bacteria	Proteobacteria	Alphaproteobacteria	Rhodobacterales	Rhodobacteraceae	Multi-affiliation	Multi-affiliation	328	0	0	0	0	0	0	0	0	0	0	144	0	0	94	0	2	1	0	0	0	0	0	0	0	0	0	0	0	2	0	70	0	0	0	0	0	32	25	11	1	0
Cluster_204	Bacteria	Proteobacteria	Alphaproteobacteria	Sphingomonadales	Erythrobacteraceae	Multi-affiliation	Multi-affiliation	0	0	0	477	0	0	0	0	0	0	0	512	0	0	0	0	0	0	0	0	0	0	0	0	1	629	0	0	308	0	0	0	0	81	0	0	0	0	0	0	0	0
Cluster_205	Bacteria	Proteobacteria	Alphaproteobacteria	Rhodobacterales	Rhodobacteraceae	unknown genus	unknown species	0	1	0	0	0	229	0	412	269	549	0	598	0	1	58	0	4	33	1	12	0	0	0	0	0	2	0	160	0	186	353	307	267	0	28	0	0	0	21	0	6	0
Cluster_207	Bacteria	Bacteroidetes	Sphingobacteriia	Sphingobacteriales	unknown family	unknown genus	unknown species	0	481	0	0	0	0	0	0	825	323	0	0	0	174	336	4	79	54	95	124	216	433	0	0	0	549	1031	453	497	0	0	0	34	407	196	667	105	168	239	158	260	225
Cluster_208	Bacteria	Proteobacteria	Gammaproteobacteria	Cellvibrionales	Spongiibacteraceae	BD1-7 clade	unknown species	0	0	0	0	0	0	0	0	0	0	0	0	0	0	0	0	0	0	0	0	0	0	0	0	0	1	0	0	0	0	0	0	0	0	0	0	0	0	0	0	0	0
Cluster_209	Bacteria	Bacteroidetes	Flavobacteriia	Flavobacteriales	Flavobacteriaceae	NS3a marine group	unknown species	0	0	0	0	1	0	256	0	0	0	0	0	0	0	0	0	68	0	1	3	0	0	0	0	0	0	0	0	153	0	0	0	0	137	30	30	28	0	40	7	2	0
Cluster_210	Bacteria	Proteobacteria	Alphaproteobacteria	Emcibacterales	Emcibacteraceae	Emcibacter	unknown species	0	0	0	1	0	0	590	0	0	2	0	0	0	0	0	0	0	0	0	0	0	4	0	0	0	0	0	1	0	0	0	418	0	15	27	0	0	1	0	10	1	0
Cluster_211	Bacteria	Proteobacteria	Alphaproteobacteria	Caulobacterales	Caulobacteraceae	Brevundimonas	Multi-affiliation	0	0	0	0	0	0	0	0	0	0	0	0	0	0	0	0	0	0	0	0	0	0	0	0	0	0	0	0	0	0	0	0	0	0	0	0	0	0	0	0	0	0
Cluster_212	Bacteria	Proteobacteria	AEGEAN-245	unknown order	unknown family	unknown genus	unknown species	0	1	0	0	667	0	0	0	485	300	0	0	0	0	0	5	0	51	0	0	0	0	0	0	0	557	0	0	0	0	0	456	0	48	43	0	0	0	21	4	0	0
Cluster_213	Bacteria	Proteobacteria	Alphaproteobacteria	Rhodobacterales	Rhodobacteraceae	Roseobacter	unknown species	0	0	0	0	0	0	0	0	0	232	0	0	0	0	0	2	0	0	0	0	45	0	0	0	0	0	308	0	0	0	0	0	0	0	0	0	1	0	0	0	1	0
Cluster_215	Bacteria	Bacteroidetes	Flavobacteriia	Flavobacteriales	Flavobacteriaceae	Aureivirga	Aureivirga sp.	0	0	0	0	0	0	0	0	0	0	0	0	0	0	0	1	0	0	0	0	0	0	0	0	0	1	0	0	0	0	0	0	0	0	1	0	3	0	0	0	0	0
Cluster_216	Bacteria	Proteobacteria	Gammaproteobacteria	Xanthomonadales	JTB255 marine benthic group	unknown genus	unknown species	295	0	0	247	0	614	1	100	568	0	0	0	0	0	0	0	0	26	0	0	0	0	0	0	0	333	565	0	207	0	0	233	0	0	0	0	0	0	9	0	0	4
Cluster_217	Bacteria	Bacteroidetes	Flavobacteriia	Flavobacteriales	Flavobacteriaceae	Maribacter	Multi-affiliation	0	0	0	0	0	0	0	0	0	0	0	0	231	0	0	2	31	0	8	0	0	0	0	0	0	0	0	0	0	0	0	0	0	0	71	0	74	0	25	4	49	17
Cluster_218	Bacteria	Bacteroidetes	Flavobacteriia	Flavobacteriales	NS9 marine group	unknown genus	unknown species	0	0	0	0	0	0	0	0	0	0	0	0	0	0	0	0	0	0	0	1	0	0	0	0	0	0	0	0	0	0	0	0	0	0	0	0	0	0	0	0	0	0
Cluster_219	Bacteria	Proteobacteria	Alphaproteobacteria	Rhodobacterales	Rhodobacteraceae	Albirhodobacter	unknown species	0	747	0	0	0	0	0	189	0	134	89	1340	0	0	66	3	0	0	23	56	1	204	0	0	449	262	0	0	484	1083	462	887	116	104	100	160	65	90	37	52	88	29
Cluster_220	Bacteria	Proteobacteria	Gammaproteobacteria	Pseudomonadales	Moraxellaceae	Acinetobacter	Multi-affiliation	0	666	0	0	0	0	276	0	0	0	0	0	91	0	0	0	0	0	0	0	0	0	0	0	0	0	0	0	0	0	0	0	109	10	0	0	0	0	0	0	0	0
Cluster_221	Bacteria	Proteobacteria	Alphaproteobacteria	Parvularculales	Parvularculaceae	unknown genus	unknown species	84	741	0	0	0	634	2	0	0	0	288	0	0	0	0	0	0	0	0	0	0	0	0	0	0	0	0	0	0	0	0	0	2	0	0	0	0	0	0	0	1	0
Cluster_222	Bacteria	Proteobacteria	Alphaproteobacteria	Rhodobacterales	Rhodobacteraceae	unknown genus	unknown species	282	0	0	118	0	443	0	4	266	223	2	0	0	0	0	0	0	0	8	2	38	0	0	0	0	5	0	0	196	0	0	0	364	48	0	83	0	0	0	39	0	26
Cluster_223	Bacteria	Gracilibacteria	unknown class	unknown order	unknown family	unknown genus	unknown species	0	0	0	0	0	0	0	0	0	0	0	0	0	0	0	80	108	497	32	9	0	1	0	0	1	0	0	0	0	0	0	0	0	0	0	0	28	0	0	19	0	0
Cluster_224	Bacteria	Planctomycetes	Planctomycetacia	Planctomycetales	Planctomycetaceae	Rhodopirellula	unknown species	615	0	0	0	0	1030	0	600	0	0	0	0	0	302	0	0	0	0	0	0	0	2	0	0	0	206	0	0	0	0	1	0	0	0	0	294	0	64	0	49	1	0
Cluster_225	Bacteria	Proteobacteria	Alphaproteobacteria	Rhodobacterales	Rhodobacteraceae	Maliponia	Maliponia aquimaris	0	0	0	0	0	0	0	353	0	0	109	0	56	0	0	13	1	42	1	0	0	0	0	643	0	0	0	0	0	0	0	0	344	31	0	0	41	17	58	26	52	17
Cluster_226	Bacteria	Proteobacteria	Alphaproteobacteria	Rhodobacterales	Rhodobacteraceae	Jannaschia	Multi-affiliation	0	0	0	0	0	0	0	0	0	0	0	0	220	0	92	0	104	123	86	19	128	65	0	0	0	320	325	0	238	167	360	0	49	97	123	341	113	118	90	74	77	66
Cluster_227	Bacteria	Chlamydiae	Chlamydiae	Chlamydiales	Parachlamydiaceae	Neochlamydia	Neochlamydia hartmannellae	0	0	0	0	0	0	0	0	0	0	0	1	0	1	0	0	1	0	0	0	0	0	0	0	0	0	0	0	0	0	0	0	0	2	0	1	0	0	0	0	0	0
Cluster_228	Bacteria	Bacteroidetes	Flavobacteriia	Flavobacteriales	Flavobacteriaceae	Tenacibaculum	Multi-affiliation	0	0	0	0	0	0	0	0	0	0	0	0	291	0	231	45	50	55	18	145	56	0	0	0	0	1	0	0	1	0	0	0	0	13	46	45	86	38	25	23	38	79
Cluster_229	Bacteria	Proteobacteria	Gammaproteobacteria	Vibrionales	Vibrionaceae	Multi-affiliation	Multi-affiliation	0	0	0	0	0	0	0	0	576	0	0	0	266	60	168	760	1040	527	511	594	444	0	0	0	0	0	0	0	0	0	104	0	163	92	135	134	5	49	47	127	125	286
Cluster_230	Bacteria	Proteobacteria	Alphaproteobacteria	Rhodobacterales	Rhodobacteraceae	unknown genus	unknown species	0	0	0	274	155	0	407	0	0	536	0	206	0	0	48	3	18	0	6	0	0	357	0	0	0	429	383	0	110	350	250	0	578	131	0	191	3	0	0	6	25	25
Cluster_231	Bacteria	Firmicutes	Clostridia	Clostridiales	Family XII	Fusibacter	unknown species	0	0	0	0	0	0	0	0	0	0	0	0	0	0	187	404	221	0	249	523	415	0	0	0	0	0	0	0	0	0	0	0	0	0	61	127	77	19	20	349	156	54
Cluster_232	Bacteria	Bacteroidetes	Cytophagia	Cytophagales	Flammeovirgaceae	Reichenbachiella	Reichenbachiella faecimaris	115	0	0	516	2	0	0	623	0	0	0	0	0	0	0	0	0	89	0	0	0	287	231	0	0	198	0	0	0	103	67	1	0	0	54	78	0	0	5	4	14	0
Cluster_234	Bacteria	Proteobacteria	Alphaproteobacteria	Rhodobacterales	Rhodobacteraceae	unknown genus	unknown species	274	0	0	0	0	956	395	0	0	0	0	0	0	0	0	0	0	0	0	18	0	0	0	0	0	196	0	0	160	234	1	0	0	0	6	0	19	49	20	5	0	19
Cluster_235	Bacteria	Proteobacteria	Alphaproteobacteria	Rhodobacterales	Rhodobacteraceae	Sulfitobacter	unknown species	0	0	0	0	0	0	0	0	0	0	0	0	133	0	0	0	0	0	0	15	0	0	0	0	0	0	0	0	0	0	0	0	0	0	40	0	20	22	12	0	1	10
Cluster_236	Bacteria	Proteobacteria	Gammaproteobacteria	Oceanospirillales	Oceanospirillaceae	Marinomonas	Multi-affiliation	0	0	0	0	0	0	0	0	0	0	0	0	188	213	383	394	303	519	277	158	359	0	0	0	0	0	0	0	0	0	1	0	0	210	138	172	245	672	559	441	419	818
Cluster_237	Bacteria	Proteobacteria	Alphaproteobacteria	Rhizobiales	Phyllobacteriaceae	unknown genus	unknown species	262	668	0	0	0	577	0	0	569	262	3	0	0	167	103	6	0	0	0	6	0	0	0	0	396	980	0	0	0	437	0	0	0	0	0	97	37	57	24	10	48	16
Cluster_238	Bacteria	Chlorobi	Chlorobia	Chlorobiales	OPB56	unknown genus	unknown species	0	0	0	0	0	0	670	336	0	0	0	0	0	0	0	0	0	197	0	0	0	564	0	0	0	570	75	334	0	0	0	180	0	0	114	143	0	34	0	13	18	11
Cluster_239	Bacteria	Bacteroidetes	Cytophagia	Cytophagales	Flammeovirgaceae	unknown genus	unknown species	1	0	0	0	237	0	225	0	0	413	420	483	0	300	39	5	0	0	0	0	0	1	0	0	0	0	296	92	357	149	604	59	0	0	71	0	0	11	0	0	0	0
Cluster_240	Bacteria	Proteobacteria	Gammaproteobacteria	Alteromonadales	Alteromonadaceae	Marinobacter	Multi-affiliation	0	0	0	0	0	0	0	0	0	0	0	0	0	131	0	0	0	0	0	5	0	0	0	0	0	0	0	0	0	0	0	0	0	0	0	0	0	0	0	0	0	0
Cluster_241	Bacteria	Proteobacteria	Alphaproteobacteria	Rhodobacterales	Rhodobacteraceae	Loktanella	unknown species	0	0	0	1	0	0	529	0	0	0	0	0	0	0	45	7	59	106	60	55	0	0	0	0	0	0	0	0	0	0	0	0	0	82	0	0	44	0	0	0	41	36
Cluster_242	Bacteria	Acidobacteria	Holophagae	Acanthopleuribacterales	Acanthopleuribacteraceae	Acanthopleuribacter	unknown species	0	0	0	393	0	0	418	0	431	0	362	0	0	0	94	0	23	78	0	0	37	177	0	0	113	0	0	135	0	0	206	323	0	0	0	37	0	0	0	0	0	0
Cluster_243	Bacteria	Proteobacteria	Alphaproteobacteria	Rhizobiales	Phyllobacteriaceae	Ahrensia	Multi-affiliation	0	0	0	0	431	493	0	0	0	278	0	0	0	0	0	0	0	0	0	0	0	1	0	0	0	0	0	185	0	0	0	0	0	0	0	0	0	0	0	0	0	0
Cluster_244	Bacteria	Chloroflexi	Ardenticatenia	unknown order	unknown family	unknown genus	unknown species	0	0	0	0	0	1	0	338	0	0	0	0	0	0	0	0	0	0	26	0	0	0	0	529	0	426	181	0	0	0	0	1	0	370	150	0	0	0	0	0	0	0
Cluster_245	Bacteria	Planctomycetes	Planctomycetacia	Planctomycetales	Planctomycetaceae	Planctomyces	unknown species	0	0	0	0	645	0	0	0	0	0	0	0	0	636	0	0	0	0	0	0	0	0	0	977	378	0	0	0	0	0	438	0	0	0	0	0	160	90	70	0	39	0
Cluster_246	Bacteria	Proteobacteria	Epsilonproteobacteria	Campylobacterales	Campylobacteraceae	Arcobacter	unknown species	0	0	1	0	0	0	0	0	0	0	0	0	874	237	1115	721	1124	772	381	392	607	0	0	2	0	0	0	0	0	0	0	0	0	155	357	708	294	435	263	96	94	306
Cluster_247	Bacteria	Bacteroidetes	Sphingobacteriia	Sphingobacteriales	Saprospiraceae	unknown genus	unknown species	0	0	0	0	0	0	0	0	0	0	0	0	0	0	0	0	0	0	0	0	0	0	0	0	0	137	0	0	436	196	0	368	744	92	0	0	0	0	11	0	4	9
Cluster_248	Bacteria	Planctomycetes	OM190	unknown order	unknown family	unknown genus	unknown species	0	0	0	0	0	0	0	0	0	1	603	0	0	0	0	0	1	0	0	0	0	0	0	0	0	2	0	0	0	0	0	0	0	0	0	1	0	0	0	0	0	0
Cluster_249	Bacteria	Proteobacteria	Alphaproteobacteria	Rhizobiales	Phyllobacteriaceae	Hoeflea	Multi-affiliation	152	0	0	0	0	0	0	0	0	0	0	0	0	0	0	0	0	0	0	4	54	0	0	0	0	108	469	409	0	0	0	0	0	41	45	0	27	0	42	17	5	0
Cluster_250	Bacteria	Bacteroidetes	Sphingobacteriia	Sphingobacteriales	Saprospiraceae	unknown genus	unknown species	0	0	0	0	0	0	0	0	0	0	0	0	0	0	0	0	0	0	0	0	0	0	0	0	0	1	0	0	0	0	0	0	0	103	0	0	0	0	0	0	0	0
Cluster_251	Bacteria	Bacteroidetes	Flavobacteriia	Flavobacteriales	Cryomorphaceae	NS10 marine group	unknown species	0	0	0	0	0	0	0	0	0	0	0	0	292	386	614	295	632	1203	314	680	321	0	0	0	0	0	0	0	3	0	0	0	0	281	256	155	545	279	508	225	254	255
Cluster_252	Bacteria	Proteobacteria	Alphaproteobacteria	Rickettsiales	Rickettsiaceae	unknown genus	unknown species	0	0	0	0	0	0	0	0	0	0	0	0	0	0	0	0	0	0	0	0	0	0	0	0	0	0	0	0	0	0	0	0	0	0	0	0	0	0	0	0	0	0
Cluster_253	Bacteria	Bacteroidetes	Flavobacteriia	Flavobacteriales	Flavobacteriaceae	Polaribacter 4	unknown species	0	0	0	0	0	0	0	0	0	0	0	0	0	0	0	0	0	0	0	0	0	0	0	0	0	0	0	0	0	0	0	1	0	0	0	54	0	0	0	0	0	0
Cluster_254	Bacteria	Proteobacteria	Alphaproteobacteria	Rhizobiales	unknown family	unknown genus	unknown species	0	0	0	0	0	0	0	170	0	0	0	0	0	311	0	0	0	0	0	20	0	214	0	0	0	0	0	0	0	0	0	1	187	104	59	79	0	28	53	2	21	8
Cluster_255	Bacteria	Bacteroidetes	Flavobacteriia	Flavobacteriales	Cryomorphaceae	NS10 marine group	unknown species	0	0	0	0	0	0	0	0	0	0	0	0	309	521	679	205	926	1212	291	287	406	0	0	0	0	1	0	1	1	0	0	0	0	752	432	378	338	444	324	241	341	355
Cluster_256	Bacteria	Chloroflexi	Ardenticatenia	Ardenticatenales	unknown family	unknown genus	unknown species	271	0	0	647	417	744	0	348	0	0	1	687	0	0	0	0	0	154	1	0	0	0	384	1027	0	422	430	0	213	425	143	562	0	178	0	0	26	0	113	25	18	0
Cluster_257	Bacteria	Proteobacteria	Alphaproteobacteria	Rhodobacterales	Rhodobacteraceae	Sagittula	Multi-affiliation	0	0	0	0	0	0	0	0	0	0	0	0	0	0	0	6	2	55	8	8	1	0	0	0	0	0	353	207	0	0	0	0	0	0	0	0	17	0	0	8	18	11
Cluster_258	Bacteria	Bacteroidetes	Sphingobacteriia	Sphingobacteriales	Saprospiraceae	unknown genus	unknown species	0	0	0	0	0	0	0	0	389	0	0	0	0	0	0	7	0	0	0	0	0	0	0	0	0	0	0	0	0	0	0	390	0	0	0	0	8	0	0	0	0	0
Cluster_259	Bacteria	Proteobacteria	Gammaproteobacteria	Alteromonadales	Pseudoalteromonadaceae	Pseudoalteromonas	Pseudoalteromonas ulvae	0	0	0	0	0	0	0	0	0	0	0	0	175	0	124	26	56	41	8	12	36	0	0	0	0	0	0	0	0	0	0	0	82	48	4	27	18	31	32	13	16	7
Cluster_260	Bacteria	Bacteroidetes	Flavobacteriia	Flavobacteriales	NS9 marine group	unknown genus	unknown species	0	770	0	629	0	0	0	0	0	579	0	0	0	0	87	0	0	0	0	0	0	0	0	215	0	0	0	0	0	164	376	1	0	100	0	0	0	0	7	2	6	0
Cluster_261	Bacteria	Proteobacteria	SPOTSOCT00m83	unknown order	unknown family	unknown genus	unknown species	0	0	0	536	128	359	0	0	0	0	0	1	36	0	0	0	0	0	1	0	0	0	0	410	0	0	0	0	0	0	1	0	496	0	21	0	0	18	0	2	2	0
Cluster_263	Bacteria	Proteobacteria	Alphaproteobacteria	Rhizobiales	Bradyrhizobiaceae	Multi-affiliation	Multi-affiliation	0	0	1	0	0	0	0	0	0	0	0	0	0	0	0	0	0	0	0	0	0	0	0	256	0	1	498	0	0	0	0	0	0	70	0	1	11	0	0	0	0	0
Cluster_264	Bacteria	Proteobacteria	Alphaproteobacteria	Rhizobiales	Hyphomicrobiaceae	Devosia	Multi-affiliation	451	0	0	0	0	0	159	0	0	339	213	0	0	112	39	0	0	111	0	0	0	407	0	402	0	0	241	543	81	1	211	2	311	0	0	0	0	0	0	0	6	0
Cluster_265	Bacteria	Proteobacteria	Gammaproteobacteria	Thiotrichales	Thiotrichaceae	Thiothrix	Thiothrix sp.	0	0	0	0	0	0	0	260	789	724	563	213	0	143	0	13	44	69	14	15	9	0	473	0	301	0	505	0	0	0	0	0	534	267	61	161	30	34	110	14	97	26
Cluster_266	Bacteria	Proteobacteria	Alphaproteobacteria	Rhodospirillales	Rhodospirillaceae	Terasakiella	Multi-affiliation	0	0	0	0	0	0	0	0	0	0	0	0	0	0	0	2	0	0	0	0	0	0	0	0	0	0	0	0	0	0	0	0	0	0	0	0	0	0	0	0	0	20
Cluster_267	Bacteria	Bacteroidetes	Flavobacteriia	Flavobacteriales	Flavobacteriaceae	Flavobacterium	Flavobacterium suaedae	0	0	0	0	0	0	0	0	0	0	0	0	0	0	0	10	24	62	0	0	45	0	0	0	0	0	0	0	0	0	0	0	0	0	0	0	0	0	0	7	18	0
Cluster_268	Bacteria	Bacteroidetes	Flavobacteriia	Flavobacteriales	Flavobacteriaceae	Flaviramulus	Multi-affiliation	0	0	0	0	0	0	0	1	0	0	0	0	0	0	0	0	0	0	0	0	0	463	0	0	0	0	0	0	0	0	0	0	0	0	0	0	0	0	0	0	0	8
Cluster_269	Bacteria	Proteobacteria	Gammaproteobacteria	Thiotrichales	Piscirickettsiaceae	Methylophaga	Methylophaga thiooxydans DMS010	0	0	452	0	0	0	0	0	0	0	0	0	57	0	0	5	0	0	17	0	0	0	0	0	0	0	0	0	382	215	0	0	0	0	50	0	0	22	9	4	15	0
Cluster_270	Bacteria	Proteobacteria	Alphaproteobacteria	Rhodobacterales	Rhodobacteraceae	Roseicyclus	Roseicyclus mahoneyensis	0	0	0	109	0	2	0	0	0	0	401	0	0	0	0	17	0	0	0	0	0	0	0	0	0	0	1	0	243	202	0	0	0	0	0	94	0	0	0	10	18	0
Cluster_271	Bacteria	Planctomycetes	Planctomycetacia	Planctomycetales	Planctomycetaceae	Bythopirellula	unknown species	0	0	0	0	0	0	0	0	689	0	0	0	0	0	0	0	0	0	0	0	0	0	0	292	0	0	0	0	412	289	0	0	0	181	0	0	0	0	21	12	0	49
Cluster_272	Bacteria	Proteobacteria	Alphaproteobacteria	Rhizobiales	Phyllobacteriaceae	unknown genus	unknown species	0	0	0	239	0	0	0	85	0	0	0	0	0	0	0	9	0	0	18	0	0	170	264	144	0	0	325	0	110	131	0	0	0	79	43	87	29	16	51	63	75	54
Cluster_273	Bacteria	Proteobacteria	Alphaproteobacteria	Rhodobacterales	Rhodobacteraceae	Sulfitobacter	Multi-affiliation	99	1	312	0	0	683	243	0	0	0	299	0	0	0	54	18	40	0	32	0	27	1	0	373	349	508	0	208	0	292	297	0	0	33	9	47	32	24	21	7	11	0
Cluster_274	Bacteria	Proteobacteria	Alphaproteobacteria	Sphingomonadales	Multi-affiliation	Multi-affiliation	Multi-affiliation	0	0	0	0	600	0	0	0	0	0	0	0	0	0	137	1	0	0	0	0	0	0	0	0	403	882	0	0	0	147	2	552	0	0	0	0	0	0	21	1	35	59
Cluster_275	Bacteria	Proteobacteria	Gammaproteobacteria	Oceanospirillales	Alcanivoracaceae	Kangiella	unknown species	0	0	0	0	0	0	0	0	0	0	0	1	0	0	70	0	0	0	5	18	0	0	0	0	0	5	0	0	0	0	0	0	0	19	0	0	4	0	0	13	11	0
Cluster_276	Bacteria	Proteobacteria	Gammaproteobacteria	Thiotrichales	Thiotrichaceae	Thiothrix	unknown species	0	0	0	0	0	0	0	0	0	0	0	0	0	135	0	0	19	0	0	4	0	1	0	0	0	0	0	0	0	0	0	0	0	39	21	55	0	8	0	4	0	0
Cluster_277	Bacteria	Bacteroidetes	Sphingobacteriia	Sphingobacteriales	Saprospiraceae	Aureispira	Saprospira sp.	0	0	0	0	0	0	0	0	0	0	0	0	0	0	0	0	0	0	0	0	0	0	0	0	0	0	0	0	0	0	0	0	0	0	0	0	0	0	7	4	4	0
Cluster_278	Bacteria	Proteobacteria	Alphaproteobacteria	Rhodobacterales	Rhodobacteraceae	Yangia	Multi-affiliation	0	0	0	0	0	0	0	0	0	0	0	0	0	0	0	0	0	0	0	0	0	0	0	0	0	0	0	0	0	0	0	0	0	0	0	0	0	0	0	0	0	0
Cluster_279	Bacteria	Proteobacteria	Alphaproteobacteria	Emcibacterales	Emcibacteraceae	Emcibacter	unknown species	0	0	0	845	0	0	0	0	0	140	0	0	0	361	0	0	0	58	0	0	0	0	0	2	0	0	0	220	0	0	0	726	0	0	33	0	0	0	0	0	9	9
Cluster_280	Bacteria	Multi-affiliation	Multi-affiliation	Multi-affiliation	Multi-affiliation	Multi-affiliation	Multi-affiliation	0	0	0	0	0	0	0	0	0	0	0	206	0	0	0	0	0	0	0	0	0	0	0	0	0	0	0	0	0	0	0	0	0	0	0	0	0	0	0	0	0	0
Cluster_281	Bacteria	Planctomycetes	Phycisphaerae	Phycisphaerales	Phycisphaeraceae	SM1A02	unknown species	0	1	0	0	0	0	0	0	0	0	307	1	0	0	1	0	0	88	0	0	0	527	0	0	0	0	534	0	0	0	0	1	273	255	0	0	0	0	0	73	0	0
Cluster_284	Bacteria	Proteobacteria	Alphaproteobacteria	Rhodobacterales	Rhodobacteraceae	Multi-affiliation	Multi-affiliation	0	0	0	0	0	0	0	0	0	127	0	0	0	0	0	0	0	0	14	0	0	0	0	149	82	430	470	0	0	0	0	0	418	0	0	1	13	30	1	0	0	0
Cluster_285	Bacteria	Proteobacteria	Alphaproteobacteria	Rhodobacterales	Rhodobacteraceae	Roseovarius	Multi-affiliation	0	0	0	452	0	0	0	202	0	0	0	0	0	0	104	0	0	21	11	9	0	0	0	0	0	258	0	257	273	0	0	0	0	0	64	0	0	0	38	5	2	0
Cluster_286	Bacteria	Planctomycetes	Planctomycetacia	Planctomycetales	Planctomycetaceae	Planctomyces	unknown species	0	0	0	0	0	0	0	0	0	0	0	0	0	0	0	0	0	0	0	0	0	0	0	0	0	441	0	0	0	0	0	0	0	0	0	0	0	0	0	18	0	0
Cluster_287	Bacteria	Proteobacteria	Gammaproteobacteria	Oceanospirillales	Oceanospirillaceae	Litoribacillus	unknown species	0	0	0	0	0	0	0	0	0	0	0	0	0	0	0	0	0	0	0	0	0	0	0	0	0	0	1	0	0	0	0	0	0	0	0	0	0	0	0	0	0	0
Cluster_288	Bacteria	Verrucomicrobia	Verrucomicrobiae	Verrucomicrobiales	DEV007	unknown genus	unknown species	0	0	0	0	0	545	0	165	0	0	1	0	0	0	0	0	0	0	0	0	0	2	0	0	0	1	0	0	0	0	0	0	0	0	0	0	0	0	0	0	0	0
Cluster_289	Bacteria	Proteobacteria	Alphaproteobacteria	Kordiimonadales	Kordiimonadaceae	Kordiimonas	unknown species	0	0	0	0	0	0	2	650	0	0	422	0	0	0	0	0	0	0	0	0	0	831	0	0	861	0	0	468	195	0	2	758	251	47	26	0	0	4	0	0	2	13
Cluster_290	Bacteria	Gracilibacteria	unknown class	unknown order	unknown family	unknown genus	marine metagenome	0	0	0	0	0	0	0	0	0	0	0	0	0	0	0	0	0	0	0	0	0	0	0	0	0	0	0	0	0	1	0	1	0	0	0	0	0	0	0	0	0	0
Cluster_291	Bacteria	Planctomycetes	Planctomycetacia	Planctomycetales	Planctomycetaceae	Blastopirellula	unknown species	0	0	0	0	0	0	0	0	0	0	0	268	0	0	0	4	0	172	0	0	0	433	0	0	0	1	533	387	0	0	0	0	0	0	0	175	0	0	0	0	72	0
Cluster_292	Bacteria	Proteobacteria	Alphaproteobacteria	Rhizobiales	OCS116 clade	unknown genus	unknown species	0	0	0	0	236	494	0	120	272	0	1	0	0	0	0	0	0	22	0	0	1	0	0	1	0	0	420	217	92	0	154	0	100	26	20	0	2	0	0	4	0	12
Cluster_293	Bacteria	Bacteroidetes	Flavobacteriia	Flavobacteriales	Flavobacteriaceae	unknown genus	Flavobacteriaceae bacterium Dm15	0	0	0	0	0	0	0	0	0	0	0	0	0	0	0	0	23	0	0	0	0	0	0	0	0	0	0	0	0	0	0	0	0	0	0	0	0	0	15	0	0	0
Cluster_294	Bacteria	Proteobacteria	Gammaproteobacteria	Oceanospirillales	Oceanospirillaceae	Marinomonas	Marinomonas sp.	0	0	1	0	0	0	0	0	0	0	0	0	0	0	0	0	0	0	0	0	0	0	0	0	0	0	1	0	0	0	0	0	0	0	0	0	0	0	0	0	0	0
Cluster_295	Bacteria	Bacteroidetes	Sphingobacteriia	Sphingobacteriales	Saprospiraceae	Lewinella	unknown species	0	0	0	0	263	0	0	0	142	229	0	0	0	0	0	0	30	0	6	0	0	399	0	810	414	0	0	395	0	193	0	0	249	13	0	1	15	15	24	34	0	0
Cluster_296	Bacteria	Bacteroidetes	Flavobacteriia	Flavobacteriales	Cryomorphaceae	Fluviicola	unknown species	0	0	0	0	0	0	0	0	0	0	0	0	0	0	0	0	0	0	0	0	0	0	0	0	0	0	0	0	0	0	0	0	0	0	0	0	7	0	0	4	0	0
Cluster_297	Bacteria	Chloroflexi	Ardenticatenia	Ardenticatenales	unknown family	unknown genus	unknown species	0	0	0	0	0	0	0	0	0	0	0	0	0	0	0	0	0	0	0	0	0	0	0	0	0	1	0	0	0	0	0	0	0	0	0	0	0	0	33	0	30	0
Cluster_298	Bacteria	Acidobacteria	Holophagae	Subgroup 10	CA002	unknown genus	unknown species	0	0	546	0	0	0	340	442	0	0	320	0	125	40	0	1	0	52	0	0	0	0	0	91	0	517	589	0	0	27	0	398	108	124	0	0	6	0	0	2	0	0
Cluster_299	Bacteria	Planctomycetes	OM190	unknown order	unknown family	unknown genus	unknown species	0	0	0	0	0	0	468	0	0	0	0	0	0	0	0	0	0	0	0	0	0	0	0	0	0	0	0	0	0	1	0	0	0	0	33	0	0	0	0	0	0	0
Cluster_300	Bacteria	Gracilibacteria	unknown class	unknown order	unknown family	unknown genus	bioreactor metagenome	0	0	0	0	0	0	0	0	0	0	0	0	0	0	0	0	0	0	0	1	0	0	0	0	0	0	0	0	1	0	0	0	0	0	0	0	0	0	0	0	0	0
Cluster_301	Bacteria	Proteobacteria	Alphaproteobacteria	Rhodobacterales	Rhodobacteraceae	unknown genus	unknown species	0	0	557	0	0	0	256	165	0	259	0	0	0	0	0	0	0	0	0	0	0	301	378	0	96	412	0	0	11	381	1	0	0	0	0	0	0	0	0	0	0	0
Cluster_302	Bacteria	Proteobacteria	Gammaproteobacteria	Cellvibrionales	Cellvibrionaceae	Umboniibacter	Umboniibacter marinipuniceus	0	0	0	0	0	0	0	0	0	0	0	0	0	0	0	0	0	0	0	0	1	0	0	0	0	0	0	0	0	0	0	0	0	0	0	0	0	0	0	0	0	0
Cluster_303	Bacteria	Proteobacteria	Gammaproteobacteria	Vibrionales	Vibrionaceae	Photobacterium	Photobacterium swingsii	0	0	0	0	0	0	0	0	0	0	1	0	39	0	0	2	0	0	7	17	47	0	0	0	0	0	0	0	0	0	0	0	0	0	1	0	0	0	0	0	4	59
Cluster_304	Bacteria	Bacteroidetes	Flavobacteriia	Flavobacteriales	Flavobacteriaceae	Aureivirga	Aureivirga sp.	0	0	0	0	0	0	0	0	0	0	0	0	147	0	112	301	1620	334	808	3414	1939	0	0	0	0	0	0	0	0	0	0	0	0	136	58	0	124	38	63	192	77	209
Cluster_305	Bacteria	Bacteroidetes	Sphingobacteriia	Sphingobacteriales	Saprospiraceae	Lewinella	unknown species	358	568	0	628	0	0	217	0	0	0	1	1	0	0	0	3	10	0	0	10	25	425	0	513	0	0	712	1	0	0	0	0	0	0	0	0	0	0	0	0	1	1
Cluster_306	Bacteria	Proteobacteria	Gammaproteobacteria	Alteromonadales	Pseudoalteromonadaceae	Algicola	unknown species	0	0	0	0	0	0	0	0	0	0	0	0	434	0	316	334	490	524	447	253	274	0	0	0	0	0	0	0	146	0	0	0	0	249	243	198	515	446	379	189	278	252
Cluster_307	Bacteria	Bacteroidetes	Sphingobacteriia	Sphingobacteriales	Saprospiraceae	unknown genus	unknown species	0	2	0	0	0	0	0	0	0	0	0	0	1	0	0	0	0	0	0	0	0	0	0	0	0	75	0	0	0	0	0	0	0	0	0	0	0	0	13	0	0	0
Cluster_308	Bacteria	Proteobacteria	Alphaproteobacteria	Rhodobacterales	Rhodobacteraceae	unknown genus	unknown species	114	0	0	400	0	0	1	0	0	372	0	1	214	0	0	0	0	0	0	0	0	0	0	361	0	1	0	0	0	132	0	0	221	41	0	63	18	19	0	0	4	0
Cluster_310	Bacteria	Proteobacteria	Alphaproteobacteria	Rhodobacterales	Rhodobacteraceae	Sulfitobacter	unknown species	0	0	0	0	300	0	1	0	0	0	214	0	0	0	0	0	0	0	0	0	0	0	1	0	0	0	0	0	0	261	0	0	0	0	29	0	0	23	0	0	0	16
Cluster_311	Bacteria	Proteobacteria	Alphaproteobacteria	Rhizobiales	Phyllobacteriaceae	Pseudahrensia	unknown species	0	0	0	0	0	0	0	0	0	0	0	0	0	0	0	0	0	59	0	0	0	0	0	0	0	163	0	0	0	0	0	0	0	0	0	0	0	16	0	0	0	0
Cluster_312	Bacteria	Proteobacteria	Alphaproteobacteria	Rhodobacterales	Rhodobacteraceae	unknown genus	unknown species	0	0	0	0	0	0	333	0	0	0	0	0	0	0	0	0	9	40	0	0	0	1	0	0	339	0	459	0	0	86	0	417	199	35	61	0	11	19	0	0	0	0
Cluster_313	Bacteria	Bacteroidetes	Flavobacteriia	Flavobacteriales	Flavobacteriaceae	Winogradskyella	Multi-affiliation	0	0	0	0	0	0	0	0	0	0	0	0	0	0	0	0	0	17	0	0	0	0	0	0	0	0	0	0	0	0	0	0	0	100	0	0	14	0	0	5	9	4
Cluster_314	Bacteria	Proteobacteria	Gammaproteobacteria	Oceanospirillales	Oceanospirillaceae	Neptuniibacter	Neptuniibacter sp.	1	0	0	0	0	0	210	0	0	0	0	0	551	0	227	261	409	512	485	399	768	0	0	0	0	0	0	0	0	0	0	0	0	268	288	473	731	376	301	409	678	676
Cluster_315	Bacteria	Bacteroidetes	Flavobacteriia	Flavobacteriales	Flavobacteriaceae	Dokdonia	Dokdonia sp.	0	0	0	0	0	0	0	0	0	0	0	0	0	0	191	0	66	0	1	0	0	0	0	0	1	0	0	1004	261	0	0	0	0	0	59	0	11	36	0	8	9	0
Cluster_316	Bacteria	Proteobacteria	Alphaproteobacteria	Rhizobiales	OCS116 clade	unknown genus	unknown species	0	0	0	140	0	467	0	42	0	241	1	0	90	1	0	6	19	0	0	12	0	0	0	0	0	349	40	0	0	257	0	0	29	71	0	0	20	0	38	4	13	0
Cluster_317	Bacteria	Planctomycetes	Planctomycetacia	Planctomycetales	Planctomycetaceae	Rhodopirellula	unknown species	0	0	0	0	0	0	0	0	0	0	0	0	0	0	0	0	0	0	0	0	0	0	0	0	0	0	0	0	0	416	0	0	158	82	0	0	0	0	0	0	0	0
Cluster_318	Bacteria	Actinobacteria	Thermoleophilia	Gaiellales	unknown family	unknown genus	unknown species	0	0	0	0	0	0	0	0	0	0	0	0	0	0	0	0	0	0	0	0	1	0	0	0	0	0	0	0	0	195	0	0	0	0	0	0	14	0	0	0	0	1
Cluster_319	Bacteria	Proteobacteria	Alphaproteobacteria	Rhizobiales	Phyllobacteriaceae	unknown genus	unknown species	0	0	0	0	289	0	0	0	204	872	0	0	89	0	101	0	22	39	0	0	0	0	0	0	0	0	1	0	0	0	0	0	0	0	0	0	0	0	0	0	0	0
Cluster_320	Bacteria	Proteobacteria	Proteobacteria Incertae Sedis	unknown order	unknown family	Candidatus Tenderia	unknown species	1	0	0	0	547	0	0	160	0	0	0	0	0	166	0	0	0	2	2	0	0	0	0	0	0	274	0	407	0	0	795	478	463	0	0	77	33	0	0	0	5	0
Cluster_322	Bacteria	Bacteroidetes	Flavobacteriia	Flavobacteriales	Cryomorphaceae	unknown genus	unknown species	0	0	0	0	440	0	331	0	0	0	180	0	0	0	0	0	0	154	0	0	0	0	206	662	337	0	460	0	0	0	50	0	0	0	0	96	0	0	0	0	5	0
Cluster_324	Bacteria	Proteobacteria	Gammaproteobacteria	Oceanospirillales	Oceanospirillaceae	Oceanospirillum	unknown species	0	0	0	0	0	0	0	0	0	0	0	0	133	0	0	21	102	53	128	119	157	0	0	0	0	0	0	0	0	0	0	0	0	113	154	174	189	256	147	420	616	657
Cluster_325	Bacteria	Proteobacteria	Alphaproteobacteria	Rhodobacterales	Rhodobacteraceae	unknown genus	unknown species	0	0	0	0	0	0	349	0	0	0	0	0	0	0	0	0	0	23	0	0	0	0	0	0	0	0	0	165	0	0	0	328	762	0	0	67	7	47	65	9	29	26
Cluster_326	Bacteria	Bacteroidetes	Sphingobacteriia	Sphingobacteriales	Saprospiraceae	Aureispira	Saprospira sp.	0	0	0	0	0	0	0	0	0	0	0	0	0	0	0	0	0	0	0	0	0	0	0	0	0	0	0	0	0	0	0	0	0	0	0	0	0	0	0	0	0	0
Cluster_327	Bacteria	Bacteroidetes	Sphingobacteriia	Sphingobacteriales	Saprospiraceae	unknown genus	unknown species	76	0	0	0	0	0	0	0	0	0	0	0	0	0	0	0	0	56	0	0	0	0	0	0	0	0	0	0	0	0	0	0	0	0	0	0	0	0	0	0	1	0
Cluster_328	Bacteria	Proteobacteria	Gammaproteobacteria	Oceanospirillales	Oceanospirillaceae	Amphritea	Multi-affiliation	0	0	0	0	0	0	0	0	114	0	0	173	277	56	197	116	194	150	92	125	167	0	0	0	0	0	0	0	0	0	0	0	0	195	330	141	189	352	262	138	208	127
Cluster_329	Bacteria	Proteobacteria	Deltaproteobacteria	Myxococcales	Nannocystaceae	Plesiocystis	Multi-affiliation	0	0	433	0	476	449	0	0	0	758	2	0	0	0	0	0	0	22	0	0	0	0	0	0	0	0	468	0	0	0	0	0	0	0	16	0	0	0	0	0	0	0
Cluster_330	Bacteria	Proteobacteria	Alphaproteobacteria	Sphingomonadales	Erythrobacteraceae	Multi-affiliation	Multi-affiliation	0	0	0	0	0	0	0	0	0	0	0	0	0	0	68	0	0	0	0	0	0	1	0	0	0	0	0	0	244	348	0	0	0	0	45	38	0	18	7	9	24	0
Cluster_331	Bacteria	Proteobacteria	Alphaproteobacteria	Sphingomonadales	Sphingomonadaceae	Sphingorhabdus	unknown species	0	0	0	0	0	0	0	0	0	0	0	0	0	0	0	0	23	0	0	0	0	0	0	0	0	0	0	0	0	0	0	0	0	0	0	0	0	0	0	0	0	0
Cluster_332	Bacteria	Bacteroidetes	Sphingobacteriia	Sphingobacteriales	Saprospiraceae	Lewinella	Lewinella cohaerens	0	0	548	0	568	0	0	179	327	0	0	327	0	0	0	0	0	0	0	20	1	0	0	0	0	0	526	0	93	0	0	0	0	0	0	0	0	0	6	0	0	0
Cluster_333	Bacteria	Proteobacteria	Alphaproteobacteria	Rhodobacterales	Rhodobacteraceae	unknown genus	unknown species	0	0	0	0	0	0	0	151	1	0	0	815	2	1	28	37	82	24	196	202	159	0	0	1	0	3	1	0	0	175	139	188	0	156	74	133	120	83	177	183	234	242
Cluster_334	Bacteria	Planctomycetes	OM190	unknown order	unknown family	unknown genus	unknown species	335	520	0	0	0	0	0	273	0	0	0	0	194	505	0	0	0	0	0	0	0	0	304	0	365	0	0	0	0	0	309	222	434	0	36	250	137	0	0	0	38	17
Cluster_335	Bacteria	Bacteroidetes	Sphingobacteriia	Sphingobacteriales	Saprospiraceae	unknown genus	unknown species	0	0	0	0	0	0	0	0	0	0	0	0	0	0	0	0	0	0	0	0	0	0	0	0	0	0	0	0	0	0	0	0	0	0	0	0	0	0	0	0	15	0
Cluster_336	Bacteria	Firmicutes	Clostridia	Clostridiales	Peptostreptococcaceae	Peptoclostridium	unknown species	0	0	0	0	0	0	0	0	0	0	0	0	0	0	0	2	16	0	107	116	0	0	0	0	0	0	0	0	0	0	0	0	0	0	0	0	14	0	0	59	115	94
Cluster_337	Bacteria	Proteobacteria	Epsilonproteobacteria	Campylobacterales	Campylobacteraceae	Arcobacter	unknown species	0	0	0	0	0	0	0	0	0	0	0	0	4	0	0	40	10	3	41	61	65	0	0	0	0	0	0	0	0	0	0	0	0	1	3	3	8	31	18	66	19	20
Cluster_338	Bacteria	Proteobacteria	Gammaproteobacteria	Alteromonadales	Alteromonadaceae	Marinobacter	Multi-affiliation	0	0	0	0	0	0	0	0	0	0	0	0	0	0	35	0	0	0	0	0	0	0	0	0	0	0	0	0	0	0	0	0	0	0	0	0	0	0	0	0	0	0
Cluster_339	Bacteria	Proteobacteria	Gammaproteobacteria	Alteromonadales	Colwelliaceae	Thalassotalea	Thalassotalea sp.	0	0	0	0	0	0	0	0	0	0	0	0	0	0	0	18	31	49	10	10	19	0	1	0	0	0	308	0	0	0	0	0	0	0	0	42	80	89	99	36	146	57
Cluster_340	Bacteria	Bacteroidetes	Flavobacteriia	Flavobacteriales	Flavobacteriaceae	unknown genus	unknown species	0	0	0	0	0	0	0	0	0	115	0	0	74	250	0	0	0	0	8	0	0	186	0	275	0	117	338	0	0	0	0	0	0	0	20	111	0	0	0	14	11	7
Cluster_341	Bacteria	Tenericutes	Mollicutes	Mycoplasmatales	Mycoplasmataceae	unknown genus	unknown species	4	13	4	9	9	7	5	106	21	0	3	2	2	0	7	0	1	0	0	0	0	0	103	6	18	21	2	13	204	9	486	4	575	0	0	0	1	0	3	0	0	0
Cluster_342	Bacteria	Proteobacteria	Gammaproteobacteria	Alteromonadales	Pseudoalteromonadaceae	Pseudoalteromonas	Pseudoalteromonas sp.	0	0	0	0	0	0	0	0	0	0	0	0	271	0	121	225	247	196	124	149	248	0	0	0	0	0	0	0	0	0	0	0	0	47	219	249	226	445	262	285	246	223
Cluster_343	Bacteria	Proteobacteria	Gammaproteobacteria	KI89A clade	unknown family	unknown genus	unknown species	0	0	0	0	0	506	0	153	0	0	0	0	69	179	0	0	0	0	0	0	0	0	0	0	0	0	0	0	0	0	333	0	49	0	0	0	0	0	0	0	0	7
Cluster_344	Bacteria	Proteobacteria	Alphaproteobacteria	Rhizobiales	Hyphomicrobiaceae	Maritalea	Multi-affiliation	0	0	0	0	0	0	0	0	0	0	0	0	0	0	0	0	0	0	0	0	0	0	0	0	0	0	0	0	0	0	0	0	0	0	0	0	0	0	0	13	17	36
Cluster_345	Bacteria	Proteobacteria	Alphaproteobacteria	Rickettsiales	SHWN-night2	unknown genus	unknown species	0	0	0	0	0	0	504	0	0	0	349	0	0	0	6	0	0	0	0	0	0	0	86	483	0	0	0	0	0	155	0	0	0	86	0	0	0	0	6	11	0	0
Cluster_346	Bacteria	Proteobacteria	Gammaproteobacteria	Chromatiales	Granulosicoccaceae	Granulosicoccus	unknown species	299	0	0	0	0	0	2	0	1	0	0	0	0	0	0	0	0	0	0	0	0	83	0	0	0	0	310	0	2	234	0	0	121	0	17	48	0	0	0	0	4	0
Cluster_347	Bacteria	Gemmatimonadetes	BD2-11 terrestrial group	unknown order	unknown family	unknown genus	unknown species	0	365	0	0	0	0	0	0	0	391	0	0	0	0	0	0	0	109	0	0	1	127	0	246	167	82	302	0	0	0	0	80	191	0	0	0	0	0	0	0	0	13
Cluster_348	Bacteria	Proteobacteria	Gammaproteobacteria	Oceanospirillales	Oceanospirillaceae	Oceanospirillum	Oceanospirillum beijerinckii	0	0	0	0	0	0	0	0	0	0	0	0	103	120	85	70	241	180	253	315	245	0	0	0	0	0	0	0	0	0	0	0	0	83	122	437	353	335	166	283	484	370
Cluster_349	Bacteria	Actinobacteria	Acidimicrobiia	Acidimicrobiales	Acidimicrobiaceae	Ilumatobacter	Ilumatobacter coccineus YM16-304	0	0	0	0	0	0	0	1	0	0	0	0	0	0	0	0	0	0	0	0	0	0	291	0	0	368	0	0	0	270	0	0	0	253	1	0	0	0	0	17	0	60
Cluster_350	Bacteria	Proteobacteria	Gammaproteobacteria	Oceanospirillales	Oceanospirillaceae	Neptuniibacter	bacterium IS6	0	0	0	0	0	0	0	0	0	0	0	0	160	0	50	30	45	23	29	25	0	0	0	0	0	0	0	0	0	0	0	0	1	0	91	7	23	16	19	13	30	6
Cluster_351	Bacteria	Proteobacteria	Alphaproteobacteria	Rhizobiales	OCS116 clade	unknown genus	unknown species	0	0	0	0	0	435	0	0	0	0	2	0	2	0	0	0	0	0	0	0	35	0	0	0	0	345	199	110	223	215	159	0	0	0	0	1	5	0	9	1	3	0
Cluster_353	Bacteria	Proteobacteria	Alphaproteobacteria	Rhodobacterales	Rhodobacteraceae	Loktanella	unknown species	0	0	0	0	380	0	0	0	0	0	0	0	142	0	0	39	52	53	13	35	43	0	0	0	0	0	319	0	0	0	0	0	2	124	20	199	94	97	68	28	72	43
Cluster_354	Bacteria	Proteobacteria	Deltaproteobacteria	Desulfobacterales	Desulfobulbaceae	Desulfotalea	unknown species	0	1	0	0	0	0	0	0	0	0	0	0	0	0	0	0	0	0	0	15	0	0	0	0	0	0	0	1	1	0	0	0	0	0	0	0	0	0	0	0	0	0
Cluster_356	Bacteria	Bacteroidetes	Flavobacteriia	Flavobacteriales	Cryomorphaceae	Crocinitomix	unknown species	0	0	0	0	0	0	0	0	0	0	0	0	0	0	0	0	0	0	0	0	0	0	0	0	0	0	0	0	0	0	0	0	0	0	0	0	0	0	0	0	0	0
Cluster_357	Bacteria	Verrucomicrobia	Opitutae	Puniceicoccales	Puniceicoccaceae	Pelagicoccus	unknown species	0	0	0	807	757	0	359	181	756	380	0	1	0	0	111	0	0	0	0	0	0	0	0	0	0	1	761	0	445	1432	1	0	570	124	0	148	25	0	0	1	8	0
Cluster_359	Bacteria	Planctomycetes	Planctomycetacia	Planctomycetales	Planctomycetaceae	Multi-affiliation	Multi-affiliation	0	527	0	0	0	0	0	0	0	0	0	0	0	0	0	0	0	0	0	0	0	0	0	0	0	468	0	0	0	0	572	0	0	112	58	0	0	97	89	0	54	0
Cluster_360	Bacteria	Bacteroidetes	Sphingobacteriia	Sphingobacteriales	Saprospiraceae	unknown genus	unknown species	0	0	0	0	0	0	0	0	0	0	0	0	0	0	0	0	0	0	0	0	0	0	0	0	0	0	0	0	0	0	0	0	0	150	0	0	0	0	0	0	0	29
Cluster_361	Bacteria	Proteobacteria	Gammaproteobacteria	Cellvibrionales	Spongiibacteraceae	BD1-7 clade	unknown species	0	0	0	0	0	0	0	1	0	0	0	0	0	0	0	0	0	0	0	0	0	0	0	0	1	0	0	0	0	0	0	0	0	0	0	0	1	0	0	11	0	0
Cluster_362	Bacteria	Proteobacteria	Gammaproteobacteria	Vibrionales	Vibrionaceae	Vibrio	Multi-affiliation	0	0	0	0	0	0	0	0	0	0	0	0	2	1	0	33	21	2	10	12	37	0	0	0	0	0	0	0	0	0	0	0	0	0	4	0	6	0	1	5	5	1
Cluster_363	Bacteria	Firmicutes	Bacilli	Lactobacillales	Carnobacteriaceae	Dolosigranulum	Multi-affiliation	0	0	0	0	0	0	0	0	0	0	0	0	0	0	0	0	0	0	0	0	0	0	0	0	0	0	0	0	0	0	0	0	0	0	0	0	0	0	0	0	0	0
Cluster_364	Bacteria	Proteobacteria	Gammaproteobacteria	Oceanospirillales	Oleiphilaceae	Oleiphilus	unknown species	0	0	0	0	0	0	0	0	0	0	0	0	0	0	0	0	0	0	0	0	0	0	0	0	109	0	0	50	0	0	0	0	0	0	0	0	0	0	0	1	1	0
Cluster_365	Bacteria	Proteobacteria	Gammaproteobacteria	Cellvibrionales	Spongiibacteraceae	Dasania	unknown species	0	0	0	0	357	0	0	49	532	250	545	0	71	0	0	0	14	0	0	0	8	0	0	0	0	0	232	173	0	0	0	0	0	61	11	0	0	0	17	0	0	2
Cluster_366	Bacteria	Proteobacteria	Alphaproteobacteria	Rhodobacterales	Rhodobacteraceae	Pseudoruegeria	unknown species	0	0	0	0	0	0	0	0	0	0	0	0	0	0	0	1	0	0	0	0	0	0	0	0	0	1	0	0	1	0	0	0	0	0	0	0	0	0	0	0	0	0
Cluster_367	Bacteria	Proteobacteria	Gammaproteobacteria	Vibrionales	Vibrionaceae	Vibrio	Multi-affiliation	0	0	0	0	0	0	0	0	0	0	0	0	0	0	0	0	0	0	0	0	3	0	0	0	0	0	0	0	0	0	0	0	0	0	1	0	0	1	0	0	0	0
Cluster_369	Bacteria	Proteobacteria	Gammaproteobacteria	Alteromonadales	Colwelliaceae	Thalassotalea	Colwelliaceae bacterium D8	0	0	0	0	0	0	0	0	0	0	0	0	154	0	313	153	474	978	418	532	407	0	0	0	0	0	0	0	0	0	0	0	0	291	69	138	363	293	195	224	214	432
Cluster_370	Bacteria	Firmicutes	Clostridia	Clostridiales	Family XII	Fusibacter	unknown species	0	0	0	0	0	0	0	0	0	0	0	0	0	0	0	51	117	142	227	502	469	0	0	0	0	0	0	0	0	0	0	0	0	0	0	0	159	257	79	453	489	39
Cluster_371	Bacteria	Planctomycetes	Planctomycetacia	Planctomycetales	Planctomycetaceae	Planctomyces	unknown species	0	0	0	0	0	0	0	0	0	0	0	0	0	0	0	0	1	0	0	0	0	0	0	1	0	0	0	0	462	0	0	0	0	0	0	0	0	0	0	0	57	58
Cluster_373	Bacteria	Proteobacteria	Betaproteobacteria	Nitrosomonadales	Nitrosomonadaceae	Nitrosomonas	Nitrosomonas cryotolerans ATCC 49181	0	0	0	0	267	0	0	0	0	0	310	0	0	0	0	0	0	25	0	0	0	0	0	0	0	99	0	0	0	0	0	0	0	0	0	0	0	0	0	0	0	0
Cluster_374	Bacteria	Planctomycetes	Planctomycetacia	Planctomycetales	Planctomycetaceae	Blastopirellula	unknown species	0	0	0	0	0	0	0	0	0	0	0	0	0	0	1	0	0	191	0	0	0	0	0	0	0	460	0	0	0	601	0	0	233	0	364	281	0	1	0	0	0	0
Cluster_375	Bacteria	Firmicutes	Bacilli	Bacillales	Staphylococcaceae	Staphylococcus	Multi-affiliation	0	0	0	0	0	0	0	0	0	0	0	0	140	0	0	0	0	0	0	0	0	323	0	0	0	0	0	0	0	0	0	0	0	0	0	0	0	0	0	7	1	0
Cluster_376	Bacteria	Proteobacteria	Alphaproteobacteria	Rhodobacterales	Rhodobacteraceae	Loktanella	Multi-affiliation	0	0	0	2	0	0	0	0	0	0	0	0	0	0	0	0	0	0	0	0	0	0	0	0	0	0	0	0	0	0	2	0	0	0	0	0	0	0	0	1	1	0
Cluster_377	Bacteria	Proteobacteria	Alphaproteobacteria	Rhodobacterales	Rhodobacteraceae	unknown genus	unknown species	0	0	0	230	0	0	0	0	0	0	0	0	86	0	92	3	0	0	34	0	93	0	0	0	0	323	0	0	181	0	0	0	0	0	0	0	3	0	27	18	10	0
Cluster_378	Bacteria	Proteobacteria	Gammaproteobacteria	KI89A clade	unknown family	unknown genus	unknown species	0	0	0	0	0	0	431	87	286	0	218	0	47	0	85	0	0	0	0	0	0	0	0	0	172	0	210	0	0	0	0	210	154	0	1	0	0	0	11	0	0	0
Cluster_379	Bacteria	Bacteroidetes	Bacteroidia	Bacteroidales	Marinilabiaceae	Marinifilum	unknown species	0	0	0	0	0	0	0	0	0	0	0	0	0	0	0	15	264	0	44	195	103	382	0	0	0	0	0	0	0	0	0	0	0	58	64	120	65	201	168	108	161	32
Cluster_380	Bacteria	Proteobacteria	Gammaproteobacteria	Alteromonadales	Alteromonadaceae	Paraglaciecola	unknown species	0	0	0	0	0	0	0	0	0	0	0	0	0	0	0	0	0	0	0	0	0	0	0	0	0	0	0	0	0	0	0	0	0	0	0	0	8	0	0	0	0	0
Cluster_381	Bacteria	Bacteroidetes	Sphingobacteriia	Sphingobacteriales	Saprospiraceae	Lewinella	unknown species	0	0	0	0	0	0	0	0	0	0	0	0	0	0	0	0	0	0	0	0	0	253	0	0	0	461	0	0	0	0	0	0	0	0	0	0	0	0	0	0	16	0
Cluster_382	Bacteria	Proteobacteria	Alphaproteobacteria	Alphaproteobacteria Incertae Sedis	unknown family	unknown genus	unknown species	0	0	0	0	0	0	0	0	0	0	0	0	0	0	0	0	0	0	0	0	0	634	0	0	0	0	740	0	0	0	0	0	0	0	0	0	0	0	0	0	0	0
Cluster_383	Bacteria	Proteobacteria	Alphaproteobacteria	Rhodobacterales	Rhodobacteraceae	Multi-affiliation	Multi-affiliation	0	0	0	0	0	0	0	0	0	0	0	0	0	163	0	1	0	55	8	0	0	1	0	0	0	0	0	0	0	153	0	244	173	60	0	0	13	0	47	0	0	0
Cluster_384	Bacteria	Bacteroidetes	Sphingobacteriia	Sphingobacteriales	Saprospiraceae	unknown genus	unknown species	0	0	0	0	0	0	0	0	0	0	0	0	0	0	0	0	0	0	0	0	0	2	0	0	0	0	0	0	0	0	1	0	0	0	0	0	0	0	0	0	0	0
Cluster_385	Bacteria	Proteobacteria	Alphaproteobacteria	Caulobacterales	Hyphomonadaceae	Oceanicaulis	Oceanicaulis alexandrii	0	0	0	0	0	0	0	0	0	0	0	0	0	0	296	12	9	0	0	7	0	0	0	0	0	0	0	0	0	0	0	0	0	0	146	65	0	22	13	42	9	0
Cluster_386	Bacteria	Bacteroidetes	Flavobacteriia	Flavobacteriales	Flavobacteriaceae	Olleya	Multi-affiliation	0	0	0	0	0	0	0	0	0	0	0	0	0	0	21	0	0	0	0	0	0	0	0	0	0	0	0	0	0	0	0	0	0	0	0	0	0	0	0	0	0	0
Cluster_387	Bacteria	Bacteroidetes	Sphingobacteriia	Sphingobacteriales	Saprospiraceae	unknown genus	unknown species	0	0	0	0	0	0	352	0	606	0	0	0	257	0	0	0	0	25	0	0	0	0	510	0	0	0	216	0	43	0	0	0	106	0	0	35	20	0	19	3	1	16
Cluster_388	Bacteria	Proteobacteria	Epsilonproteobacteria	Campylobacterales	Campylobacteraceae	Arcobacter	unknown species	0	0	0	0	0	0	0	0	0	0	0	0	349	41	94	789	607	319	290	459	273	0	0	0	0	0	0	0	0	0	0	0	0	56	83	57	224	470	240	277	250	398
Cluster_390	Bacteria	Planctomycetes	Planctomycetacia	Planctomycetales	Planctomycetaceae	Blastopirellula	unknown species	0	1	0	0	0	0	0	0	0	0	0	0	0	0	0	0	0	0	28	0	0	1	0	0	0	585	0	0	0	1	0	0	0	275	0	0	0	54	0	26	21	0
Cluster_391	Bacteria	Proteobacteria	Alphaproteobacteria	Rhodobacterales	Rhodobacteraceae	Roseobacter	unknown species	1	0	0	0	0	217	288	0	0	0	0	0	0	0	0	9	0	0	9	0	0	0	1	0	0	0	0	0	0	259	0	0	0	0	16	0	0	12	0	0	6	0
Cluster_392	Bacteria	Bacteroidetes	Flavobacteriia	Flavobacteriales	Flavobacteriaceae	Ulvibacter	Ulvibacter antarcticus	0	0	0	0	0	0	0	0	0	0	0	0	0	112	0	0	0	0	0	0	0	0	0	0	0	0	0	0	0	0	0	0	1	0	0	0	0	0	0	0	0	0
Cluster_393	Bacteria	Proteobacteria	Alphaproteobacteria	Rhodobacterales	Rhodobacteraceae	unknown genus	unknown species	0	0	0	0	0	536	432	0	0	0	1	0	0	0	0	0	0	0	0	0	0	0	0	0	0	0	0	0	0	0	0	0	331	0	0	0	3	0	15	0	0	0
Cluster_394	Bacteria	Chloroflexi	Ardenticatenia	Ardenticatenales	unknown family	unknown genus	unknown species	451	0	0	0	0	0	506	0	0	0	0	0	154	0	0	0	0	0	0	0	0	5	131	0	0	0	0	0	0	0	0	0	0	0	110	0	0	0	0	49	36	0
Cluster_395	Bacteria	Proteobacteria	Gammaproteobacteria	Oceanospirillales	Oceanospirillaceae	Marinobacterium	unknown species	0	0	0	0	0	0	0	0	0	0	0	0	23	2	16	54	53	22	34	33	30	0	0	0	0	0	0	0	0	0	0	0	0	5	14	7	25	25	24	43	50	43
Cluster_396	Bacteria	Bacteroidetes	Flavobacteriia	Flavobacteriales	Flavobacteriaceae	Flaviramulus	Multi-affiliation	0	0	0	0	0	0	0	0	0	0	0	0	0	0	0	0	0	0	0	0	0	0	0	0	0	0	0	0	0	0	0	0	0	0	0	0	0	0	0	0	0	0
Cluster_398	Bacteria	Bacteroidetes	Sphingobacteriia	Sphingobacteriales	Saprospiraceae	Rubidimonas	unknown species	0	0	0	0	0	0	534	206	0	0	378	0	0	0	68	0	0	0	0	0	0	0	0	0	0	0	0	1	0	171	0	0	0	56	0	0	0	0	0	0	2	0
Cluster_399	Bacteria	Bacteroidetes	Sphingobacteriia	Sphingobacteriales	Saprospiraceae	unknown genus	unknown species	0	0	0	0	0	0	0	0	0	0	0	0	0	0	0	0	0	0	0	0	0	0	0	0	0	0	0	0	0	0	0	0	0	0	0	0	0	0	0	0	0	0
Cluster_400	Bacteria	Gracilibacteria	unknown class	unknown order	unknown family	unknown genus	marine metagenome	0	0	0	0	0	0	0	0	0	1	0	0	0	0	0	577	643	605	144	152	531	2	0	0	0	0	0	0	2	0	0	0	0	330	284	152	510	446	368	386	283	492
Cluster_401	Bacteria	Bacteroidetes	Sphingobacteriia	Sphingobacteriales	Saprospiraceae	Lewinella	unknown species	0	0	0	0	0	0	0	9	0	0	0	0	0	1	0	0	0	34	0	0	0	899	0	0	336	225	0	0	354	384	0	754	641	41	0	91	6	0	12	1	0	18
Cluster_402	Bacteria	Saccharibacteria	unknown class	unknown order	unknown family	unknown genus	unknown species	0	0	0	0	0	0	0	0	0	0	0	0	0	0	0	0	0	0	0	0	0	0	0	0	0	0	0	0	0	0	0	0	0	0	0	0	0	0	0	0	0	0
Cluster_403	Bacteria	Planctomycetes	OM190	unknown order	unknown family	unknown genus	unknown species	0	0	0	0	0	0	330	0	533	0	0	0	0	0	0	0	0	108	0	0	0	0	345	434	0	273	0	0	0	0	0	0	0	0	0	0	0	0	1	12	0	0
Cluster_404	Bacteria	Fusobacteria	Fusobacteriia	Fusobacteriales	Leptotrichiaceae	unknown genus	unknown species	0	0	0	0	0	0	0	0	0	0	0	0	0	0	0	694	58	0	45	383	433	0	0	0	0	0	0	0	0	1	0	0	0	0	0	0	82	166	19	132	174	1591
Cluster_405	Bacteria	Planctomycetes	Phycisphaerae	Phycisphaerales	Phycisphaeraceae	SM1A02	unknown species	0	0	0	0	0	0	0	0	0	0	0	0	0	0	0	1	0	0	0	0	0	0	0	0	0	0	0	0	0	0	0	0	0	0	0	0	0	0	0	0	0	0
Cluster_406	Bacteria	Proteobacteria	Gammaproteobacteria	Vibrionales	Vibrionaceae	Vibrio	Multi-affiliation	0	0	0	0	0	0	0	0	0	0	0	0	0	0	0	3	22	0	6	0	12	119	0	0	135	0	0	0	0	102	0	2	0	0	6	37	18	45	51	36	0	44
Cluster_409	Bacteria	Proteobacteria	Gammaproteobacteria	Oceanospirillales	Oceanospirillaceae	Neptuniibacter	Multi-affiliation	0	0	0	0	0	0	0	0	0	0	0	0	163	98	58	14	32	35	16	31	90	0	0	0	0	0	0	0	0	0	0	1	2	59	78	26	30	13	9	6	2	3
Cluster_410	Bacteria	Planctomycetes	Planctomycetacia	Planctomycetales	Planctomycetaceae	Blastopirellula	unknown species	466	0	0	0	0	0	2	177	0	0	0	0	0	0	0	0	0	0	0	0	0	0	0	0	0	0	0	404	0	1	1	0	1	0	0	0	96	0	0	0	0	0
Cluster_411	Bacteria	Proteobacteria	Alphaproteobacteria	Caulobacterales	Hyphomonadaceae	Litorimonas	Multi-affiliation	0	0	0	0	0	0	0	0	460	0	0	0	190	0	67	0	0	0	0	0	20	0	0	0	0	0	0	0	0	0	180	0	0	70	24	0	0	19	27	0	0	0
Cluster_412	Bacteria	Proteobacteria	Gammaproteobacteria	Oceanospirillales	Oceanospirillaceae	Oleispira	unknown species	0	0	0	0	0	0	0	0	0	0	0	0	204	99	25	114	187	359	120	122	374	0	0	0	0	0	0	0	0	0	0	0	0	20	0	177	30	46	54	64	65	44
Cluster_413	Bacteria	Gemmatimonadetes	BD2-11 terrestrial group	unknown order	unknown family	unknown genus	unknown species	0	0	0	0	0	0	0	0	0	225	0	0	0	0	0	0	0	0	0	0	0	0	312	0	0	0	0	0	81	0	0	1	0	0	0	0	0	0	0	0	0	0
Cluster_414	Bacteria	Bacteroidetes	Sphingobacteriia	Sphingobacteriales	unknown family	unknown genus	unknown species	0	0	0	0	0	0	0	0	0	0	0	0	0	0	0	0	0	0	0	0	0	0	0	0	597	0	0	0	0	0	0	0	0	0	0	0	0	0	0	0	0	0
Cluster_415	Bacteria	Proteobacteria	Alphaproteobacteria	Rhodobacterales	Rhodobacteraceae	Amylibacter	unknown species	0	1	0	0	0	428	0	0	0	267	0	0	0	0	0	0	0	0	0	0	0	334	0	356	0	0	314	0	0	0	0	0	0	6	0	0	0	0	0	0	0	0
Cluster_416	Bacteria	Proteobacteria	Gammaproteobacteria	Vibrionales	Vibrionaceae	Vibrio	Vibrio sp.	0	1	0	0	0	0	0	39	0	0	0	0	356	118	22	195	386	116	157	239	1725	0	0	0	0	0	0	0	0	0	0	0	1	0	81	0	36	16	30	140	94	139
Cluster_418	Bacteria	Saccharibacteria	unknown class	unknown order	unknown family	unknown genus	unknown species	0	0	0	0	0	0	0	0	0	0	371	0	0	0	247	0	0	0	23	0	0	4	0	2	0	0	0	333	0	0	0	0	0	0	0	0	0	0	0	0	0	0
Cluster_419	Bacteria	Proteobacteria	Gammaproteobacteria	Alteromonadales	Moritellaceae	Moritella	Moritella sp.	0	0	0	0	0	0	0	0	0	0	0	0	58	0	125	673	506	217	408	862	231	0	0	0	0	0	0	0	0	0	0	0	0	274	85	152	258	102	38	119	443	351
Cluster_420	Bacteria	Actinobacteria	Acidimicrobiia	Acidimicrobiales	unknown family	unknown genus	unknown species	0	0	0	0	0	0	0	0	780	0	823	0	0	0	0	9	0	0	0	0	0	0	0	0	0	0	0	0	0	0	0	0	177	0	52	0	0	0	0	0	0	0
Cluster_421	Bacteria	Actinobacteria	Acidimicrobiia	Acidimicrobiales	Acidimicrobiaceae	Ilumatobacter	Ilumatobacter nonamiensis YM16-303	0	0	0	0	0	0	234	0	0	303	0	0	59	0	0	0	0	0	0	26	0	1	0	0	0	0	0	0	0	0	0	0	278	52	0	0	0	47	0	0	0	0
Cluster_422	Bacteria	Actinobacteria	Actinobacteria	Micrococcales	Intrasporangiaceae	Ornithinimicrobium	unknown species	429	0	0	0	0	0	0	74	0	0	0	0	0	0	0	0	51	0	0	0	0	0	0	0	0	0	0	0	0	0	0	482	0	0	0	0	0	0	0	0	0	0
Cluster_423	Bacteria	Proteobacteria	Alphaproteobacteria	Rhodobacterales	Rhodobacteraceae	Multi-affiliation	Multi-affiliation	0	0	559	0	0	0	0	0	0	0	0	386	113	0	23	79	94	225	158	240	95	0	0	0	0	0	0	0	0	137	0	0	0	33	97	0	88	54	133	144	215	82
Cluster_424	Bacteria	Proteobacteria	Alphaproteobacteria	Rhodobacterales	Rhodobacteraceae	unknown genus	unknown species	0	0	0	0	28	0	0	127	0	295	0	0	0	0	0	0	23	0	0	0	0	0	235	0	0	316	0	0	0	287	0	0	0	0	0	0	12	0	0	0	0	9
Cluster_425	Bacteria	Bacteroidetes	Flavobacteriia	Flavobacteriales	Flavobacteriaceae	Aquibacter	unknown species	0	0	0	0	0	0	0	0	0	0	0	546	0	0	0	0	0	0	0	0	0	296	0	812	0	0	0	129	545	443	98	231	725	52	53	0	5	77	34	13	7	12
Cluster_426	Bacteria	Planctomycetes	Phycisphaerae	Phycisphaerales	Phycisphaeraceae	SM1A02	unknown species	0	0	0	0	0	0	0	161	384	0	0	0	0	383	0	0	0	0	0	0	0	0	0	0	0	615	0	0	0	0	0	0	0	0	0	0	0	0	0	0	0	0
Cluster_427	Bacteria	Actinobacteria	Acidimicrobiia	Acidimicrobiales	Acidimicrobiaceae	unknown genus	unknown species	0	0	0	0	0	0	0	0	0	0	356	593	0	0	0	0	0	0	27	0	0	0	0	0	0	240	0	0	0	0	0	0	0	0	0	0	0	0	0	21	0	26
Cluster_428	Bacteria	Bacteroidetes	Flavobacteriia	Flavobacteriales	Flavobacteriaceae	Flavirhabdus	Flavobacteriaceae bacterium E8	0	0	0	0	0	0	0	0	0	0	0	0	0	0	0	0	0	29	0	0	0	0	0	0	0	0	0	0	0	0	0	0	0	0	0	0	0	0	0	0	6	0
Cluster_429	Bacteria	Proteobacteria	Deltaproteobacteria	Bradymonadales	unknown family	unknown genus	unknown species	0	0	0	0	0	0	0	0	0	0	0	0	1	0	0	0	0	27	16	0	0	0	0	0	0	0	0	0	0	378	0	246	665	0	0	0	0	0	0	0	0	1
Cluster_430	Bacteria	Bacteroidetes	Sphingobacteriia	Sphingobacteriales	Saprospiraceae	unknown genus	unknown species	0	0	0	0	0	0	0	0	0	0	0	0	0	0	0	0	0	0	0	0	0	0	0	0	0	411	0	0	0	0	0	0	149	0	0	0	15	0	0	0	0	0
Cluster_431	Bacteria	Proteobacteria	Gammaproteobacteria	Oceanospirillales	Oceanospirillaceae	unknown genus	unknown species	0	0	0	0	0	0	0	0	0	0	0	0	0	0	0	0	1	0	0	0	0	0	0	0	0	0	0	0	0	0	0	0	0	0	0	0	0	0	0	0	0	0
Cluster_432	Bacteria	Proteobacteria	Alphaproteobacteria	Rhodobacterales	Rhodobacteraceae	Multi-affiliation	Multi-affiliation	0	0	0	0	0	0	0	0	0	0	0	0	0	0	0	0	0	0	0	0	0	0	0	0	0	0	0	0	0	0	0	0	154	0	0	50	0	0	0	0	0	0
Cluster_433	Bacteria	Proteobacteria	Gammaproteobacteria	Oceanospirillales	Oceanospirillaceae	Neptuniibacter	unknown species	0	0	0	0	0	0	0	0	0	0	0	0	0	0	0	0	0	0	0	0	0	0	0	0	0	0	0	0	0	0	0	0	0	0	0	0	0	0	0	0	0	0
Cluster_434	Bacteria	Proteobacteria	Gammaproteobacteria	Cellvibrionales	Cellvibrionaceae	Umboniibacter	unknown species	0	0	0	0	0	0	0	0	0	0	0	0	0	0	0	0	0	0	7	0	0	0	0	0	0	0	0	0	0	0	0	0	0	0	42	0	0	0	0	0	0	0
Cluster_435	Bacteria	Firmicutes	Clostridia	Clostridiales	JTB215	unknown genus	unknown species	0	0	0	0	0	0	1	0	0	0	0	0	0	0	0	0	0	0	0	0	0	0	0	0	0	0	0	0	0	0	0	1	0	0	0	0	0	0	0	0	0	0
Cluster_436	Bacteria	Planctomycetes	Planctomycetacia	Planctomycetales	Planctomycetaceae	Planctomyces	unknown species	0	0	0	0	0	0	0	0	0	0	0	0	0	0	0	0	0	0	0	0	0	0	0	0	0	0	0	0	0	0	0	0	0	0	0	0	0	0	0	0	0	0
Cluster_437	Bacteria	Proteobacteria	Gammaproteobacteria	Vibrionales	Vibrionaceae	Vibrio	unknown species	0	0	0	0	0	0	0	0	0	0	0	553	0	0	42	0	36	0	0	0	0	0	0	0	68	0	0	0	0	188	0	0	0	0	4	0	0	0	0	0	0	0
Cluster_438	Bacteria	Proteobacteria	Alphaproteobacteria	Rhizobiales	Hyphomicrobiaceae	Filomicrobium	unknown species	0	1	0	0	0	0	0	0	0	0	0	0	0	0	0	0	0	45	0	0	0	0	0	0	0	0	0	0	0	0	0	322	0	0	0	0	24	0	0	7	0	0
Cluster_439	Bacteria	Bacteroidetes	Sphingobacteriia	Sphingobacteriales	Saprospiraceae	unknown genus	unknown species	0	0	0	0	0	0	0	0	0	0	0	0	0	0	0	0	0	0	0	0	0	2	0	0	0	0	0	0	0	0	0	0	0	1	0	0	0	0	0	0	0	0
Cluster_440	Bacteria	Verrucomicrobia	Verrucomicrobiae	Verrucomicrobiales	DEV007	unknown genus	unknown species	0	0	0	0	0	0	0	0	0	0	0	0	0	0	0	0	0	0	0	0	0	0	0	0	0	0	0	0	0	0	0	0	0	0	0	1	0	0	0	10	0	0
Cluster_441	Bacteria	Proteobacteria	Deltaproteobacteria	Myxococcales	Nannocystaceae	unknown genus	unknown species	0	0	0	0	0	0	0	0	0	0	0	0	0	0	0	0	0	0	0	0	0	1	0	0	0	0	0	0	0	0	0	0	0	0	0	0	0	0	0	0	0	0
Cluster_442	Bacteria	Peregrinibacteria	unknown class	unknown order	unknown family	unknown genus	unknown species	0	0	0	0	0	0	0	0	0	0	0	0	0	0	0	0	0	0	0	0	94	0	0	0	0	0	0	0	0	0	1	0	0	0	0	0	0	0	0	0	0	0
Cluster_443	Bacteria	Proteobacteria	Alphaproteobacteria	Rhodobacterales	Rhodobacteraceae	unknown genus	unknown species	0	0	0	216	322	542	0	130	0	0	40	0	0	0	1	0	0	0	0	0	0	0	0	0	0	146	237	0	0	231	71	0	166	55	0	65	0	0	0	0	0	0
Cluster_444	Bacteria	Proteobacteria	Alphaproteobacteria	Rhodobacterales	Rhodobacteraceae	Litorimicrobium	unknown species	0	0	0	486	3	0	0	0	0	0	0	0	0	0	0	0	0	0	0	0	0	0	0	0	0	0	2	0	0	0	170	0	0	0	0	0	0	0	0	1	0	0
Cluster_445	Bacteria	Proteobacteria	Alphaproteobacteria	Rhodobacterales	Rhodobacteraceae	unknown genus	unknown species	0	0	0	0	0	1	103	0	0	0	0	0	0	0	0	0	33	0	0	0	0	3	0	0	0	1	0	0	0	0	0	0	0	0	0	0	0	0	0	0	0	0
Cluster_447	Bacteria	Proteobacteria	Gammaproteobacteria	Oceanospirillales	Oceanospirillaceae	Marinomonas	Marinomonas sp.	0	0	0	0	0	0	0	0	0	0	0	0	542	126	321	220	469	389	221	309	556	0	0	0	138	0	0	0	0	0	0	0	0	245	280	330	254	162	243	175	164	235
Cluster_448	Bacteria	Proteobacteria	Alphaproteobacteria	Rhodobacterales	Rhodobacteraceae	Tropicibacter	Multi-affiliation	0	0	0	0	0	0	1	0	0	0	0	0	56	0	0	38	63	167	259	97	251	0	0	0	0	0	0	0	0	0	0	0	0	48	124	0	160	51	158	193	386	154
Cluster_449	Bacteria	Planctomycetes	Pla4 lineage	unknown order	unknown family	unknown genus	unknown species	458	427	320	0	0	0	350	0	0	0	0	0	0	276	0	0	0	111	0	0	0	0	0	0	0	0	129	0	0	0	0	0	0	0	0	1	0	0	1	0	0	0
Cluster_450	Bacteria	Planctomycetes	Phycisphaerae	Phycisphaerales	Phycisphaeraceae	Phycisphaera	unknown species	0	0	455	0	0	792	1	599	0	0	1	0	0	0	0	0	96	0	0	0	0	0	0	419	0	0	0	0	0	0	0	0	0	0	154	1	0	0	0	0	9	53
Cluster_451	Bacteria	Proteobacteria	Gammaproteobacteria	unknown order	unknown family	unknown genus	unknown species	0	0	0	0	0	0	0	0	0	0	0	0	285	0	71	32	133	18	64	104	57	0	0	0	0	0	0	0	0	0	0	0	0	29	55	84	153	112	92	69	96	118
Cluster_452	Bacteria	Bacteroidetes	Flavobacteriia	Flavobacteriales	Flavobacteriaceae	Polaribacter 2	Polaribacter sp.	0	0	0	0	0	0	0	0	0	0	0	0	0	0	0	0	0	0	0	0	0	0	0	0	0	0	0	0	0	0	0	0	0	0	0	0	0	0	0	0	0	0
Cluster_454	Bacteria	Planctomycetes	OM190	unknown order	unknown family	unknown genus	unknown species	0	0	0	0	0	0	0	0	0	0	0	0	0	0	0	0	0	0	0	25	0	240	0	384	0	0	0	0	0	406	0	0	0	0	0	0	0	0	0	0	0	0
Cluster_456	Bacteria	Planctomycetes	Planctomycetacia	Planctomycetales	Planctomycetaceae	Rhodopirellula	planctomycete DDSe3004	509	0	0	0	0	0	0	0	0	0	0	0	0	0	0	0	0	0	0	0	0	0	0	676	0	0	0	0	0	0	323	0	0	0	0	0	0	0	0	0	0	0
Cluster_457	Bacteria	Proteobacteria	Epsilonproteobacteria	Campylobacterales	Campylobacteraceae	Arcobacter	unknown species	0	0	0	0	0	0	0	0	0	0	0	0	0	0	0	9	43	0	37	58	0	0	0	0	0	0	0	0	0	0	0	0	0	0	0	0	3	0	0	36	23	0
Cluster_459	Bacteria	Bacteroidetes	Flavobacteriia	Flavobacteriales	Flavobacteriaceae	Ulvibacter	unknown species	0	0	0	0	0	0	0	0	0	0	343	0	138	0	0	0	0	0	0	0	0	0	645	0	0	0	0	330	284	1	1	349	132	0	0	0	0	0	0	0	0	6
Cluster_460	Bacteria	Bacteroidetes	Sphingobacteriia	Sphingobacteriales	NS11-12 marine group	unknown genus	unknown species	0	0	0	0	0	0	0	0	0	791	0	0	0	0	0	0	1	0	0	0	0	0	0	0	0	0	0	0	0	0	0	0	485	0	0	0	0	0	0	4	0	0
Cluster_461	Bacteria	Actinobacteria	Acidimicrobiia	Acidimicrobiales	Sva0996 marine group	unknown genus	unknown species	0	0	0	0	0	0	718	0	0	0	0	0	0	0	0	0	0	0	0	0	0	0	0	0	0	1	0	0	0	0	0	0	0	95	1	1	55	0	0	12	0	0
Cluster_463	Bacteria	Proteobacteria	Alphaproteobacteria	Alphaproteobacteria Incertae Sedis	unknown family	unknown genus	unknown species	0	0	0	0	0	0	0	0	0	0	0	0	0	0	0	0	0	0	0	0	0	0	0	0	0	0	0	0	0	0	0	0	0	0	0	0	0	0	0	0	0	0
Cluster_464	Bacteria	Proteobacteria	Alphaproteobacteria	Rhodobacterales	Rhodobacteraceae	Ponticoccus	Rhodobacteraceae bacterium CSQ-8	0	0	0	0	0	0	0	0	0	0	0	0	88	0	41	1	17	3	80	30	1	0	0	0	0	0	75	0	0	0	0	0	0	60	127	0	126	68	41	66	120	76
Cluster_465	Bacteria	Proteobacteria	Alphaproteobacteria	Rhodobacterales	Rhodobacteraceae	Multi-affiliation	Multi-affiliation	0	0	0	0	0	0	0	0	0	0	0	0	0	0	0	0	0	0	0	0	0	0	0	0	0	0	0	0	0	1	0	0	0	0	0	0	0	0	0	0	1	0
Cluster_466	Bacteria	Proteobacteria	Gammaproteobacteria	Alteromonadales	Pseudoalteromonadaceae	Pseudoalteromonas	Pseudoalteromonas sp.	0	0	0	0	0	0	0	0	0	0	0	0	0	0	0	0	0	0	9	0	0	0	0	0	0	0	0	0	0	0	0	0	0	78	0	0	14	10	0	3	8	2
Cluster_467	Bacteria	Proteobacteria	Alphaproteobacteria	Caulobacterales	Hyphomonadaceae	Robiginitomaculum	unknown species	0	0	0	0	0	0	0	0	0	0	0	0	0	0	0	0	0	0	0	0	0	0	0	0	0	0	0	0	0	0	0	0	0	0	0	0	0	0	0	0	0	0
Cluster_468	Bacteria	Proteobacteria	Alphaproteobacteria	Rhodospirillales	Rhodospirillaceae	unknown genus	Multi-affiliation	0	0	0	0	0	0	0	0	0	0	0	0	141	340	207	1003	710	796	279	681	211	0	0	0	0	0	0	0	2	0	0	0	2	145	146	0	96	107	82	147	118	92
Cluster_469	Bacteria	Planctomycetes	Planctomycetacia	Planctomycetales	Planctomycetaceae	Bythopirellula	unknown species	0	0	0	0	0	0	0	0	0	0	0	0	0	0	0	0	0	0	0	0	0	0	0	0	0	0	0	0	0	0	0	0	0	0	0	0	0	0	0	0	0	0
Cluster_470	Bacteria	Bacteroidetes	Sphingobacteriia	Sphingobacteriales	unknown family	unknown genus	unknown species	0	0	0	158	0	0	74	72	0	41	0	0	0	196	17	2	0	0	3	0	7	58	326	154	0	0	143	26	194	216	0	0	171	10	0	38	12	0	3	14	2	12
Cluster_471	Bacteria	Proteobacteria	Alphaproteobacteria	4-Org1-14	unknown family	unknown genus	Multi-affiliation	538	0	0	1	0	2	0	144	0	0	0	0	0	0	20	3	24	53	0	0	30	292	0	0	0	43	382	0	76	0	1	595	271	0	33	0	0	44	19	0	0	7
Cluster_472	Bacteria	Proteobacteria	Gammaproteobacteria	Pseudomonadales	Pseudomonadaceae	Multi-affiliation	Multi-affiliation	0	0	0	0	0	0	0	0	0	0	0	0	0	0	0	0	0	0	0	0	0	0	0	0	0	0	0	0	0	0	0	0	1	0	0	0	0	0	2	0	0	0
Cluster_473	Bacteria	Bacteroidetes	Flavobacteriia	Flavobacteriales	Cryomorphaceae	unknown genus	Multi-affiliation	0	0	0	0	0	0	0	272	0	0	0	0	0	191	0	0	0	0	0	0	0	0	0	0	0	0	0	0	0	0	0	0	0	0	0	0	0	0	0	0	0	0
Cluster_474	Bacteria	Proteobacteria	Alphaproteobacteria	Rhodobacterales	Rhodobacteraceae	unknown genus	unknown species	0	0	0	0	0	0	0	0	0	0	0	0	0	0	0	0	0	0	0	0	0	0	425	268	0	216	845	0	145	0	0	0	231	0	0	0	20	0	0	4	0	0
Cluster_475	Bacteria	Verrucomicrobia	Verrucomicrobiae	Verrucomicrobiales	Rubritaleaceae	Rubritalea	unknown species	0	0	0	0	0	0	0	0	0	0	0	0	0	0	0	0	0	0	0	0	0	0	0	0	0	1	0	0	0	0	0	0	0	0	0	0	0	0	0	25	0	0
Cluster_476	Bacteria	Proteobacteria	Gammaproteobacteria	Oceanospirillales	Alcanivoracaceae	Alcanivorax	unknown species	280	0	0	0	0	0	1	0	0	0	0	0	117	0	0	0	0	0	0	0	0	0	0	0	0	0	0	0	0	0	0	0	0	0	0	0	0	0	0	0	0	0
Cluster_478	Bacteria	Proteobacteria	Alphaproteobacteria	Caulobacterales	Hyphomonadaceae	Maricaulis	Multi-affiliation	0	0	0	534	0	0	0	0	0	0	538	0	0	0	0	0	0	0	0	0	0	0	0	0	0	0	365	0	136	0	0	0	0	0	0	0	0	0	0	0	7	0
Cluster_479	Bacteria	Chloroflexi	Ardenticatenia	Ardenticatenales	unknown family	unknown genus	unknown species	0	0	0	0	0	0	0	0	0	0	1	0	0	0	0	0	0	0	0	0	0	0	0	198	0	202	0	1	597	0	0	0	0	1	0	0	24	61	23	0	50	0
Cluster_480	Bacteria	Proteobacteria	Alphaproteobacteria	Rhizobiales	Phyllobacteriaceae	Mesorhizobium	Multi-affiliation	0	0	0	502	0	0	0	0	0	0	0	0	0	0	0	0	0	0	0	0	0	0	0	0	0	0	0	0	0	0	0	0	0	0	0	0	0	0	0	0	0	0
Cluster_481	Bacteria	Acidobacteria	Holophagae	Subgroup 10	CA002	unknown genus	unknown species	0	0	0	0	0	0	0	0	0	0	0	0	0	0	0	0	0	0	0	0	0	0	0	0	0	0	0	0	0	0	0	0	0	0	0	0	0	0	0	0	0	0
Cluster_482	Bacteria	Bacteroidetes	Flavobacteriia	Flavobacteriales	Flavobacteriaceae	Ulvibacter	unknown species	0	0	0	0	0	0	0	0	0	0	0	0	0	0	0	0	0	0	0	0	0	0	0	0	0	0	0	0	0	0	0	0	0	0	0	0	0	21	0	0	0	0
Cluster_483	Bacteria	Proteobacteria	Alphaproteobacteria	Rhodobacterales	Rhodobacteraceae	Roseobacter	unknown species	0	0	0	0	0	613	0	0	0	0	0	0	0	0	0	0	1	0	0	0	0	0	0	0	1	0	0	0	0	0	1	0	0	0	0	0	6	0	8	0	0	0
Cluster_484	Bacteria	Bacteroidetes	Bacteroidia	Bacteroidales	Marinilabiaceae	Marinifilum	Bacteroidetes bacterium FA102	0	0	0	0	0	0	0	0	0	0	0	0	0	0	0	0	78	0	0	0	0	0	0	0	0	0	0	0	0	0	0	0	0	0	0	0	9	26	18	0	9	0
Cluster_485	Bacteria	Proteobacteria	Gammaproteobacteria	Chromatiales	Ectothiorhodospiraceae	Thiorhodospira	unknown species	0	0	0	0	0	0	0	0	1	0	0	0	0	0	100	0	0	0	0	0	0	0	0	0	0	0	0	0	0	0	0	0	0	0	0	0	0	0	0	0	0	0
Cluster_486	Bacteria	Bacteroidetes	Flavobacteriia	Flavobacteriales	Flavobacteriaceae	Psychroserpens	unknown species	0	0	0	0	0	1	0	0	0	0	0	0	0	0	0	0	0	0	3	0	0	0	0	0	451	1	0	0	0	155	0	0	0	0	0	0	0	15	0	0	0	0
Cluster_488	Bacteria	Peregrinibacteria	unknown class	unknown order	unknown family	unknown genus	unknown species	0	0	0	0	0	0	0	0	0	0	0	0	0	0	0	0	0	0	0	0	0	0	0	0	0	0	0	0	0	0	0	0	0	0	0	0	0	0	0	0	0	0
Cluster_489	Bacteria	Proteobacteria	Alphaproteobacteria	Rhodobacterales	Rhodobacteraceae	Marivita	unknown species	0	0	0	0	0	0	0	0	0	0	0	0	0	0	36	3	13	0	61	0	36	0	0	0	112	0	0	0	1	195	327	0	0	57	186	166	23	31	119	51	130	9
Cluster_490	Bacteria	Proteobacteria	Gammaproteobacteria	Gammaproteobacteria Incertae Sedis	unknown family	Thiohalophilus	unknown species	0	0	0	0	0	0	350	200	0	391	0	0	50	0	0	4	32	15	0	0	0	0	0	0	0	439	0	205	224	201	203	61	187	0	0	75	6	0	18	9	2	6
Cluster_493	Bacteria	Firmicutes	Clostridia	Clostridiales	Family XII	Fusibacter	unknown species	0	0	0	0	0	0	0	0	0	0	0	0	0	0	0	50	0	1	0	1	125	0	1	0	0	0	0	0	0	0	0	0	0	0	0	0	41	0	61	126	87	0
Cluster_494	Bacteria	Proteobacteria	Epsilonproteobacteria	Campylobacterales	Campylobacteraceae	Arcobacter	unknown species	0	0	0	0	0	0	0	0	0	0	0	0	0	0	0	0	0	0	0	0	0	0	0	0	0	0	0	0	0	0	0	0	0	0	0	0	0	0	0	0	0	0
Cluster_495	Bacteria	Proteobacteria	Alphaproteobacteria	Parvularculales	Parvularculaceae	unknown genus	unknown species	0	0	0	0	0	0	0	0	0	0	0	0	0	0	0	0	0	0	0	0	0	1	0	0	0	0	0	0	0	0	0	0	0	0	0	0	0	0	0	6	0	0
Cluster_497	Bacteria	Bacteroidetes	Sphingobacteriia	Sphingobacteriales	Saprospiraceae	unknown genus	unknown species	0	0	0	0	0	296	0	102	0	576	0	0	0	0	0	0	1	0	0	0	83	0	0	0	0	324	623	538	0	0	0	0	175	0	0	0	0	0	0	0	0	0
Cluster_498	Bacteria	Proteobacteria	Alphaproteobacteria	Rhizobiales	Rhizobiales Incertae Sedis	Candidatus Phaeomarinobacter	Candidatus Phaeomarinobacter ectocarpi	0	0	0	0	0	0	0	0	0	0	0	0	0	0	0	0	0	0	0	0	0	0	0	0	0	0	0	0	0	0	0	0	0	0	0	0	9	15	0	0	6	13
Cluster_499	Bacteria	Proteobacteria	Alphaproteobacteria	Rhodobacterales	Rhodobacteraceae	unknown genus	unknown species	0	0	0	0	0	0	0	0	0	0	0	0	0	0	0	0	0	0	0	0	0	0	0	0	0	0	0	0	0	0	0	0	0	0	0	0	0	0	0	0	0	0
Cluster_500	Bacteria	Gracilibacteria	unknown class	unknown order	unknown family	unknown genus	bacterium RFB D08	0	0	0	0	0	0	0	0	0	0	0	0	129	352	439	60	139	234	45	61	177	0	0	0	0	0	0	0	0	0	0	0	0	320	0	0	166	111	103	175	208	299
Cluster_502	Bacteria	Proteobacteria	Alphaproteobacteria	Rickettsiales	Rickettsiales Incertae Sedis	unknown genus	unknown species	0	0	0	0	0	0	0	0	0	0	0	0	0	0	0	0	0	0	0	0	0	0	0	0	0	0	0	0	0	0	0	0	0	0	0	0	0	0	0	0	0	0
Cluster_503	Bacteria	Bacteroidetes	Cytophagia	Cytophagales	Cytophagaceae	Flexibacter	Flexibacter polymorphus	0	0	0	0	0	0	0	0	0	0	0	0	0	0	0	0	0	0	0	0	0	0	0	0	0	0	0	0	0	0	0	0	0	0	0	0	0	0	0	0	0	0
Cluster_504	Bacteria	Bacteroidetes	Flavobacteriia	Flavobacteriales	NS9 marine group	unknown genus	unknown species	0	0	0	0	0	0	0	0	0	0	0	727	0	0	0	0	52	24	0	0	0	0	0	0	0	0	0	0	0	0	0	386	0	0	40	0	30	45	43	17	0	14
Cluster_505	Bacteria	Proteobacteria	Gammaproteobacteria	Oceanospirillales	Oceanospirillaceae	Multi-affiliation	Multi-affiliation	0	0	0	0	0	0	0	0	0	0	0	0	23	0	121	131	111	357	45	159	211	0	0	0	0	0	0	0	0	0	0	0	0	66	46	42	75	55	2	230	101	189
Cluster_506	Bacteria	Proteobacteria	Alphaproteobacteria	Rhodobacterales	Rhodobacteraceae	Ruegeria	Multi-affiliation	0	0	0	0	0	0	0	0	0	0	0	0	0	0	0	0	0	0	0	0	0	0	0	0	0	0	0	0	0	0	0	1	0	0	0	0	0	0	0	0	0	0
Cluster_508	Bacteria	Planctomycetes	Planctomycetacia	Planctomycetales	Planctomycetaceae	Planctomyces	unknown species	0	0	0	456	0	0	0	0	0	0	0	0	0	0	0	0	0	0	0	11	0	0	0	0	0	160	0	0	0	0	0	0	0	0	169	0	0	0	0	0	0	0
Cluster_510	Bacteria	Proteobacteria	Alphaproteobacteria	Rhizobiales	Phyllobacteriaceae	Pseudahrensia	Pseudahrensia todarodis	0	0	0	0	0	0	0	0	0	0	0	0	0	0	0	0	0	0	0	0	0	0	1	0	0	1	0	0	0	0	0	0	1	0	0	0	0	0	0	0	0	0
Cluster_511	Bacteria	Actinobacteria	Actinobacteria	Corynebacteriales	Corynebacteriaceae	Lawsonella	unknown species	0	0	0	0	0	0	0	0	0	0	0	0	0	0	0	0	0	0	0	0	0	0	0	0	0	0	0	0	0	0	0	0	0	0	0	0	0	0	0	0	0	0
Cluster_512	Bacteria	Bacteroidetes	Bacteroidetes Incertae Sedis	Order II	Rhodothermaceae	unknown genus	unknown species	0	0	0	0	0	0	0	0	0	0	0	0	0	0	0	5	0	0	0	0	0	222	0	0	0	0	0	0	126	0	0	0	149	46	0	0	0	0	0	0	0	0
Cluster_513	Bacteria	Gracilibacteria	unknown class	unknown order	unknown family	unknown genus	bacterium RFB D08	0	0	0	0	0	0	0	0	0	0	0	0	0	0	0	8	21	470	0	6	28	0	0	0	0	0	0	0	0	0	0	0	0	0	0	0	58	0	0	10	10	0
Cluster_514	Bacteria	Proteobacteria	Gammaproteobacteria	KI89A clade	unknown family	unknown genus	unknown species	0	0	0	0	0	0	0	0	0	0	0	0	33	0	0	0	0	0	0	0	0	127	0	0	0	0	464	0	0	0	0	0	0	78	0	0	0	0	0	0	0	17
Cluster_515	Bacteria	Proteobacteria	Gammaproteobacteria	Cellvibrionales	Cellvibrionaceae	Multi-affiliation	Multi-affiliation	0	0	0	390	0	0	0	0	0	0	0	0	1	0	0	0	0	0	0	0	0	0	0	0	0	172	0	0	130	384	642	0	0	0	0	0	0	2	0	0	0	4
Cluster_516	Bacteria	Bacteroidetes	Cytophagia	Cytophagales	Flammeovirgaceae	Flammeovirga	Flammeovirga arenaria	0	0	0	0	0	0	0	0	0	0	0	0	0	0	0	3	23	0	24	44	0	0	0	0	0	343	0	0	0	0	345	0	0	18	68	0	25	60	55	40	25	0
Cluster_517	Bacteria	Proteobacteria	Alphaproteobacteria	Caulobacterales	Hyphomonadaceae	unknown genus	unknown species	0	0	0	0	0	0	0	0	0	0	0	0	0	0	0	0	0	0	0	0	0	0	0	0	0	0	0	0	3	0	0	0	0	0	83	0	0	0	0	0	0	0
Cluster_519	Bacteria	Bacteroidetes	Flavobacteriia	Flavobacteriales	Flavobacteriaceae	Ulvibacter	unknown species	0	0	0	0	0	0	1	0	0	0	0	0	0	0	0	0	0	0	0	0	0	0	0	0	0	0	0	0	0	0	0	0	0	0	0	0	0	0	0	0	0	0
Cluster_521	Bacteria	Proteobacteria	Alphaproteobacteria	Rhodobacterales	Rhodobacteraceae	Multi-affiliation	Multi-affiliation	0	0	0	0	0	0	0	0	0	325	0	0	0	0	0	40	98	70	57	75	27	0	0	0	0	0	0	0	0	0	0	156	0	0	84	0	19	71	41	10	31	22
Cluster_522	Bacteria	Bacteroidetes	Flavobacteriia	Flavobacteriales	Flavobacteriaceae	Polaribacter 4	Polaribacter sp.	0	0	0	0	0	0	0	0	0	0	0	398	73	0	52	9	98	0	64	9	0	0	0	0	0	0	0	0	136	0	0	0	0	44	14	107	86	73	61	48	116	6
Cluster_523	Bacteria	Bacteroidetes	Sphingobacteriia	Sphingobacteriales	unknown family	unknown genus	unknown species	0	0	0	0	0	620	1	663	0	0	1	0	16	0	12	3	0	24	4	0	0	0	0	0	0	0	681	0	0	0	549	217	310	31	0	106	5	0	13	0	18	0
Cluster_524	Bacteria	Planctomycetes	OM190	unknown order	unknown family	unknown genus	unknown species	0	3	0	0	0	472	0	0	0	624	352	0	253	0	105	0	0	0	0	0	0	0	0	0	0	211	0	0	0	0	0	299	0	0	0	0	0	0	0	0	23	0
Cluster_525	Bacteria	Bacteroidetes	Flavobacteriia	Flavobacteriales	Cryomorphaceae	unknown genus	unknown species	0	0	0	0	0	0	0	0	0	0	0	0	0	0	0	11	0	0	0	0	0	0	0	0	0	0	0	0	0	0	0	0	0	63	58	0	0	17	2	15	0	0
Cluster_526	Bacteria	Proteobacteria	Alphaproteobacteria	Alphaproteobacteria Incertae Sedis	unknown family	unknown genus	unknown species	0	657	0	0	0	0	1	0	0	0	0	0	0	0	0	0	0	0	0	0	0	361	0	0	0	0	0	512	0	0	0	0	0	0	0	0	0	0	0	0	0	0
Cluster_527	Bacteria	Proteobacteria	Gammaproteobacteria	Cellvibrionales	Cellvibrionaceae	unknown genus	unknown species	0	0	0	0	0	0	0	0	0	0	0	0	152	168	22	0	8	0	0	0	0	0	0	0	0	0	0	0	0	0	147	0	484	29	54	145	0	0	0	7	6	0
Cluster_528	Bacteria	Proteobacteria	Deltaproteobacteria	Bdellovibrionales	Bacteriovoracaceae	Peredibacter	unknown species	0	0	0	0	0	0	0	0	0	0	0	0	0	0	0	0	0	0	0	0	0	0	0	0	0	0	0	0	0	0	0	0	0	0	0	0	0	0	0	0	13	0
Cluster_529	Bacteria	Proteobacteria	Gammaproteobacteria	Oceanospirillales	Alcanivoracaceae	Kangiella	Kangiella sp.	0	0	0	0	0	0	0	0	0	0	1	0	0	0	0	0	0	0	0	0	0	0	0	0	0	0	0	0	0	0	0	0	0	0	0	0	0	0	0	0	0	0
Cluster_530	Bacteria	Bacteroidetes	Sphingobacteriia	Sphingobacteriales	Saprospiraceae	Portibacter	unknown species	0	0	0	0	0	0	0	0	0	0	0	0	2	0	0	0	0	0	0	0	0	0	0	0	0	0	0	0	0	0	0	0	0	0	0	0	0	0	0	0	0	0
Cluster_531	Bacteria	Proteobacteria	Alphaproteobacteria	Rhodobacterales	Rhodobacteraceae	Shimia	Multi-affiliation	0	0	0	0	0	0	0	0	0	0	0	0	0	0	0	0	0	0	0	0	0	0	0	0	0	0	0	0	0	0	0	0	0	0	0	0	0	0	8	0	0	8
Cluster_532	Bacteria	Proteobacteria	Gammaproteobacteria	Oceanospirillales	Oceanospirillaceae	Marinobacterium	unknown species	0	0	0	0	0	0	0	0	0	0	0	0	0	0	0	0	0	0	1	0	0	0	0	0	0	0	0	0	0	0	0	0	0	0	0	1	2	0	0	0	0	0
Cluster_533	Bacteria	Bacteroidetes	Bacteroidia	Bacteroidales	Marinilabiaceae	unknown genus	unknown species	0	0	0	0	0	0	0	0	1	0	0	0	0	0	0	44	349	0	54	147	314	0	0	0	0	0	0	0	0	0	0	0	0	0	43	157	324	193	449	395	190	245
Cluster_534	Bacteria	Bacteroidetes	Flavobacteriia	Flavobacteriales	Flavobacteriaceae	unknown genus	unknown species	0	0	0	0	0	0	0	0	0	0	0	0	0	0	0	0	0	0	0	0	0	0	0	0	0	0	0	0	0	0	0	0	0	0	0	0	0	0	0	0	0	0
Cluster_535	Bacteria	Proteobacteria	Alphaproteobacteria	Rhizobiales	Phyllobacteriaceae	Mesorhizobium	unknown species	0	0	0	0	0	0	0	0	0	0	0	0	0	0	0	0	0	0	0	0	0	0	0	0	0	0	0	0	0	0	0	1	0	0	0	0	0	0	0	0	0	0
Cluster_536	Bacteria	Verrucomicrobia	OPB35 soil group	unknown order	unknown family	unknown genus	unknown species	0	0	0	0	0	0	0	0	0	0	0	0	0	0	0	0	0	0	0	0	0	0	0	0	0	0	0	0	0	0	383	0	1	0	0	0	17	0	0	0	0	0
Cluster_537	Bacteria	Proteobacteria	Alphaproteobacteria	Rhodobacterales	Rhodobacteraceae	Ketogulonicigenium	unknown species	0	0	0	0	0	0	0	0	0	0	0	0	0	0	0	0	0	0	0	0	0	0	0	0	0	0	0	0	0	0	0	0	64	0	0	0	0	0	0	0	0	0
Cluster_538	Bacteria	Proteobacteria	Gammaproteobacteria	Vibrionales	Vibrionaceae	Vibrio	Multi-affiliation	0	0	0	0	0	0	0	0	0	0	0	0	0	0	0	0	0	13	0	0	0	0	0	0	0	0	0	0	0	0	0	271	2	22	26	1	0	0	0	9	3	0
Cluster_539	Bacteria	Proteobacteria	Alphaproteobacteria	Rhizobiales	OCS116 clade	unknown genus	unknown species	0	0	0	0	0	224	209	0	0	680	0	0	0	0	0	5	43	16	0	5	0	149	0	0	0	0	0	280	0	0	0	128	0	0	0	0	0	8	0	3	4	0
Cluster_540	Bacteria	Proteobacteria	Epsilonproteobacteria	Campylobacterales	Campylobacteraceae	Arcobacter	Arcobacter sp.	0	0	0	0	0	0	0	0	0	0	0	0	234	584	199	217	434	278	233	177	270	0	0	0	0	0	0	0	0	0	0	0	0	71	359	0	101	71	104	111	103	104
Cluster_541	Bacteria	Bacteroidetes	Sphingobacteriia	Sphingobacteriales	Saprospiraceae	unknown genus	unknown species	0	0	0	0	0	0	0	0	0	0	0	0	0	0	0	0	0	0	0	0	1	0	0	0	0	0	0	0	0	0	0	0	0	0	0	0	0	0	0	0	0	0
Cluster_543	Bacteria	Proteobacteria	Alphaproteobacteria	Caulobacterales	Hyphomonadaceae	Robiginitomaculum	unknown species	0	0	0	0	0	0	0	0	0	0	0	0	0	0	0	0	0	0	0	0	0	0	0	0	0	1	0	0	0	0	1	0	0	0	0	1	0	0	0	0	0	0
Cluster_544	Bacteria	Bacteroidetes	Sphingobacteriia	Sphingobacteriales	Saprospiraceae	Lewinella	unknown species	0	0	0	648	1	0	0	0	0	0	0	0	0	354	0	0	43	0	11	0	0	0	204	0	0	0	0	294	0	0	0	0	0	36	65	0	14	43	63	8	44	91
Cluster_545	Bacteria	Proteobacteria	Alphaproteobacteria	Kordiimonadales	Kordiimonadaceae	Kordiimonas	Multi-affiliation	0	0	0	0	0	0	0	161	0	0	0	187	113	373	0	0	0	48	0	0	0	0	0	195	233	351	1	69	573	996	108	114	0	0	0	0	32	0	33	13	10	0
Cluster_546	Bacteria	Saccharibacteria	unknown class	unknown order	unknown family	unknown genus	unknown species	0	0	0	0	0	0	0	0	0	0	0	0	0	0	0	0	0	0	0	0	0	0	0	0	0	0	0	0	0	0	0	0	0	0	0	0	0	0	0	0	0	0
Cluster_547	Bacteria	Proteobacteria	Alphaproteobacteria	Rhodobacterales	Rhodobacteraceae	Thioclava	unknown species	0	0	0	0	0	0	0	0	0	0	0	0	0	0	0	0	0	0	0	0	0	0	0	0	0	0	0	0	0	0	0	0	0	0	0	0	0	0	0	0	0	0
Cluster_548	Bacteria	Proteobacteria	Alphaproteobacteria	Rhodobacterales	Rhodobacteraceae	unknown genus	unknown species	0	0	0	0	402	0	0	0	0	0	0	0	134	0	124	0	0	0	0	1	0	1	0	0	0	0	0	0	1	0	0	0	0	47	44	0	1	0	0	0	0	0
Cluster_549	Bacteria	Proteobacteria	Alphaproteobacteria	Rhodobacterales	Rhodobacteraceae	Loktanella	unknown species	0	754	420	0	0	0	0	0	0	0	0	0	0	0	0	0	0	0	10	0	22	251	0	0	0	0	0	0	0	0	0	0	0	0	0	0	0	0	24	6	12	0
Cluster_551	Bacteria	Proteobacteria	Alphaproteobacteria	Rhodospirillales	Rhodospirillaceae	unknown genus	marine metagenome	0	0	0	0	0	0	0	0	0	0	0	0	293	0	0	506	577	0	293	977	294	0	0	0	0	0	0	0	1	0	0	0	0	0	0	216	234	148	45	245	229	173
Cluster_552	Bacteria	Proteobacteria	Gammaproteobacteria	Oceanospirillales	Halomonadaceae	Cobetia	Multi-affiliation	0	0	0	0	0	0	0	0	0	0	0	0	0	0	0	0	0	0	2	0	0	0	0	0	0	0	0	0	2	0	0	0	0	0	0	0	0	0	0	0	0	0
Cluster_553	Bacteria	Planctomycetes	Planctomycetacia	Planctomycetales	Planctomycetaceae	Planctomyces	unknown species	495	0	0	0	0	0	0	0	0	235	0	0	0	0	0	0	0	0	0	0	0	0	0	0	0	0	2	0	0	0	0	0	0	0	0	0	0	0	0	0	0	0
Cluster_554	Bacteria	Proteobacteria	Alphaproteobacteria	Rhodobacterales	Rhodobacteraceae	Roseovarius	Multi-affiliation	0	0	0	0	0	0	0	0	0	0	0	0	0	0	48	0	0	0	0	12	0	0	0	0	0	0	0	0	86	0	0	0	0	14	22	0	25	10	18	9	67	28
Cluster_555	Bacteria	Verrucomicrobia	Verrucomicrobiae	Verrucomicrobiales	Rubritaleaceae	Rubritalea	unknown species	488	0	0	0	0	0	0	389	0	0	0	0	126	0	0	0	0	0	33	69	0	0	0	0	273	0	1103	0	269	0	0	0	0	188	0	0	0	0	0	0	0	75
Cluster_556	Bacteria	Planctomycetes	Planctomycetacia	Planctomycetales	Planctomycetaceae	Planctomyces	unknown species	0	0	0	0	0	0	729	0	0	0	0	0	0	0	0	0	0	0	0	0	0	0	0	0	0	312	0	122	366	0	0	0	233	0	0	0	49	0	59	0	0	0
Cluster_557	Bacteria	Proteobacteria	Deltaproteobacteria	Bradymonadales	unknown family	unknown genus	unknown species	340	0	0	0	0	0	0	0	0	0	0	0	0	0	0	0	0	88	0	0	0	0	261	0	0	0	0	0	0	0	0	0	498	0	82	0	16	0	0	0	20	0
Cluster_558	Bacteria	Bacteroidetes	Sphingobacteriia	Sphingobacteriales	Chitinophagaceae	unknown genus	unknown species	0	0	0	0	0	0	0	0	0	0	336	0	0	0	0	0	0	0	0	0	0	0	0	0	0	0	0	0	0	0	0	0	529	0	0	0	10	0	27	0	0	0
Cluster_559	Bacteria	Verrucomicrobia	Verrucomicrobiae	Verrucomicrobiales	DEV007	unknown genus	unknown species	302	0	0	0	212	0	0	0	0	0	0	1	327	0	0	0	0	112	0	1	0	0	0	0	0	0	0	0	0	0	142	0	172	0	80	0	0	0	0	0	24	0
Cluster_560	Bacteria	Proteobacteria	Betaproteobacteria	Methylophilales	Methylophilaceae	Methylotenera	bacterium WH2-1	0	0	0	0	0	0	0	0	0	135	0	0	0	0	0	0	0	0	3	0	0	0	0	0	0	0	0	0	0	0	0	0	0	0	29	0	0	0	0	4	0	0
Cluster_561	Bacteria	Bacteroidetes	Sphingobacteriia	Sphingobacteriales	Saprospiraceae	Lewinella	unknown species	0	0	0	0	0	0	0	0	0	0	0	0	0	0	0	0	0	0	0	0	0	0	0	0	0	0	0	0	0	0	0	0	0	0	0	0	0	0	0	0	0	0
Cluster_563	Bacteria	Proteobacteria	Gammaproteobacteria	unknown order	unknown family	unknown genus	unknown species	0	0	0	0	0	0	0	0	0	0	0	0	0	0	0	11	0	0	20	1	7	0	0	0	0	0	0	0	0	0	0	0	0	14	0	0	0	22	16	7	7	1
Cluster_564	Bacteria	Proteobacteria	Gammaproteobacteria	Gammaproteobacteria Incertae Sedis	unknown family	Marinicella	unknown species	0	0	0	0	0	0	359	0	0	0	0	0	0	0	0	2	0	45	0	0	0	0	0	0	0	0	0	0	0	0	0	0	0	0	22	0	0	0	0	0	1	0
Cluster_565	Bacteria	Bacteroidetes	Flavobacteriia	Flavobacteriales	Flavobacteriaceae	Pseudofulvibacter	unknown species	0	0	0	0	0	0	0	0	1	0	0	489	0	410	0	1	0	44	0	0	0	0	0	0	0	0	91	258	0	0	0	0	0	0	0	155	0	0	0	9	0	0
Cluster_566	Bacteria	Planctomycetes	Planctomycetacia	Planctomycetales	Planctomycetaceae	Blastopirellula	unknown species	0	0	0	0	0	0	0	0	0	0	0	0	0	0	0	0	0	0	0	0	0	0	0	0	0	0	0	0	0	0	1	0	0	0	0	0	0	1	0	0	0	0
Cluster_569	Bacteria	Bacteroidetes	Cytophagia	Cytophagales	Flammeovirgaceae	Fabibacter	Flexibacteraceae bacterium DG1392	0	0	0	0	0	0	0	0	0	0	0	266	0	175	0	0	0	0	12	1	0	464	0	382	0	0	0	0	204	258	1	0	0	0	0	0	0	15	13	0	0	26
Cluster_570	Bacteria	Parcubacteria	Candidatus Falkowbacteria	unknown order	unknown family	unknown genus	unknown species	0	0	0	0	0	0	0	0	0	0	0	0	0	0	0	0	0	1	0	0	0	0	0	0	0	0	0	0	0	0	0	0	0	0	0	0	0	0	0	0	0	0
Cluster_571	Bacteria	Bacteroidetes	Flavobacteriia	Flavobacteriales	Cryomorphaceae	NS10 marine group	unknown species	0	0	0	423	0	0	0	0	0	0	0	0	0	0	0	0	0	0	0	0	0	231	0	3	0	443	0	0	0	0	0	0	0	0	0	100	0	0	0	0	0	0
Cluster_572	Bacteria	Planctomycetes	Planctomycetacia	Planctomycetales	Planctomycetaceae	Bythopirellula	unknown species	0	0	0	0	0	0	0	0	0	685	0	0	0	0	0	0	0	0	0	0	0	0	0	0	559	0	0	0	0	0	0	0	0	0	0	0	0	0	0	0	0	0
Cluster_573	Bacteria	Proteobacteria	Alphaproteobacteria	Rhodospirillales	Rhodospirillaceae	unknown genus	marine metagenome	0	0	0	0	0	0	0	0	0	0	0	0	0	0	0	5	0	0	7	0	0	0	0	0	0	0	0	0	0	0	0	0	0	0	0	0	6	30	0	38	58	61
Cluster_574	Bacteria	Proteobacteria	Alphaproteobacteria	Rickettsiales	LWSR-14	unknown genus	unknown species	0	0	0	0	0	0	0	0	0	0	0	0	0	0	0	0	0	0	0	0	0	0	0	0	0	0	0	0	0	0	0	0	0	0	0	0	0	0	0	0	0	0
Cluster_575	Bacteria	Planctomycetes	Phycisphaerae	Phycisphaerales	Phycisphaeraceae	Phycisphaera	unknown species	0	0	0	0	0	0	0	157	0	0	0	0	0	0	0	0	0	0	0	0	0	0	0	0	0	0	0	0	0	0	0	0	0	0	181	0	0	0	0	0	19	0
Cluster_576	Bacteria	Parcubacteria	unknown class	unknown order	unknown family	unknown genus	unknown species	0	0	0	0	0	0	0	0	0	0	0	0	0	0	0	0	0	0	0	0	0	0	0	0	0	0	0	0	0	0	0	0	0	0	0	0	0	0	0	0	0	0
Cluster_577	Bacteria	Planctomycetes	Planctomycetacia	Planctomycetales	Planctomycetaceae	Blastopirellula	planctomycete str. 116	0	0	0	0	0	0	0	0	0	0	0	0	0	499	0	0	0	0	0	0	0	0	0	0	0	839	0	0	0	0	0	0	0	0	0	0	0	0	0	0	1	0
Cluster_578	Bacteria	Bacteroidetes	Cytophagia	Cytophagales	Flammeovirgaceae	unknown genus	unknown species	0	0	0	0	0	0	0	0	0	0	0	0	0	0	0	0	0	0	0	0	0	0	0	0	0	1	0	0	0	0	0	0	0	0	0	0	0	0	0	0	0	0
Cluster_579	Bacteria	Bacteroidetes	Flavobacteriia	Flavobacteriales	Cryomorphaceae	unknown genus	Multi-affiliation	0	0	0	0	0	0	0	0	0	0	0	0	0	0	0	9	0	0	0	0	0	0	0	0	0	1	0	0	0	0	0	0	0	30	68	0	0	0	23	8	0	0
Cluster_580	Bacteria	Proteobacteria	Epsilonproteobacteria	Campylobacterales	Helicobacteraceae	unknown genus	endosymbiont of Ridgeia piscesae	0	0	0	0	0	0	0	0	0	0	0	0	0	0	0	0	0	0	0	0	0	0	0	0	0	0	0	0	0	0	0	0	0	0	0	126	0	0	0	0	1	0
Cluster_581	Bacteria	Proteobacteria	Gammaproteobacteria	Alteromonadales	Colwelliaceae	Colwellia	Thalassomonas sp.	0	0	0	0	0	0	0	0	0	0	0	0	92	0	46	2	33	20	19	23	0	0	0	0	211	0	0	0	0	0	0	0	375	62	127	0	55	30	41	26	23	9
Cluster_582	Bacteria	Bacteroidetes	Flavobacteriia	Flavobacteriales	Flavobacteriaceae	Aureisphaera	Multi-affiliation	0	0	0	0	311	0	0	0	236	0	0	0	0	0	0	6	0	0	6	1	0	0	0	0	0	0	0	0	0	0	0	0	0	0	0	0	0	0	0	0	0	0
Cluster_583	Bacteria	Proteobacteria	Alphaproteobacteria	Rhodobacterales	Rhodobacteraceae	Multi-affiliation	Multi-affiliation	0	0	0	0	0	0	0	0	0	0	0	0	0	0	0	0	0	0	0	0	0	0	0	0	0	0	0	0	0	0	1	0	0	0	0	0	0	0	0	0	0	0
Cluster_585	Bacteria	Proteobacteria	Alphaproteobacteria	Rhodobacterales	Rhodobacteraceae	Jannaschia	Jannaschia sp.	0	0	0	0	0	0	0	0	0	0	0	0	0	0	0	0	0	0	0	0	0	0	0	0	0	0	0	237	0	0	0	0	0	0	0	0	0	0	15	0	0	0
Cluster_586	Bacteria	Bacteroidetes	Flavobacteriia	Flavobacteriales	Flavobacteriaceae	Flavobacterium	Multi-affiliation	0	0	0	0	0	0	0	0	0	0	0	0	0	0	0	0	0	0	0	0	0	228	0	0	0	0	0	0	0	0	0	0	0	0	0	0	0	24	36	1	2	0
Cluster_587	Bacteria	Planctomycetes	Planctomycetacia	Planctomycetales	Planctomycetaceae	Planctomyces	unknown species	0	0	0	0	0	0	0	0	0	0	0	0	0	0	0	0	0	0	0	0	0	0	0	0	0	0	0	0	0	0	0	0	0	0	0	0	0	0	0	0	0	0
Cluster_588	Bacteria	Gracilibacteria	unknown class	unknown order	unknown family	unknown genus	bacterium RFB D08	0	0	0	0	0	0	0	0	0	0	0	0	32	0	144	79	295	597	22	21	216	0	0	0	0	0	0	0	0	0	0	0	0	0	48	28	15	36	82	32	44	27
Cluster_589	Bacteria	Proteobacteria	Alphaproteobacteria	Rhizobiales	OCS116 clade	unknown genus	unknown species	0	0	0	0	0	0	0	0	0	0	0	0	0	205	0	0	0	15	0	0	0	0	0	0	0	0	0	0	0	0	0	0	0	0	0	0	0	0	14	0	3	0
Cluster_590	Bacteria	Proteobacteria	Alphaproteobacteria	Rhodobacterales	Rhodobacteraceae	Multi-affiliation	Multi-affiliation	0	0	0	0	0	0	0	0	0	0	0	0	0	0	0	0	0	0	0	0	0	0	0	0	0	0	0	0	0	0	0	0	0	0	0	0	0	0	0	0	0	0
Cluster_591	Bacteria	Planctomycetes	Planctomycetacia	Planctomycetales	Planctomycetaceae	Planctomyces	unknown species	0	0	0	0	0	0	0	0	0	0	0	0	0	0	0	0	0	0	0	0	0	0	0	0	0	0	0	0	0	0	0	0	0	0	0	0	0	0	0	0	0	0
Cluster_592	Bacteria	Proteobacteria	Gammaproteobacteria	Vibrionales	Vibrionaceae	Vibrio	Vibrio sp.	0	0	0	0	0	0	0	0	0	0	0	0	329	0	221	335	224	207	177	219	269	0	0	0	0	0	0	0	0	0	0	0	0	0	131	244	52	178	36	117	44	88
Cluster_593	Bacteria	Bacteroidetes	Sphingobacteriia	Sphingobacteriales	Saprospiraceae	Lewinella	unknown species	0	0	0	0	0	0	0	0	0	0	0	0	0	0	0	0	0	0	0	0	0	0	0	0	0	0	0	0	0	0	0	0	0	0	0	0	0	0	0	0	0	0
Cluster_594	Bacteria	Actinobacteria	Actinobacteria	Corynebacteriales	Nocardiaceae	Nocardia	Multi-affiliation	0	0	0	0	0	0	0	0	0	0	0	0	0	0	0	0	0	0	0	0	0	0	0	0	0	0	0	0	0	0	0	0	113	0	0	0	0	0	0	0	0	0
Cluster_595	Bacteria	Bacteroidetes	Flavobacteriia	Flavobacteriales	Flavobacteriaceae	Winogradskyella	Multi-affiliation	0	0	0	0	0	0	0	0	0	0	0	0	0	0	0	0	0	0	0	0	0	0	0	0	0	0	0	0	0	0	0	0	0	0	0	0	0	0	0	0	0	0
Cluster_597	Bacteria	Proteobacteria	Alphaproteobacteria	Rhodobacterales	Rhodobacteraceae	unknown genus	unknown species	0	0	0	1	0	0	0	0	0	0	0	0	156	0	0	0	32	17	0	30	0	0	0	0	0	237	0	340	190	0	0	0	0	0	0	211	0	34	0	11	17	23
Cluster_599	Bacteria	Proteobacteria	Gammaproteobacteria	unknown order	unknown family	unknown genus	unknown species	0	0	0	0	0	0	0	0	0	374	0	0	0	0	0	0	0	33	1	0	0	0	0	0	0	158	0	0	0	0	0	0	221	0	0	0	0	0	0	0	0	0
Cluster_600	Bacteria	Verrucomicrobia	Verrucomicrobiae	Verrucomicrobiales	DEV007	unknown genus	unknown species	0	0	476	0	0	0	0	0	0	243	0	0	0	0	0	0	0	0	0	0	0	0	0	0	0	0	0	129	0	4	0	0	92	0	42	144	0	0	0	0	0	0
Cluster_601	Bacteria	Chloroflexi	Caldilineae	Caldilineales	Caldilineaceae	unknown genus	unknown species	0	0	0	0	262	0	0	0	0	0	0	0	0	0	0	0	0	0	0	0	0	228	0	0	0	0	0	0	0	0	0	1	826	0	0	0	0	0	116	0	57	0
Cluster_603	Bacteria	Proteobacteria	Epsilonproteobacteria	Campylobacterales	Campylobacteraceae	Arcobacter	unknown species	0	0	0	0	0	0	0	0	0	0	0	0	0	361	0	125	0	36	131	76	375	0	0	0	0	0	0	0	0	0	0	0	0	0	0	273	19	40	22	218	176	245
Cluster_605	Bacteria	Bacteroidetes	Flavobacteriia	Flavobacteriales	Flavobacteriaceae	Kordia	marine bacterium K9-13	0	0	0	0	0	0	0	0	0	0	0	0	0	0	0	0	0	0	0	0	0	0	0	0	0	0	0	0	0	0	0	0	0	0	0	0	0	0	0	0	0	0
Cluster_608	Bacteria	Peregrinibacteria	unknown class	unknown order	unknown family	unknown genus	unknown species	0	0	0	0	0	0	0	0	0	0	0	0	0	287	0	0	0	108	0	0	0	2	0	0	0	0	0	0	0	0	0	0	0	0	0	0	0	0	2	0	0	0
Cluster_609	Bacteria	Proteobacteria	Deltaproteobacteria	Desulfobacterales	Desulfobacteraceae	unknown genus	unknown species	0	0	0	0	0	0	0	0	0	201	0	0	0	0	0	0	0	0	0	0	0	0	0	0	0	0	0	0	0	0	0	0	0	0	0	0	0	0	0	0	0	0
Cluster_610	Bacteria	Bacteroidetes	Flavobacteriia	Flavobacteriales	Flavobacteriaceae	Winogradskyella	unknown species	0	0	0	0	0	0	0	1	0	0	0	0	136	0	0	34	72	82	36	4	0	245	0	0	0	0	0	0	0	0	0	0	0	193	163	0	5	121	69	73	180	120
Cluster_611	Bacteria	Planctomycetes	Planctomycetacia	Planctomycetales	Planctomycetaceae	Planctomyces	unknown species	0	0	0	0	371	0	0	0	0	0	0	0	0	0	0	0	0	0	0	0	1	0	0	0	0	0	0	0	0	0	0	0	0	0	0	0	0	115	0	0	0	0
Cluster_612	Bacteria	Proteobacteria	Alphaproteobacteria	Rhizobiales	Bradyrhizobiaceae	Bosea	Multi-affiliation	0	0	0	0	0	0	0	0	0	0	0	0	0	0	0	0	0	0	0	0	0	0	0	0	0	0	0	0	0	0	0	0	0	0	0	0	0	0	0	0	0	0
Cluster_614	Bacteria	Proteobacteria	Alphaproteobacteria	Rhodobacterales	Rhodobacteraceae	Roseobacter	unknown species	0	0	0	0	0	1	0	0	0	0	0	0	0	0	0	9	0	51	0	0	0	0	0	0	76	0	0	0	0	2	0	0	0	0	1	0	0	0	0	7	9	0
Cluster_615	Bacteria	Proteobacteria	Gammaproteobacteria	Alteromonadales	Colwelliaceae	Colwellia	Multi-affiliation	17	0	1	10	10	4	18	44	2	3	11	7	3	0	5	0	0	0	0	0	0	11	4	19	20	16	1	41	60	28	38	11	8	1	20	17	0	2	3	0	0	0
Cluster_616	Bacteria	Proteobacteria	Alphaproteobacteria	Alphaproteobacteria Incertae Sedis	unknown family	unknown genus	unknown species	0	0	0	0	0	0	0	0	0	0	0	0	0	0	0	0	0	0	0	0	0	0	0	0	0	0	0	0	0	0	0	0	0	0	0	0	0	0	0	0	0	0
Cluster_617	Bacteria	Proteobacteria	Gammaproteobacteria	unknown order	unknown family	unknown genus	unknown species	0	0	0	0	0	0	0	0	0	0	0	0	75	0	0	10	39	10	4	12	42	0	0	0	0	0	0	0	0	0	0	0	0	0	16	146	6	25	8	9	29	43
Cluster_619	Bacteria	Acidobacteria	Holophagae	Acanthopleuribacterales	Acanthopleuribacteraceae	Acanthopleuribacter	unknown species	0	0	0	0	0	0	0	0	0	0	0	0	0	0	0	0	0	0	0	0	0	0	0	0	0	0	0	0	0	0	0	0	0	0	0	0	0	0	0	0	0	0
Cluster_620	Bacteria	Gemmatimonadetes	BD2-11 terrestrial group	unknown order	unknown family	unknown genus	unknown species	0	0	0	0	0	0	0	0	0	0	0	0	0	0	0	0	0	0	0	0	0	0	0	0	0	0	256	0	2	0	245	0	207	0	0	0	0	0	0	0	0	0
Cluster_621	Bacteria	Planctomycetes	OM190	unknown order	unknown family	unknown genus	unknown species	0	0	0	0	0	0	0	0	0	0	0	0	0	0	0	13	53	48	0	0	0	0	1	0	0	0	0	0	0	0	0	0	0	0	0	0	0	0	0	0	0	5
Cluster_622	Bacteria	Actinobacteria	Actinobacteria	Corynebacteriales	Corynebacteriaceae	Corynebacterium 1	unknown species	0	0	0	0	256	0	0	0	0	0	0	0	0	0	0	0	0	0	0	0	0	0	0	0	0	0	0	0	0	237	0	101	0	0	0	0	10	0	0	1	0	0
Cluster_623	Bacteria	Planctomycetes	Phycisphaerae	Phycisphaerales	Phycisphaeraceae	unknown genus	unknown species	0	0	0	0	0	0	0	0	0	0	0	607	0	0	0	0	134	645	0	0	0	0	0	0	0	0	0	0	0	0	204	0	0	0	0	457	0	0	0	0	40	0
Cluster_625	Bacteria	Actinobacteria	Acidimicrobiia	Acidimicrobiales	Sva0996 marine group	unknown genus	unknown species	0	0	0	0	0	0	0	0	0	0	0	0	0	0	0	0	0	0	0	0	0	0	0	0	0	0	0	0	0	0	0	0	0	0	0	0	0	0	0	0	0	0
Cluster_626	Bacteria	Proteobacteria	Deltaproteobacteria	Desulfovibrionales	Desulfovibrionaceae	Desulfovibrio	delta proteobacterium BBD 3-1	0	0	0	0	0	0	0	0	0	0	0	0	0	0	0	0	0	0	0	0	0	0	0	0	0	0	0	0	0	0	0	0	0	0	0	0	0	0	0	0	0	0
Cluster_627	Bacteria	Proteobacteria	Alphaproteobacteria	Rickettsiales	unknown family	unknown genus	unknown species	0	0	0	0	0	0	0	0	0	0	0	0	0	0	96	18	0	50	0	0	0	0	0	0	0	0	0	0	251	0	0	0	0	0	93	163	151	35	133	129	186	113
Cluster_628	Bacteria	Proteobacteria	Gammaproteobacteria	Oceanospirillales	Oceanospirillaceae	Thalassolituus	unknown species	0	0	0	0	0	0	0	0	0	0	0	0	0	0	0	0	0	0	0	0	0	0	0	0	0	0	0	0	0	0	0	0	0	0	0	0	0	0	0	0	0	0
Cluster_629	Bacteria	Planctomycetes	Planctomycetacia	Planctomycetales	Planctomycetaceae	Planctomyces	unknown species	0	0	0	0	0	0	938	0	0	0	0	0	0	0	0	0	0	0	0	0	0	0	0	0	0	456	0	0	0	0	0	0	0	0	0	0	0	0	65	0	1	0
Cluster_631	Bacteria	Bacteroidetes	Flavobacteriia	Flavobacteriales	Flavobacteriaceae	Ulvibacter	unknown species	0	0	0	0	0	0	0	0	0	312	233	0	0	0	0	0	0	0	0	0	0	0	0	0	0	0	0	0	0	0	0	0	0	0	0	0	0	0	0	0	0	0
Cluster_632	Bacteria	Planctomycetes	Phycisphaerae	Phycisphaerales	Phycisphaeraceae	SM1A02	unknown species	0	0	0	0	0	0	0	0	0	0	0	0	0	0	0	0	0	0	0	0	0	0	629	0	0	0	175	0	0	223	0	0	0	0	0	0	0	1	37	0	0	0
Cluster_633	Bacteria	Proteobacteria	Deltaproteobacteria	Desulfobacterales	Desulfobulbaceae	Desulfotalea	unknown species	0	0	0	0	0	0	0	0	0	0	0	0	107	188	0	13	129	44	38	33	528	0	0	0	0	0	0	0	0	0	0	0	0	0	0	0	37	54	64	785	73	284
Cluster_634	Bacteria	Proteobacteria	Deltaproteobacteria	Bradymonadales	unknown family	unknown genus	unknown species	0	0	0	0	0	0	0	0	0	0	0	0	0	0	0	0	0	0	0	1	0	275	0	0	0	0	0	0	0	0	0	0	1	0	0	0	0	0	0	0	0	0
Cluster_635	Bacteria	Proteobacteria	Gammaproteobacteria	Alteromonadales	Multi-affiliation	Multi-affiliation	Multi-affiliation	0	0	0	0	0	0	0	0	0	0	0	0	60	10	41	533	336	290	264	191	234	0	0	0	0	0	0	0	1	0	0	2	0	15	20	6	95	97	94	196	79	161
Cluster_636	Bacteria	Actinobacteria	Actinobacteria	PeM15	unknown family	unknown genus	unknown species	0	0	0	0	184	0	0	0	0	0	0	0	0	0	0	0	0	0	0	0	0	183	241	0	96	0	0	8	0	0	0	0	0	0	15	0	0	0	0	0	0	0
Cluster_637	Bacteria	Planctomycetes	Phycisphaerae	Phycisphaerales	Phycisphaeraceae	SM1A02	unknown species	0	0	0	0	0	0	0	0	0	0	0	0	0	0	0	0	0	0	0	0	0	0	0	0	0	0	0	0	0	0	0	0	0	0	0	0	0	0	0	0	0	0
Cluster_638	Bacteria	Planctomycetes	Planctomycetacia	Planctomycetales	Planctomycetaceae	Planctomyces	unknown species	0	0	0	0	0	0	0	0	0	0	0	0	0	0	0	1	0	196	0	0	0	0	0	0	0	0	0	0	0	0	0	0	0	0	0	0	0	0	0	0	0	0
Cluster_640	Bacteria	Proteobacteria	Alphaproteobacteria	Rhodospirillales	Rhodospirillaceae	Thalassospira	Multi-affiliation	0	0	0	0	0	0	0	0	0	0	0	0	0	0	0	0	0	0	0	0	0	0	0	0	0	0	0	0	0	0	0	0	0	0	0	0	0	0	0	0	0	0
Cluster_641	Bacteria	Bacteroidetes	Flavobacteriia	Flavobacteriales	Cryomorphaceae	Crocinitomix	Crocinitomix sp.	0	0	0	0	0	0	0	0	0	0	0	0	0	0	0	0	0	0	0	0	0	0	0	0	0	0	0	153	0	0	0	816	0	0	0	0	0	0	0	0	7	0
Cluster_642	Bacteria	Peregrinibacteria	unknown class	unknown order	unknown family	unknown genus	unknown species	0	0	0	0	0	0	0	0	0	0	0	0	0	0	0	0	0	0	0	0	0	0	0	0	0	0	0	0	0	0	0	0	0	0	0	0	0	0	0	0	0	0
Cluster_643	Bacteria	Chloroflexi	Thermomicrobia	JG30-KF-CM45	unknown family	unknown genus	unknown species	0	0	0	0	0	0	517	0	382	0	0	0	0	0	0	0	0	0	0	17	0	0	0	0	0	0	0	0	0	0	0	129	0	0	80	0	0	45	0	0	0	0
Cluster_644	Bacteria	Proteobacteria	Alphaproteobacteria	Caulobacterales	Hyphomonadaceae	unknown genus	carbazole-degrading bacterium OC12S	0	0	0	0	0	0	0	0	0	0	0	0	0	0	143	0	0	58	0	4	0	0	0	0	0	82	536	0	180	342	0	0	0	0	0	83	0	0	0	0	0	0
Cluster_645	Bacteria	Verrucomicrobia	Verrucomicrobiae	Verrucomicrobiales	DEV007	unknown genus	unknown species	0	0	0	0	0	0	0	0	0	0	0	0	0	0	0	0	0	0	0	0	0	0	0	0	0	0	0	0	1	0	0	0	352	0	0	0	0	0	0	0	0	0
Cluster_646	Bacteria	Proteobacteria	Gammaproteobacteria	Oceanospirillales	Oceanospirillaceae	Multi-affiliation	Multi-affiliation	0	0	0	0	0	0	0	0	0	0	0	0	0	0	0	0	0	1	5	0	0	0	0	0	0	0	0	0	0	0	0	0	0	2	0	0	0	0	2	2	2	7
Cluster_647	Bacteria	Proteobacteria	Alphaproteobacteria	Rhodobacterales	Rhodobacteraceae	Ruegeria	Multi-affiliation	0	0	0	0	0	0	0	0	0	0	0	0	0	0	0	0	66	27	14	57	0	0	0	0	0	0	0	0	0	0	0	0	0	0	0	0	18	0	0	0	35	9
Cluster_648	Bacteria	Proteobacteria	Deltaproteobacteria	Myxococcales	Nannocystaceae	unknown genus	unknown species	0	0	0	0	93	0	0	0	0	0	0	383	0	0	0	0	14	0	0	0	0	0	0	205	0	300	0	0	0	0	0	0	0	47	0	0	0	0	0	0	0	0
Cluster_649	Bacteria	Bacteroidetes	Bacteroidia	Bacteroidales	Bacteroidaceae	Bacteroides	Multi-affiliation	0	0	0	0	0	0	0	0	0	0	0	0	0	0	0	0	0	0	0	4	0	0	0	1	0	0	0	0	0	0	0	0	0	0	0	0	97	0	0	89	43	108
Cluster_650	Bacteria	Proteobacteria	Gammaproteobacteria	Alteromonadales	Colwelliaceae	Colwellia	Multi-affiliation	0	0	0	0	0	0	0	0	0	0	0	0	0	0	0	0	7	0	0	0	0	0	0	0	0	0	0	0	0	0	0	0	0	0	0	0	4	5	6	0	0	0
Cluster_651	Bacteria	Proteobacteria	Alphaproteobacteria	Rhodobacterales	Rhodobacteraceae	Multi-affiliation	Multi-affiliation	0	0	0	0	0	0	0	0	0	1	0	0	0	0	0	0	0	0	0	0	0	0	0	0	0	0	0	0	0	0	0	0	0	0	0	0	0	0	4	3	0	0
Cluster_652	Bacteria	Planctomycetes	Planctomycetacia	Planctomycetales	Planctomycetaceae	Planctomyces	unknown species	0	0	0	0	0	0	0	0	0	0	0	0	0	0	0	0	0	0	0	0	0	0	0	0	0	0	0	0	246	0	234	0	0	0	0	0	0	0	0	0	0	0
Cluster_653	Bacteria	Bacteroidetes	Bacteroidia	Bacteroidales	Marinilabiaceae	Marinifilum	unknown species	0	0	0	0	0	0	0	0	0	0	0	0	0	0	0	0	47	0	0	0	0	0	0	0	0	0	0	0	0	0	0	0	0	0	0	0	16	0	11	0	2	0
Cluster_654	Bacteria	Parcubacteria	unknown class	unknown order	unknown family	unknown genus	unknown species	0	0	0	0	0	0	0	0	0	0	0	0	0	0	0	0	0	0	0	0	0	0	0	0	0	0	0	0	0	0	0	0	0	0	0	0	0	0	0	0	0	0
Cluster_656	Bacteria	Verrucomicrobia	Verrucomicrobiae	Verrucomicrobiales	DEV007	unknown genus	unknown species	0	0	476	0	0	730	0	0	0	0	1	0	0	0	0	20	0	0	0	0	0	365	0	0	0	0	0	0	0	0	0	0	0	0	0	0	0	0	0	0	0	0
Cluster_658	Bacteria	Proteobacteria	Gammaproteobacteria	Vibrionales	Vibrionaceae	Photobacterium	Photobacterium sp.	0	0	0	0	0	0	0	0	0	0	0	0	0	0	0	0	0	0	0	11	0	0	0	0	0	0	0	0	0	0	0	0	0	0	0	0	0	0	0	0	0	39
Cluster_659	Bacteria	Proteobacteria	Alphaproteobacteria	Rickettsiales	SM2D12	unknown genus	unknown species	0	0	0	0	0	0	0	0	0	0	0	0	0	0	0	0	0	0	0	0	0	32	0	0	0	0	0	0	203	0	0	0	0	96	0	0	0	0	0	0	1	0
Cluster_660	Bacteria	Acidobacteria	Blastocatellia	Blastocatellales	Blastocatellaceae (Subgroup 4)	Blastocatella	unknown species	0	0	0	0	0	0	0	323	0	0	0	0	0	0	0	0	0	0	0	0	0	0	0	0	0	0	0	0	0	241	0	0	0	0	0	0	0	0	0	0	0	0
Cluster_661	Bacteria	Bacteroidetes	Flavobacteriia	Flavobacteriales	Flavobacteriaceae	Aquibacter	unknown species	0	0	0	0	0	0	0	0	0	0	0	0	8	0	0	0	0	0	0	0	0	0	0	0	0	0	569	0	0	0	0	0	0	66	58	0	0	0	0	0	0	0
Cluster_662	Bacteria	Planctomycetes	Planctomycetacia	Planctomycetales	Planctomycetaceae	Rhodopirellula	unknown species	0	0	0	0	0	0	0	0	0	0	0	0	0	0	0	0	0	0	0	0	0	0	457	0	0	0	0	0	343	0	0	0	0	0	0	0	0	0	0	0	0	0
Cluster_663	Bacteria	Proteobacteria	Gammaproteobacteria	Xanthomonadales	JTB255 marine benthic group	unknown genus	unknown species	0	311	0	0	0	0	0	0	0	0	0	0	0	0	0	0	0	0	0	0	0	0	0	0	0	0	170	0	0	0	0	154	128	0	15	0	0	0	0	0	2	0
Cluster_665	Bacteria	Proteobacteria	Gammaproteobacteria	Oceanospirillales	Oceanospirillaceae	Marinobacterium	Marinobacterium jannaschii	0	0	0	0	0	0	0	0	0	0	0	0	317	0	234	180	511	358	393	446	514	0	4	0	0	0	0	0	0	0	0	0	0	196	44	0	59	50	115	53	126	93
Cluster_666	Bacteria	Planctomycetes	Planctomycetacia	Planctomycetales	Planctomycetaceae	Rhodopirellula	Tigriopus californicus	0	0	0	0	0	0	0	0	0	0	0	0	0	0	0	0	0	0	0	0	0	0	0	0	0	139	0	0	0	0	0	576	0	0	0	0	0	0	0	0	0	0
Cluster_667	Bacteria	Chlorobi	Chlorobia	Chlorobiales	OPB56	unknown genus	unknown species	0	0	0	0	0	0	0	0	0	0	0	0	0	0	0	0	0	0	0	0	0	0	0	1	0	0	0	0	0	0	0	0	336	119	0	61	0	0	0	0	0	0
Cluster_670	Bacteria	Tenericutes	Mollicutes	Mycoplasmatales	Mycoplasmataceae	unknown genus	unknown species	2	0	0	4	0	0	1	7	4	1	1	0	6	1	4	0	0	0	0	0	0	0	2	0	2	10	7	9	5	11	1	0	2	0	0	0	0	0	0	0	0	0
Cluster_671	Bacteria	Proteobacteria	Gammaproteobacteria	Vibrionales	Vibrionaceae	Photobacterium	unknown species	0	0	0	0	0	0	0	0	0	0	0	0	46	0	0	87	63	18	57	120	78	0	0	0	0	0	0	0	0	0	0	0	0	0	0	0	0	3	0	12	5	39
Cluster_672	Bacteria	Planctomycetes	OM190	unknown order	unknown family	unknown genus	unknown species	0	0	0	0	0	0	0	0	0	0	0	0	0	0	0	0	0	0	0	1	0	0	0	0	0	0	0	0	0	0	432	0	0	79	0	0	0	0	0	8	0	0
Cluster_673	Bacteria	Proteobacteria	Alphaproteobacteria	Caulobacterales	Hyphomonadaceae	unknown genus	unknown species	0	0	0	0	0	0	0	0	434	421	0	0	0	0	0	0	0	0	0	0	0	0	0	0	0	0	158	0	290	260	0	0	0	0	0	0	0	0	0	0	0	0
Cluster_674	Bacteria	Planctomycetes	Planctomycetacia	Planctomycetales	Planctomycetaceae	Planctomyces	unknown species	0	0	0	0	0	0	0	0	0	0	0	0	0	0	0	0	0	0	0	0	0	0	0	0	0	0	0	0	0	0	0	0	0	0	0	0	0	0	0	1	0	0
Cluster_675	Bacteria	Proteobacteria	Gammaproteobacteria	Cellvibrionales	Halieaceae	Marimicrobium	unknown species	0	0	0	0	0	0	0	0	0	0	0	0	0	0	0	0	0	10	0	0	0	0	0	0	0	0	0	86	56	0	0	0	0	0	0	0	0	0	0	0	0	0
Cluster_676	Bacteria	Proteobacteria	Gammaproteobacteria	Oceanospirillales	Oceanospirillaceae	Neptuniibacter	Neptuniibacter sp.	0	0	0	0	0	0	0	0	0	0	0	0	55	0	0	0	14	11	10	0	0	0	0	0	0	0	0	0	0	0	0	0	0	40	0	33	20	0	35	11	6	3
Cluster_677	Bacteria	Tenericutes	Mollicutes	Mycoplasmatales	Mycoplasmataceae	unknown genus	unknown species	3	0	0	6	1	1	0	3	7	0	0	5	2	0	1	0	0	0	0	0	0	0	0	1	2	6	3	3	8	7	3	0	2	0	0	0	0	0	0	0	0	0
Cluster_678	Bacteria	Bacteroidetes	Sphingobacteriia	Sphingobacteriales	unknown family	unknown genus	unknown species	0	0	0	0	0	0	0	0	0	0	0	0	0	0	0	0	0	0	0	0	0	0	171	0	0	0	0	0	0	0	0	0	0	0	0	0	0	0	0	0	0	0
Cluster_679	Bacteria	Proteobacteria	Alphaproteobacteria	Rhodobacterales	Rhodobacteraceae	unknown genus	unknown species	0	0	782	0	0	0	305	0	0	0	0	0	0	0	85	5	13	0	0	8	55	0	0	0	0	0	0	311	0	0	0	0	0	77	0	0	0	0	10	0	0	10
Cluster_680	Bacteria	Proteobacteria	Gammaproteobacteria	Alteromonadales	Colwelliaceae	Colwellia	unknown species	16	0	4	9	0	4	9	15	1	3	14	10	28	9	27	1	8	6	1	3	1	2	10	16	10	12	0	20	38	28	38	5	10	6	34	8	10	7	13	2	9	1
Cluster_681	Bacteria	Bacteroidetes	Flavobacteriia	Flavobacteriales	NS9 marine group	unknown genus	unknown species	0	0	0	0	0	0	0	0	0	0	0	0	0	0	0	0	0	0	0	0	0	0	0	0	0	0	0	0	0	0	0	0	0	0	0	0	0	0	0	0	0	0
Cluster_682	Bacteria	Bacteroidetes	Sphingobacteriia	Sphingobacteriales	unknown family	unknown genus	bacterium episymbiont of Kiwa sp.	0	0	0	0	0	0	0	0	0	0	0	0	0	0	0	4	0	0	0	0	0	0	0	0	0	0	0	0	0	0	0	0	0	0	15	45	0	3	24	10	23	19
Cluster_683	Bacteria	Acidobacteria	Holophagae	Acanthopleuribacterales	Acanthopleuribacteraceae	Acanthopleuribacter	unknown species	0	0	0	0	0	0	0	0	0	0	0	0	0	0	0	0	0	0	0	0	0	2	0	0	0	1	0	0	0	0	0	0	0	0	0	0	0	0	0	0	0	0
Cluster_684	Bacteria	Planctomycetes	Phycisphaerae	Phycisphaerales	Phycisphaeraceae	SM1A02	unknown species	0	0	0	0	0	469	0	0	0	0	0	0	0	0	0	0	0	0	0	0	95	0	0	0	0	0	0	0	113	0	0	0	0	0	28	0	0	0	0	0	0	39
Cluster_685	Bacteria	Planctomycetes	Planctomycetacia	Planctomycetales	Planctomycetaceae	Blastopirellula	unknown species	0	0	0	0	0	0	0	0	0	0	0	0	0	0	0	0	0	0	0	0	0	0	0	0	0	0	0	0	0	0	0	0	0	0	0	0	0	0	0	0	0	0
Cluster_686	Bacteria	Proteobacteria	Alphaproteobacteria	Rhizobiales	OCS116 clade	unknown genus	unknown species	0	0	0	0	0	0	0	0	0	144	0	0	0	0	0	0	0	0	0	0	0	0	0	0	361	0	100	154	0	0	0	0	0	0	0	0	0	0	0	1	0	0
Cluster_687	Bacteria	Proteobacteria	Alphaproteobacteria	Rickettsiales	SHWN-night2	unknown genus	unknown species	165	3	0	0	0	0	0	0	0	0	0	1	0	0	0	0	0	0	0	0	0	0	0	0	0	0	0	0	0	0	0	0	0	0	0	0	0	0	0	0	0	0
Cluster_688	Bacteria	Peregrinibacteria	unknown class	unknown order	unknown family	unknown genus	marine metagenome	0	0	130	0	0	0	282	0	966	696	0	0	0	0	0	0	0	0	0	0	0	0	0	0	0	0	0	0	0	0	0	0	0	0	0	0	0	0	0	0	0	0
Cluster_689	Bacteria	Bacteroidetes	Cytophagia	Cytophagales	Flammeovirgaceae	Flammeovirga	Flammeovirga kamogawensis	0	0	0	0	0	0	0	242	0	0	0	0	0	0	49	17	0	24	2	25	0	0	0	0	320	0	0	0	130	0	0	0	0	51	38	0	6	21	20	9	11	28
Cluster_690	Bacteria	Fibrobacteres	Fibrobacteria	Fibrobacterales	Fibrobacteraceae	unknown genus	unknown species	0	0	0	0	0	0	0	0	0	0	0	0	941	0	204	85	81	786	191	373	423	0	0	0	0	0	0	0	0	0	0	0	0	166	0	151	36	19	99	69	56	3
Cluster_691	Bacteria	Proteobacteria	Alphaproteobacteria	Rhodobacterales	Rhodobacteraceae	Antarctobacter	unknown species	0	0	0	0	0	0	0	0	0	0	0	0	0	0	0	0	0	0	2	0	0	0	0	0	0	0	0	0	0	98	0	0	0	0	0	0	0	22	13	23	18	0
Cluster_692	Bacteria	Planctomycetes	Phycisphaerae	S-70	unknown family	unknown genus	unknown species	0	0	0	0	0	781	0	0	0	625	1	0	0	0	0	0	0	0	0	0	0	564	0	0	0	1	0	0	0	0	0	0	0	0	0	0	0	0	0	0	0	0
Cluster_693	Bacteria	Bacteroidetes	Cytophagia	Cytophagales	Flammeovirgaceae	unknown genus	unknown species	0	0	0	0	0	0	0	0	0	0	0	0	0	0	0	0	0	0	0	0	0	0	0	0	0	0	0	0	0	0	0	0	0	0	0	1	0	0	0	0	0	0
Cluster_695	Bacteria	Proteobacteria	Gammaproteobacteria	Thiotrichales	Piscirickettsiaceae	unknown genus	unknown species	0	0	209	0	1	0	0	235	0	1	0	1	0	0	0	0	0	68	0	0	0	0	0	0	0	0	0	7	1	125	0	35	0	0	0	0	0	0	0	0	0	3
Cluster_696	Bacteria	Chlorobi	Chlorobia	Chlorobiales	OPB56	unknown genus	unknown species	0	0	0	0	0	0	0	0	0	0	0	0	0	0	0	0	0	0	0	0	0	0	0	0	0	0	0	0	0	0	0	0	0	0	0	0	0	0	0	0	0	0
Cluster_699	Bacteria	Proteobacteria	Gammaproteobacteria	Cellvibrionales	Halieaceae	Haliea	unknown species	0	0	0	0	0	0	0	185	0	0	0	0	0	0	0	0	0	0	0	0	0	0	0	0	0	0	0	0	155	0	0	0	0	0	0	0	0	0	3	0	0	0
Cluster_700	Bacteria	Proteobacteria	Gammaproteobacteria	Vibrionales	Vibrionaceae	Vibrio	Multi-affiliation	0	0	0	0	0	0	0	0	1	0	0	0	52	112	75	214	799	54	146	366	371	0	0	0	0	0	0	0	0	0	0	0	0	0	6	0	0	0	0	17	12	0
Cluster_701	Bacteria	Planctomycetes	Phycisphaerae	Phycisphaerales	Phycisphaeraceae	SM1A02	unknown species	0	0	0	0	0	0	0	0	0	0	0	1	0	0	0	0	0	0	0	0	0	0	0	0	0	0	0	0	0	281	0	0	0	0	0	0	27	0	0	0	0	0
Cluster_702	Bacteria	Chloroflexi	Ardenticatenia	Ardenticatenales	unknown family	unknown genus	unknown species	184	0	0	0	0	390	0	1	0	0	1	0	0	0	76	0	0	0	0	0	0	0	0	1	0	0	1	0	0	0	172	0	0	119	0	0	0	0	0	17	7	15
Cluster_703	Bacteria	Planctomycetes	Phycisphaerae	Phycisphaerales	Phycisphaeraceae	Phycisphaera	unknown species	0	0	0	0	0	0	0	201	0	0	0	0	0	0	0	0	0	0	0	0	0	0	0	0	0	0	0	0	0	567	0	0	0	227	0	0	0	0	0	0	0	0
Cluster_704	Bacteria	Bacteroidetes	Sphingobacteriia	Sphingobacteriales	Saprospiraceae	Lewinella	unknown species	0	0	0	0	0	0	0	0	0	0	0	0	0	0	0	0	1	0	0	0	0	0	0	0	0	0	0	0	0	0	0	0	0	0	0	0	0	0	0	0	0	0
Cluster_705	Bacteria	Proteobacteria	Gammaproteobacteria	Multi-affiliation	Multi-affiliation	Multi-affiliation	Multi-affiliation	0	0	0	0	0	0	0	0	0	0	0	0	0	0	0	0	0	0	0	0	0	0	0	0	0	0	0	0	0	0	0	0	0	0	0	0	0	0	0	0	0	0
Cluster_706	Bacteria	Proteobacteria	Gammaproteobacteria	Alteromonadales	Alteromonadaceae	Glaciecola	Cylindrotheca closterium	0	0	0	0	0	0	0	0	0	0	0	0	0	0	0	0	0	0	0	0	0	0	0	0	0	0	0	0	0	0	0	0	0	0	0	0	0	0	0	0	0	0
Cluster_708	Bacteria	Bacteroidetes	Sphingobacteriia	Sphingobacteriales	unknown family	unknown genus	unknown species	0	0	0	0	0	0	0	266	0	374	0	0	0	0	0	0	15	96	0	0	0	0	0	0	0	396	0	0	0	0	0	0	431	160	0	0	0	0	17	0	0	18
Cluster_710	Bacteria	Planctomycetes	Phycisphaerae	Phycisphaerales	Phycisphaeraceae	Phycisphaera	unknown species	0	0	0	0	0	0	0	411	364	0	0	0	0	0	0	0	0	0	70	0	1	0	0	0	0	1	0	0	1	0	0	0	484	0	113	0	54	23	15	38	31	0
Cluster_711	Bacteria	Proteobacteria	Gammaproteobacteria	Xanthomonadales	JTB255 marine benthic group	unknown genus	unknown species	0	0	0	0	0	0	0	0	0	0	0	0	0	283	0	0	0	0	0	0	0	0	0	0	0	101	0	0	0	0	0	0	0	0	0	0	0	0	0	0	0	0
Cluster_712	Bacteria	Bacteroidetes	Flavobacteriia	Flavobacteriales	Flavobacteriaceae	Kordia	Kordia sp.	0	0	0	0	0	0	0	0	0	0	0	0	0	0	0	0	0	0	0	0	0	1	0	0	0	0	0	0	0	0	0	0	0	0	0	0	0	0	0	0	6	0
Cluster_713	Bacteria	Firmicutes	Bacilli	Bacillales	Family XII	Exiguobacterium	Multi-affiliation	0	0	0	0	0	0	0	0	0	0	0	0	0	0	0	0	0	0	0	0	0	0	0	0	0	0	0	0	0	0	0	0	0	0	0	0	0	0	0	0	0	0
Cluster_714	Bacteria	Proteobacteria	Alphaproteobacteria	Rhodobacterales	Rhodobacteraceae	Multi-affiliation	Multi-affiliation	0	0	0	0	0	0	0	0	0	0	0	0	0	0	0	0	0	0	0	0	0	0	0	0	399	268	392	0	0	0	1	0	0	0	0	0	0	0	31	0	0	0
Cluster_716	Bacteria	Bacteroidetes	Sphingobacteriia	Sphingobacteriales	Saprospiraceae	unknown genus	unknown species	0	0	0	0	0	0	0	0	0	0	0	0	0	0	0	0	0	0	0	0	0	0	0	0	0	545	0	0	0	0	0	0	0	38	0	0	0	0	47	0	0	2
Cluster_717	Bacteria	Proteobacteria	Alphaproteobacteria	Rhodobacterales	Rhodobacteraceae	unknown genus	Roseobacter sp.	0	0	0	0	0	498	0	0	0	0	0	0	0	0	0	0	0	0	0	0	0	0	0	0	0	0	0	0	0	0	0	0	0	0	0	0	0	0	0	0	0	0
Cluster_718	Bacteria	Proteobacteria	Deltaproteobacteria	Desulfobacterales	Desulfobacteraceae	unknown genus	unknown species	174	245	0	0	478	1024	1	154	54	0	1	0	0	226	0	0	0	0	0	5	0	0	0	0	0	0	0	0	0	0	0	0	0	0	0	0	0	0	0	0	0	0
Cluster_719	Bacteria	Proteobacteria	Gammaproteobacteria	Oceanospirillales	Oceanospirillaceae	Oleispira	unknown species	0	0	0	0	0	0	0	0	0	0	0	0	47	0	0	84	184	241	133	174	165	0	0	0	0	0	0	0	1	0	0	0	0	0	29	0	31	17	51	69	23	45
Cluster_720	Bacteria	Bacteroidetes	Sphingobacteriia	Sphingobacteriales	Saprospiraceae	unknown genus	unknown species	0	0	0	0	0	0	0	0	0	0	0	0	0	0	0	0	0	0	0	0	0	0	0	0	0	0	0	0	0	0	0	0	0	0	0	0	0	0	0	0	0	0
Cluster_721	Bacteria	Chlorobi	Chlorobia	Chlorobiales	OPB56	unknown genus	unknown species	0	0	0	0	0	0	0	0	0	0	0	0	0	0	0	0	0	0	0	0	0	834	0	0	0	0	0	0	0	0	0	0	105	0	0	0	0	0	0	0	0	0
Cluster_723	Bacteria	Bacteroidetes	Flavobacteriia	Flavobacteriales	Cryomorphaceae	NS10 marine group	unknown species	1	0	0	0	0	0	0	0	0	0	0	0	0	0	0	0	0	0	0	0	0	0	0	0	0	0	0	0	0	0	0	0	0	0	0	0	0	0	0	0	0	0
Cluster_725	Bacteria	Bacteroidetes	Sphingobacteriia	Sphingobacteriales	Saprospiraceae	unknown genus	Saccharina japonica	0	0	0	540	0	0	0	0	0	0	0	0	0	0	0	0	0	0	0	0	0	0	0	0	0	0	0	0	126	637	0	0	0	0	0	0	0	0	0	4	0	0
Cluster_726	Bacteria	Bacteroidetes	Sphingobacteriia	Sphingobacteriales	Saprospiraceae	unknown genus	unknown species	0	1	0	0	0	0	0	0	0	0	0	0	0	0	0	0	0	0	0	0	0	0	286	0	0	0	0	0	0	0	0	148	0	0	0	0	0	0	0	0	0	0
Cluster_728	Bacteria	Tenericutes	Mollicutes	Mycoplasmatales	Mycoplasmataceae	unknown genus	unknown species	1	0	0	6	1	1	1	5	9	0	0	5	2	0	3	0	0	0	0	0	0	0	0	0	5	7	0	14	3	3	1	1	1	0	0	0	0	0	0	0	0	0
Cluster_729	Bacteria	Proteobacteria	Deltaproteobacteria	Myxococcales	Blfdi19	unknown genus	unknown species	0	0	0	0	0	260	374	0	0	0	0	0	28	0	0	0	0	0	0	0	0	0	0	0	0	205	0	0	0	0	0	0	0	0	0	0	0	0	0	0	0	0
Cluster_730	Bacteria	Bacteroidetes	Sphingobacteriia	Sphingobacteriales	Saprospiraceae	Rubidimonas	unknown species	0	0	0	0	0	0	0	0	0	0	0	0	0	0	0	0	0	0	0	0	0	0	0	0	0	0	0	0	0	0	0	0	0	0	0	0	0	0	0	0	0	1
Cluster_731	Bacteria	Bacteroidetes	Bacteroidetes Incertae Sedis	Order II	Rhodothermaceae	unknown genus	unknown species	0	0	476	0	0	0	0	0	483	0	0	0	0	0	0	0	0	0	0	0	0	0	0	0	0	370	0	0	0	0	0	0	0	0	0	0	0	0	0	0	19	0
Cluster_732	Bacteria	Proteobacteria	Gammaproteobacteria	Cellvibrionales	Spongiibacteraceae	BD1-7 clade	unknown species	0	0	0	0	0	0	0	0	0	0	0	0	0	0	0	0	0	0	0	0	0	0	0	0	0	0	0	0	0	0	0	0	0	0	0	0	0	0	0	0	0	0
Cluster_733	Bacteria	Proteobacteria	Alphaproteobacteria	Rhizobiales	Bradyrhizobiaceae	Bradyrhizobium	Multi-affiliation	0	0	0	0	0	0	0	0	0	0	0	0	0	0	0	0	0	0	0	0	0	0	0	0	0	0	0	0	0	1	0	0	0	0	0	0	0	34	0	0	0	0
Cluster_735	Bacteria	Proteobacteria	Alphaproteobacteria	Caulobacterales	Hyphomonadaceae	unknown genus	unknown species	0	0	0	0	0	0	0	0	0	0	0	0	0	0	0	0	0	0	6	0	0	0	0	0	0	0	0	0	0	0	0	0	0	0	0	0	0	0	0	0	0	0
Cluster_736	Bacteria	Bacteroidetes	Sphingobacteriia	Sphingobacteriales	Saprospiraceae	unknown genus	unknown species	0	0	0	0	207	0	0	32	0	0	0	0	0	0	0	0	19	0	0	0	0	0	0	0	0	0	0	0	0	0	0	0	0	0	0	0	0	0	0	0	0	0
Cluster_737	Bacteria	Proteobacteria	Gammaproteobacteria	Xanthomonadales	JTB255 marine benthic group	unknown genus	unknown species	0	0	0	0	0	362	0	0	0	0	357	0	0	0	0	0	0	0	0	0	0	135	0	0	0	0	0	0	0	0	0	0	0	0	0	0	0	0	0	4	0	0
Cluster_738	Bacteria	Bacteroidetes	Sphingobacteriia	Sphingobacteriales	Saprospiraceae	unknown genus	unknown species	0	0	0	0	0	0	0	36	0	0	86	818	86	0	0	0	0	0	0	0	0	0	0	0	0	0	0	0	0	121	0	0	223	0	0	0	18	0	15	0	0	0
Cluster_739	Bacteria	Proteobacteria	Epsilonproteobacteria	Campylobacterales	Campylobacteraceae	Arcobacter	unknown species	0	0	0	0	0	0	0	0	0	0	0	0	170	0	0	122	87	23	196	296	786	0	0	0	0	0	0	0	0	0	0	0	0	55	94	129	86	169	106	209	95	88
Cluster_740	Bacteria	Proteobacteria	Gammaproteobacteria	Oceanospirillales	Oceanospirillaceae	Oceanospirillum	unknown species	0	0	1	0	0	0	0	0	0	0	0	0	0	0	0	1	0	7	0	3	22	0	0	0	0	0	0	0	0	0	0	0	0	0	0	0	11	0	0	1	11	6
Cluster_741	Bacteria	Proteobacteria	Epsilonproteobacteria	Campylobacterales	Campylobacteraceae	Arcobacter	unknown species	0	0	0	0	0	0	0	0	0	0	0	0	1	0	0	64	125	0	19	36	87	0	0	0	0	0	0	0	0	0	0	0	0	0	3	74	24	10	6	32	19	17
Cluster_743	Bacteria	Proteobacteria	Gammaproteobacteria	Alteromonadales	Pseudoalteromonadaceae	Pseudoalteromonas	Pseudoalteromonas sp.	0	0	0	0	0	0	0	0	0	0	0	0	108	29	81	753	464	410	386	322	259	0	0	0	0	0	0	0	0	0	0	0	0	41	32	18	203	179	226	298	200	279
Cluster_744	Bacteria	Bacteroidetes	Sphingobacteriia	Sphingobacteriales	Saprospiraceae	Multi-affiliation	Multi-affiliation	0	0	0	0	285	0	0	0	0	189	0	0	0	0	0	0	0	0	0	0	0	312	0	0	0	0	0	0	0	0	0	0	0	0	0	0	8	17	22	0	13	0
Cluster_745	Bacteria	Chloroflexi	Anaerolineae	Anaerolineales	Anaerolineaceae	unknown genus	unknown species	0	0	0	377	0	0	0	0	0	0	0	0	50	0	20	0	0	0	0	0	0	0	0	0	0	0	0	0	0	0	151	0	0	0	0	0	0	0	0	0	2	0
Cluster_746	Bacteria	Planctomycetes	Planctomycetacia	Planctomycetales	Planctomycetaceae	Planctomyces	unknown species	0	0	0	0	0	0	0	0	0	0	0	0	0	0	0	0	0	131	0	0	0	0	0	0	0	0	123	0	0	0	0	0	0	0	0	0	0	0	0	0	0	0
Cluster_747	Bacteria	Verrucomicrobia	Verrucomicrobiae	Verrucomicrobiales	Verrucomicrobiaceae	Roseibacillus	unknown species	0	0	838	0	0	0	0	0	0	0	0	0	0	0	0	0	0	0	19	0	0	0	0	0	525	0	0	0	0	0	0	0	0	0	108	0	0	0	0	0	0	0
Cluster_748	Bacteria	Planctomycetes	Planctomycetacia	Planctomycetales	Planctomycetaceae	Pir4 lineage	unknown species	0	0	0	0	0	1	0	0	0	644	0	0	0	0	0	0	0	0	0	0	0	358	0	0	0	0	0	0	0	0	0	0	0	0	0	0	0	0	0	0	0	0
Cluster_750	Bacteria	Tenericutes	Mollicutes	Mycoplasmatales	Mycoplasmataceae	unknown genus	unknown species	0	0	0	10	2	0	0	5	10	0	0	0	8	0	9	0	0	0	0	0	0	0	0	0	4	2	2	10	8	4	1	1	1	1	0	0	0	0	0	1	1	0
Cluster_752	Bacteria	Proteobacteria	SPOTSOCT00m83	unknown order	unknown family	unknown genus	unknown species	0	0	0	0	0	0	0	0	0	0	0	0	0	0	0	0	0	0	0	0	0	0	0	0	0	0	0	0	0	0	0	0	0	0	0	0	0	0	0	0	0	0
Cluster_755	Bacteria	Planctomycetes	Phycisphaerae	Phycisphaerales	Phycisphaeraceae	SM1A02	unknown species	0	0	0	0	0	0	0	0	474	0	572	1	0	0	0	0	0	0	0	0	0	0	0	0	0	0	0	481	0	0	0	0	0	0	0	0	0	0	0	0	0	26
Cluster_756	Bacteria	Planctomycetes	OM190	unknown order	unknown family	unknown genus	unknown species	0	0	0	0	0	0	0	0	0	0	0	0	0	0	0	0	0	0	0	0	0	0	0	0	0	0	291	0	0	0	0	0	0	58	0	0	0	0	0	8	0	0
Cluster_758	Bacteria	Bacteroidetes	Sphingobacteriia	Sphingobacteriales	Saprospiraceae	Lewinella	unknown species	0	0	0	0	0	260	976	0	0	105	1	0	0	0	0	0	0	26	1	0	58	46	0	0	271	0	0	0	0	0	0	0	346	37	0	0	0	0	0	0	0	0
Cluster_759	Bacteria	Proteobacteria	Gammaproteobacteria	Gammaproteobacteria Incertae Sedis	unknown family	unknown genus	unknown species	234	0	0	0	0	0	0	228	0	0	0	0	0	0	0	0	0	0	0	0	0	0	0	0	0	418	0	0	0	0	0	0	0	0	46	0	0	0	0	2	0	0
Cluster_762	Bacteria	Proteobacteria	Deltaproteobacteria	Myxococcales	P3OB-42	unknown genus	unknown species	0	0	0	0	0	0	1	0	0	0	0	0	0	0	0	0	0	0	0	0	0	0	0	1	0	146	0	0	0	0	0	0	424	0	0	81	0	0	12	17	0	0
Cluster_763	Bacteria	Nitrospinae	Nitrospinia	Nitrospinales	Nitrospinaceae	Nitrospina	Nitrospina sp.	0	0	0	0	0	0	0	0	0	0	0	0	0	0	0	0	0	0	0	0	0	0	0	0	0	0	0	0	0	0	0	0	0	0	0	0	0	0	0	0	0	0
Cluster_764	Bacteria	Parcubacteria	Candidatus Magasanikbacteria	unknown order	unknown family	unknown genus	unknown species	0	0	0	0	0	0	0	0	0	0	0	0	152	0	0	0	0	176	0	0	0	0	0	0	0	0	0	0	1	0	0	0	0	132	0	0	0	0	0	0	0	0
Cluster_765	Bacteria	Cyanobacteria	ML635J-21	unknown order	unknown family	unknown genus	unknown species	0	0	0	0	0	0	0	0	0	0	0	0	0	0	0	0	0	0	0	0	0	0	0	0	0	0	0	0	0	0	0	150	0	0	0	0	0	0	0	0	0	0
Cluster_767	Bacteria	Bacteroidetes	Sphingobacteriia	Sphingobacteriales	Saprospiraceae	Lewinella	unknown species	0	0	0	0	0	0	0	0	0	0	0	0	0	206	0	0	0	0	0	0	0	0	0	0	0	0	0	0	0	0	0	0	0	0	0	50	0	8	0	0	0	0
Cluster_769	Bacteria	Actinobacteria	Actinobacteria	Micrococcales	Intrasporangiaceae	Ornithinicoccus	unknown species	0	0	0	0	0	0	0	0	441	0	0	0	230	0	0	0	0	0	0	12	0	0	273	0	0	0	0	0	0	0	0	0	0	0	0	0	0	0	0	0	0	0
Cluster_770	Bacteria	Bacteroidetes	Sphingobacteriia	Sphingobacteriales	Saprospiraceae	unknown genus	unknown species	0	0	0	0	0	0	0	0	0	0	0	0	0	0	0	0	0	0	0	0	0	0	0	0	0	0	281	0	0	0	0	0	0	0	0	0	0	0	0	0	0	0
Cluster_771	Bacteria	Proteobacteria	Gammaproteobacteria	Alteromonadales	Colwelliaceae	Multi-affiliation	Multi-affiliation	0	0	0	0	0	0	0	0	0	656	0	0	0	0	29	0	0	28	0	0	0	0	0	0	0	0	0	0	0	0	0	0	0	0	0	0	7	0	6	0	0	0
Cluster_772	Bacteria	Proteobacteria	Alphaproteobacteria	Kordiimonadales	Kordiimonadaceae	Kordiimonas	unknown species	0	0	0	0	0	0	0	0	0	0	313	0	2	0	0	0	0	0	0	0	0	149	0	0	0	0	0	0	0	0	1	0	0	0	0	0	0	0	0	0	0	0
Cluster_773	Bacteria	Bacteroidetes	Sphingobacteriia	Sphingobacteriales	Saprospiraceae	unknown genus	unknown species	0	0	0	0	0	0	0	0	0	0	0	0	0	0	0	0	0	0	0	0	0	0	0	0	0	485	0	0	0	0	0	0	0	0	0	0	0	0	0	0	0	0
Cluster_774	Bacteria	Proteobacteria	Alphaproteobacteria	Caulobacterales	Hyphomonadaceae	Algimonas	Multi-affiliation	0	0	0	0	0	0	166	0	0	0	0	0	0	0	0	0	0	0	0	0	0	0	520	0	0	0	164	0	0	0	0	0	0	0	8	0	9	0	0	1	5	0
Cluster_775	Bacteria	Bacteroidetes	Sphingobacteriia	Sphingobacteriales	unknown family	unknown genus	unknown species	0	0	0	0	0	0	0	0	0	0	0	0	0	0	0	0	0	0	0	0	0	0	0	0	0	0	0	0	0	0	0	0	0	0	0	0	0	0	0	0	0	0
Cluster_776	Bacteria	Planctomycetes	OM190	unknown order	unknown family	unknown genus	unknown species	0	0	0	0	0	0	0	0	0	0	339	0	0	0	0	0	0	0	0	0	0	0	0	0	0	0	0	0	0	0	0	0	0	0	0	0	0	0	0	0	0	0
Cluster_777	Bacteria	Bacteroidetes	Sphingobacteriia	Sphingobacteriales	Saprospiraceae	unknown genus	unknown species	0	0	0	0	0	0	0	0	0	213	0	0	0	0	0	0	0	0	0	18	0	1	0	0	0	161	1235	0	0	0	0	0	298	166	0	0	15	0	6	22	10	0
Cluster_778	Bacteria	Proteobacteria	Gammaproteobacteria	Alteromonadales	Colwelliaceae	Colwellia	unknown species	13	0	1	3	3	0	12	34	4	0	5	9	2	2	0	0	0	0	0	0	0	4	2	15	9	7	2	22	37	16	28	5	7	1	8	3	0	4	2	0	3	0
Cluster_779	Bacteria	Proteobacteria	Alphaproteobacteria	Rhizobiales	Rhodobiaceae	Anderseniella	unknown species	0	0	0	0	0	0	0	0	0	355	0	0	0	0	0	0	0	0	0	0	0	0	0	0	0	0	122	0	0	0	0	0	0	0	0	0	0	0	0	0	0	0
Cluster_780	Bacteria	Bacteroidetes	Flavobacteriia	Flavobacteriales	Cryomorphaceae	Fluviicola	Multi-affiliation	0	0	0	0	0	0	0	0	0	0	0	0	0	0	279	3	3	0	0	23	0	0	0	0	0	0	0	0	0	0	0	0	0	294	219	0	12	107	60	28	3	0
Cluster_781	Bacteria	Proteobacteria	Alphaproteobacteria	Rhodobacterales	Rhodobacteraceae	Planktomarina	unknown species	0	0	0	0	0	0	0	0	0	0	0	0	0	0	0	0	0	23	23	8	40	0	0	270	0	0	0	0	0	0	0	0	0	139	300	90	19	18	9	22	28	0
Cluster_782	Bacteria	Gracilibacteria	unknown class	unknown order	unknown family	unknown genus	unknown species	0	0	0	0	0	0	0	0	0	0	0	0	0	0	0	0	0	144	178	184	282	0	0	0	0	0	0	0	0	0	0	0	0	0	0	0	201	9	16	191	214	567
Cluster_783	Bacteria	Planctomycetes	Planctomycetacia	Planctomycetales	Planctomycetaceae	Pir4 lineage	Symbiodinium sp.	0	0	0	0	0	0	0	0	0	558	0	0	0	0	132	0	0	0	0	0	0	0	0	668	0	586	0	0	411	0	0	0	1	0	0	1	0	0	0	0	0	0
Cluster_784	Bacteria	Proteobacteria	Deltaproteobacteria	Bdellovibrionales	Bdellovibrionaceae	Bdellovibrio	unknown species	0	0	0	0	0	0	0	0	0	0	825	0	0	0	0	0	0	0	0	0	0	0	0	0	0	0	0	0	0	0	0	0	132	0	27	0	0	0	0	0	0	0
Cluster_785	Bacteria	Bacteroidetes	Flavobacteriia	Flavobacteriales	Flavobacteriaceae	Winogradskyella	unknown species	0	0	0	0	0	0	0	0	0	0	0	0	0	0	0	0	0	0	0	0	0	0	0	0	0	0	0	0	0	0	0	0	0	0	0	0	0	0	0	0	0	0
Cluster_786	Bacteria	Proteobacteria	Alphaproteobacteria	Rhizobiales	Hyphomicrobiaceae	Filomicrobium	unknown species	0	0	0	0	178	0	0	0	0	0	252	0	0	0	0	0	0	0	0	0	37	0	0	0	0	0	0	0	0	0	0	0	320	0	0	0	0	0	0	0	0	0
Cluster_787	Bacteria	Proteobacteria	Gammaproteobacteria	Oceanospirillales	Oceanospirillaceae	Neptuniibacter	unknown species	0	0	0	0	0	0	0	0	0	0	0	0	1	1	0	3	16	0	0	0	16	0	0	0	0	0	0	0	0	0	0	216	0	0	2	0	1	0	0	0	3	0
Cluster_788	Bacteria	Bacteroidetes	Flavobacteriia	Flavobacteriales	Flavobacteriaceae	Olleya	Multi-affiliation	0	0	0	0	0	0	0	0	0	0	0	0	0	0	0	0	0	0	0	0	0	0	0	0	0	0	0	0	0	0	0	0	0	0	0	0	0	0	0	0	0	0
Cluster_789	Bacteria	Proteobacteria	Alphaproteobacteria	Rhodobacterales	Rhodobacteraceae	unknown genus	unknown species	0	0	0	0	375	0	0	0	0	0	0	0	0	0	0	0	0	0	0	0	0	0	0	0	0	0	0	0	0	0	0	0	0	0	0	0	0	0	0	0	14	0
Cluster_793	Bacteria	Proteobacteria	Gammaproteobacteria	Oceanospirillales	Oceanospirillaceae	Marinomonas	unknown species	0	0	0	0	0	0	0	0	0	0	0	0	0	0	0	0	0	10	0	0	0	0	0	0	0	0	0	0	0	0	0	0	0	0	0	35	0	0	0	0	0	0
Cluster_794	Bacteria	Proteobacteria	Alphaproteobacteria	Caulobacterales	Hyphomonadaceae	Algimonas	unknown species	0	0	0	0	0	0	247	0	0	0	0	471	171	0	0	0	0	0	0	0	0	104	0	0	0	0	0	0	249	0	0	0	0	0	0	0	0	0	0	0	2	0
Cluster_795	Bacteria	Bacteroidetes	Sphingobacteriia	Sphingobacteriales	Saprospiraceae	unknown genus	unknown species	193	0	0	0	0	0	0	0	0	0	0	0	0	0	0	0	0	0	0	10	0	214	0	0	0	0	0	68	0	159	0	0	0	0	0	0	16	0	0	11	7	0
Cluster_796	Bacteria	Proteobacteria	Gammaproteobacteria	KI89A clade	unknown family	unknown genus	unknown species	0	704	564	0	0	0	0	195	0	0	0	571	0	0	73	0	23	0	6	0	19	0	0	247	0	266	0	0	0	0	0	157	0	30	0	0	0	0	15	0	0	17
Cluster_797	Bacteria	Proteobacteria	Gammaproteobacteria	Cellvibrionales	Cellvibrionaceae	unknown genus	unknown species	0	0	0	0	0	0	0	0	0	0	0	0	0	0	0	0	0	0	0	0	0	0	0	0	0	0	0	0	0	0	0	0	0	0	0	0	0	0	0	0	0	0
Cluster_798	Bacteria	Deferribacteres	Deferribacteres Incertae Sedis	unknown order	unknown family	Caldithrix	Multi-affiliation	0	0	0	0	0	0	0	1	0	251	0	0	0	0	155	0	0	0	0	0	0	0	0	0	161	0	0	0	110	0	0	0	317	0	0	0	0	0	8	0	1	0
Cluster_799	Bacteria	Planctomycetes	028H05-P-BN-P5	unknown order	unknown family	unknown genus	unknown species	0	0	0	0	0	0	0	0	0	0	0	0	0	0	0	0	0	0	0	0	0	0	0	0	0	0	0	0	0	0	0	0	0	0	0	0	0	0	0	0	0	0
Cluster_800	Bacteria	Planctomycetes	Pla3 lineage	unknown order	unknown family	unknown genus	unknown species	0	0	0	0	0	0	518	24	0	0	0	0	0	0	0	0	0	0	0	0	0	0	0	0	0	1	0	0	0	0	0	0	0	0	0	0	0	0	0	0	0	0
Cluster_801	Bacteria	Proteobacteria	Gammaproteobacteria	Alteromonadales	Alteromonadaceae	unknown genus	Alteromonas sp.	0	0	0	0	0	0	0	0	0	0	1	0	0	0	0	4	35	12	2	39	0	0	0	0	0	0	0	0	0	0	0	0	0	0	0	0	0	0	0	0	0	4
Cluster_802	Bacteria	Actinobacteria	Acidimicrobiia	Acidimicrobiales	OM1 clade	unknown genus	unknown species	0	0	0	0	146	0	0	0	463	0	0	0	0	0	0	0	0	0	0	0	0	0	0	0	0	0	0	0	222	0	1	0	504	0	0	0	0	0	0	12	0	0
Cluster_803	Bacteria	Proteobacteria	Epsilonproteobacteria	Campylobacterales	Campylobacteraceae	Arcobacter	unknown species	0	0	0	0	0	0	0	0	0	0	0	0	137	0	87	38	65	0	77	93	62	0	0	0	0	0	0	0	0	0	0	0	0	0	0	0	0	12	0	116	7	0
Cluster_804	Bacteria	Bacteroidetes	Sphingobacteriia	Sphingobacteriales	Saprospiraceae	Lewinella	unknown species	0	0	0	0	0	0	0	0	0	0	0	0	0	0	0	0	0	0	0	0	0	515	0	0	0	0	718	0	0	0	0	0	0	0	0	0	0	0	0	0	0	0
Cluster_807	Bacteria	Planctomycetes	Planctomycetacia	Planctomycetales	Planctomycetaceae	Planctomyces	unknown species	0	0	0	0	0	0	0	0	0	0	0	0	0	0	0	0	0	0	0	0	0	0	0	0	0	0	0	0	0	0	0	1	0	0	0	0	0	0	98	35	0	0
Cluster_808	Bacteria	Bacteroidetes	Bacteroidia	Bacteroidales	Marinilabiaceae	Marinifilum	unknown species	0	0	0	0	0	0	0	0	0	0	0	0	0	0	0	0	0	0	0	0	0	0	0	0	0	0	0	0	0	0	0	0	0	0	0	0	0	0	0	0	0	0
Cluster_809	Bacteria	Bacteroidetes	Flavobacteriia	Flavobacteriales	Flavobacteriaceae	Tenacibaculum	Tenacibaculum sp.	0	0	0	0	0	0	0	0	0	0	0	0	0	0	51	31	9	46	18	61	38	0	0	0	0	0	0	0	0	0	0	0	0	0	0	47	30	6	27	24	23	24
Cluster_810	Bacteria	Bacteroidetes	Sphingobacteriia	Sphingobacteriales	Saprospiraceae	unknown genus	unknown species	0	0	0	0	0	0	0	0	0	0	0	0	0	0	0	0	0	0	0	0	0	0	0	0	0	130	0	0	0	0	0	0	0	0	0	0	0	26	0	0	0	0
Cluster_811	Bacteria	Proteobacteria	Alphaproteobacteria	Alphaproteobacteria Incertae Sedis	unknown family	unknown genus	unknown species	0	0	0	0	0	0	0	0	0	0	0	0	0	0	0	0	0	0	0	0	0	0	230	0	0	0	0	0	0	0	0	0	0	0	0	0	0	0	0	18	53	36
Cluster_813	Bacteria	Proteobacteria	Deltaproteobacteria	Myxococcales	Sandaracinaceae	unknown genus	unknown species	0	0	0	0	0	0	0	0	0	1	0	0	0	0	0	0	0	0	0	0	0	0	204	0	0	1	0	317	0	0	0	0	0	0	0	0	1	0	0	0	0	0
Cluster_814	Bacteria	Fusobacteria	Fusobacteriia	Fusobacteriales	Leptotrichiaceae	unknown genus	unknown species	0	0	0	0	0	0	1	0	0	0	0	0	0	0	0	231	673	0	587	777	516	0	0	0	0	0	0	0	0	0	0	0	0	0	0	0	38	60	39	52	47	31
Cluster_815	Bacteria	Proteobacteria	Alphaproteobacteria	Rhodobacterales	Rhodobacteraceae	Multi-affiliation	Multi-affiliation	0	0	0	0	0	0	0	105	0	0	0	0	0	0	0	0	0	0	7	0	0	0	0	0	0	0	0	0	0	0	0	0	0	0	0	0	0	0	0	0	0	0
Cluster_816	Bacteria	Firmicutes	Clostridia	Halanaerobiales	ODP1230B8.23	unknown genus	hydrothermal vent metagenome	0	0	0	0	0	0	0	0	0	0	0	0	0	0	0	0	0	0	0	0	0	0	0	0	0	0	0	0	0	397	0	0	0	0	0	0	0	0	0	0	0	0
Cluster_817	Bacteria	Proteobacteria	Alphaproteobacteria	Rhizobiales	Rhodobiaceae	unknown genus	unknown species	0	0	0	0	0	0	0	0	0	0	0	0	0	0	71	0	0	0	0	0	0	0	0	0	0	0	0	0	0	0	0	0	0	0	0	0	0	0	5	0	5	0
Cluster_818	Bacteria	Proteobacteria	Alphaproteobacteria	Sphingomonadales	Erythrobacteraceae	Altererythrobacter	unknown species	0	0	0	0	0	0	0	0	0	0	0	0	0	0	0	0	0	0	0	0	0	0	0	0	0	0	0	0	0	0	0	0	0	0	0	0	0	0	0	0	0	0
Cluster_819	Bacteria	Bacteroidetes	Flavobacteriia	Flavobacteriales	Flavobacteriaceae	Muricauda	Multi-affiliation	0	0	0	0	0	0	0	0	0	0	0	0	0	0	0	0	0	0	0	0	0	0	0	0	0	0	0	1	0	0	0	0	0	0	0	0	0	0	0	0	0	0
Cluster_820	Bacteria	Planctomycetes	Planctomycetacia	Planctomycetales	Planctomycetaceae	Blastopirellula	unknown species	0	0	0	0	0	0	0	0	0	0	0	0	0	0	0	0	0	0	0	0	97	0	0	0	0	0	0	0	0	0	0	0	0	0	0	0	0	0	0	0	0	86
Cluster_822	Bacteria	Proteobacteria	Deltaproteobacteria	Myxococcales	P3OB-42	unknown genus	unknown species	0	2	0	0	0	0	0	0	0	0	0	0	0	0	0	0	0	0	0	0	0	0	0	0	0	0	0	0	0	0	0	0	0	0	0	0	0	0	0	0	0	0
Cluster_824	Bacteria	Verrucomicrobia	OPB35 soil group	unknown order	unknown family	unknown genus	unknown species	0	375	0	0	0	0	377	0	0	0	0	0	0	0	0	0	0	0	0	0	0	0	0	0	161	332	373	0	0	0	0	0	0	0	0	0	0	0	0	0	0	37
Cluster_825	Bacteria	Bacteroidetes	Sphingobacteriia	Sphingobacteriales	Saprospiraceae	Lewinella	unknown species	0	0	0	0	0	0	0	0	0	0	0	0	0	0	0	0	0	0	0	0	0	0	0	0	0	0	0	0	0	0	0	0	0	0	0	0	0	0	0	0	0	0
Cluster_826	Bacteria	Planctomycetes	Planctomycetacia	Planctomycetales	Planctomycetaceae	Planctomyces	unknown species	0	0	0	0	0	0	0	0	0	0	0	0	0	0	0	0	0	0	0	0	0	0	690	0	0	0	0	0	0	0	0	0	0	0	0	0	0	0	0	0	0	59
Cluster_827	Bacteria	Proteobacteria	Deltaproteobacteria	Bdellovibrionales	Bdellovibrionaceae	Bdellovibrio	unknown species	0	0	0	0	0	0	0	0	0	0	0	0	0	0	1	0	0	0	0	27	0	0	0	478	0	0	0	0	0	0	0	0	0	0	0	0	0	0	0	0	0	0
Cluster_828	Bacteria	Proteobacteria	Gammaproteobacteria	Vibrionales	Vibrionaceae	Vibrio	Vibrio hepatarius	0	0	0	0	0	0	0	0	0	0	0	0	0	0	0	0	0	0	0	0	0	0	0	0	0	0	0	0	0	0	0	0	0	2	0	0	0	0	0	0	0	0
Cluster_829	Bacteria	Parcubacteria	unknown class	unknown order	unknown family	unknown genus	Multi-affiliation	0	0	0	0	0	0	0	0	0	0	0	0	0	0	0	0	0	0	0	0	0	0	0	0	0	0	0	0	0	0	0	0	0	0	0	0	0	0	0	0	0	0
Cluster_831	Bacteria	Proteobacteria	Deltaproteobacteria	Desulfovibrionales	Desulfovibrionaceae	Desulfovibrio	Multi-affiliation	0	0	0	0	0	0	0	0	0	0	0	0	198	0	0	5	50	0	20	13	463	0	0	0	0	0	0	0	0	0	0	0	0	0	0	0	0	35	54	157	61	45
Cluster_832	Bacteria	Proteobacteria	Alphaproteobacteria	Rhodobacterales	Rhodobacteraceae	Paracoccus	Multi-affiliation	0	0	0	0	0	0	0	0	0	0	0	0	0	0	0	0	0	0	0	0	0	0	0	0	0	0	0	0	0	0	0	0	0	0	0	0	0	0	0	0	0	0
Cluster_833	Bacteria	Planctomycetes	Planctomycetacia	Planctomycetales	Planctomycetaceae	Blastopirellula	unknown species	0	0	0	0	0	0	0	0	0	0	752	0	0	0	0	0	0	0	0	0	0	0	0	0	0	0	0	0	0	0	0	0	0	0	0	0	0	0	0	0	0	0
Cluster_834	Bacteria	Planctomycetes	Phycisphaerae	Phycisphaerales	Phycisphaeraceae	SM1A02	unknown species	0	0	0	0	0	0	0	0	0	0	0	0	0	0	0	0	0	0	0	0	0	0	0	0	0	0	0	0	0	0	441	0	0	0	0	0	0	0	0	0	0	0
Cluster_835	Bacteria	Bacteroidetes	Sphingobacteriia	Sphingobacteriales	Saprospiraceae	Lewinella	unknown species	0	0	0	0	0	0	0	0	0	0	0	0	0	0	39	0	26	0	0	0	26	0	0	0	0	377	440	0	0	0	0	0	0	0	0	0	0	0	11	14	23	0
Cluster_836	Bacteria	Planctomycetes	Planctomycetacia	Planctomycetales	Planctomycetaceae	Planctomyces	unknown species	0	0	0	0	0	0	0	0	0	0	0	0	0	0	0	0	0	0	0	0	0	0	0	0	0	0	0	0	0	0	0	0	0	0	0	0	0	100	0	0	0	0
Cluster_837	Bacteria	Bacteroidetes	Flavobacteriia	Flavobacteriales	Cryomorphaceae	Owenweeksia	unknown species	0	0	0	0	0	0	0	0	0	0	0	0	0	0	0	0	0	0	0	0	0	0	0	0	0	0	0	0	0	0	0	0	0	0	0	0	0	0	0	0	0	0
Cluster_838	Bacteria	Proteobacteria	Gammaproteobacteria	Vibrionales	Vibrionaceae	Vibrio	unknown species	0	0	0	0	0	0	0	0	0	0	0	0	18	4	6	60	28	37	21	18	3	0	0	0	0	0	0	0	0	0	0	0	0	0	6	3	7	15	6	8	6	22
Cluster_839	Bacteria	Proteobacteria	Gammaproteobacteria	Oceanospirillales	Oceanospirillaceae	Amphritea	Amphritea spongicola	0	0	0	0	0	0	0	0	0	0	0	0	0	0	0	0	0	0	0	0	0	0	0	0	0	0	0	0	0	0	0	0	0	0	0	0	0	0	0	0	0	0
Cluster_840	Bacteria	Bacteroidetes	Cytophagia	Cytophagales	Flammeovirgaceae	Ekhidna	Ekhidna sp.	0	0	0	0	0	146	0	119	0	0	0	0	0	0	0	0	0	0	0	0	0	0	0	836	0	0	0	0	0	0	0	0	0	0	0	107	0	0	0	4	0	0
Cluster_841	Bacteria	Bacteroidetes	Cytophagia	Cytophagales	Flammeovirgaceae	Reichenbachiella	unknown species	0	0	0	0	0	0	0	0	0	0	0	0	0	0	0	0	0	0	0	0	0	0	0	0	0	0	0	0	0	0	0	0	0	0	0	0	26	0	0	0	0	0
Cluster_842	Bacteria	Proteobacteria	Alphaproteobacteria	Sneathiellales	Sneathiellaceae	Sneathiella	unknown species	0	0	0	0	0	335	0	0	0	0	1	538	0	0	0	0	0	31	0	0	0	0	0	0	0	0	0	0	0	0	0	85	0	0	0	0	0	0	0	0	0	0
Cluster_844	Bacteria	Proteobacteria	Gammaproteobacteria	Alteromonadales	Alteromonadaceae	Marinobacter	Multi-affiliation	0	0	0	0	0	0	0	0	0	0	0	0	0	147	0	0	0	0	6	0	0	0	0	0	0	0	0	0	0	0	0	0	0	0	0	18	28	2	9	9	10	4
Cluster_845	Bacteria	Proteobacteria	Alphaproteobacteria	Rhodobacterales	Rhodobacteraceae	unknown genus	unknown species	0	0	0	0	0	0	0	0	0	0	0	0	0	0	0	0	24	0	0	0	0	0	0	0	0	1	0	1	0	0	0	134	0	0	22	0	0	0	0	0	0	0
Cluster_846	Bacteria	Planctomycetes	OM190	unknown order	unknown family	unknown genus	unknown species	0	0	0	0	0	0	0	0	0	0	0	0	0	0	0	0	0	0	0	0	0	0	0	0	0	0	0	0	0	0	0	0	0	0	0	0	0	0	0	0	0	0
Cluster_847	Bacteria	Proteobacteria	Alphaproteobacteria	Rickettsiales	Mitochondria	unknown genus	unknown species	0	0	0	0	0	0	0	0	0	0	0	0	0	0	0	0	0	0	22	0	0	2	0	0	0	0	0	0	231	97	0	0	0	148	0	0	25	24	0	0	0	18
Cluster_848	Bacteria	Bacteroidetes	SB-5	unknown order	unknown family	unknown genus	unknown species	0	0	0	0	0	0	141	107	0	0	0	0	0	2	179	0	0	0	0	0	0	0	0	0	0	0	381	0	0	0	0	0	0	58	84	0	26	15	37	37	105	25
Cluster_849	Bacteria	Bacteroidetes	Flavobacteriia	Flavobacteriales	Flavobacteriaceae	Bizionia	Multi-affiliation	0	0	0	0	0	0	0	1	0	0	0	0	0	0	0	0	0	0	0	22	0	2	0	0	0	364	0	0	0	0	0	0	0	0	0	0	0	0	0	0	0	0
Cluster_850	Bacteria	Actinobacteria	Actinobacteria	Micrococcales	Micrococcaceae	Multi-affiliation	Multi-affiliation	0	0	0	0	0	0	0	0	0	0	0	0	0	0	0	0	0	0	0	0	0	0	0	0	0	0	0	0	0	0	0	0	0	0	0	0	0	0	0	0	0	0
Cluster_852	Bacteria	Proteobacteria	Gammaproteobacteria	Oceanospirillales	Oceanospirillaceae	Amphritea	Amphritea spongicola	0	0	0	0	0	0	0	0	0	0	0	0	171	0	0	21	62	70	78	60	101	0	0	0	0	0	0	0	0	0	0	0	0	74	66	0	50	44	80	103	111	118
Cluster_854	Bacteria	Planctomycetes	Planctomycetacia	Planctomycetales	Planctomycetaceae	Planctomyces	unknown species	0	0	0	0	0	0	0	0	0	0	0	0	0	0	0	0	1	0	0	0	0	0	0	0	0	0	0	0	0	0	0	0	0	0	0	0	0	0	0	0	0	0
Cluster_855	Bacteria	Gracilibacteria	unknown class	unknown order	unknown family	unknown genus	unknown species	0	0	0	0	0	0	0	0	0	0	0	0	0	0	0	0	0	0	0	0	0	0	0	0	0	0	0	0	0	0	0	0	0	0	0	0	0	0	0	0	0	0
Cluster_856	Bacteria	Proteobacteria	Gammaproteobacteria	Vibrionales	Vibrionaceae	Vibrio	Vibrio gallaecicus	0	0	0	0	0	0	0	0	0	0	0	0	10	0	121	104	182	200	56	164	131	0	0	0	0	0	0	0	0	0	0	0	33	0	66	56	33	30	47	46	15	103
Cluster_857	Bacteria	Planctomycetes	OM190	unknown order	unknown family	unknown genus	unknown species	0	2	0	0	0	0	0	0	0	397	0	0	0	0	0	0	0	0	0	0	0	0	0	0	0	0	0	0	0	0	442	0	0	0	0	0	0	0	59	14	0	0
Cluster_858	Bacteria	Peregrinibacteria	unknown class	unknown order	unknown family	unknown genus	unknown species	0	0	0	891	0	0	0	0	0	0	0	0	0	0	0	0	0	0	0	0	0	0	0	0	0	0	0	1	251	0	0	0	0	0	0	0	0	0	0	0	0	0
Cluster_859	Bacteria	Planctomycetes	Planctomycetacia	Planctomycetales	Planctomycetaceae	Planctomyces	unknown species	0	0	0	0	0	0	0	0	0	0	0	0	0	0	0	0	0	0	0	0	0	0	0	0	0	0	0	0	0	0	0	0	0	0	0	0	0	0	0	0	0	0
Cluster_860	Bacteria	Planctomycetes	Planctomycetacia	Planctomycetales	Planctomycetaceae	Planctomyces	unknown species	0	0	0	0	0	0	0	0	124	0	0	0	0	0	0	0	0	0	0	0	0	0	0	0	0	4	0	30	0	0	0	72	0	0	0	0	0	0	0	0	1	0
Cluster_861	Bacteria	Proteobacteria	Gammaproteobacteria	Oceanospirillales	Oleiphilaceae	Oleiphilus	unknown species	0	0	0	0	0	0	0	0	0	0	0	0	0	0	0	0	0	0	0	0	0	0	0	0	0	0	0	0	0	0	0	0	0	0	0	0	5	0	0	0	0	0
Cluster_863	Bacteria	Chloroflexi	Anaerolineae	Anaerolineales	Anaerolineaceae	unknown genus	unknown species	0	0	0	0	0	0	0	0	0	0	0	0	0	0	0	0	0	0	0	0	0	0	0	0	0	0	0	0	0	0	0	0	0	0	0	0	0	0	0	1	0	0
Cluster_866	Bacteria	Proteobacteria	Gammaproteobacteria	Cellvibrionales	Cellvibrionaceae	unknown genus	unknown species	0	0	0	0	0	0	0	0	0	0	0	0	0	0	0	0	0	0	0	0	0	0	0	0	0	146	0	0	0	0	0	0	0	0	0	0	0	0	0	0	0	0
Cluster_868	Bacteria	Proteobacteria	Gammaproteobacteria	Alteromonadales	Shewanellaceae	Shewanella	Shewanella sp.	0	0	0	0	0	0	0	0	0	0	0	0	0	0	51	134	285	53	140	286	205	0	0	0	0	0	0	0	0	0	0	0	0	33	9	0	86	41	5	42	134	19
Cluster_869	Bacteria	Bacteroidetes	Flavobacteriia	Flavobacteriales	Flavobacteriaceae	Flavivirga	Flavobacteriaceae bacterium TJD809	0	0	0	0	0	0	0	0	0	0	0	0	0	0	0	0	0	0	0	0	0	0	0	0	0	0	0	0	0	0	0	0	0	0	0	0	0	0	0	0	0	0
Cluster_870	Bacteria	Acidobacteria	Holophagae	Subgroup 10	CA002	unknown genus	unknown species	0	0	184	0	0	0	0	0	0	142	366	0	0	0	0	0	0	21	0	15	0	0	0	0	0	0	181	0	0	48	0	0	0	0	0	0	20	0	0	0	0	0
Cluster_871	Bacteria	Proteobacteria	Alphaproteobacteria	Rhodobacterales	Rhodobacteraceae	unknown genus	unknown species	0	0	0	0	0	0	0	0	0	0	0	0	0	0	0	0	0	0	0	0	0	0	0	0	0	0	0	0	2	0	0	0	0	22	0	0	10	0	28	0	6	0
Cluster_872	Bacteria	Proteobacteria	Alphaproteobacteria	Alphaproteobacteria Incertae Sedis	unknown family	unknown genus	unknown species	0	0	0	696	0	0	1000	153	0	0	0	0	0	0	0	0	0	0	13	0	0	0	0	0	0	0	0	0	0	318	0	0	0	0	0	0	0	0	37	0	0	0
Cluster_873	Bacteria	Proteobacteria	Alphaproteobacteria	Rhodobacterales	Rhodobacteraceae	Multi-affiliation	Multi-affiliation	0	0	0	0	0	0	0	0	0	0	0	0	0	0	0	0	0	0	0	0	0	0	0	0	0	0	0	0	0	0	0	0	0	0	0	0	0	0	0	0	8	0
Cluster_874	Bacteria	Proteobacteria	Gammaproteobacteria	Oceanospirillales	Oceanospirillaceae	Thalassolituus	unknown species	0	0	0	0	0	0	0	0	0	0	0	0	0	0	0	37	93	67	102	87	168	0	0	0	0	0	0	0	0	0	0	0	0	0	87	88	6	11	32	92	53	73
Cluster_875	Bacteria	Tenericutes	Mollicutes	Mycoplasmatales	Mycoplasmataceae	unknown genus	unknown species	0	0	0	4	0	0	0	0	0	0	0	0	0	0	0	0	0	0	0	0	0	0	0	0	0	0	1	0	0	0	0	0	0	0	0	0	0	0	0	0	0	0
Cluster_877	Bacteria	Firmicutes	Bacilli	Bacillales	Planococcaceae	Multi-affiliation	Multi-affiliation	0	0	0	0	0	0	0	0	0	0	102	0	0	0	0	0	0	0	0	0	0	0	0	0	0	0	0	0	0	0	0	0	0	0	0	180	12	65	0	0	0	0
Cluster_878	Bacteria	Bacteroidetes	Cytophagia	Cytophagales	Flammeovirgaceae	Flammeovirga	Flammeovirga sp.	0	0	0	0	0	0	0	0	0	0	0	0	0	0	0	0	0	0	0	0	0	0	0	0	0	0	0	0	0	0	0	0	0	0	0	0	0	0	0	0	0	0
Cluster_880	Bacteria	Bacteroidetes	Flavobacteriia	Flavobacteriales	Flavobacteriaceae	Dokdonia	Multi-affiliation	0	0	0	0	0	0	0	0	0	0	0	0	0	108	21	0	0	0	4	0	0	0	0	0	0	0	0	0	111	0	0	0	0	75	15	36	15	0	0	0	10	16
Cluster_881	Bacteria	Bacteroidetes	Sphingobacteriia	Sphingobacteriales	Saprospiraceae	Rubidimonas	unknown species	0	0	0	0	0	0	0	0	0	0	0	0	0	0	0	0	0	0	0	0	0	2	0	0	0	244	363	0	0	0	0	0	0	0	0	0	0	0	0	0	0	0
Cluster_882	Bacteria	Proteobacteria	Alphaproteobacteria	Rhodobacterales	Rhodobacteraceae	unknown genus	unknown species	0	0	0	0	0	0	0	0	0	0	0	0	0	0	0	0	0	0	0	0	0	0	0	0	0	0	0	0	0	0	0	0	0	0	0	0	0	0	0	0	0	0
Cluster_883	Bacteria	Bacteroidetes	Sphingobacteriia	Sphingobacteriales	unknown family	unknown genus	unknown species	0	0	0	0	0	0	0	0	0	0	0	0	400	0	0	0	20	0	0	0	0	277	44	0	0	397	0	0	0	0	0	0	0	58	0	0	0	0	0	1	20	0
Cluster_884	Bacteria	Actinobacteria	Actinobacteria	Corynebacteriales	Corynebacteriaceae	Corynebacterium 1	Multi-affiliation	0	0	0	0	1362	0	0	0	0	0	0	0	0	0	0	0	0	0	0	0	0	0	0	0	0	0	0	0	0	0	0	0	0	0	0	0	0	0	0	0	0	0
Cluster_885	Bacteria	Proteobacteria	Alphaproteobacteria	Rickettsiales	Rickettsiales Incertae Sedis	unknown genus	unknown species	0	0	0	0	0	0	225	0	0	0	0	0	0	0	0	0	0	0	0	0	0	0	0	0	0	0	0	0	0	0	0	0	0	0	0	0	0	43	0	4	0	0
Cluster_886	Bacteria	Proteobacteria	Deltaproteobacteria	Myxococcales	Nannocystaceae	unknown genus	unknown species	0	0	0	0	0	0	367	0	0	0	0	0	0	0	0	0	0	0	1	0	0	0	0	0	0	0	0	0	0	0	0	285	0	0	0	0	0	0	0	4	44	5
Cluster_887	Bacteria	Proteobacteria	Gammaproteobacteria	X35	unknown family	unknown genus	unknown species	0	0	0	0	0	0	0	0	0	0	0	0	0	0	0	0	0	0	0	0	22	0	0	0	0	0	444	0	0	0	0	0	0	0	0	0	0	0	2	0	0	0
Cluster_888	Bacteria	Proteobacteria	Gammaproteobacteria	Oceanospirillales	Oceanospirillaceae	Oleispira	unknown species	0	1	0	0	0	0	0	0	0	0	0	0	0	0	0	0	0	0	0	0	0	0	0	0	0	0	0	0	0	0	0	0	0	0	0	0	0	0	0	0	0	0
Cluster_889	Bacteria	Proteobacteria	Gammaproteobacteria	Oceanospirillales	Oleiphilaceae	Oleiphilus	Oleiphilus sp.	12	0	1	7	10	4	30	59	11	4	13	19	19	4	20	0	1	1	0	0	0	50	28	36	38	55	19	81	157	49	70	17	13	25	64	28	7	11	11	2	0	2
Cluster_890	Bacteria	Bacteroidetes	Flavobacteriia	Flavobacteriales	Flavobacteriaceae	unknown genus	unknown species	0	0	0	0	0	0	213	51	0	0	0	0	0	0	105	0	0	0	0	0	0	0	0	0	0	0	0	0	0	0	0	0	1	0	0	0	0	0	0	0	0	0
Cluster_892	Bacteria	Proteobacteria	Alphaproteobacteria	Rhizobiales	Aurantimonadaceae	Aurantimonas	Multi-affiliation	0	0	0	0	0	0	0	0	0	0	0	0	0	0	1	0	0	0	0	0	0	0	0	0	0	1	0	0	0	0	0	0	0	0	0	0	0	0	0	0	0	0
Cluster_893	Bacteria	Proteobacteria	Deltaproteobacteria	Bdellovibrionales	Bdellovibrionaceae	Bdellovibrio	unknown species	0	362	0	0	0	0	0	0	0	0	0	0	0	0	0	9	0	0	0	0	0	370	0	0	0	0	0	0	0	0	0	0	0	0	0	0	0	0	11	0	0	0
Cluster_894	Bacteria	Proteobacteria	Alphaproteobacteria	Rickettsiales	Multi-affiliation	Multi-affiliation	Multi-affiliation	0	0	0	0	0	435	0	0	0	0	0	0	0	0	0	0	0	0	0	0	0	0	0	0	0	289	0	140	210	0	0	0	0	0	0	0	0	0	0	0	0	0
Cluster_896	Bacteria	Proteobacteria	Alphaproteobacteria	Alphaproteobacteria Incertae Sedis	unknown family	unknown genus	unknown species	0	0	0	0	0	0	0	0	0	0	0	0	0	0	0	0	0	68	1	0	0	0	0	0	0	321	0	0	0	0	0	0	0	0	0	365	8	0	0	8	5	0
Cluster_897	Bacteria	Proteobacteria	Gammaproteobacteria	Vibrionales	Vibrionaceae	Photobacterium	Multi-affiliation	0	1	0	0	0	0	0	0	0	0	0	0	0	0	0	0	0	0	0	0	0	1	0	0	0	0	0	0	0	0	0	0	0	0	0	0	0	0	0	0	0	0
Cluster_898	Bacteria	Planctomycetes	Phycisphaerae	Phycisphaerales	Phycisphaeraceae	SM1A02	unknown species	0	0	0	0	0	0	0	0	0	0	0	0	0	0	0	0	0	0	0	28	0	0	0	334	302	0	159	0	0	0	0	0	444	0	0	0	0	0	61	0	38	36
Cluster_899	Bacteria	Proteobacteria	Gammaproteobacteria	Cellvibrionales	Cellvibrionaceae	unknown genus	unknown species	0	0	0	0	0	0	0	0	0	0	0	0	0	0	0	0	0	0	0	0	0	0	0	0	0	194	0	0	0	0	0	0	0	0	0	0	0	0	0	0	0	0
Cluster_900	Bacteria	Proteobacteria	Alphaproteobacteria	Rhodobacterales	Rhodobacteraceae	Defluviimonas	Defluviimonas denitrificans	0	0	0	0	0	0	0	0	0	0	0	0	0	0	0	0	0	0	0	0	0	0	0	0	0	0	0	0	0	0	0	0	0	0	0	0	0	0	0	6	0	0
Cluster_901	Bacteria	Proteobacteria	Gammaproteobacteria	Oceanospirillales	Oceanospirillaceae	Neptuniibacter	Multi-affiliation	0	0	0	0	0	0	0	0	0	0	0	0	0	0	0	2	13	31	4	28	25	0	0	0	0	0	0	0	0	0	0	0	0	38	22	0	38	61	4	5	11	17
Cluster_902	Bacteria	Proteobacteria	Alphaproteobacteria	Alphaproteobacteria Incertae Sedis	unknown family	unknown genus	unknown species	0	0	0	0	0	0	0	0	0	0	210	0	0	0	0	0	0	0	0	0	0	0	0	0	0	0	0	0	0	0	0	0	469	0	0	0	0	0	0	3	0	0
Cluster_903	Bacteria	Firmicutes	Clostridia	Clostridiales	Defluviitaleaceae	Defluviitaleaceae UCG-011	microbial mat metagenome	0	0	0	0	0	0	0	0	0	0	0	0	0	0	0	0	0	0	0	0	0	0	0	0	0	0	0	0	0	0	0	0	0	0	0	0	0	0	0	7	0	0
Cluster_904	Bacteria	Proteobacteria	Alphaproteobacteria	Rhodobacterales	Rhodobacteraceae	Multi-affiliation	Multi-affiliation	0	0	0	0	0	0	0	0	0	0	0	0	0	0	20	0	0	0	0	0	0	0	0	0	0	0	0	0	0	0	0	0	0	0	0	0	0	11	0	12	21	0
Cluster_905	Bacteria	Proteobacteria	Gammaproteobacteria	Oceanospirillales	Oceanospirillaceae	Marinobacterium	unknown species	0	0	0	0	0	0	0	0	0	0	0	0	0	0	0	0	1	1	1	0	0	0	0	0	0	0	0	0	0	0	0	0	0	0	0	0	1	0	0	0	1	5
Cluster_906	Bacteria	Bacteroidetes	Sphingobacteriia	Sphingobacteriales	unknown family	unknown genus	unknown species	0	0	0	0	0	0	0	0	0	282	0	0	0	0	0	0	0	0	6	0	0	0	0	0	0	0	438	162	93	0	0	0	0	47	35	0	0	0	7	11	2	12
Cluster_907	Bacteria	Planctomycetes	Planctomycetacia	Planctomycetales	Planctomycetaceae	Rhodopirellula	Multi-affiliation	0	0	0	0	0	0	0	0	0	0	0	0	0	0	0	0	0	0	0	0	0	0	0	1	0	0	0	0	0	0	0	0	124	205	1	0	0	0	106	0	0	0
Cluster_908	Bacteria	Proteobacteria	Alphaproteobacteria	Caulobacterales	Hyphomonadaceae	unknown genus	unknown species	465	0	0	0	0	0	0	0	0	0	0	0	0	0	0	0	0	0	0	0	0	0	0	0	0	0	0	0	2	0	0	348	0	0	0	0	0	0	17	0	0	2
Cluster_909	Bacteria	Proteobacteria	Gammaproteobacteria	KI89A clade	unknown family	unknown genus	unknown species	0	0	0	0	0	0	0	0	175	0	0	0	0	0	0	0	0	0	0	0	0	0	0	0	0	399	0	0	0	0	0	0	0	0	0	0	0	0	0	0	0	0
Cluster_910	Bacteria	Proteobacteria	Gammaproteobacteria	Alteromonadales	Pseudoalteromonadaceae	Algicola	unknown species	0	0	0	0	0	0	0	0	0	0	0	0	0	0	0	0	0	1	0	0	0	0	0	0	0	0	0	0	0	0	0	0	0	0	0	0	0	0	0	0	0	0
Cluster_911	Bacteria	Chloroflexi	Ardenticatenia	unknown order	unknown family	unknown genus	unknown species	0	0	0	0	0	0	0	0	0	0	0	0	0	0	145	0	0	0	0	0	0	0	0	0	0	0	0	0	0	0	0	0	0	0	0	0	0	0	0	0	0	0
Cluster_912	Bacteria	Bacteroidetes	Cytophagia	Cytophagales	Flammeovirgaceae	unknown genus	unknown species	0	0	0	0	0	0	1	0	0	0	0	0	0	270	0	0	0	0	0	0	0	0	701	0	0	0	0	0	0	0	0	0	0	0	0	0	0	0	0	8	0	0
Cluster_913	Bacteria	Proteobacteria	Alphaproteobacteria	Rhodobacterales	Rhodobacteraceae	Multi-affiliation	Multi-affiliation	0	0	0	0	0	0	0	0	0	0	0	0	0	0	0	0	0	0	3	0	0	0	0	0	0	0	0	0	0	0	0	0	0	0	0	0	0	0	0	0	0	0
Cluster_914	Bacteria	Proteobacteria	Gammaproteobacteria	Gammaproteobacteria Incertae Sedis	unknown family	Marinicella	unknown species	0	0	0	0	0	0	0	0	0	0	0	0	0	0	0	0	0	0	0	0	0	0	0	0	229	0	0	0	0	0	0	0	0	0	0	0	0	0	0	0	0	0
Cluster_916	Bacteria	Proteobacteria	Alphaproteobacteria	Rhodospirillales	Rhodospirillaceae	unknown genus	unknown species	0	0	0	0	0	0	145	0	244	383	0	0	0	0	0	0	0	0	0	0	0	176	0	0	0	0	0	0	0	140	0	0	0	0	0	0	0	0	18	0	3	0
Cluster_917	Bacteria	Proteobacteria	Gammaproteobacteria	Vibrionales	Vibrionaceae	Vibrio	unknown species	0	0	0	0	0	0	0	0	0	0	0	0	0	0	0	0	0	0	0	0	0	0	0	0	0	0	0	0	0	0	0	0	0	0	0	0	0	0	0	0	0	1
Cluster_918	Bacteria	Proteobacteria	Gammaproteobacteria	Pseudomonadales	Moraxellaceae	Acinetobacter	Multi-affiliation	0	0	0	0	0	0	0	0	0	0	0	0	0	0	0	0	0	0	0	0	0	0	0	0	0	0	0	0	0	0	0	0	0	0	0	0	0	0	0	0	0	0
Cluster_919	Bacteria	Proteobacteria	Alphaproteobacteria	Rhizobiales	OCS116 clade	unknown genus	unknown species	0	0	0	0	0	0	0	0	0	0	0	0	0	0	0	0	0	1	0	0	0	0	0	0	0	0	0	0	0	0	0	0	0	0	0	0	0	0	0	0	0	0
Cluster_920	Bacteria	Proteobacteria	Deltaproteobacteria	Bdellovibrionales	Bacteriovoracaceae	Peredibacter	unknown species	0	0	0	0	0	0	0	0	0	0	0	0	0	0	0	0	0	0	0	0	0	0	0	0	0	0	0	0	0	0	0	0	0	0	0	0	1	0	0	0	0	0
Cluster_921	Bacteria	Proteobacteria	Epsilonproteobacteria	Campylobacterales	Helicobacteraceae	unknown genus	unknown species	0	0	1	0	0	0	0	0	0	0	0	0	80	0	0	0	0	0	5	0	36	0	0	0	0	0	0	0	0	0	0	0	0	0	9	0	0	0	0	9	0	0
Cluster_922	Bacteria	Proteobacteria	Alphaproteobacteria	Rhodobacterales	Rhodobacteraceae	Jannaschia	Multi-affiliation	0	0	0	0	0	0	0	0	0	0	0	0	0	0	0	0	0	0	0	0	0	2	0	0	0	0	0	228	0	0	0	0	0	0	0	0	0	0	0	0	0	0
Cluster_923	Bacteria	Proteobacteria	Gammaproteobacteria	Oceanospirillales	Oceanospirillaceae	Neptuniibacter	bacterium IS6	0	0	0	0	0	0	0	0	0	0	0	0	0	0	0	0	0	0	0	0	0	0	0	0	0	0	0	0	0	0	0	0	0	0	0	0	0	0	0	0	0	0
Cluster_924	Bacteria	Bacteroidetes	Sphingobacteriia	Sphingobacteriales	unknown family	unknown genus	unknown species	0	0	0	0	1	0	0	138	391	121	0	0	0	0	0	0	0	0	0	0	0	0	0	0	0	0	0	0	0	0	0	0	0	0	0	0	0	0	0	0	0	0
Cluster_925	Bacteria	Proteobacteria	Multi-affiliation	Multi-affiliation	Multi-affiliation	Multi-affiliation	Multi-affiliation	0	0	0	0	0	0	0	0	0	0	0	0	0	0	0	0	0	0	0	3	0	0	0	0	0	124	0	0	0	0	0	0	0	0	0	0	0	0	0	0	0	0
Cluster_926	Bacteria	Bacteroidetes	Sphingobacteriia	Sphingobacteriales	Saprospiraceae	unknown genus	unknown species	0	0	0	0	0	0	0	0	0	0	0	0	0	0	0	0	0	0	0	0	0	0	0	0	0	0	0	0	0	0	0	0	0	0	0	0	0	0	0	0	0	0
Cluster_927	Bacteria	Proteobacteria	Deltaproteobacteria	Oligoflexales	Oligoflexaceae	unknown genus	unknown species	0	0	0	0	0	0	0	0	0	0	0	0	0	0	0	0	0	0	0	0	0	0	0	0	0	0	0	0	0	0	0	0	0	0	0	0	0	0	0	0	0	0
Cluster_930	Bacteria	Proteobacteria	Gammaproteobacteria	Oceanospirillales	Oleiphilaceae	Oleiphilus	Multi-affiliation	4	0	0	13	0	4	20	14	6	3	5	6	6	1	0	0	0	0	0	0	0	0	2	3	11	24	1	22	46	21	35	3	7	0	7	4	0	0	0	1	0	0
Cluster_933	Bacteria	Proteobacteria	Gammaproteobacteria	Alteromonadales	Pseudoalteromonadaceae	Pseudoalteromonas	Multi-affiliation	0	0	0	0	0	0	0	0	0	0	0	0	0	0	71	0	0	0	0	0	16	0	0	0	0	0	0	0	1	0	0	0	0	0	0	0	0	0	0	0	9	0
Cluster_934	Bacteria	Proteobacteria	Gammaproteobacteria	HTA4	unknown family	unknown genus	unknown species	0	0	0	0	0	0	0	0	0	0	0	0	0	0	0	0	0	0	0	0	0	0	0	0	0	0	0	0	0	0	0	0	0	0	0	0	0	0	0	0	0	0
Cluster_936	Bacteria	Verrucomicrobia	Verrucomicrobiae	Verrucomicrobiales	DEV007	unknown genus	unknown species	0	0	0	0	0	0	0	0	0	0	0	0	0	0	0	0	0	0	0	0	0	0	0	0	0	0	0	0	210	0	0	0	0	0	0	0	0	0	0	14	0	0
Cluster_937	Bacteria	Proteobacteria	Alphaproteobacteria	Caulobacterales	Caulobacteraceae	Brevundimonas	unknown species	0	0	0	0	0	0	0	0	0	0	0	0	0	0	0	0	0	0	0	0	0	0	0	0	0	0	0	0	0	0	0	0	0	0	0	129	0	0	0	0	0	0
Cluster_938	Bacteria	Proteobacteria	Gammaproteobacteria	Alteromonadales	Ferrimonadaceae	Ferrimonas	Ferrimonas sediminum	0	0	0	0	0	0	0	0	0	0	0	0	0	0	53	57	16	22	77	231	92	0	0	0	0	0	0	0	0	0	0	0	0	0	0	0	12	11	14	28	77	118
Cluster_939	Bacteria	Bacteroidetes	Sphingobacteriia	Sphingobacteriales	Saprospiraceae	Lewinella	unknown species	0	0	0	0	0	0	0	0	0	0	0	0	0	0	0	0	0	0	0	0	0	0	0	0	0	0	0	0	0	0	0	0	0	0	0	0	0	0	4	0	0	0
Cluster_940	Bacteria	Planctomycetes	Planctomycetacia	Planctomycetales	Planctomycetaceae	Blastopirellula	unknown species	0	0	0	0	0	0	0	0	0	0	0	0	0	0	0	0	0	0	0	0	0	0	0	0	0	0	0	0	0	0	0	0	0	0	0	0	0	0	0	0	1	0
Cluster_941	Bacteria	Proteobacteria	Gammaproteobacteria	Oceanospirillales	Oceanospirillaceae	Pseudohongiella	unknown species	0	0	0	0	0	330	0	0	0	0	0	0	0	0	0	0	0	0	0	0	0	0	0	0	213	0	0	0	0	0	0	0	0	0	0	0	0	10	0	0	0	0
Cluster_942	Bacteria	Proteobacteria	Gammaproteobacteria	Oceanospirillales	Oceanospirillaceae	Pseudohongiella	unknown species	0	0	0	0	0	0	0	0	398	287	0	0	0	0	0	0	0	0	0	0	0	0	0	0	0	0	0	193	0	0	1	0	0	20	0	0	0	0	0	0	0	0
Cluster_943	Bacteria	Bacteroidetes	Flavobacteriia	Flavobacteriales	NS9 marine group	unknown genus	unknown species	0	0	0	0	0	0	0	0	0	0	0	0	0	0	0	9	70	77	91	154	240	0	1	0	0	0	0	0	0	0	0	0	0	0	96	0	61	38	84	35	89	61
Cluster_944	Bacteria	Tenericutes	Mollicutes	Mycoplasmatales	Mycoplasmataceae	Mycoplasma	unknown species	0	0	0	0	0	0	0	0	0	0	0	0	114	0	0	0	0	0	0	0	0	0	0	0	0	0	0	0	0	0	0	0	0	0	0	0	0	0	0	0	0	0
Cluster_946	Bacteria	Proteobacteria	Deltaproteobacteria	Bradymonadales	unknown family	unknown genus	unknown species	0	0	0	0	0	0	0	0	0	0	0	0	0	0	0	0	0	0	0	0	0	0	0	0	0	0	0	0	0	0	0	0	0	0	0	0	0	0	0	0	0	0
Cluster_948	Bacteria	Proteobacteria	Deltaproteobacteria	Bdellovibrionales	Bdellovibrionaceae	OM27 clade	unknown species	0	0	0	0	0	0	0	0	1	0	0	0	0	0	0	0	0	0	0	0	0	0	0	0	0	1	0	0	0	0	0	0	0	0	0	0	0	0	0	0	2	0
Cluster_949	Bacteria	Proteobacteria	Deltaproteobacteria	Myxococcales	Haliangiaceae	Haliangium	unknown species	0	509	0	0	0	0	0	0	0	0	0	0	0	0	0	0	0	0	0	0	0	0	0	80	117	0	0	0	0	0	0	0	0	0	22	0	0	0	0	0	0	0
Cluster_950	Bacteria	Proteobacteria	Betaproteobacteria	Burkholderiales	Oxalobacteraceae	Massilia	Multi-affiliation	0	0	0	0	0	0	469	0	0	0	0	0	0	0	0	0	0	0	0	0	0	0	0	0	0	0	0	0	0	0	0	0	0	0	0	0	0	0	0	0	0	0
Cluster_951	Bacteria	Proteobacteria	AEGEAN-245	unknown order	unknown family	unknown genus	unknown species	0	0	0	0	0	0	0	0	0	0	0	0	0	0	0	0	0	0	0	0	0	0	0	0	0	0	0	323	0	0	0	0	0	0	0	0	0	0	0	0	0	0
Cluster_952	Bacteria	Proteobacteria	Gammaproteobacteria	Oceanospirillales	Oceanospirillaceae	Neptunomonas	Neptunomonas concharum	0	0	0	0	0	0	0	0	0	0	0	0	0	0	0	0	21	0	0	1	0	561	0	0	337	0	0	0	0	0	0	0	0	43	0	0	14	5	0	0	1	0
Cluster_953	Bacteria	Saccharibacteria	unknown class	unknown order	unknown family	unknown genus	unknown species	0	0	0	0	0	1120	0	0	0	1	3	0	0	0	0	0	0	0	0	0	0	0	0	0	0	0	0	0	0	0	0	0	0	0	0	0	0	0	0	0	0	0
Cluster_954	Bacteria	Planctomycetes	Planctomycetacia	Planctomycetales	Planctomycetaceae	Planctomyces	unknown species	0	0	0	0	0	0	0	0	0	0	0	0	0	0	0	0	0	0	0	0	0	0	0	0	0	0	0	0	0	0	0	0	2	0	0	0	0	0	0	0	14	0
Cluster_955	Bacteria	Planctomycetes	Planctomycetacia	Planctomycetales	Planctomycetaceae	Bythopirellula	unknown species	0	0	0	0	0	0	0	0	0	0	0	0	0	0	0	0	0	0	0	34	0	611	0	0	0	441	0	0	0	0	0	0	0	0	0	1	0	0	0	0	0	0
Cluster_956	Bacteria	Proteobacteria	Alphaproteobacteria	Rhodobacterales	Rhodobacteraceae	unknown genus	marine bacterium BPY-W9	0	0	0	0	0	0	0	0	0	0	0	0	0	0	114	0	0	0	0	17	0	0	0	0	0	0	0	0	0	0	0	0	0	0	41	0	0	0	0	1	1	0
Cluster_957	Bacteria	Proteobacteria	Gammaproteobacteria	KI89A clade	unknown family	unknown genus	unknown species	0	0	0	0	0	0	0	0	0	0	0	0	0	0	0	0	0	0	0	0	0	0	0	0	71	0	0	0	0	0	0	0	0	0	0	0	0	0	0	0	0	0
Cluster_958	Bacteria	Bacteroidetes	Flavobacteriia	Flavobacteriales	Flavobacteriaceae	Polaribacter	Polaribacter sp.	4	0	1	7	12	2	1	16	5	0	1	0	1	0	3	0	2	5	0	0	0	22	8	12	18	26	10	73	29	27	6	22	17	3	17	8	9	3	0	1	3	1
Cluster_959	Bacteria	Planctomycetes	Planctomycetacia	Planctomycetales	Planctomycetaceae	Blastopirellula	unknown species	0	0	0	0	0	0	0	0	0	0	0	0	0	0	0	0	98	0	0	0	0	0	0	0	0	0	0	0	0	0	0	0	0	0	0	0	0	0	0	0	0	0
Cluster_961	Bacteria	Firmicutes	Clostridia	Clostridiales	Family XII	Fusibacter	unknown species	0	0	0	0	0	0	0	0	0	0	0	0	0	0	0	0	0	0	0	12	0	0	0	0	0	0	0	0	0	0	0	0	0	0	0	0	0	0	0	25	2	44
Cluster_962	Bacteria	Planctomycetes	Phycisphaerae	Phycisphaerales	Phycisphaeraceae	Phycisphaera	unknown species	0	0	0	0	0	0	0	0	0	0	0	0	0	0	0	0	0	0	0	0	0	0	0	0	0	0	0	0	0	0	0	0	0	0	0	0	0	0	0	0	0	0
Cluster_963	Bacteria	Proteobacteria	Alphaproteobacteria	Rhizobiales	OCS116 clade	unknown genus	unknown species	0	1	0	0	0	0	0	0	0	341	0	0	0	0	0	0	0	27	0	0	0	168	255	0	0	0	0	0	0	0	0	346	0	0	21	0	0	0	0	0	0	0
Cluster_964	Bacteria	Bacteroidetes	Flavobacteriia	Flavobacteriales	Cryomorphaceae	unknown genus	unknown species	0	0	0	0	0	0	0	0	0	0	0	0	0	0	0	0	0	0	0	0	0	0	259	50	275	213	0	0	235	0	108	493	0	0	29	67	10	52	0	7	0	0
Cluster_966	Bacteria	Bacteroidetes	Flavobacteriia	Flavobacteriales	Flavobacteriaceae	Tenacibaculum	Tenacibaculum soleae	0	0	0	0	0	0	0	0	0	0	0	0	0	0	0	3	153	17	4	10	0	0	0	0	0	0	0	0	0	0	0	0	0	78	0	0	7	54	68	0	6	14
Cluster_968	Bacteria	Firmicutes	Clostridia	Clostridiales	Family XII	Fusibacter	unknown species	0	0	0	0	0	0	0	0	0	0	0	0	0	0	0	6	0	0	0	15	0	0	0	0	0	0	0	0	0	0	0	0	0	0	0	0	1	0	8	29	26	0
Cluster_969	Bacteria	Proteobacteria	Gammaproteobacteria	Oceanospirillales	Oceanospirillaceae	Marinomonas	Multi-affiliation	0	0	0	0	0	0	0	0	0	0	0	0	0	0	0	0	0	0	0	0	0	0	0	0	0	0	0	0	0	0	0	0	0	0	0	0	0	0	0	0	0	0
Cluster_970	Bacteria	Proteobacteria	Alphaproteobacteria	Rhodobacterales	Rhodobacteraceae	Mameliella	Multi-affiliation	0	0	0	0	0	0	0	0	0	0	0	0	0	0	0	0	0	2	0	0	0	0	0	0	0	0	0	0	1	1	0	0	0	0	0	0	1	0	1	0	2	0
Cluster_971	Bacteria	Proteobacteria	Alphaproteobacteria	Rhodobacterales	Rhodobacteraceae	Sedimentitalea	unknown species	0	0	0	0	0	0	0	0	0	0	0	592	0	0	0	0	0	0	0	11	0	276	0	0	0	121	0	0	0	0	0	0	0	0	1	0	9	0	3	1	0	0
Cluster_972	Bacteria	Proteobacteria	Gammaproteobacteria	KI89A clade	unknown family	unknown genus	unknown species	0	0	0	0	0	0	0	1	0	0	200	0	0	0	0	0	0	0	0	0	0	266	0	365	0	0	0	0	0	0	0	0	93	0	0	0	0	0	0	0	0	0
Cluster_973	Bacteria	Proteobacteria	Alphaproteobacteria	Caulobacterales	Hyphomonadaceae	unknown genus	unknown species	0	0	0	0	0	0	0	0	0	0	0	0	0	0	0	0	0	0	0	0	0	0	0	0	0	0	0	0	0	0	0	0	0	0	0	0	0	0	0	0	0	0
Cluster_974	Bacteria	Proteobacteria	Gammaproteobacteria	Oceanospirillales	Alcanivoracaceae	Kangiella	Kangiella sp.	0	0	0	0	0	0	0	0	0	0	0	0	0	0	0	6	0	0	3	0	0	0	0	0	0	0	0	0	0	0	0	0	0	0	37	0	0	0	5	12	5	0
Cluster_975	Bacteria	Proteobacteria	Deltaproteobacteria	Bdellovibrionales	Bacteriovoracaceae	unknown genus	Bacteriovorax sp.	0	0	0	0	0	0	0	0	0	0	0	0	0	0	0	0	119	0	0	90	280	0	0	0	0	0	0	0	0	0	0	0	0	0	0	0	0	0	0	308	187	130
Cluster_976	Bacteria	Firmicutes	Clostridia	Clostridiales	Family XII	Fusibacter	unknown species	0	0	0	0	0	0	0	0	0	0	0	0	0	0	0	12	0	0	0	142	38	0	0	0	0	0	0	0	0	0	0	0	0	0	0	0	11	86	0	38	264	38
Cluster_977	Bacteria	Proteobacteria	Gammaproteobacteria	Cellvibrionales	Porticoccaceae	Porticoccus	Porticoccus litoralis	0	0	0	0	0	0	0	0	0	0	0	0	0	0	0	0	0	0	0	4	0	0	0	0	0	0	0	0	0	0	0	0	0	0	0	0	0	0	0	0	0	0
Cluster_979	Bacteria	Proteobacteria	Alphaproteobacteria	Rhodobacterales	Rhodobacteraceae	unknown genus	unknown species	0	0	0	0	261	0	0	0	497	0	0	0	0	0	0	0	0	0	13	0	0	245	0	0	0	0	155	0	0	0	0	0	0	152	0	0	0	0	0	10	0	0
Cluster_980	Bacteria	Proteobacteria	Gammaproteobacteria	Alteromonadales	Colwelliaceae	Colwellia	gamma proteobacterium UDC305	0	0	0	0	0	0	0	0	0	0	0	0	0	0	0	0	0	0	0	0	0	0	0	0	0	0	0	0	0	0	0	0	0	0	0	0	0	0	0	0	0	0
Cluster_981	Bacteria	Proteobacteria	Alphaproteobacteria	Rhodobacterales	Rhodobacteraceae	Pelagicola	unknown species	0	0	0	0	0	0	0	0	0	0	1	0	0	0	0	0	0	0	0	0	0	0	0	0	0	0	0	0	0	2	0	0	0	0	0	0	0	0	0	0	11	1
Cluster_983	Bacteria	Proteobacteria	Gammaproteobacteria	Alteromonadales	Pseudoalteromonadaceae	Pseudoalteromonas	Pseudoalteromonas sp.	0	0	0	0	0	0	0	0	0	0	0	0	113	0	51	60	44	133	12	15	31	0	0	0	0	0	0	0	0	0	0	0	0	89	78	0	67	61	47	5	11	7
Cluster_985	Bacteria	Bacteroidetes	Flavobacteriia	Flavobacteriales	Cryomorphaceae	Owenweeksia	unknown species	0	0	0	1	0	0	0	0	0	0	0	0	0	0	95	1	0	0	0	0	0	0	0	0	0	0	0	0	0	0	0	0	0	148	200	0	0	0	33	21	17	17
Cluster_986	Bacteria	Proteobacteria	Alphaproteobacteria	Rhizobiales	OCS116 clade	unknown genus	unknown species	0	0	0	0	0	0	0	0	0	0	0	0	0	0	0	0	0	1	0	0	0	0	0	0	0	0	0	0	0	0	0	0	0	0	0	0	0	0	0	0	0	0
Cluster_987	Bacteria	Planctomycetes	Phycisphaerae	Phycisphaerales	Phycisphaeraceae	SM1A02	unknown species	0	0	0	312	1	0	0	0	0	0	0	0	0	372	23	0	0	0	0	0	0	0	0	0	0	0	0	0	0	0	0	0	0	0	0	0	0	0	0	0	0	0
Cluster_988	Bacteria	Proteobacteria	Gammaproteobacteria	Oceanospirillales	Oceanospirillaceae	Neptuniibacter	Neptuniibacter sp.	0	0	0	0	0	0	0	0	0	0	0	0	0	0	0	0	0	0	0	0	0	0	0	0	0	0	0	0	0	0	0	0	0	0	0	0	0	0	0	0	0	0
Cluster_990	Bacteria	Proteobacteria	Alphaproteobacteria	Sphingomonadales	Erythrobacteraceae	Erythrobacter	Multi-affiliation	0	0	0	0	0	0	0	0	0	0	0	0	0	0	0	0	0	0	0	0	0	0	0	0	0	0	0	0	0	0	0	0	0	0	0	0	0	0	0	0	0	0
Cluster_992	Bacteria	Proteobacteria	Gammaproteobacteria	Oceanospirillales	Oceanospirillaceae	Neptuniibacter	unknown species	0	0	0	0	0	0	0	0	0	0	0	0	1	1	1	1	0	0	0	0	0	0	0	0	0	0	0	0	0	0	0	0	0	1	2	1	2	0	0	0	2	0
Cluster_994	Bacteria	Bacteroidetes	Sphingobacteriia	Sphingobacteriales	Saprospiraceae	Phaeodactylibacter	unknown species	0	0	0	0	0	0	0	0	0	0	0	0	0	0	0	0	0	0	0	0	0	0	0	0	0	0	0	0	0	0	0	0	0	0	0	0	0	0	0	0	0	0
Cluster_995	Bacteria	Gracilibacteria	unknown class	unknown order	unknown family	unknown genus	unknown species	0	0	0	0	0	0	0	0	0	0	0	0	0	0	0	0	0	0	0	0	0	0	0	0	704	0	0	0	0	0	0	0	0	0	97	105	0	0	0	0	0	0
Cluster_996	Bacteria	Proteobacteria	Betaproteobacteria	Nitrosomonadales	Nitrosomonadaceae	Nitrosomonas	Multi-affiliation	0	0	0	0	0	0	0	0	0	0	0	0	0	0	0	0	0	0	0	0	0	0	0	0	0	0	0	0	0	0	0	0	0	0	0	0	0	0	0	0	0	0
Cluster_997	Bacteria	Proteobacteria	Deltaproteobacteria	Bdellovibrionales	Bdellovibrionaceae	OM27 clade	unknown species	0	0	0	0	0	0	0	0	0	0	0	0	0	0	0	0	16	0	0	0	0	0	0	0	0	225	0	0	0	0	0	0	311	0	0	0	0	0	0	0	0	0
Cluster_998	Bacteria	Planctomycetes	Planctomycetacia	Planctomycetales	Planctomycetaceae	Planctomyces	unknown species	0	0	0	0	0	0	0	0	0	0	0	0	0	0	0	0	0	0	0	0	0	0	0	0	0	0	0	0	0	0	0	0	0	0	0	0	0	0	0	0	0	0
Cluster_999	Bacteria	Proteobacteria	Gammaproteobacteria	Thiotrichales	Thiotrichales Incertae Sedis	Candidatus Endoecteinascidia	unknown species	0	0	0	0	0	0	0	0	0	0	0	0	0	0	0	0	0	0	0	0	0	0	0	0	0	1	0	0	0	0	0	0	0	0	0	0	0	0	0	0	0	0
Cluster_1000	Bacteria	Planctomycetes	OM190	unknown order	unknown family	unknown genus	unknown species	0	0	0	0	0	0	0	0	0	0	0	0	0	0	0	0	0	0	0	0	0	0	0	0	0	0	0	0	0	0	366	0	0	0	0	0	0	0	0	0	0	0
Cluster_1001	Bacteria	Proteobacteria	Alphaproteobacteria	Caulobacterales	Caulobacteraceae	Brevundimonas	Multi-affiliation	0	0	0	0	0	0	0	0	0	0	0	0	0	0	0	0	0	0	0	0	0	0	0	0	0	0	0	0	0	0	0	0	0	0	0	0	0	0	0	0	0	0
Cluster_1002	Bacteria	Planctomycetes	OM190	unknown order	unknown family	unknown genus	unknown species	0	0	0	0	0	0	0	0	0	0	0	0	0	0	0	0	0	0	0	0	0	0	0	0	0	0	0	0	0	0	361	0	138	0	0	0	0	0	0	0	0	0
Cluster_1003	Bacteria	Proteobacteria	Deltaproteobacteria	Bdellovibrionales	Bdellovibrionaceae	OM27 clade	unknown species	0	0	0	0	0	0	0	0	0	0	0	0	0	0	0	0	0	0	0	0	0	0	0	0	0	0	0	0	0	0	0	0	0	0	0	76	18	0	0	10	0	0
Cluster_1004	Bacteria	Planctomycetes	Planctomycetacia	Planctomycetales	Planctomycetaceae	Rhodopirellula	Pirellula sp.	0	0	0	0	0	0	0	0	0	0	0	0	0	0	0	0	0	0	0	0	0	0	0	0	0	0	470	0	0	0	0	0	0	0	0	0	0	0	0	0	0	0
Cluster_1005	Bacteria	Proteobacteria	Alphaproteobacteria	Rhodobacterales	Rhodobacteraceae	Octadecabacter	Multi-affiliation	0	0	0	0	0	0	0	0	0	0	0	0	0	0	0	0	0	0	0	0	0	0	0	0	0	0	0	0	0	0	0	0	0	0	0	0	0	0	0	0	0	0
Cluster_1006	Bacteria	Firmicutes	Clostridia	Clostridiales	Family XII	Fusibacter	unknown species	0	0	0	0	0	0	0	0	0	0	0	0	0	0	0	6	161	2	46	85	318	0	0	0	0	0	0	0	0	0	0	0	0	0	0	0	44	113	17	119	149	79
Cluster_1007	Bacteria	Multi-affiliation	Multi-affiliation	Multi-affiliation	Multi-affiliation	Multi-affiliation	Multi-affiliation	0	0	0	0	0	0	0	0	0	0	0	0	0	0	0	400	114	142	146	412	171	0	0	0	0	0	0	0	0	0	0	0	0	0	0	0	58	134	93	48	67	0
Cluster_1008	Bacteria	Bacteroidetes	Sphingobacteriia	Sphingobacteriales	Saprospiraceae	Lewinella	unknown species	0	0	0	0	0	0	0	0	0	0	0	0	0	0	0	0	0	0	0	0	0	2	0	0	0	0	0	0	0	0	0	0	0	0	0	0	0	0	0	0	0	0
Cluster_1009	Bacteria	Planctomycetes	028H05-P-BN-P5	unknown order	unknown family	unknown genus	unknown species	0	0	0	0	0	0	0	169	0	0	0	0	0	0	0	0	0	0	0	0	0	0	0	0	0	0	0	0	0	0	0	0	447	0	0	0	0	0	0	0	0	0
Cluster_1010	Bacteria	Proteobacteria	Gammaproteobacteria	Oceanospirillales	Oceanospirillaceae	Oleispira	unknown species	0	0	0	0	0	0	0	0	0	0	0	0	0	0	0	49	9	117	229	126	218	0	0	0	0	0	0	0	0	0	0	0	0	0	0	0	65	83	139	149	182	223
Cluster_1011	Bacteria	Proteobacteria	Gammaproteobacteria	Alteromonadales	Pseudoalteromonadaceae	Pseudoalteromonas	Multi-affiliation	0	0	0	0	0	0	0	0	0	0	0	0	0	0	0	30	0	18	0	4	53	0	0	0	0	0	0	0	0	0	0	0	0	0	0	0	0	0	22	17	7	13
Cluster_1012	Bacteria	Proteobacteria	AEGEAN-245	unknown order	unknown family	unknown genus	unknown species	0	0	0	0	99	0	0	0	0	0	0	0	0	252	0	0	0	0	0	0	0	0	0	0	0	0	0	0	0	0	0	0	0	0	0	0	0	0	0	0	0	0
Cluster_1013	Bacteria	Proteobacteria	Alphaproteobacteria	Rhodobacterales	Rhodobacteraceae	unknown genus	unknown species	0	0	0	0	0	0	0	0	0	0	0	0	0	0	0	0	0	0	0	0	0	343	0	0	0	0	0	0	0	0	0	0	265	0	0	0	0	0	0	0	0	0
Cluster_1014	Bacteria	Verrucomicrobia	Verrucomicrobiae	Verrucomicrobiales	Verrucomicrobiaceae	Roseibacillus	unknown species	0	0	0	0	0	0	0	0	0	0	0	0	0	328	0	0	0	0	0	0	0	0	259	0	0	0	0	0	0	0	0	0	0	0	0	0	14	0	0	0	43	0
Cluster_1015	Bacteria	Proteobacteria	Deltaproteobacteria	Bradymonadales	unknown family	unknown genus	unknown species	0	0	0	0	0	0	0	0	0	0	0	0	0	0	0	0	0	0	0	0	0	0	0	0	0	0	0	0	1	0	0	0	0	0	0	0	0	0	0	0	0	0
Cluster_1018	Bacteria	Proteobacteria	Gammaproteobacteria	EC3	unknown family	unknown genus	unknown species	0	0	0	0	0	0	0	0	0	0	0	0	0	0	0	0	0	0	0	0	0	0	0	0	0	0	0	0	0	0	0	0	0	0	0	0	0	0	0	0	0	0
Cluster_1019	Bacteria	Bacteroidetes	Sphingobacteriia	Sphingobacteriales	unknown family	unknown genus	unknown species	408	0	0	0	0	0	0	0	0	164	0	0	17	0	0	0	0	0	0	0	0	0	0	0	0	0	0	0	0	0	0	0	0	0	0	0	0	0	0	0	0	0
Cluster_1021	Bacteria	Planctomycetes	Phycisphaerae	Phycisphaerales	Phycisphaeraceae	Phycisphaera	unknown species	0	0	0	0	0	0	0	0	0	0	0	0	0	0	0	0	0	0	0	0	0	0	0	0	0	0	0	0	240	428	0	0	0	0	0	0	0	0	0	0	0	0
Cluster_1022	Bacteria	Proteobacteria	Alphaproteobacteria	Rhodobacterales	Rhodobacteraceae	unknown genus	unknown species	0	0	0	0	0	378	0	0	0	0	0	0	0	0	0	0	0	0	0	0	0	0	0	0	0	0	0	0	0	0	0	1	0	0	0	0	0	0	0	0	0	0
Cluster_1024	Bacteria	Proteobacteria	Alphaproteobacteria	Rhizobiales	unknown family	unknown genus	unknown species	0	0	0	0	0	0	0	0	0	0	0	0	0	0	0	0	0	0	3	1	0	0	162	0	0	0	374	0	0	0	0	0	0	58	0	127	0	0	23	0	0	0
Cluster_1025	Bacteria	Planctomycetes	Pla3 lineage	unknown order	unknown family	unknown genus	unknown species	0	0	0	0	0	0	0	0	0	0	0	0	0	0	0	0	0	0	0	0	0	0	0	0	0	0	0	0	0	0	0	0	0	0	0	0	0	0	0	0	0	0
Cluster_1026	Bacteria	Proteobacteria	Alphaproteobacteria	Rhizobiales	OCS116 clade	unknown genus	unknown species	0	0	0	1	0	0	0	25	0	0	0	0	0	0	83	0	0	0	0	0	50	0	0	0	0	0	0	0	0	0	0	0	0	0	0	0	0	0	0	0	0	0
Cluster_1027	Bacteria	Planctomycetes	Planctomycetacia	Planctomycetales	Planctomycetaceae	Planctomyces	unknown species	0	0	109	0	0	0	0	0	0	0	0	0	0	0	0	0	0	54	0	0	0	0	0	0	0	0	0	0	0	0	0	99	0	0	0	0	0	0	0	0	0	0
Cluster_1028	Bacteria	Proteobacteria	Gammaproteobacteria	Alteromonadales	Alteromonadaceae	Salinimonas	unknown species	0	0	0	0	0	0	0	0	0	0	0	3	5	0	3	19	11	12	5	3	6	0	0	0	0	1	0	0	0	0	0	0	0	3	5	2	21	19	10	5	9	10
Cluster_1029	Bacteria	Proteobacteria	Deltaproteobacteria	Bdellovibrionales	Bacteriovoracaceae	Peredibacter	unknown species	0	0	0	0	0	0	0	0	0	0	0	0	0	0	0	0	0	0	0	0	0	0	0	0	0	0	0	1	0	0	0	0	0	0	0	0	0	0	0	0	0	0
Cluster_1030	Bacteria	Actinobacteria	Acidimicrobiia	Acidimicrobiales	unknown family	unknown genus	unknown species	0	0	0	0	0	0	0	0	0	0	0	0	0	0	0	0	0	0	0	0	0	0	0	3	0	0	0	0	0	0	0	0	0	0	0	0	0	0	0	0	0	0
Cluster_1031	Bacteria	Bacteroidetes	Bacteroidetes Incertae Sedis	Order II	Rhodothermaceae	unknown genus	Multi-affiliation	0	0	0	0	0	0	0	0	240	0	0	0	0	0	0	0	0	0	0	0	0	0	0	229	0	0	0	171	0	0	1	0	0	0	0	0	0	0	0	0	0	0
Cluster_1032	Bacteria	Proteobacteria	Deltaproteobacteria	Bdellovibrionales	Bacteriovoracaceae	Peredibacter	unknown species	0	0	0	0	0	0	0	0	0	0	0	0	0	0	0	0	0	0	0	0	0	0	0	0	0	0	0	0	0	0	0	0	0	0	0	0	0	0	0	0	0	0
Cluster_1033	Bacteria	Proteobacteria	Alphaproteobacteria	Sphingomonadales	Sphingomonadaceae	Sphingorhabdus	Sphingopyxis sp.	0	0	0	0	0	0	0	0	0	0	0	0	0	0	0	0	0	0	0	0	0	0	0	0	0	0	0	0	0	0	0	0	0	0	0	0	0	0	6	0	0	0
Cluster_1034	Bacteria	Planctomycetes	Planctomycetacia	Planctomycetales	Planctomycetaceae	unknown genus	unknown species	0	0	0	0	0	328	0	0	0	0	1	0	0	0	0	0	0	0	0	0	0	0	0	0	0	0	0	0	0	0	0	0	389	74	0	0	0	0	0	0	0	0
Cluster_1035	Bacteria	Chloroflexi	Ardenticatenia	Ardenticatenales	unknown family	unknown genus	unknown species	0	0	0	0	0	0	0	0	0	0	0	0	0	0	0	0	0	0	0	0	0	0	0	0	0	0	0	153	0	0	0	0	0	0	0	0	0	0	0	0	0	0
Cluster_1036	Bacteria	Bacteroidetes	Flavobacteriia	Flavobacteriales	NS9 marine group	unknown genus	unknown species	0	0	0	0	0	0	0	0	0	0	0	0	0	0	0	0	0	0	0	0	0	0	0	0	0	0	0	0	0	0	0	1	0	0	0	0	0	0	0	0	0	0
Cluster_1037	Bacteria	Planctomycetes	OM190	unknown order	unknown family	unknown genus	unknown species	0	0	0	0	0	0	0	0	0	0	0	0	0	0	0	0	0	0	0	0	0	0	0	0	0	0	0	0	1	0	0	0	0	0	0	0	0	0	0	0	0	0
Cluster_1038	Bacteria	Proteobacteria	Alphaproteobacteria	Rhizobiales	Hyphomicrobiaceae	Pelagibacterium	unknown species	0	0	0	0	0	0	0	0	0	0	0	0	0	0	0	0	0	0	0	0	0	0	0	0	0	0	0	0	0	0	0	0	0	0	0	0	0	0	0	0	0	0
Cluster_1039	Bacteria	Proteobacteria	Alphaproteobacteria	Rhizobiales	Phyllobacteriaceae	Cohaesibacter	Multi-affiliation	0	0	0	0	0	0	0	0	0	0	0	0	0	0	0	0	0	0	0	0	0	0	0	0	0	0	0	0	0	0	0	0	0	0	0	0	0	0	0	0	6	0
Cluster_1040	Bacteria	Proteobacteria	Gammaproteobacteria	Oceanospirillales	Alcanivoracaceae	Kangiella	unknown species	0	0	0	0	0	0	0	0	0	0	0	0	0	0	0	0	0	0	0	0	0	0	0	0	0	0	0	0	0	0	0	0	0	0	0	0	0	0	0	0	0	0
Cluster_1041	Bacteria	Proteobacteria	Alphaproteobacteria	Rickettsiales	unknown family	unknown genus	unknown species	0	0	0	0	0	547	0	0	0	0	0	0	0	0	1	0	25	0	0	0	0	0	607	0	433	0	0	0	0	0	0	0	0	0	0	91	0	0	40	0	0	0
Cluster_1042	Bacteria	Planctomycetes	OM190	unknown order	unknown family	unknown genus	Multi-affiliation	0	0	0	0	0	0	0	0	227	0	0	0	0	0	0	0	0	0	0	0	135	191	0	0	0	0	0	0	0	0	0	0	0	173	79	106	65	0	20	0	0	0
Cluster_1043	Bacteria	Proteobacteria	Deltaproteobacteria	Bradymonadales	unknown family	unknown genus	unknown species	0	0	0	0	0	0	0	0	0	0	0	0	0	0	0	0	0	0	0	0	0	0	0	0	0	0	0	0	0	0	0	0	0	0	0	0	0	0	0	0	0	0
Cluster_1044	Bacteria	Proteobacteria	Deltaproteobacteria	Myxococcales	Sandaracinaceae	Sandaracinus	unknown species	0	0	0	0	0	0	0	0	0	0	0	0	0	0	0	0	0	0	0	0	0	1	0	0	0	0	0	0	0	0	0	0	0	112	0	0	0	0	0	0	0	0
Cluster_1045	Bacteria	Chloroflexi	Ardenticatenia	Ardenticatenales	unknown family	unknown genus	unknown species	0	0	0	0	0	0	0	309	0	0	780	0	0	0	1	0	0	0	0	0	0	0	0	0	0	0	0	0	371	0	0	0	0	0	0	0	0	0	0	0	23	0
Cluster_1046	Bacteria	Proteobacteria	Alphaproteobacteria	Rhodospirillales	Rhodospirillaceae	unknown genus	unknown species	0	0	0	0	0	1	0	0	0	0	0	0	0	0	0	0	0	0	0	0	0	0	0	0	0	0	0	0	123	62	0	264	0	0	0	0	0	0	0	0	0	1
Cluster_1047	Bacteria	Proteobacteria	Alphaproteobacteria	Rhodobacterales	Rhodobacteraceae	Ruegeria	Multi-affiliation	0	0	0	0	0	0	0	0	0	0	0	0	0	0	1	0	0	0	0	0	0	0	0	0	4	0	0	0	0	1	0	0	0	2	0	1	1	0	0	8	1	1
Cluster_1049	Bacteria	Bacteroidetes	Flavobacteriia	Flavobacteriales	Cryomorphaceae	unknown genus	unknown species	0	0	0	0	0	0	0	0	0	0	0	0	84	0	90	2	0	0	0	20	0	0	0	0	0	0	0	0	0	0	0	0	0	0	72	146	0	4	0	18	9	6
Cluster_1052	Bacteria	Planctomycetes	Planctomycetacia	Planctomycetales	Planctomycetaceae	Planctomyces	unknown species	0	0	0	0	0	0	0	0	0	0	0	0	0	0	0	0	0	0	0	0	0	0	0	0	0	0	0	0	0	0	0	0	0	0	0	0	0	0	0	0	0	0
Cluster_1053	Bacteria	Planctomycetes	OM190	unknown order	unknown family	unknown genus	unknown species	0	0	0	0	0	0	0	0	0	0	0	0	0	0	0	0	0	0	0	0	0	0	0	0	0	0	0	0	0	0	0	0	0	0	0	0	0	0	0	0	45	0
Cluster_1056	Bacteria	Proteobacteria	Gammaproteobacteria	Alteromonadales	Psychromonadaceae	Psychromonas	Psychromonas sp.	14	0	0	9	3	3	16	13	1	1	2	12	16	4	19	0	1	0	0	0	0	4	0	1	3	0	0	6	22	8	5	1	5	15	49	54	9	13	7	6	3	0
Cluster_1060	Bacteria	Proteobacteria	Multi-affiliation	Multi-affiliation	Multi-affiliation	Multi-affiliation	Multi-affiliation	0	0	0	0	0	0	0	0	0	0	0	0	0	0	0	0	0	0	0	0	0	0	0	0	0	0	0	0	0	0	0	0	0	0	0	0	0	0	0	0	0	0
Cluster_1062	Bacteria	Proteobacteria	Alphaproteobacteria	Rickettsiales	SM2D12	unknown genus	unknown species	0	0	0	0	0	0	0	0	0	0	0	0	0	0	0	0	0	0	0	0	0	0	0	0	0	0	0	0	0	0	0	0	0	0	0	0	0	0	0	0	0	0
Cluster_1063	Bacteria	Tenericutes	Mollicutes	Mycoplasmatales	Mycoplasmataceae	unknown genus	unknown species	0	0	0	8	0	0	0	0	0	0	0	0	0	0	0	0	0	0	0	0	0	0	0	0	0	0	2	0	0	0	0	0	0	0	0	0	0	0	0	0	0	0
Cluster_1064	Bacteria	Tenericutes	Mollicutes	Mycoplasmatales	Mycoplasmataceae	unknown genus	unknown species	0	0	0	0	0	0	0	0	0	0	0	0	0	0	0	0	0	0	0	0	0	0	0	0	0	0	0	0	0	0	0	0	0	0	0	0	0	0	0	0	0	0
Cluster_1065	Bacteria	Firmicutes	Clostridia	Clostridiales	Multi-affiliation	Multi-affiliation	Multi-affiliation	0	0	0	0	0	0	0	0	0	0	0	0	0	0	0	0	0	0	0	0	0	0	0	0	0	0	0	0	0	0	0	0	0	0	0	0	0	0	0	0	0	0
Cluster_1066	Bacteria	Proteobacteria	Alphaproteobacteria	Caulobacterales	Hyphomonadaceae	Hyphomonas	Hyphomonas sp.	0	0	0	0	0	0	0	0	0	0	0	0	0	0	0	0	0	0	0	0	0	0	0	0	0	0	0	0	0	0	0	0	0	0	0	0	0	0	0	0	0	0
Cluster_1067	Bacteria	Proteobacteria	Alphaproteobacteria	Rhodobacterales	Rhodobacteraceae	Roseobacter	Multi-affiliation	0	0	0	0	0	0	0	0	0	0	0	0	0	0	0	0	0	0	0	0	0	0	0	0	0	0	0	0	0	0	0	0	0	0	0	0	0	0	0	0	0	0
Cluster_1068	Bacteria	Proteobacteria	Alphaproteobacteria	Rickettsiales	LWSR-14	unknown genus	unknown species	0	0	0	0	0	0	2	247	0	0	0	0	0	0	0	0	0	0	0	0	0	0	0	0	0	312	0	0	281	0	0	0	0	0	0	0	0	0	0	0	10	0
Cluster_1069	Bacteria	Bacteroidetes	Flavobacteriia	Flavobacteriales	Flavobacteriaceae	Formosa	Multi-affiliation	0	0	0	0	0	0	0	0	0	0	0	0	0	0	0	0	0	0	0	0	0	0	0	0	0	0	0	0	0	0	0	0	0	0	0	0	0	0	0	0	0	0
Cluster_1070	Bacteria	Planctomycetes	Planctomycetacia	Planctomycetales	Planctomycetaceae	Planctomyces	unknown species	0	0	0	0	0	0	0	0	0	0	0	0	0	0	0	0	0	0	0	0	0	0	0	2	0	0	0	0	0	0	0	0	0	0	0	1	0	0	0	0	41	0
Cluster_1071	Bacteria	Proteobacteria	Gammaproteobacteria	Oceanospirillales	Oleiphilaceae	Oleiphilus	Multi-affiliation	15	0	4	17	10	7	57	57	13	8	10	14	21	5	18	1	3	2	0	0	0	54	30	49	39	86	26	111	164	68	78	16	19	22	59	62	7	10	4	1	3	0
Cluster_1072	Bacteria	Actinobacteria	Acidimicrobiia	Acidimicrobiales	Sva0996 marine group	unknown genus	unknown species	0	0	0	0	0	0	0	0	0	0	0	0	0	0	0	0	0	102	11	0	0	0	0	0	209	372	0	0	0	125	0	0	0	0	0	0	0	0	0	5	4	0
Cluster_1073	Bacteria	Planctomycetes	Phycisphaerae	Phycisphaerales	Phycisphaeraceae	SM1A02	unknown species	0	0	0	0	0	0	0	0	0	0	0	0	0	0	0	0	0	0	0	0	0	0	0	0	0	0	0	0	0	0	0	0	0	0	0	0	38	0	0	27	0	0
Cluster_1075	Bacteria	Proteobacteria	Alphaproteobacteria	Rhodobacterales	Rhodobacteraceae	Pelagibaca	Multi-affiliation	0	0	0	0	0	0	0	0	0	0	0	0	0	0	0	0	0	0	0	0	0	0	0	0	0	0	0	0	0	0	0	0	0	0	0	0	0	0	0	0	0	4
Cluster_1076	Bacteria	Bacteroidetes	Flavobacteriia	Flavobacteriales	Flavobacteriaceae	Spongiibacterium	unknown species	0	0	0	0	0	0	0	0	0	0	0	0	0	0	0	0	0	0	0	0	0	0	0	0	0	0	0	0	0	0	0	0	0	0	0	0	0	0	0	0	0	0
Cluster_1077	Bacteria	Proteobacteria	Alphaproteobacteria	Rhodobacterales	Rhodobacteraceae	Ketogulonicigenium	unknown species	0	0	0	0	0	0	0	0	0	0	0	0	0	0	0	0	0	0	0	0	0	0	0	0	0	0	0	0	0	0	0	0	0	0	0	0	0	0	0	0	0	0
Cluster_1078	Bacteria	Bacteroidetes	Sphingobacteriia	Sphingobacteriales	Saprospiraceae	Lewinella	unknown species	0	0	0	0	0	0	0	0	0	0	0	0	0	0	0	0	0	0	0	0	0	0	0	0	0	0	0	0	0	0	0	0	0	0	1	0	0	0	0	0	0	0
Cluster_1079	Bacteria	Proteobacteria	Gammaproteobacteria	Vibrionales	Vibrionaceae	Vibrio	unknown species	0	0	0	0	0	0	0	0	0	0	0	0	0	0	0	0	0	0	0	0	0	0	0	0	0	0	0	0	0	0	0	0	0	0	0	0	0	0	0	0	0	0
Cluster_1080	Bacteria	Proteobacteria	Alphaproteobacteria	Alphaproteobacteria Incertae Sedis	unknown family	unknown genus	unknown species	0	0	0	0	0	0	0	0	0	0	0	0	0	0	0	0	0	0	0	0	0	0	0	0	0	0	0	0	0	0	0	0	0	0	0	0	0	0	0	11	0	0
Cluster_1081	Bacteria	Planctomycetes	Planctomycetacia	Planctomycetales	Planctomycetaceae	Pirellula	unknown species	0	0	0	0	0	0	0	0	0	0	0	0	0	154	0	0	0	0	6	0	0	0	0	0	0	0	0	0	0	0	14	0	66	0	0	0	0	0	0	0	0	0
Cluster_1082	Bacteria	Proteobacteria	Betaproteobacteria	Rhodocyclales	Rhodocyclaceae	Thauera	unknown species	0	0	0	0	0	0	0	153	70	0	0	0	0	0	0	0	0	0	0	0	0	0	0	0	0	0	0	0	0	0	0	0	0	0	0	0	0	0	0	0	0	0
Cluster_1084	Bacteria	Bacteroidetes	Flavobacteriia	Flavobacteriales	Cryomorphaceae	unknown genus	unknown species	0	0	0	0	0	0	0	0	0	0	0	0	0	0	0	0	0	0	0	0	0	0	0	0	0	0	0	0	0	0	0	0	0	39	0	142	29	68	16	2	19	0
Cluster_1085	Bacteria	Proteobacteria	SPOTSOCT00m83	unknown order	unknown family	unknown genus	unknown species	0	1	0	0	0	0	0	0	0	0	248	0	0	0	0	0	0	0	0	0	0	0	0	0	0	0	310	0	0	0	0	0	0	0	0	0	0	0	0	0	0	0
Cluster_1086	Bacteria	Proteobacteria	Gammaproteobacteria	KI89A clade	unknown family	unknown genus	unknown species	0	0	0	0	0	0	89	0	0	0	0	0	0	0	0	0	0	0	0	0	0	0	0	0	0	0	0	0	0	0	0	0	0	0	0	0	0	0	1	0	0	0
Cluster_1087	Bacteria	Proteobacteria	Alphaproteobacteria	Alphaproteobacteria Incertae Sedis	unknown family	unknown genus	unknown species	0	502	0	0	0	0	0	0	0	0	0	0	0	0	0	0	0	0	0	0	0	0	0	0	0	0	0	0	0	0	0	0	0	0	0	0	0	0	0	0	0	0
Cluster_1088	Bacteria	Proteobacteria	Gammaproteobacteria	Alteromonadales	Colwelliaceae	Thalassotalea	unknown species	0	0	0	0	0	0	0	0	0	0	0	0	0	0	0	0	0	0	0	0	0	0	0	0	0	0	0	0	0	0	0	0	0	0	0	0	0	0	0	0	0	0
Cluster_1089	Bacteria	Proteobacteria	Alphaproteobacteria	Rhizobiales	OCS116 clade	unknown genus	unknown species	0	0	0	0	0	17	256	101	0	370	0	0	0	0	0	0	0	0	0	0	0	0	0	0	0	1	0	0	0	0	0	0	0	28	0	0	0	1	9	0	0	11
Cluster_1090	Bacteria	Proteobacteria	Alphaproteobacteria	Rhodobacterales	Rhodobacteraceae	Multi-affiliation	Multi-affiliation	0	0	0	0	0	0	0	0	0	0	0	0	0	0	0	8	0	0	0	0	0	0	0	0	0	0	0	0	0	0	0	0	0	0	0	0	12	0	7	0	0	0
Cluster_1091	Bacteria	Proteobacteria	Alphaproteobacteria	Rhodobacterales	Rhodobacteraceae	Sulfitobacter	Multi-affiliation	0	0	0	0	0	0	0	0	0	0	0	0	0	0	1	1	0	1	3	1	0	0	0	0	0	0	0	0	0	0	0	0	0	2	1	0	7	7	1	1	8	3
Cluster_1092	Bacteria	Planctomycetes	Phycisphaerae	Phycisphaerales	Phycisphaeraceae	unknown genus	unknown species	0	0	0	0	0	0	0	0	0	0	0	0	0	0	0	0	0	0	0	0	0	0	0	0	0	0	0	0	0	0	0	0	0	0	0	0	0	0	0	0	0	0
Cluster_1093	Bacteria	Proteobacteria	Gammaproteobacteria	Alteromonadales	Pseudoalteromonadaceae	Psychrosphaera	Pseudoalteromonadaceae bacterium NB0030	0	0	0	0	0	0	0	0	0	0	0	0	0	0	0	5	1	0	0	10	0	0	0	0	0	0	0	0	0	0	0	0	0	41	0	0	0	0	44	0	16	8
Cluster_1094	Bacteria	Proteobacteria	Gammaproteobacteria	Oceanospirillales	Oleiphilaceae	Oleiphilus	Oleiphilus sp.	5	0	0	3	6	1	1	17	4	2	2	7	6	0	2	0	0	0	0	0	0	1	0	0	1	10	0	4	16	3	20	0	6	0	1	0	0	0	2	0	0	0
Cluster_1095	Bacteria	Proteobacteria	Epsilonproteobacteria	Campylobacterales	Campylobacteraceae	Arcobacter	bacterium A2(2011b)	0	0	0	0	0	0	0	0	0	0	0	0	0	0	0	0	0	0	0	0	0	0	0	0	0	0	0	0	0	0	0	0	0	0	0	0	0	0	0	0	0	0
Cluster_1096	Bacteria	Bacteroidetes	Sphingobacteriia	Sphingobacteriales	Chitinophagaceae	unknown genus	unknown species	0	0	0	0	0	0	0	0	0	0	0	0	0	0	0	0	0	0	1	0	0	0	0	0	0	0	0	0	0	0	0	0	0	0	0	0	0	0	0	0	0	0
Cluster_1098	Bacteria	Planctomycetes	Planctomycetacia	Planctomycetales	Planctomycetaceae	Rhodopirellula	unknown species	0	0	0	0	0	0	0	0	0	0	0	0	0	0	0	0	0	0	0	0	0	0	0	0	0	0	0	0	0	0	0	0	0	0	0	0	0	0	0	0	0	0
Cluster_1100	Bacteria	Proteobacteria	Gammaproteobacteria	HTA4	unknown family	unknown genus	unknown species	0	0	0	0	0	0	0	0	0	0	0	0	0	0	91	0	0	0	2	0	0	0	0	0	0	0	1	0	0	0	0	0	0	0	60	44	8	12	0	3	4	0
Cluster_1102	Bacteria	Verrucomicrobia	Verrucomicrobiae	Verrucomicrobiales	DEV007	unknown genus	unknown species	0	0	0	0	0	0	0	0	0	0	0	0	63	0	0	0	0	0	0	0	0	0	0	0	0	0	0	0	0	0	0	0	0	0	0	0	0	0	0	0	0	0
Cluster_1104	Bacteria	Proteobacteria	Alphaproteobacteria	Rhodobacterales	Rhodobacteraceae	Planktomarina	unknown species	0	0	0	498	0	0	0	111	0	0	0	0	137	200	0	0	0	0	2	32	0	0	280	0	0	0	0	0	0	0	0	0	0	117	85	111	52	107	89	27	41	25
Cluster_1105	Bacteria	Chloroflexi	Caldilineae	Caldilineales	Caldilineaceae	unknown genus	unknown species	0	0	0	0	0	0	0	0	0	0	0	0	0	0	0	0	0	0	0	0	0	0	0	0	0	0	0	0	0	0	0	0	0	0	0	0	1	0	0	0	0	0
Cluster_1106	Bacteria	Proteobacteria	Alphaproteobacteria	Caulobacterales	Hyphomonadaceae	Algimonas	Litorimonas sp.	0	0	0	0	0	0	0	0	0	0	0	0	0	0	0	0	0	0	0	0	0	0	0	0	0	0	0	0	0	0	0	0	0	0	0	0	0	0	0	0	0	0
Cluster_1107	Bacteria	Bacteroidetes	Sphingobacteriia	Sphingobacteriales	NS11-12 marine group	unknown genus	unknown species	0	0	0	0	0	0	0	99	0	0	0	0	0	0	0	0	0	0	0	0	0	0	316	0	0	0	0	0	0	0	0	0	0	0	0	0	0	0	30	0	0	0
Cluster_1108	Bacteria	Bacteroidetes	Cytophagia	Cytophagales	Flammeovirgaceae	unknown genus	unknown species	0	0	0	0	0	0	0	0	0	0	0	0	0	0	0	0	0	0	0	0	0	0	0	0	0	0	0	0	0	0	0	0	0	0	0	0	0	0	33	0	7	0
Cluster_1109	Bacteria	Proteobacteria	Betaproteobacteria	Burkholderiales	Burkholderiaceae	Ralstonia	Multi-affiliation	0	0	0	315	1	0	0	0	0	0	0	0	0	0	0	0	0	0	0	0	0	0	0	0	0	0	0	0	0	0	0	0	0	0	0	0	0	0	0	0	0	0
Cluster_1110	Bacteria	Proteobacteria	Alphaproteobacteria	Rhodospirillales	Rhodospirillaceae	unknown genus	unknown species	0	0	0	135	0	0	0	0	0	0	0	0	0	0	33	0	0	0	0	0	0	0	0	0	0	0	0	0	0	0	0	0	0	0	0	0	0	11	0	0	0	0
Cluster_1111	Bacteria	Bacteroidetes	Bacteroidia	Bacteroidales	Marinilabiaceae	unknown genus	unknown species	0	0	0	0	0	0	0	0	0	0	0	0	0	0	0	0	0	0	0	0	0	0	0	0	0	0	0	0	0	0	0	0	0	0	0	0	0	0	0	0	0	0
Cluster_1113	Bacteria	Proteobacteria	Alphaproteobacteria	Rhodobacterales	Rhodobacteraceae	Celeribacter	unknown species	0	0	0	0	0	0	1	0	0	0	0	0	1	2	0	0	0	0	2	0	0	0	0	2	0	0	0	0	0	3	0	0	3	3	1	0	8	5	5	3	3	1
Cluster_1114	Bacteria	Proteobacteria	Alphaproteobacteria	Sphingomonadales	Sphingomonadaceae	Sphingomonas	unknown species	0	0	0	0	0	0	0	0	0	0	0	0	0	0	0	16	55	174	73	127	0	0	0	0	0	0	0	0	0	0	0	0	0	0	0	0	0	12	0	15	40	31
Cluster_1115	Bacteria	Verrucomicrobia	Verrucomicrobiae	Verrucomicrobiales	Verrucomicrobiaceae	Persicirhabdus	unknown species	0	0	0	0	0	0	0	0	0	0	0	0	0	0	0	0	0	0	0	0	0	0	0	0	0	0	0	0	0	0	0	0	0	0	0	0	0	0	0	0	0	0
Cluster_1116	Bacteria	Proteobacteria	Deltaproteobacteria	Bradymonadales	unknown family	unknown genus	unknown species	0	0	0	0	0	0	0	0	0	0	0	0	0	0	0	0	0	0	4	0	0	0	0	0	0	0	0	0	0	0	0	0	0	0	0	0	0	0	0	0	0	0
Cluster_1117	Bacteria	Planctomycetes	Planctomycetacia	Planctomycetales	Planctomycetaceae	Planctomyces	unknown species	0	0	0	0	0	0	0	0	0	0	198	0	0	0	0	0	0	0	0	0	0	0	0	0	0	115	0	0	0	0	0	501	0	0	0	0	0	0	0	0	0	0
Cluster_1118	Bacteria	Proteobacteria	Gammaproteobacteria	Oceanospirillales	Halomonadaceae	Halomonas	Multi-affiliation	0	0	0	0	0	0	0	0	0	0	0	0	0	0	0	0	0	0	0	0	0	0	0	0	0	0	0	0	0	0	0	0	0	0	0	0	0	0	0	0	0	0
Cluster_1119	Bacteria	Proteobacteria	Alphaproteobacteria	Rhodobacterales	Rhodobacteraceae	unknown genus	unknown species	0	0	0	0	0	0	0	0	0	0	0	0	0	0	0	0	0	0	0	0	0	0	0	0	0	0	0	0	0	0	0	0	0	27	0	0	0	0	19	0	0	0
Cluster_1122	Bacteria	Proteobacteria	Gammaproteobacteria	Chromatiales	Granulosicoccaceae	Granulosicoccus	unknown species	0	0	0	0	0	0	0	0	0	0	0	0	0	0	0	0	0	0	0	0	0	0	0	0	0	0	0	0	0	0	0	0	2	0	0	0	0	9	0	0	0	0
Cluster_1123	Bacteria	Planctomycetes	Planctomycetacia	Planctomycetales	Planctomycetaceae	Blastopirellula	unknown species	0	0	0	0	0	0	0	0	0	0	0	0	0	0	0	0	0	0	0	0	0	0	0	0	0	0	0	0	0	0	0	0	0	0	0	0	0	0	0	0	0	0
Cluster_1124	Bacteria	Proteobacteria	Alphaproteobacteria	Rickettsiales	SM2D12	unknown genus	unknown species	0	0	0	0	0	0	0	0	0	0	0	0	0	0	0	0	0	0	0	0	0	0	746	0	0	0	0	0	0	0	2	0	0	0	0	0	0	0	0	0	0	0
Cluster_1126	Bacteria	Proteobacteria	Deltaproteobacteria	Bdellovibrionales	Bdellovibrionaceae	OM27 clade	unknown species	161	0	0	0	0	0	0	0	0	189	0	0	0	0	0	0	0	0	0	0	0	0	0	0	0	0	0	0	0	0	0	0	0	0	0	0	0	0	0	0	0	0
Cluster_1127	Bacteria	Proteobacteria	Alphaproteobacteria	Rhodobacterales	Rhodobacteraceae	unknown genus	unknown species	0	0	0	0	0	0	0	1	0	0	0	0	0	0	0	0	0	0	0	0	0	0	0	0	0	0	0	0	0	0	0	0	0	0	0	0	0	0	0	0	0	0
Cluster_1128	Bacteria	Proteobacteria	Alphaproteobacteria	Rhizobiales	Hyphomicrobiaceae	unknown genus	unknown species	0	0	0	0	0	0	0	0	0	0	0	0	0	0	0	0	0	0	0	0	0	0	0	0	0	0	0	0	0	0	0	0	0	0	0	0	0	0	0	0	0	0
Cluster_1129	Bacteria	Spirochaetae	Spirochaetes	Spirochaetales	Leptospiraceae	Leptospira	unknown species	0	0	0	0	267	0	0	0	0	0	0	0	0	0	0	0	0	0	0	0	0	0	0	0	0	0	0	0	0	0	0	0	0	0	0	0	0	0	0	0	0	0
Cluster_1130	Bacteria	Proteobacteria	Alphaproteobacteria	Rhizobiales	Phyllobacteriaceae	unknown genus	unknown species	0	0	0	0	0	0	206	0	0	0	0	0	73	0	0	0	0	0	11	0	0	0	0	0	0	0	0	0	0	0	0	0	229	0	0	0	0	0	10	0	0	0
Cluster_1131	Bacteria	Planctomycetes	OM190	unknown order	unknown family	unknown genus	unknown species	0	0	0	0	0	0	0	0	0	463	0	0	0	0	0	28	0	0	0	0	0	0	0	824	215	0	0	0	0	0	0	0	0	0	0	0	0	0	0	0	0	0
Cluster_1133	Bacteria	Proteobacteria	Alphaproteobacteria	Rickettsiales	Rickettsiales Incertae Sedis	Candidatus Odyssella	unknown species	0	0	0	0	0	0	0	0	0	152	0	0	0	0	0	0	0	0	0	0	0	0	0	0	0	0	0	0	2	113	0	0	0	0	0	0	0	0	0	0	3	0
Cluster_1134	Bacteria	Proteobacteria	Alphaproteobacteria	Rhodobacterales	Rhodobacteraceae	Roseovarius	unknown species	0	0	0	0	0	0	0	0	0	0	0	0	0	0	0	0	0	0	0	0	0	0	0	0	0	0	368	0	0	241	0	0	0	0	141	0	16	0	0	0	0	0
Cluster_1135	Bacteria	Planctomycetes	Planctomycetacia	Planctomycetales	Planctomycetaceae	Pirellula	unknown species	0	0	0	0	0	0	0	0	0	0	0	0	0	0	0	0	0	0	0	0	0	0	0	0	0	0	541	0	0	0	0	0	0	0	0	0	0	0	0	0	25	0
Cluster_1137	Bacteria	Bacteroidetes	Flavobacteriia	Flavobacteriales	Cryomorphaceae	unknown genus	unknown species	0	0	0	0	0	0	0	0	0	0	0	0	0	0	0	0	0	0	0	0	0	0	0	0	0	0	0	0	0	0	0	0	0	0	0	0	0	0	0	0	6	0
Cluster_1139	Bacteria	Actinobacteria	Actinobacteria	Corynebacteriales	Dietziaceae	Dietzia	Multi-affiliation	0	0	0	0	0	0	0	0	0	0	0	0	0	0	0	0	0	0	0	0	0	0	0	172	0	0	0	0	0	0	0	0	0	0	0	0	0	0	0	0	0	43
Cluster_1140	Bacteria	Proteobacteria	Gammaproteobacteria	Alteromonadales	Psychromonadaceae	Psychromonas	Psychromonas sp.	5	0	0	2	1	2	18	25	1	0	3	7	77	30	35	6	13	24	6	1	4	2	5	2	8	0	2	13	28	12	11	0	3	199	170	229	60	41	65	30	17	6
Cluster_1141	Bacteria	Parcubacteria	Candidatus Campbellbacteria	unknown order	unknown family	unknown genus	unknown species	0	0	0	0	0	0	0	0	0	0	0	0	0	0	0	0	0	0	0	0	0	0	0	0	0	0	0	502	0	840	0	0	234	0	0	0	0	0	0	0	0	0
Cluster_1142	Bacteria	Proteobacteria	Alphaproteobacteria	Alphaproteobacteria Incertae Sedis	unknown family	unknown genus	unknown species	0	0	0	0	0	0	0	0	0	0	0	0	0	0	0	0	0	0	0	0	0	0	0	0	201	0	0	0	0	0	0	0	195	0	0	0	0	0	0	0	0	0
Cluster_1144	Bacteria	Proteobacteria	Alphaproteobacteria	Kordiimonadales	Kordiimonadaceae	Kordiimonas	unknown species	0	0	0	0	0	0	0	0	0	0	0	0	0	0	0	4	0	0	0	0	0	0	0	0	0	0	0	0	0	0	0	0	0	0	0	0	0	0	0	0	1	0
Cluster_1145	Bacteria	Proteobacteria	Gammaproteobacteria	BD7-8 marine group	unknown family	unknown genus	unknown species	0	0	0	0	0	0	0	0	0	0	0	0	0	0	0	0	0	0	0	0	0	0	0	0	0	284	0	0	0	0	0	414	0	0	0	0	0	0	0	7	0	0
Cluster_1148	Bacteria	Parcubacteria	unknown class	unknown order	unknown family	unknown genus	unknown species	0	0	0	0	0	0	0	0	0	0	0	0	0	0	0	0	0	0	0	0	0	0	0	0	0	0	0	0	0	0	0	0	0	0	0	0	0	0	0	0	0	0
Cluster_1149	Bacteria	Proteobacteria	Gammaproteobacteria	Alteromonadales	Moritellaceae	Moritella	Ciona intestinalis	0	0	0	0	0	0	0	0	0	0	0	0	123	0	56	235	17	0	91	374	72	0	0	0	0	0	0	0	0	0	0	0	0	0	16	61	11	0	40	121	38	72
Cluster_1150	Bacteria	Bacteroidetes	Flavobacteriia	Flavobacteriales	Cryomorphaceae	Crocinitomix	unknown species	0	0	0	0	0	0	0	0	0	0	0	0	0	0	0	0	0	0	0	0	0	0	0	0	0	0	0	233	43	449	0	0	0	0	0	0	0	0	0	0	0	0
Cluster_1151	Bacteria	Proteobacteria	Gammaproteobacteria	Vibrionales	Vibrionaceae	Vibrio	unknown species	0	0	0	0	0	0	0	0	0	0	0	0	62	0	0	69	68	32	22	89	80	0	0	0	0	0	0	0	0	0	0	0	0	0	0	0	43	0	2	112	16	28
Cluster_1152	Bacteria	Bacteroidetes	Sphingobacteriia	Sphingobacteriales	Saprospiraceae	Portibacter	unknown species	0	0	0	0	0	0	0	0	0	0	0	0	0	0	0	0	0	0	0	0	0	0	0	0	0	101	0	0	0	0	0	0	0	0	0	0	0	0	0	0	0	0
Cluster_1154	Bacteria	Proteobacteria	Alphaproteobacteria	Rhizobiales	Phyllobacteriaceae	unknown genus	unknown species	0	0	0	0	0	0	0	0	0	0	0	0	0	0	0	0	0	0	0	0	0	0	0	0	0	0	0	0	0	0	0	0	0	0	0	0	0	0	0	0	0	0
Cluster_1155	Bacteria	Bacteroidetes	Flavobacteriia	Flavobacteriales	Cryomorphaceae	Crocinitomix	Multi-affiliation	0	0	0	0	0	0	0	0	0	0	0	0	0	0	0	0	0	0	0	0	0	0	0	0	0	0	0	0	0	0	0	0	0	0	0	0	0	0	0	0	0	0
Cluster_1157	Bacteria	Proteobacteria	Gammaproteobacteria	Alteromonadales	Colwelliaceae	Thalassotalea	Thalassotalea ponticola	0	0	0	0	0	0	0	0	0	0	0	0	0	0	0	1	0	26	42	7	0	0	0	0	0	0	0	0	0	0	0	0	0	0	0	56	18	9	56	22	37	46
Cluster_1158	Bacteria	Planctomycetes	Planctomycetacia	Planctomycetales	Planctomycetaceae	Blastopirellula	unknown species	0	0	0	0	0	0	0	0	0	0	0	0	0	0	0	0	0	0	0	0	0	0	0	0	0	0	0	0	0	0	0	0	0	0	0	0	0	0	0	0	0	0
Cluster_1159	Bacteria	Planctomycetes	OM190	unknown order	unknown family	unknown genus	unknown species	508	0	0	0	0	0	0	0	0	0	0	0	0	0	0	0	0	0	0	0	0	0	0	0	0	0	0	0	0	0	0	0	0	0	93	0	0	0	0	0	0	0
Cluster_1160	Bacteria	Proteobacteria	Alphaproteobacteria	Rhodospirillales	Rhodospirillaceae	unknown genus	Multi-affiliation	0	0	0	0	0	0	0	0	0	0	0	0	0	0	0	13	82	82	68	132	220	0	0	0	0	0	0	1	1	0	0	0	0	0	0	0	41	12	0	35	75	147
Cluster_1161	Bacteria	Proteobacteria	Alphaproteobacteria	Rhodobacterales	Rhodobacteraceae	Stappia	Multi-affiliation	0	0	0	0	0	0	0	0	0	0	0	0	0	0	0	0	0	0	0	0	0	0	0	0	0	0	0	288	0	1	0	0	0	0	0	0	0	0	0	0	0	12
Cluster_1163	Bacteria	Proteobacteria	Gammaproteobacteria	Vibrionales	Vibrionaceae	Vibrio	Multi-affiliation	1	1	0	5	0	3	9	11	5	1	0	5	15	2	22	5	10	2	0	0	2	0	0	0	7	2	0	6	19	5	1	1	4	3	19	14	7	7	2	4	1	2
Cluster_1164	Bacteria	Proteobacteria	Alphaproteobacteria	Rickettsiales	SM2D12	unknown genus	unknown species	0	0	0	0	0	0	0	0	0	0	0	0	0	0	0	0	0	0	0	0	0	0	0	0	0	0	0	0	0	0	0	0	0	0	0	0	0	0	0	0	0	0
Cluster_1167	Bacteria	Planctomycetes	Planctomycetacia	Planctomycetales	Planctomycetaceae	Planctomyces	unknown species	0	0	0	0	0	0	0	118	0	0	0	0	466	0	0	0	45	0	0	0	0	0	0	0	0	0	0	0	0	0	0	0	0	0	0	0	0	0	0	0	18	0
Cluster_1168	Bacteria	Proteobacteria	Deltaproteobacteria	Bradymonadales	unknown family	unknown genus	unknown species	0	0	0	0	0	0	0	0	0	0	0	0	0	0	0	0	0	0	0	0	0	0	0	0	0	0	131	0	0	0	0	0	0	0	0	0	0	0	0	0	0	0
Cluster_1169	Bacteria	Proteobacteria	Gammaproteobacteria	Thiotrichales	Piscirickettsiaceae	unknown genus	unknown species	0	0	0	0	0	0	0	103	0	0	0	0	0	0	0	0	0	0	13	0	0	0	0	0	0	0	0	0	0	0	0	0	0	0	0	0	0	0	12	0	0	0
Cluster_1170	Bacteria	Actinobacteria	Actinobacteria	Pseudonocardiales	Pseudonocardiaceae	Pseudonocardia	Multi-affiliation	0	0	0	0	0	0	0	0	0	0	0	0	0	0	0	0	0	0	0	0	0	0	0	0	0	0	0	0	0	0	0	0	0	0	0	0	0	0	0	0	0	0
Cluster_1172	Bacteria	Proteobacteria	Gammaproteobacteria	Oceanospirillales	Oceanospirillaceae	Amphritea	Amphritea spongicola	0	0	0	0	0	0	0	0	0	221	0	249	0	0	0	17	30	19	14	15	0	0	0	0	0	0	0	0	0	0	0	0	0	37	28	4	33	0	3	3	18	0
Cluster_1173	Bacteria	Bacteroidetes	Flavobacteriia	Flavobacteriales	Flavobacteriaceae	Tenacibaculum	Multi-affiliation	0	0	0	0	0	0	0	0	0	0	0	0	0	372	342	118	229	672	37	138	246	0	0	0	0	0	0	0	0	0	0	0	0	113	65	0	49	93	87	25	18	15
Cluster_1174	Bacteria	Tenericutes	Mollicutes	Mycoplasmatales	Mycoplasmataceae	Mycoplasma	unknown species	0	0	0	1	0	0	0	0	0	0	0	0	0	0	0	0	0	0	0	0	0	0	0	0	0	0	0	0	3	0	0	0	0	0	0	0	0	0	0	0	0	0
Cluster_1175	Bacteria	Planctomycetes	Planctomycetacia	Planctomycetales	Planctomycetaceae	unknown genus	unknown species	0	0	0	1	0	0	0	0	0	0	0	0	0	0	0	0	0	0	0	0	0	0	0	0	0	0	0	0	0	300	0	0	0	0	0	0	0	0	0	0	0	0
Cluster_1176	Bacteria	Parcubacteria	unknown class	unknown order	unknown family	unknown genus	unknown species	0	0	0	0	0	0	0	0	0	0	0	0	0	0	0	0	0	0	0	0	0	0	0	0	0	0	0	0	0	0	0	0	0	0	0	0	0	0	0	0	0	0
Cluster_1177	Bacteria	Proteobacteria	Gammaproteobacteria	Alteromonadales	Colwelliaceae	Colwellia	unknown species	0	0	0	0	0	0	0	0	0	0	0	0	0	0	0	0	0	0	0	0	0	0	0	0	0	0	0	0	0	0	0	0	0	0	0	0	0	0	0	0	0	0
Cluster_1178	Bacteria	Proteobacteria	Alphaproteobacteria	Rickettsiales	Mitochondria	unknown genus	unknown species	0	0	0	0	0	0	0	0	0	0	0	0	0	0	0	0	0	0	0	0	0	0	0	0	0	0	0	0	0	0	0	0	0	0	0	0	0	0	0	0	0	0
Cluster_1180	Bacteria	Planctomycetes	OM190	unknown order	unknown family	unknown genus	unknown species	0	0	0	0	0	0	0	0	0	0	219	0	0	0	0	0	0	0	0	0	0	0	0	0	0	0	0	0	0	0	0	0	0	0	0	0	0	0	0	0	0	0
Cluster_1181	Bacteria	Bacteroidetes	Sphingobacteriia	Sphingobacteriales	Saprospiraceae	Lewinella	unknown species	0	0	0	0	0	0	0	0	0	456	0	0	0	0	0	0	0	0	0	0	0	0	0	0	0	0	0	0	0	0	0	0	0	0	0	0	0	0	0	0	0	0
Cluster_1182	Bacteria	Verrucomicrobia	Verrucomicrobiae	Verrucomicrobiales	DEV007	unknown genus	unknown species	0	0	0	0	0	0	0	0	0	0	0	0	0	0	0	0	0	0	0	0	0	0	0	0	0	0	0	0	0	0	0	0	0	0	0	0	0	0	0	0	0	0
Cluster_1183	Bacteria	Proteobacteria	Gammaproteobacteria	Oceanospirillales	Oleiphilaceae	Oleiphilus	Oleiphilus sp.	5	0	1	3	4	3	21	26	7	1	2	5	7	2	17	0	1	1	0	0	0	24	9	10	13	25	3	46	93	42	61	5	10	6	23	20	5	0	10	1	0	1
Cluster_1184	Bacteria	Proteobacteria	Deltaproteobacteria	Bdellovibrionales	Bdellovibrionaceae	Bdellovibrio	unknown species	0	0	0	0	0	0	0	0	0	0	0	0	0	0	0	0	0	0	0	0	0	0	0	0	0	0	0	0	0	0	0	0	0	0	0	0	0	0	100	3	0	0
Cluster_1186	Bacteria	Proteobacteria	Alphaproteobacteria	Rhodospirillales	Rhodospirillaceae	Thalassospira	Multi-affiliation	0	0	0	0	0	0	0	0	0	0	0	0	0	0	69	0	0	0	0	0	0	0	0	0	0	0	0	0	0	0	0	0	0	0	0	0	0	27	0	0	0	0
Cluster_1187	Bacteria	Bacteroidetes	Flavobacteriia	Flavobacteriales	NS9 marine group	unknown genus	unknown species	0	0	0	0	0	0	0	0	0	0	0	0	0	0	0	0	0	0	0	0	0	0	0	0	0	0	0	0	0	0	0	0	197	0	14	0	0	0	0	0	0	0
Cluster_1190	Bacteria	Fusobacteria	Fusobacteriia	Fusobacteriales	Fusobacteriaceae	Propionigenium	unknown species	0	0	0	0	0	0	0	0	0	0	0	0	0	0	0	0	0	0	0	0	0	0	0	0	0	0	0	0	0	0	0	0	0	0	0	0	0	0	1	0	0	0
Cluster_1191	Bacteria	Planctomycetes	OM190	unknown order	unknown family	unknown genus	unknown species	0	0	0	0	0	0	0	0	0	0	0	0	0	0	0	0	0	0	0	0	0	0	0	0	0	0	0	0	0	0	0	0	0	55	0	0	0	0	0	0	0	0
Cluster_1192	Bacteria	Planctomycetes	Planctomycetacia	Planctomycetales	Planctomycetaceae	Rhodopirellula	Multi-affiliation	0	0	0	0	0	0	0	0	0	0	0	0	0	0	0	0	0	0	0	0	0	0	0	0	0	0	0	0	0	0	0	0	0	0	0	0	0	0	0	0	0	0
Cluster_1193	Bacteria	Proteobacteria	Alphaproteobacteria	Caulobacterales	Hyphomonadaceae	Maricaulis	Multi-affiliation	0	0	0	0	0	0	0	0	0	0	0	0	0	0	0	0	0	0	0	0	0	0	0	0	0	0	0	0	0	0	0	0	0	0	0	0	0	0	0	0	0	0
Cluster_1194	Bacteria	Chloroflexi	Thermomicrobia	JG30-KF-CM45	unknown family	unknown genus	unknown species	0	0	0	0	0	0	0	0	441	0	14	0	0	0	0	0	0	0	0	0	0	0	0	0	0	0	0	0	0	0	0	0	0	0	0	0	0	0	0	0	0	0
Cluster_1196	Bacteria	Bacteroidetes	Flavobacteriia	Flavobacteriales	Flavobacteriaceae	Polaribacter	Polaribacter sp.	0	0	0	0	0	0	0	0	0	0	0	0	0	0	1	0	0	0	0	0	0	0	0	4	0	1	1	7	6	0	1	0	6	5	3	5	2	7	1	2	1	0
Cluster_1197	Bacteria	Planctomycetes	Planctomycetacia	Planctomycetales	Planctomycetaceae	Blastopirellula	unknown species	209	0	0	0	0	0	0	0	0	0	0	0	0	0	0	0	0	0	0	0	0	0	0	0	0	0	0	0	0	0	0	0	0	0	0	0	0	0	0	0	0	0
Cluster_1198	Bacteria	Proteobacteria	Gammaproteobacteria	Alteromonadales	Psychromonadaceae	Psychromonas	Multi-affiliation	0	0	0	0	0	0	0	0	0	0	0	0	47	15	27	40	42	60	27	6	37	0	0	0	0	0	0	0	0	0	0	0	0	34	60	25	74	69	93	87	64	18
Cluster_1199	Bacteria	Tenericutes	Mollicutes	Mycoplasmatales	Mycoplasmataceae	unknown genus	unknown species	0	0	0	6	1	0	2	1	0	0	0	1	1	0	0	0	0	0	0	0	0	0	0	0	6	1	3	5	5	2	2	0	0	0	0	0	0	0	0	0	0	0
Cluster_1201	Bacteria	Actinobacteria	Actinobacteria	Micrococcales	Intrasporangiaceae	Ornithinimicrobium	Multi-affiliation	0	0	0	0	247	0	0	0	0	0	0	0	140	0	0	0	0	0	0	0	0	0	0	0	0	0	0	0	0	0	0	0	0	0	0	0	0	0	0	0	0	0
Cluster_1202	Bacteria	Proteobacteria	Gammaproteobacteria	Vibrionales	Vibrionaceae	Vibrio	Vibrio sp.	0	0	0	0	0	0	0	0	0	0	0	0	0	0	0	0	0	0	0	0	0	0	0	0	0	0	0	0	0	0	0	0	0	0	0	0	0	0	0	0	0	0
Cluster_1203	Bacteria	Proteobacteria	Alphaproteobacteria	Rhodobacterales	Rhodobacteraceae	unknown genus	unknown species	0	0	0	0	0	0	0	0	0	0	0	0	0	0	0	0	0	0	0	0	0	0	0	0	0	0	0	0	0	0	0	0	0	0	0	0	0	0	0	0	0	0
Cluster_1204	Bacteria	Proteobacteria	Alphaproteobacteria	Alphaproteobacteria Incertae Sedis	unknown family	unknown genus	unknown species	0	0	0	0	0	0	0	0	0	0	0	0	0	0	0	0	0	0	0	0	0	0	0	0	0	0	0	0	0	0	0	0	0	0	0	0	0	0	0	0	0	0
Cluster_1205	Bacteria	Spirochaetae	Spirochaetes	Spirochaetales	Leptospiraceae	Leptospira	Multi-affiliation	0	0	0	0	0	0	0	0	0	0	0	0	0	0	0	0	0	0	0	0	0	0	0	0	0	0	459	0	0	0	0	0	0	56	0	0	19	18	36	0	8	0
Cluster_1207	Bacteria	Proteobacteria	Gammaproteobacteria	E01-9C-26 marine group	unknown family	unknown genus	unknown species	0	0	0	0	0	0	0	0	0	0	0	0	0	0	0	0	0	0	0	0	0	0	0	0	0	0	0	0	0	0	0	1	401	0	0	0	0	0	0	0	0	0
Cluster_1208	Bacteria	Proteobacteria	Alphaproteobacteria	Rhizobiales	Hyphomicrobiaceae	Filomicrobium	unknown species	0	0	0	0	0	0	0	0	0	0	0	0	0	0	0	0	0	0	0	0	0	0	0	0	0	0	0	0	0	0	0	0	0	0	0	0	0	0	0	0	0	0
Cluster_1210	Bacteria	Proteobacteria	Alphaproteobacteria	Rhodobacterales	Rhodobacteraceae	unknown genus	unknown species	0	0	0	0	0	0	0	0	0	0	0	0	0	194	0	0	0	0	9	0	0	0	0	0	0	0	0	0	0	0	0	0	0	0	0	0	0	0	0	0	7	14
Cluster_1212	Bacteria	Proteobacteria	Gammaproteobacteria	Alteromonadales	Shewanellaceae	Shewanella	Multi-affiliation	0	0	0	0	0	0	0	0	0	0	0	0	0	0	0	6	24	0	5	0	0	0	0	0	311	0	1	0	1	0	0	0	0	25	32	61	11	0	0	14	6	0
Cluster_1213	Bacteria	Proteobacteria	Deltaproteobacteria	Bradymonadales	unknown family	unknown genus	unknown species	0	0	0	0	0	0	0	0	0	0	0	0	0	0	0	0	0	0	0	0	0	0	0	0	0	0	0	0	0	0	0	0	0	0	0	0	0	0	0	0	0	0
Cluster_1214	Bacteria	Planctomycetes	Phycisphaerae	Phycisphaerales	Phycisphaeraceae	SM1A02	unknown species	420	0	0	0	0	0	0	0	0	0	0	0	0	0	0	0	0	0	0	0	0	0	0	0	0	0	0	0	0	0	0	0	0	0	0	0	0	0	0	0	0	0
Cluster_1215	Bacteria	Proteobacteria	Gammaproteobacteria	Alteromonadales	Shewanellaceae	Psychrobium	unknown species	0	0	0	0	0	0	0	0	0	0	0	0	65	3	38	210	211	236	118	134	125	0	0	0	0	0	0	0	2	0	0	0	0	8	18	8	61	58	56	82	49	92
Cluster_1216	Bacteria	Proteobacteria	Alphaproteobacteria	Alphaproteobacteria Incertae Sedis	unknown family	unknown genus	unknown species	0	0	0	0	0	0	0	0	1	0	0	0	0	0	0	0	0	0	0	0	0	0	0	0	0	0	0	0	0	0	0	0	0	0	0	0	0	0	8	0	0	0
Cluster_1217	Bacteria	Proteobacteria	Gammaproteobacteria	Alteromonadales	Shewanellaceae	Psychrobium	unknown species	0	0	0	0	0	0	0	0	0	0	0	0	0	0	0	0	0	0	0	0	0	0	0	0	0	0	0	0	0	0	0	0	0	0	0	0	0	0	0	0	0	0
Cluster_1218	Bacteria	Gracilibacteria	unknown class	unknown order	unknown family	unknown genus	unknown species	0	0	0	0	0	0	0	0	0	0	0	0	0	0	0	25	0	38	80	19	0	0	0	0	0	0	0	0	0	0	0	0	0	0	0	96	0	86	42	70	22	66
Cluster_1219	Bacteria	Gracilibacteria	unknown class	unknown order	unknown family	unknown genus	unknown species	0	0	0	0	0	0	0	0	0	0	0	0	0	0	0	0	0	0	0	0	0	0	0	0	0	0	0	0	0	0	0	0	0	0	0	0	0	0	0	0	0	0
Cluster_1220	Bacteria	Peregrinibacteria	unknown class	unknown order	unknown family	unknown genus	unknown species	0	0	0	0	0	0	0	1	0	0	0	0	0	0	0	0	0	0	0	0	0	0	0	0	0	0	0	0	0	0	0	0	374	0	0	0	0	0	0	0	0	0
Cluster_1221	Bacteria	Proteobacteria	Deltaproteobacteria	Myxococcales	P3OB-42	unknown genus	unknown species	0	0	0	0	0	0	0	0	0	0	0	0	0	0	0	0	0	0	0	0	0	0	0	0	0	0	0	0	0	0	0	0	0	0	0	0	0	0	0	0	0	0
Cluster_1222	Bacteria	Bacteroidetes	Flavobacteriia	Flavobacteriales	Flavobacteriaceae	Tenacibaculum	Tenacibaculum sp.	0	0	0	0	0	0	0	100	0	0	0	0	0	0	0	0	0	0	0	0	0	0	0	0	0	0	0	0	0	0	0	0	0	0	16	0	5	0	0	2	0	0
Cluster_1223	Bacteria	Planctomycetes	Planctomycetacia	Planctomycetales	Planctomycetaceae	Pir4 lineage	unknown species	0	1	0	0	0	0	0	0	0	0	0	0	0	0	0	0	0	34	0	0	0	0	0	0	241	88	0	0	0	0	0	0	0	42	0	0	0	0	0	0	0	0
Cluster_1224	Bacteria	Bacteroidetes	Bacteroidia	Bacteroidales	Prolixibacteraceae	Prolixibacter	unknown species	0	0	0	0	0	0	0	0	0	0	0	0	0	0	0	0	0	0	0	0	0	0	0	0	0	0	0	0	0	0	0	0	0	0	0	0	1	0	0	3	0	0
Cluster_1225	Bacteria	Tenericutes	Mollicutes	Mycoplasmatales	Mycoplasmataceae	unknown genus	unknown species	2	0	0	11	2	1	1	4	3	2	0	1	1	0	0	0	0	0	0	0	0	0	0	0	4	9	1	1	5	2	10	0	2	0	0	0	1	0	0	0	0	0
Cluster_1226	Bacteria	Bacteroidetes	Flavobacteriia	Flavobacteriales	Flavobacteriaceae	Multi-affiliation	Multi-affiliation	2	0	0	0	0	0	0	0	0	0	0	0	0	0	0	0	0	0	0	0	0	0	0	0	0	0	0	0	0	0	0	0	0	0	0	0	0	0	0	0	0	0
Cluster_1227	Bacteria	Proteobacteria	Alphaproteobacteria	Rhodobacterales	Rhodobacteraceae	Sulfitobacter	unknown species	0	0	0	0	0	0	0	0	0	0	0	0	107	0	0	0	0	0	0	25	0	0	286	387	0	0	0	0	0	1	0	0	0	0	24	0	18	0	0	0	32	0
Cluster_1228	Bacteria	Verrucomicrobia	Verrucomicrobiae	Verrucomicrobiales	DEV007	unknown genus	unknown species	0	0	0	0	0	0	0	0	0	0	380	0	0	0	0	0	0	0	0	0	0	0	0	0	0	0	0	0	0	0	0	0	0	0	0	0	0	0	0	0	0	0
Cluster_1229	Bacteria	Proteobacteria	Gammaproteobacteria	Thiotrichales	Francisellaceae	Francisella	Multi-affiliation	0	0	0	0	0	0	113	95	0	1	0	0	0	0	0	0	0	36	0	0	0	0	0	0	0	0	0	0	247	221	0	192	276	0	0	0	21	0	0	0	22	24
Cluster_1230	Bacteria	Proteobacteria	Gammaproteobacteria	Gammaproteobacteria Incertae Sedis	unknown family	unknown genus	unknown species	0	0	0	0	0	0	0	0	0	0	0	0	0	0	0	0	0	0	0	0	0	0	0	0	0	0	0	0	0	0	0	0	0	0	0	0	0	0	0	0	0	0
Cluster_1232	Bacteria	Chloroflexi	Anaerolineae	Anaerolineales	Anaerolineaceae	unknown genus	unknown species	0	0	0	0	0	136	0	0	0	0	0	0	0	0	0	0	0	2	3	0	0	0	14	0	0	0	0	0	0	0	0	180	0	0	25	0	0	0	0	0	0	1
Cluster_1234	Bacteria	Fibrobacteres	Fibrobacteria	Fibrobacterales	Fibrobacteraceae	unknown genus	unknown species	0	0	0	0	0	0	0	0	0	0	0	0	0	0	0	0	0	0	0	0	0	0	0	0	0	0	0	0	0	0	0	0	0	0	0	0	1	0	0	0	0	0
Cluster_1235	Bacteria	Planctomycetes	Planctomycetacia	Planctomycetales	Planctomycetaceae	Rhodopirellula	planctomycete DDSe3004	0	0	0	0	0	0	0	0	0	0	0	0	0	0	0	0	0	0	0	0	0	0	0	0	0	0	0	0	0	0	0	0	0	0	0	0	0	0	0	0	0	0
Cluster_1237	Bacteria	Proteobacteria	Deltaproteobacteria	Bdellovibrionales	Bdellovibrionaceae	Bdellovibrio	unknown species	0	0	0	0	0	0	0	0	0	0	0	0	0	0	0	0	22	0	0	0	0	0	0	0	0	0	0	0	0	0	0	0	0	0	0	0	31	0	0	0	0	0
Cluster_1238	Bacteria	Bacteroidetes	Cytophagia	Cytophagales	Flammeovirgaceae	Flammeovirga	Flammeovirga sp.	0	0	0	0	0	0	0	0	0	0	0	0	0	0	0	0	0	20	0	0	0	0	0	0	0	0	0	0	0	0	0	0	0	0	0	0	0	0	0	0	0	0
Cluster_1239	Bacteria	Proteobacteria	Gammaproteobacteria	Oceanospirillales	OM182 clade	unknown genus	unknown species	0	0	0	0	0	0	0	69	0	0	0	0	0	0	0	0	0	0	0	0	0	0	0	0	0	0	0	0	0	0	0	0	0	0	0	0	0	0	0	0	0	0
Cluster_1240	Bacteria	Bacteroidetes	Flavobacteriia	Flavobacteriales	Cryomorphaceae	Crocinitomix	unknown species	0	0	0	0	0	0	0	0	0	0	0	0	0	0	0	0	0	31	0	0	0	0	0	0	0	243	0	0	0	219	0	0	0	0	0	0	0	0	22	0	0	0
Cluster_1241	Bacteria	Proteobacteria	Alphaproteobacteria	Rhodobacterales	Rhodobacteraceae	Multi-affiliation	Multi-affiliation	0	0	0	0	0	0	0	0	0	0	0	0	0	0	0	0	0	0	0	0	0	0	0	0	0	0	0	0	0	0	0	0	0	0	0	0	0	0	0	0	0	0
Cluster_1242	Bacteria	Proteobacteria	Gammaproteobacteria	Vibrionales	Vibrionaceae	Vibrio	Vibrio sp.	0	0	0	0	0	0	0	0	0	0	0	0	47	111	0	26	84	102	43	88	55	0	0	0	0	0	0	0	0	0	0	0	0	46	147	0	35	48	63	60	112	40
Cluster_1243	Bacteria	Bacteroidetes	Flavobacteriia	Flavobacteriales	Flavobacteriaceae	Pseudofulvibacter	unknown species	0	0	0	0	0	0	0	0	0	0	0	0	41	0	0	0	0	15	0	0	47	0	0	0	0	0	0	253	0	0	0	0	0	0	0	0	17	0	0	11	2	9
Cluster_1245	Bacteria	Verrucomicrobia	Verrucomicrobiae	Verrucomicrobiales	Verrucomicrobiaceae	Roseibacillus	unknown species	0	0	0	0	0	0	0	0	0	0	0	0	0	0	0	0	0	0	0	0	0	0	0	0	0	0	0	0	0	0	0	0	0	0	0	0	0	0	0	0	0	0
Cluster_1247	Bacteria	Planctomycetes	OM190	unknown order	unknown family	unknown genus	unknown species	0	0	0	0	0	0	0	0	0	0	0	0	0	0	0	0	0	0	0	0	0	0	0	0	0	0	75	0	0	0	0	0	0	0	0	0	0	0	0	0	0	0
Cluster_1248	Bacteria	Proteobacteria	Gammaproteobacteria	Cellvibrionales	Spongiibacteraceae	BD1-7 clade	unknown species	0	0	0	0	0	0	0	0	0	0	0	0	0	0	0	0	0	0	0	0	0	0	0	0	0	0	0	0	0	0	0	0	0	0	0	0	0	0	0	0	0	0
Cluster_1250	Bacteria	Planctomycetes	Pla4 lineage	unknown order	unknown family	unknown genus	unknown species	0	0	81	0	0	0	0	0	0	207	0	0	0	0	0	0	43	0	0	0	0	0	0	0	0	0	0	0	0	0	0	150	0	0	0	0	0	0	14	14	0	15
Cluster_1251	Bacteria	Proteobacteria	Alphaproteobacteria	Rhodospirillales	Rhodospirillaceae	AEGEAN-169 marine group	marine metagenome	0	0	0	0	0	0	0	0	0	0	0	0	0	0	0	0	0	0	0	0	0	0	0	0	0	0	0	0	0	0	0	0	0	0	66	0	0	36	0	0	0	0
Cluster_1252	Bacteria	Proteobacteria	Alphaproteobacteria	Rhodobacterales	Rhodobacteraceae	unknown genus	unknown species	0	0	0	0	0	0	0	0	0	0	0	0	0	0	0	0	0	0	0	0	0	0	0	0	0	0	0	0	0	0	0	0	0	0	0	0	0	0	0	0	0	0
Cluster_1253	Bacteria	Verrucomicrobia	Verrucomicrobiae	Verrucomicrobiales	DEV007	unknown genus	Verrucomicrobia bacterium PAORIC-16	0	0	0	0	0	0	0	0	0	0	0	0	0	0	0	0	0	0	0	0	0	0	0	0	0	0	0	0	88	0	137	0	0	0	0	0	0	0	0	0	0	0
Cluster_1254	Bacteria	Proteobacteria	Alphaproteobacteria	Rhizobiales	Multi-affiliation	Multi-affiliation	Multi-affiliation	0	0	0	0	0	0	0	0	0	0	0	0	0	0	0	0	0	0	0	0	0	0	0	0	0	0	0	0	0	0	0	0	0	0	0	0	0	0	0	0	0	0
Cluster_1255	Bacteria	Parcubacteria	Candidatus Magasanikbacteria	unknown order	unknown family	unknown genus	Candidatus Magasanikbacteria bacterium GW2011_GWE2_42_7	311	0	0	0	0	0	0	0	12	0	0	247	0	0	0	0	0	0	0	0	0	0	0	0	0	0	0	0	0	0	284	0	29	0	0	0	10	0	0	0	8	5
Cluster_1256	Bacteria	Proteobacteria	Gammaproteobacteria	Arenicellales	Arenicellaceae	Arenicella	Arenicella chitinivorans	0	0	0	0	0	0	0	0	0	0	0	0	0	0	0	0	0	0	0	0	0	0	0	0	0	0	0	0	0	0	0	0	0	0	0	0	0	0	0	0	0	0
Cluster_1259	Bacteria	Proteobacteria	Alphaproteobacteria	Rhizobiales	Phyllobacteriaceae	Hoeflea	Hoeflea suaedae	0	0	0	0	0	0	0	0	0	0	0	0	0	0	0	0	0	0	0	0	0	0	0	0	0	0	0	0	0	0	0	0	0	0	0	0	0	0	0	0	0	0
Cluster_1260	Bacteria	Tenericutes	Mollicutes	Mycoplasmatales	Mycoplasmataceae	unknown genus	unknown species	0	0	0	0	0	0	0	0	0	0	0	0	0	0	0	0	0	0	0	0	0	0	0	0	0	0	1	0	0	0	0	0	0	0	0	0	0	0	0	0	0	0
Cluster_1261	Bacteria	Proteobacteria	Alphaproteobacteria	Sphingomonadales	Sphingomonadaceae	Sphingorhabdus	Sphingorhabdus marina	0	0	0	0	0	0	0	0	0	306	0	0	0	0	0	0	0	0	0	0	0	0	0	0	0	0	0	0	0	0	0	0	0	0	0	0	0	0	0	0	0	0
Cluster_1262	Bacteria	Acidobacteria	Holophagae	Subgroup 10	TK85	unknown genus	unknown species	0	0	0	0	0	0	0	0	0	0	0	0	0	0	0	0	0	0	0	0	0	0	0	0	0	177	0	248	0	0	0	0	0	0	0	0	0	0	0	0	0	0
Cluster_1263	Bacteria	Proteobacteria	Gammaproteobacteria	E01-9C-26 marine group	unknown family	unknown genus	unknown species	0	0	0	0	0	0	0	0	0	0	0	0	0	0	0	0	0	34	0	5	0	0	0	0	0	0	0	0	0	0	0	0	0	0	0	0	0	8	0	0	0	0
Cluster_1264	Bacteria	Proteobacteria	Gammaproteobacteria	unknown order	unknown family	unknown genus	unknown species	0	0	0	0	0	0	0	0	0	0	0	0	0	0	0	21	21	0	25	66	82	0	0	0	0	0	0	0	0	0	0	0	0	0	3	42	18	18	6	35	31	40
Cluster_1266	Bacteria	Bacteroidetes	Sphingobacteriia	Sphingobacteriales	Saprospiraceae	Lewinella	unknown species	0	387	0	0	0	0	2	0	86	0	0	0	0	0	48	0	0	0	0	0	0	0	0	0	0	0	194	0	0	0	0	0	0	94	0	0	0	0	4	0	7	0
Cluster_1267	Bacteria	Proteobacteria	Deltaproteobacteria	Myxococcales	P3OB-42	unknown genus	unknown species	0	0	0	0	0	0	0	185	0	0	0	0	0	155	0	0	1	0	0	0	0	0	0	0	0	0	473	0	0	0	0	0	0	82	0	0	14	0	0	0	0	0
Cluster_1269	Bacteria	Proteobacteria	Gammaproteobacteria	Alteromonadales	Colwelliaceae	Colwellia	Multi-affiliation	0	0	0	0	0	0	0	0	0	0	0	0	0	0	142	4	87	12	21	42	25	0	0	0	0	0	0	0	0	0	0	0	0	0	13	0	6	21	44	25	53	37
Cluster_1270	Bacteria	Bacteroidetes	Flavobacteriia	Flavobacteriales	Flavobacteriaceae	Flavirhabdus	unknown species	0	0	0	0	0	0	0	0	0	0	0	0	0	0	0	0	0	0	0	0	0	0	0	0	0	0	0	0	1	0	0	0	0	0	0	0	0	0	0	0	0	0
Cluster_1271	Bacteria	Proteobacteria	Alphaproteobacteria	Rhodobacterales	Rhodobacteraceae	Pseudoruegeria	Multi-affiliation	0	0	0	0	0	0	0	0	0	0	0	0	0	0	0	0	0	0	0	0	0	0	0	0	0	0	0	0	0	0	0	0	0	0	0	0	0	0	0	0	0	0
Cluster_1272	Bacteria	Proteobacteria	Deltaproteobacteria	Myxococcales	Eel-36e1D6	unknown genus	unknown species	135	0	0	0	0	0	0	0	0	0	0	0	136	0	0	0	0	0	0	0	0	0	0	0	0	0	0	0	0	0	0	0	0	0	0	0	0	0	0	0	0	0
Cluster_1273	Bacteria	Hydrogenedentes	unknown class	unknown order	unknown family	unknown genus	unknown species	0	0	0	0	0	0	0	0	0	0	0	0	0	0	0	0	0	0	0	0	0	0	0	0	0	0	0	0	0	0	0	0	0	0	0	0	0	0	0	0	0	0
Cluster_1275	Bacteria	Planctomycetes	Planctomycetacia	Planctomycetales	Planctomycetaceae	Blastopirellula	unknown species	0	0	0	0	0	0	0	0	0	0	0	0	0	0	1	0	0	0	0	0	0	0	0	0	511	0	0	0	0	0	0	0	0	0	0	0	0	0	0	0	0	0
Cluster_1277	Bacteria	Proteobacteria	Epsilonproteobacteria	Campylobacterales	Campylobacteraceae	Arcobacter	unknown species	0	0	0	0	0	0	0	0	0	0	0	0	0	0	0	0	0	0	0	0	0	0	0	0	0	0	0	0	0	0	0	0	0	0	0	0	0	0	0	0	0	0
Cluster_1279	Bacteria	Fibrobacteres	Chitinivibrionia	possible order 07	unknown family	unknown genus	unknown species	0	0	0	0	0	0	0	142	0	0	0	0	0	0	0	0	0	0	0	0	0	0	0	0	0	0	0	0	0	0	0	0	0	0	0	0	0	0	0	0	0	10
Cluster_1280	Bacteria	Proteobacteria	Gammaproteobacteria	Alteromonadales	Pseudoalteromonadaceae	Algicola	unknown species	0	0	0	0	0	0	0	0	0	0	0	0	54	0	41	58	67	146	65	26	104	0	0	0	0	1	0	0	0	0	0	0	0	7	46	0	17	13	17	17	6	0
Cluster_1281	Bacteria	Proteobacteria	Alphaproteobacteria	Rhodobacterales	Rhodobacteraceae	Halocynthiibacter	Multi-affiliation	0	0	0	0	0	0	0	0	0	0	0	0	0	0	0	0	0	0	0	0	0	0	0	0	0	0	0	0	0	0	0	0	0	0	0	0	0	0	0	0	0	0
Cluster_1282	Bacteria	Proteobacteria	Alphaproteobacteria	Rhodobacterales	Rhodobacteraceae	unknown genus	unknown species	0	0	0	0	0	0	0	0	0	0	0	0	0	0	0	0	0	0	0	0	0	0	0	0	0	0	0	237	0	0	0	0	155	0	0	0	9	0	0	0	0	0
Cluster_1283	Bacteria	Proteobacteria	Gammaproteobacteria	Alteromonadales	Alteromonadaceae	Aliiglaciecola	unknown species	0	0	0	0	0	0	0	0	0	0	0	0	0	0	0	0	0	0	0	0	0	0	0	0	0	0	0	0	0	0	0	0	0	0	0	0	0	0	0	0	0	0
Cluster_1284	Bacteria	SR1 (Absconditabacteria)	unknown class	unknown order	unknown family	unknown genus	unknown species	0	0	0	0	0	0	0	0	0	0	489	0	0	0	0	0	0	0	0	0	0	0	0	0	0	0	722	0	0	0	0	0	0	0	0	0	27	0	21	0	27	0
Cluster_1285	Bacteria	Planctomycetes	Phycisphaerae	Phycisphaerales	Phycisphaeraceae	SM1A02	unknown species	0	0	0	0	0	0	0	0	0	0	0	0	0	0	0	0	0	0	0	0	0	0	0	0	0	0	0	0	0	0	0	0	0	0	0	0	0	0	0	0	0	0
Cluster_1286	Bacteria	Planctomycetes	OM190	unknown order	unknown family	unknown genus	unknown species	0	0	0	0	0	0	0	0	0	0	0	0	0	0	0	0	0	0	0	0	0	0	0	628	0	0	0	0	0	0	0	0	0	0	0	0	0	0	0	0	0	0
Cluster_1287	Bacteria	Planctomycetes	Phycisphaerae	Phycisphaerales	Phycisphaeraceae	unknown genus	unknown species	0	0	0	0	342	0	388	0	0	0	0	0	0	0	0	6	0	0	0	0	0	0	0	0	0	0	0	0	0	0	0	0	0	81	0	0	0	0	0	0	0	0
Cluster_1288	Bacteria	Chloroflexi	Anaerolineae	Anaerolineales	Anaerolineaceae	unknown genus	unknown species	0	0	0	0	0	0	283	0	0	0	0	0	0	0	0	0	0	0	0	0	0	0	0	0	0	0	0	0	0	0	0	74	0	0	0	0	0	0	0	0	0	0
Cluster_1290	Bacteria	Parcubacteria	Candidatus Magasanikbacteria	unknown order	unknown family	unknown genus	unknown species	0	0	0	0	0	0	0	0	0	0	0	0	0	0	0	0	0	0	0	0	0	0	0	0	0	0	0	0	0	0	0	0	0	0	0	0	0	0	0	0	0	0
Cluster_1291	Bacteria	Proteobacteria	Alphaproteobacteria	Rhodobacterales	Rhodobacteraceae	unknown genus	Multi-affiliation	0	0	0	0	0	1	0	0	0	0	0	0	0	2	0	1	2	0	0	2	5	4	0	0	0	0	2	0	0	2	0	0	0	0	3	0	13	2	4	4	11	10
Cluster_1292	Bacteria	Proteobacteria	Gammaproteobacteria	Cellvibrionales	Halieaceae	Marimicrobium	unknown species	0	0	0	0	0	0	0	0	0	0	0	0	0	0	0	0	0	0	0	0	0	0	0	0	0	0	255	0	0	0	0	0	0	0	0	0	0	0	0	0	0	0
Cluster_1293	Bacteria	Proteobacteria	Deltaproteobacteria	Bdellovibrionales	Bdellovibrionaceae	OM27 clade	unknown species	0	0	0	0	0	0	0	0	0	0	0	0	0	0	0	0	0	0	0	0	0	116	0	0	0	0	0	0	0	0	0	0	0	79	0	0	0	0	0	2	0	0
Cluster_1294	Bacteria	Planctomycetes	Phycisphaerae	Phycisphaerales	Phycisphaeraceae	SM1A02	unknown species	0	0	0	0	0	0	0	0	0	0	0	0	0	0	0	0	0	0	0	0	0	0	0	0	0	0	0	0	0	0	0	0	0	0	0	0	0	0	0	0	0	0
Cluster_1295	Bacteria	Proteobacteria	Gammaproteobacteria	Vibrionales	Vibrionaceae	Vibrio	unknown species	0	0	0	0	0	0	0	0	0	0	0	0	0	0	0	0	0	0	0	0	0	0	0	0	0	0	0	0	0	0	0	0	0	0	0	0	0	0	0	0	0	0
Cluster_1296	Bacteria	Proteobacteria	Alphaproteobacteria	Alphaproteobacteria Incertae Sedis	unknown family	unknown genus	unknown species	0	0	0	0	0	0	0	0	0	0	0	0	0	0	0	0	0	38	0	0	0	0	0	0	0	0	0	20	0	0	0	0	0	0	0	0	0	0	0	0	0	0
Cluster_1297	Bacteria	Bacteroidetes	Sphingobacteriia	Sphingobacteriales	Saprospiraceae	Lewinella	Lewinella cohaerens	0	0	0	0	0	0	0	0	0	0	0	0	0	0	0	0	0	0	0	0	0	0	0	0	0	0	0	0	0	0	0	0	0	0	0	0	0	0	4	0	11	0
Cluster_1298	Bacteria	Planctomycetes	OM190	unknown order	unknown family	unknown genus	unknown species	0	0	0	0	0	0	0	0	0	0	0	0	0	0	0	0	0	0	0	0	0	0	0	0	0	0	0	0	0	0	0	0	343	0	0	0	0	0	0	0	0	0
Cluster_1299	Bacteria	Planctomycetes	Planctomycetacia	Planctomycetales	Planctomycetaceae	Rhodopirellula	unknown species	0	0	0	0	0	0	0	0	0	0	0	0	0	0	0	0	0	0	0	0	0	0	0	0	0	0	0	0	0	0	0	0	0	0	0	0	0	0	0	0	0	0
Cluster_1300	Bacteria	Proteobacteria	Gammaproteobacteria	Oceanospirillales	Oceanospirillaceae	Marinobacterium	unknown species	0	0	0	0	0	0	0	0	0	0	0	0	70	0	40	41	30	132	49	48	54	0	0	0	0	0	0	0	0	0	0	0	0	36	0	61	81	21	43	32	72	57
Cluster_1301	Bacteria	Parcubacteria	Candidatus Campbellbacteria	unknown order	unknown family	unknown genus	unknown species	0	0	0	0	0	0	0	0	0	0	0	0	0	0	0	0	0	0	0	0	0	0	0	0	0	0	0	0	0	0	0	0	0	0	0	0	0	0	0	0	0	0
Cluster_1302	Bacteria	Firmicutes	Clostridia	Clostridiales	Family XII	Fusibacter	unknown species	0	0	0	0	0	0	0	0	0	0	0	0	0	0	0	0	64	0	51	91	66	0	0	0	0	0	0	0	0	0	0	0	0	0	0	0	32	48	0	149	170	31
Cluster_1303	Bacteria	Tenericutes	Mollicutes	Mycoplasmatales	Mycoplasmataceae	Mycoplasma	unknown species	0	0	0	0	0	0	0	0	0	0	0	0	0	0	0	0	0	0	0	0	0	0	0	0	0	0	0	0	0	0	0	0	0	0	0	0	0	0	0	0	0	0
Cluster_1304	Bacteria	Parcubacteria	unknown class	unknown order	unknown family	unknown genus	unknown species	0	0	0	0	0	0	0	0	0	0	0	0	0	0	0	0	0	0	0	0	0	0	0	0	0	0	0	0	0	0	0	0	0	0	0	0	0	0	0	0	0	0
Cluster_1305	Bacteria	Proteobacteria	Gammaproteobacteria	Thiotrichales	Piscirickettsiaceae	Methylophaga	Multi-affiliation	0	0	0	0	0	0	0	0	0	0	0	0	0	0	0	0	0	0	0	0	0	0	0	0	0	0	0	0	0	0	0	0	0	0	0	0	0	0	0	0	0	0
Cluster_1306	Bacteria	Proteobacteria	Alphaproteobacteria	Rickettsiales	Holosporaceae	unknown genus	unknown species	0	0	0	0	0	0	0	0	0	0	0	0	0	0	0	0	0	0	0	0	0	0	0	0	0	0	0	0	0	0	0	0	0	0	0	0	0	0	0	0	0	0
Cluster_1307	Bacteria	Bacteroidetes	Flavobacteriia	Flavobacteriales	Flavobacteriaceae	Aquimarina	Aquimarina megaterium XH134	7	5	0	22	9	2	15	18	4	3	0	4	7	1	5	1	0	0	0	0	0	3	13	11	24	12	2	44	10	12	0	13	3	0	0	0	0	0	0	0	0	0
Cluster_1308	Bacteria	Proteobacteria	Gammaproteobacteria	Vibrionales	Vibrionaceae	Vibrio	Multi-affiliation	0	0	0	0	0	0	0	0	0	0	0	0	0	0	0	0	0	0	5	1	2	0	0	0	0	0	0	0	0	0	0	0	0	0	0	0	0	0	0	3	0	0
Cluster_1309	Bacteria	Proteobacteria	Gammaproteobacteria	Alteromonadales	Shewanellaceae	Shewanella	Alteromonadaceae bacterium P120	0	0	0	0	0	0	0	0	0	0	0	0	0	0	0	0	0	24	0	0	0	0	0	0	0	0	0	0	0	0	0	0	1	0	0	0	0	6	0	4	0	0
Cluster_1311	Bacteria	Tenericutes	Mollicutes	Mycoplasmatales	Mycoplasmataceae	unknown genus	unknown species	6	0	0	6	6	0	6	16	9	1	0	5	2	3	8	0	1	0	0	0	0	0	5	2	12	16	0	21	17	4	4	2	1	0	0	0	5	0	0	0	0	0
Cluster_1312	Bacteria	Proteobacteria	Gammaproteobacteria	Alteromonadales	Alteromonadaceae	unknown genus	unknown species	0	0	0	0	0	0	0	0	0	0	0	0	0	0	0	0	0	0	0	0	0	0	0	0	0	0	0	0	0	0	0	0	0	0	0	0	0	0	0	0	7	0
Cluster_1313	Bacteria	Bacteroidetes	Flavobacteriia	Flavobacteriales	Cryomorphaceae	unknown genus	Multi-affiliation	0	0	0	0	0	0	0	0	0	0	0	0	0	0	0	0	0	0	0	0	0	0	0	0	0	0	0	0	0	0	0	0	0	0	1	0	0	38	0	0	0	0
Cluster_1314	Bacteria	Proteobacteria	Deltaproteobacteria	Myxococcales	Blfdi19	unknown genus	unknown species	0	0	0	0	0	0	0	0	0	0	0	0	0	0	0	0	0	0	0	0	0	0	0	0	0	0	0	0	0	0	0	0	0	0	0	0	0	0	0	0	0	0
Cluster_1315	Bacteria	Bacteroidetes	Sphingobacteriia	Sphingobacteriales	Chitinophagaceae	unknown genus	unknown species	0	0	0	0	0	0	0	0	0	0	0	0	0	0	0	0	0	7	0	0	0	0	0	0	0	0	0	0	0	0	0	0	0	0	0	0	0	0	0	0	0	0
Cluster_1317	Bacteria	Proteobacteria	Deltaproteobacteria	SAR324 clade(Marine group B)	unknown family	unknown genus	unknown species	0	0	0	0	0	0	0	0	0	0	0	0	0	0	0	0	0	0	0	0	0	326	0	0	0	0	0	0	0	0	0	0	0	0	0	0	0	0	20	13	33	0
Cluster_1319	Bacteria	Proteobacteria	Gammaproteobacteria	Alteromonadales	Psychromonadaceae	Psychromonas	Psychromonas sp.	0	0	0	0	0	0	0	0	0	0	0	0	7	9	8	7	25	41	34	9	24	0	0	0	0	0	0	0	0	0	0	0	0	25	21	31	104	71	77	68	79	26
Cluster_1320	Bacteria	Proteobacteria	Gammaproteobacteria	Pseudomonadales	Moraxellaceae	Acinetobacter	Multi-affiliation	0	0	0	0	0	0	0	0	0	0	0	0	0	0	0	0	0	0	0	0	0	0	0	0	0	0	0	0	0	0	0	0	0	0	0	0	0	0	10	0	0	0
Cluster_1321	Bacteria	Proteobacteria	Gammaproteobacteria	Oceanospirillales	Oceanospirillaceae	Amphritea	Multi-affiliation	0	0	0	0	0	0	0	0	0	0	0	0	0	0	0	6	0	42	17	8	35	0	0	0	0	0	0	0	0	0	178	0	0	18	25	0	16	8	3	33	18	21
Cluster_1322	Bacteria	Proteobacteria	Gammaproteobacteria	Alteromonadales	Colwelliaceae	Thalassotalea	Thalassotalea fusca	0	0	0	0	0	0	0	0	0	0	0	0	0	0	0	11	0	0	0	0	0	0	0	0	0	0	0	0	0	0	0	0	0	18	14	0	0	8	6	0	3	6
Cluster_1323	Bacteria	Proteobacteria	Gammaproteobacteria	Alteromonadales	Alteromonadaceae	Aestuariibacter	unknown species	0	0	0	0	0	0	0	0	0	330	0	0	0	0	0	0	0	0	0	0	40	0	0	0	0	0	0	0	0	117	0	0	62	0	0	0	0	0	2	0	17	0
Cluster_1324	Bacteria	Proteobacteria	Gammaproteobacteria	Oceanospirillales	Oleiphilaceae	Oleiphilus	unknown species	2	0	0	4	3	4	3	7	1	2	1	3	2	4	4	0	1	0	0	0	0	0	1	3	3	4	3	7	15	8	10	5	3	0	7	1	0	0	2	0	0	0
Cluster_1327	Bacteria	Proteobacteria	Alphaproteobacteria	Rhodobacterales	Rhodobacteraceae	Roseovarius	Multi-affiliation	0	0	0	0	0	0	251	0	0	0	0	0	0	0	0	0	2	0	0	0	0	0	0	0	0	0	0	0	0	0	0	0	0	0	3	0	0	0	2	0	2	0
Cluster_1328	Bacteria	Bacteroidetes	Flavobacteriia	Flavobacteriales	Cryomorphaceae	unknown genus	unknown species	0	0	0	0	0	0	0	0	0	0	0	0	0	0	0	0	0	0	0	0	0	0	0	0	0	0	0	0	280	0	0	0	0	21	0	0	0	0	25	0	0	0
Cluster_1329	Bacteria	Planctomycetes	Planctomycetacia	Planctomycetales	Planctomycetaceae	Blastopirellula	unknown species	0	0	0	0	0	0	0	0	0	0	0	0	0	0	0	0	0	0	0	0	0	0	0	0	0	0	0	0	0	0	2	0	0	0	0	0	0	0	0	0	0	0
Cluster_1331	Bacteria	Proteobacteria	Deltaproteobacteria	Bdellovibrionales	Bdellovibrionaceae	OM27 clade	unknown species	0	0	0	0	0	0	0	0	0	0	0	0	0	0	0	0	0	0	0	0	0	0	0	0	0	0	0	0	0	0	0	0	0	0	0	0	0	0	0	0	0	0
Cluster_1332	Bacteria	Proteobacteria	Alphaproteobacteria	Alphaproteobacteria Incertae Sedis	unknown family	unknown genus	unknown species	0	0	0	0	0	0	0	0	0	0	0	0	0	0	0	0	0	0	0	1	0	0	0	0	0	0	0	0	0	0	0	0	0	0	1	0	0	0	0	0	0	0
Cluster_1334	Bacteria	Proteobacteria	Gammaproteobacteria	Legionellales	Coxiellaceae	Coxiella	unknown species	0	0	0	0	0	0	0	0	0	0	0	0	0	0	0	0	0	0	0	0	0	0	0	0	0	0	0	0	0	0	0	0	0	0	0	0	2	0	0	0	0	0
Cluster_1335	Bacteria	Proteobacteria	Gammaproteobacteria	Oceanospirillales	Oceanospirillaceae	Marinobacterium	unknown species	0	0	0	0	0	0	0	0	0	0	0	0	0	0	0	0	0	0	0	0	0	0	0	0	0	0	0	0	0	0	0	0	0	0	0	0	0	0	0	0	0	0
Cluster_1336	Bacteria	Proteobacteria	Gammaproteobacteria	Oceanospirillales	Oceanospirillaceae	Neptuniibacter	bacterium enrichment culture clone 32(2013)	0	0	0	0	0	0	0	0	0	0	0	0	0	0	0	0	0	0	2	0	0	0	0	0	0	0	0	0	0	0	0	0	0	0	0	0	0	0	0	0	0	0
Cluster_1337	Bacteria	Proteobacteria	Alphaproteobacteria	Rickettsiales	SHWN-night2	unknown genus	unknown species	0	0	0	0	0	0	0	24	0	0	0	97	0	0	36	0	0	0	0	0	0	0	0	0	0	0	0	0	0	0	0	0	1	0	29	0	0	0	0	0	0	0
Cluster_1338	Bacteria	Planctomycetes	Planctomycetacia	Planctomycetales	Planctomycetaceae	Planctomyces	unknown species	0	0	0	0	0	0	0	0	0	0	0	0	0	0	0	0	0	0	0	0	0	0	0	0	0	0	0	0	0	0	0	0	0	0	0	0	0	0	0	0	0	0
Cluster_1339	Bacteria	Planctomycetes	Planctomycetacia	Planctomycetales	Planctomycetaceae	Planctomyces	unknown species	0	0	0	0	0	0	0	0	0	0	0	0	0	0	0	0	0	0	0	0	0	0	0	0	0	0	0	0	0	0	0	0	0	0	0	0	0	0	0	0	0	0
Cluster_1340	Bacteria	Parcubacteria	unknown class	unknown order	unknown family	unknown genus	unknown species	0	1	0	0	0	0	0	0	0	0	0	0	0	0	0	0	0	0	0	0	0	0	0	0	0	0	0	0	0	0	0	0	0	0	0	0	0	0	0	0	0	0
Cluster_1342	Bacteria	Proteobacteria	Alphaproteobacteria	Rhodobacterales	Rhodobacteraceae	unknown genus	unknown species	0	0	0	0	0	0	0	0	0	0	0	0	0	0	0	0	0	0	0	0	0	0	0	0	0	0	0	0	0	0	0	0	0	0	0	0	0	0	0	0	0	0
Cluster_1343	Bacteria	Verrucomicrobia	Verrucomicrobiae	Verrucomicrobiales	DEV007	unknown genus	unknown species	0	0	0	0	0	0	0	0	0	0	0	0	0	227	0	0	0	0	0	0	0	0	0	0	0	0	0	0	0	0	0	0	0	0	0	0	0	0	0	0	0	0
Cluster_1344	Bacteria	Proteobacteria	Deltaproteobacteria	Bdellovibrionales	Bdellovibrionaceae	Bdellovibrio	unknown species	0	1	0	0	0	0	0	0	0	0	0	0	0	0	0	0	0	0	0	0	0	0	0	0	0	0	0	0	0	0	0	0	0	0	0	0	0	0	0	0	0	0
Cluster_1345	Bacteria	Proteobacteria	Gammaproteobacteria	Alteromonadales	Pseudoalteromonadaceae	Algicola	unknown species	0	0	0	0	0	0	0	0	0	0	0	0	0	0	0	0	0	0	0	0	0	0	0	0	0	0	0	0	0	0	0	0	0	0	0	0	0	0	0	0	0	0
Cluster_1347	Bacteria	Actinobacteria	Acidimicrobiia	Acidimicrobiales	unknown family	unknown genus	unknown species	0	0	0	0	0	320	0	0	0	0	0	0	0	0	0	0	0	0	0	0	0	0	0	0	0	0	0	0	0	0	1	0	0	0	0	0	0	0	0	0	0	0
Cluster_1348	Bacteria	Proteobacteria	Gammaproteobacteria	Oceanospirillales	Oceanospirillaceae	Marinomonas	Marinomonas atlantica	0	0	0	0	0	0	0	0	0	0	0	0	45	2	33	199	72	71	35	29	24	1	0	0	0	0	0	0	0	0	0	0	0	9	14	12	64	54	57	53	44	93
Cluster_1349	Bacteria	Verrucomicrobia	Verrucomicrobiae	Verrucomicrobiales	DEV007	unknown genus	unknown species	0	0	0	0	0	0	0	149	0	0	0	0	0	0	0	0	60	0	0	0	0	0	0	0	0	228	0	0	0	0	0	0	0	0	0	0	0	0	0	0	0	0
Cluster_1350	Bacteria	Peregrinibacteria	unknown class	unknown order	unknown family	unknown genus	unknown species	0	0	0	0	0	0	0	0	0	0	0	0	0	0	0	0	0	33	0	0	0	0	0	0	0	0	0	0	0	0	0	0	0	0	0	0	22	0	43	0	0	0
Cluster_1352	Bacteria	Proteobacteria	Alphaproteobacteria	4-Org1-14	unknown family	unknown genus	Multi-affiliation	0	0	0	0	0	561	0	149	0	0	2	0	0	0	0	0	0	0	0	0	0	0	0	0	0	0	0	274	0	0	0	0	0	0	0	0	0	0	0	0	0	0
Cluster_1353	Bacteria	Verrucomicrobia	Verrucomicrobiae	Verrucomicrobiales	DEV007	unknown genus	unknown species	0	0	0	0	0	0	0	0	0	0	0	0	0	0	0	0	0	0	0	0	0	0	0	0	0	2	0	0	0	0	0	0	0	0	0	0	0	0	0	0	0	0
Cluster_1354	Bacteria	Proteobacteria	Deltaproteobacteria	NB1-j	unknown family	unknown genus	unknown species	0	0	0	0	0	0	0	0	0	0	0	0	0	0	0	0	0	0	0	0	0	0	0	0	0	0	0	0	0	0	0	0	0	0	0	0	0	0	0	0	0	0
Cluster_1355	Bacteria	Proteobacteria	Gammaproteobacteria	Alteromonadales	Colwelliaceae	Thalassotalea	unknown species	0	0	0	0	0	0	0	0	1	0	0	0	0	0	0	0	0	0	0	0	0	0	0	0	0	0	0	0	0	0	0	0	0	0	0	0	0	0	0	0	0	0
Cluster_1356	Bacteria	Chlamydiae	Chlamydiae	Chlamydiales	Simkaniaceae	unknown genus	unknown species	0	0	0	0	0	0	0	0	376	0	0	0	0	0	0	0	0	0	0	0	0	0	0	0	0	0	0	0	0	0	0	0	0	0	0	0	32	0	72	4	14	0
Cluster_1357	Bacteria	Proteobacteria	Gammaproteobacteria	Oceanospirillales	OM182 clade	unknown genus	unknown species	0	0	0	0	0	0	0	0	0	0	0	0	0	0	0	0	0	0	0	0	0	0	0	0	0	0	0	0	0	0	0	0	0	0	0	0	0	0	0	0	0	0
Cluster_1358	Bacteria	Proteobacteria	Gammaproteobacteria	Multi-affiliation	Multi-affiliation	Multi-affiliation	Multi-affiliation	0	0	0	0	0	0	0	0	0	0	0	0	0	0	0	0	0	0	0	0	0	0	0	0	0	0	0	0	0	0	0	0	0	0	0	0	0	0	0	0	0	0
Cluster_1359	Bacteria	Proteobacteria	Gammaproteobacteria	Salinisphaerales	Salinisphaeraceae	Salinisphaera	Salinisphaera japonica YTM-1	0	0	0	0	0	0	0	0	0	0	0	0	0	0	0	0	0	0	0	0	0	0	0	0	0	0	0	0	0	0	0	0	0	0	0	0	0	0	0	0	2	0
Cluster_1360	Bacteria	Bacteroidetes	Sphingobacteriia	Sphingobacteriales	Saprospiraceae	unknown genus	unknown species	0	0	0	0	0	0	0	0	0	0	0	0	0	0	0	0	0	0	0	0	0	0	0	0	0	0	0	0	0	0	0	0	0	137	0	0	0	0	0	0	0	0
Cluster_1362	Bacteria	Proteobacteria	Gammaproteobacteria	Cellvibrionales	Multi-affiliation	Multi-affiliation	Multi-affiliation	0	0	0	0	0	0	0	0	0	0	0	0	0	0	0	0	0	0	0	0	0	0	0	0	0	0	0	0	0	0	0	0	0	0	0	0	0	0	0	0	0	0
Cluster_1363	Bacteria	Proteobacteria	Gammaproteobacteria	Oceanospirillales	Oleiphilaceae	Oleiphilus	unknown species	0	0	0	0	0	0	0	0	0	0	0	0	0	0	0	0	0	0	0	0	0	0	0	0	0	0	0	0	0	0	0	0	0	0	0	0	0	0	0	0	0	0
Cluster_1365	Bacteria	Planctomycetes	Planctomycetacia	Planctomycetales	Planctomycetaceae	Rhodopirellula	unknown species	236	0	0	0	0	0	0	0	0	0	0	0	0	0	141	0	0	0	0	0	0	0	0	0	0	0	0	0	0	263	0	0	0	0	0	0	0	0	0	0	0	0
Cluster_1366	Bacteria	Planctomycetes	OM190	unknown order	unknown family	unknown genus	unknown species	0	0	0	0	0	0	0	0	0	0	0	0	0	0	0	0	0	0	0	0	0	0	0	0	0	0	0	0	0	466	0	0	0	0	0	0	0	0	0	0	0	0
Cluster_1367	Bacteria	Bacteroidetes	Sphingobacteriia	Sphingobacteriales	Saprospiraceae	Lewinella	unknown species	0	0	0	0	0	0	0	0	0	0	0	0	0	0	0	0	0	0	0	0	0	0	0	2	0	0	0	0	0	0	0	0	0	0	0	0	0	0	0	0	0	0
Cluster_1368	Bacteria	Planctomycetes	Planctomycetacia	Planctomycetales	Planctomycetaceae	Rhodopirellula	unknown species	0	0	0	0	0	0	0	0	0	0	0	0	0	0	0	0	0	0	0	0	0	0	0	0	0	0	0	0	0	0	0	0	0	0	0	0	0	0	0	0	0	0
Cluster_1369	Bacteria	Proteobacteria	Alphaproteobacteria	Parvularculales	Parvularculaceae	unknown genus	unknown species	0	0	0	0	0	0	0	0	0	0	0	0	0	0	0	0	0	0	0	0	0	380	0	0	0	0	0	0	0	0	0	0	0	0	0	0	0	0	0	0	0	0
Cluster_1371	Bacteria	Proteobacteria	Gammaproteobacteria	Alteromonadales	Alteromonadaceae	Paraglaciecola	unknown species	0	0	0	0	0	0	0	0	0	0	0	0	0	0	0	0	0	0	0	0	0	0	0	0	0	0	0	0	0	0	0	0	0	0	0	0	0	0	0	0	5	16
Cluster_1372	Bacteria	Bacteroidetes	Flavobacteriia	Flavobacteriales	Cryomorphaceae	Fluviicola	Multi-affiliation	0	0	0	0	0	0	0	0	0	0	0	0	0	0	0	0	0	0	0	0	0	0	0	0	0	0	0	0	0	0	0	0	0	0	0	0	8	0	0	0	0	0
Cluster_1373	Bacteria	Proteobacteria	Alphaproteobacteria	Alphaproteobacteria Incertae Sedis	unknown family	unknown genus	unknown species	0	0	0	0	0	0	0	0	0	0	0	0	0	0	0	0	0	0	0	0	0	0	0	0	0	0	0	0	0	0	0	0	0	0	0	0	0	0	0	0	0	0
Cluster_1374	Bacteria	Proteobacteria	Gammaproteobacteria	Oceanospirillales	Oceanospirillaceae	Amphritea	unknown species	0	0	0	0	0	0	0	0	0	0	0	0	44	0	43	4	32	22	6	0	47	0	0	0	0	0	0	0	0	0	0	0	0	0	46	0	20	18	33	3	9	22
Cluster_1375	Bacteria	Verrucomicrobia	OPB35 soil group	unknown order	unknown family	unknown genus	unknown species	0	0	0	0	0	0	0	0	0	0	0	0	0	0	0	0	0	0	0	0	0	0	0	1	0	0	0	0	0	0	0	0	0	0	0	0	0	0	45	0	0	0
Cluster_1376	Bacteria	Proteobacteria	Gammaproteobacteria	Vibrionales	Vibrionaceae	Aliivibrio	Multi-affiliation	0	0	0	0	0	562	0	0	0	0	0	0	0	0	0	9	18	92	12	36	0	0	0	0	0	0	0	0	0	0	0	0	0	21	0	111	23	0	8	28	0	87
Cluster_1377	Bacteria	Bacteroidetes	Flavobacteriia	Flavobacteriales	Flavobacteriaceae	Tenacibaculum	Multi-affiliation	0	1	0	0	0	0	0	0	0	0	0	0	0	0	0	0	0	0	0	0	0	0	0	0	0	0	0	0	0	0	0	0	0	0	0	0	0	0	0	0	0	0
Cluster_1378	Bacteria	Proteobacteria	Deltaproteobacteria	Myxococcales	Blfdi19	unknown genus	unknown species	0	0	0	0	0	0	0	0	0	0	0	222	0	0	0	0	0	0	0	0	0	0	0	0	0	0	0	0	0	0	0	0	0	0	0	0	0	0	0	0	0	0
Cluster_1380	Bacteria	Proteobacteria	Alphaproteobacteria	4-Org1-14	unknown family	unknown genus	unknown species	0	0	0	0	0	0	0	0	0	0	0	0	0	0	0	0	0	0	0	0	0	0	0	0	0	0	0	0	0	0	0	0	0	0	0	0	0	0	0	0	0	0
Cluster_1381	Bacteria	Bacteroidetes	Flavobacteriia	Flavobacteriales	Flavobacteriaceae	unknown genus	unknown species	0	0	0	0	0	0	0	0	0	0	0	0	0	0	0	0	0	0	0	0	0	0	0	0	0	0	0	0	0	0	0	0	0	0	0	0	0	0	0	0	0	0
Cluster_1382	Bacteria	Proteobacteria	Alphaproteobacteria	Rhodospirillales	Rhodospirillaceae	unknown genus	unknown species	0	0	0	0	0	0	0	0	0	0	0	0	0	0	0	0	0	0	0	0	0	0	0	0	0	0	0	0	0	0	0	0	0	0	0	0	0	0	0	0	0	0
Cluster_1383	Bacteria	Proteobacteria	Alphaproteobacteria	Rhodospirillales	Rhodospirillaceae	unknown genus	marine metagenome	0	0	0	0	0	0	0	0	0	0	0	0	0	0	55	144	39	1	139	238	94	0	0	0	0	0	0	0	0	0	0	0	0	0	0	0	65	84	68	18	72	19
Cluster_1384	Bacteria	Proteobacteria	Alphaproteobacteria	Alphaproteobacteria Incertae Sedis	unknown family	unknown genus	unknown species	0	0	0	0	0	0	0	0	0	0	0	0	0	0	0	0	0	0	0	0	0	0	0	0	0	0	0	0	0	0	0	0	0	0	0	0	0	0	0	0	0	0
Cluster_1386	Bacteria	Proteobacteria	Alphaproteobacteria	Rhizobiales	OCS116 clade	unknown genus	unknown species	0	0	0	0	0	0	0	0	0	0	0	0	0	0	0	0	0	0	0	0	0	0	0	0	0	0	0	0	0	0	0	0	0	0	0	0	0	0	0	0	0	0
Cluster_1387	Bacteria	Proteobacteria	Gammaproteobacteria	KI89A clade	unknown family	unknown genus	unknown species	0	0	0	0	0	547	0	0	0	0	0	0	0	0	0	0	0	0	0	0	0	0	0	0	0	0	0	0	0	125	0	0	0	0	0	0	0	7	17	0	0	0
Cluster_1389	Bacteria	Chloroflexi	Ardenticatenia	Ardenticatenales	unknown family	unknown genus	unknown species	0	0	0	0	0	0	0	0	0	0	0	0	0	0	0	0	0	0	0	0	0	0	0	0	0	0	0	0	0	0	0	0	0	101	0	0	0	0	0	0	0	0
Cluster_1390	Bacteria	Proteobacteria	Gammaproteobacteria	Oceanospirillales	Oceanospirillaceae	Marinomonas	Marinomonas aquimarina	0	0	0	0	0	0	0	0	0	0	0	0	0	0	0	0	0	0	0	0	0	0	0	0	0	0	0	0	0	0	0	0	0	0	0	0	0	0	0	0	0	0
Cluster_1392	Bacteria	Proteobacteria	Alphaproteobacteria	Alphaproteobacteria Incertae Sedis	unknown family	unknown genus	unknown species	0	0	0	0	0	0	0	0	0	0	0	0	0	0	0	0	0	0	0	0	0	0	0	0	0	0	0	0	0	0	0	0	0	0	0	0	0	0	0	0	0	0
Cluster_1393	Bacteria	Actinobacteria	Acidimicrobiia	Acidimicrobiales	Iamiaceae	Iamia	Aquihabitans daechungensis	0	0	0	0	0	0	0	0	339	0	0	0	0	0	0	0	0	0	0	20	0	0	0	0	0	0	0	0	0	0	0	0	0	0	0	0	0	0	0	0	0	0
Cluster_1396	Bacteria	Proteobacteria	Alphaproteobacteria	Rickettsiales	SM2D12	unknown genus	unknown species	0	0	0	0	0	0	0	0	0	0	0	0	0	0	0	0	0	0	0	0	0	0	0	0	0	0	0	0	0	0	0	0	0	0	0	0	0	0	0	0	0	0
Cluster_1397	Bacteria	Verrucomicrobia	Opitutae	Puniceicoccales	Puniceicoccaceae	Pelagicoccus	unknown species	0	0	0	0	0	0	0	0	0	0	0	0	0	0	0	0	0	0	0	0	0	0	0	0	0	0	0	0	0	413	0	0	0	0	0	0	44	0	0	0	0	1
Cluster_1399	Bacteria	Planctomycetes	Planctomycetacia	Planctomycetales	Planctomycetaceae	Blastopirellula	unknown species	0	0	0	0	0	0	0	0	0	0	270	0	0	0	0	0	0	0	0	0	0	0	0	0	0	180	0	0	0	0	0	0	0	0	19	0	0	0	0	0	0	0
Cluster_1400	Bacteria	Proteobacteria	Alphaproteobacteria	Rhodospirillales	Rhodospirillaceae	unknown genus	marine metagenome	0	0	0	0	0	0	0	0	0	0	0	0	0	134	0	203	40	32	4	51	19	0	0	0	0	0	0	0	0	0	0	0	0	0	78	0	66	0	0	15	20	52
Cluster_1403	Bacteria	Tenericutes	Mollicutes	Mycoplasmatales	Mycoplasmataceae	unknown genus	unknown species	0	0	0	1	0	0	0	4	3	0	0	1	2	0	2	0	0	0	0	0	0	0	0	0	3	6	1	3	7	2	2	0	0	0	0	0	0	0	0	0	0	0
Cluster_1405	Bacteria	Proteobacteria	Alphaproteobacteria	Parvularculales	Parvularculaceae	unknown genus	rock porewater metagenome	0	1	0	0	0	0	0	0	0	0	0	0	0	0	0	0	0	0	0	0	0	0	0	0	0	0	0	0	0	0	0	0	0	0	0	0	0	0	0	0	0	0
Cluster_1406	Bacteria	SBR1093	unknown class	unknown order	unknown family	unknown genus	unknown species	0	0	0	0	0	0	0	0	0	0	0	0	0	0	67	0	0	0	0	0	0	0	0	0	0	336	0	0	0	0	0	0	0	0	0	0	0	0	0	0	0	0
Cluster_1407	Bacteria	Proteobacteria	Gammaproteobacteria	Oceanospirillales	Oceanospirillaceae	Oleibacter	unknown species	0	0	0	0	0	0	0	0	0	0	0	0	0	0	0	0	0	0	0	0	0	0	0	0	0	0	0	0	0	0	0	0	0	0	0	0	0	0	0	0	0	0
Cluster_1408	Bacteria	Proteobacteria	Alphaproteobacteria	Rhodobacterales	Rhodobacteraceae	Roseibacterium	unknown species	0	0	0	0	0	0	0	0	0	0	0	0	0	0	0	0	0	0	0	0	0	0	0	0	0	0	0	0	0	0	0	0	0	0	0	0	0	0	0	0	0	0
Cluster_1409	Bacteria	Firmicutes	Clostridia	Clostridiales	Peptostreptococcaceae	Peptoclostridium	unknown species	0	0	0	0	0	0	0	0	0	0	0	0	0	0	0	427	328	0	13	34	223	0	0	0	0	0	0	0	0	0	0	0	0	0	0	0	0	0	0	84	72	180
Cluster_1410	Bacteria	Proteobacteria	Deltaproteobacteria	Bradymonadales	unknown family	unknown genus	unknown species	0	0	0	0	0	0	0	0	0	0	0	0	0	0	0	7	37	0	0	0	0	0	0	0	0	0	0	0	0	0	0	0	0	27	0	0	0	0	0	0	14	0
Cluster_1411	Bacteria	Proteobacteria	Alphaproteobacteria	Alphaproteobacteria Incertae Sedis	unknown family	unknown genus	unknown species	0	0	0	0	0	0	0	0	0	0	0	0	0	0	0	0	0	0	0	0	0	0	0	1	0	0	0	0	0	0	0	0	0	0	0	0	0	0	0	0	0	0
Cluster_1413	Bacteria	Tenericutes	Mollicutes	Mycoplasmatales	Mycoplasmataceae	unknown genus	unknown species	7	1	0	8	1	0	7	4	5	0	2	2	8	0	12	0	0	1	0	0	0	2	6	4	15	19	0	12	20	11	8	1	2	0	0	0	1	2	0	0	1	0
Cluster_1415	Bacteria	Proteobacteria	Alphaproteobacteria	Rhodobacterales	Rhodobacteraceae	Jannaschia	Jannaschia sp.	0	0	0	0	0	0	0	0	0	0	0	0	0	0	0	0	0	0	0	0	0	0	0	0	0	0	0	0	0	0	0	0	0	0	0	0	0	0	0	0	0	0
Cluster_1416	Bacteria	Planctomycetes	OM190	unknown order	unknown family	unknown genus	unknown species	0	0	0	0	0	0	0	0	0	0	0	0	0	0	0	0	0	0	0	0	0	0	0	0	0	0	0	0	0	0	0	0	0	0	0	0	0	0	0	0	0	0
Cluster_1417	Bacteria	Chloroflexi	Ardenticatenia	unknown order	unknown family	unknown genus	unknown species	0	0	0	0	0	0	0	0	0	0	0	0	0	0	0	0	0	0	0	0	0	254	0	0	0	0	0	0	0	0	0	0	0	0	91	0	0	0	0	0	10	0
Cluster_1418	Bacteria	Bacteroidetes	Cytophagia	Cytophagales	Cytophagaceae	Hymenobacter	unknown species	0	0	0	0	0	0	0	0	0	0	0	0	0	0	0	0	0	0	0	0	0	0	0	0	0	1	0	0	0	0	0	0	0	0	0	0	0	0	0	0	0	0
Cluster_1420	Bacteria	Proteobacteria	Gammaproteobacteria	Cellvibrionales	Cellvibrionaceae	unknown genus	unknown species	4	0	0	2	3	4	10	21	2	4	2	6	24	6	11	0	1	4	0	0	0	1	1	1	6	15	5	7	36	23	25	3	8	2	6	12	2	0	2	0	1	0
Cluster_1421	Bacteria	Proteobacteria	Gammaproteobacteria	KI89A clade	unknown family	unknown genus	unknown species	0	0	0	0	0	0	0	0	0	0	0	0	0	0	0	1	0	0	0	0	0	0	0	0	0	278	0	1	0	0	0	243	0	0	0	0	0	0	0	0	0	0
Cluster_1422	Bacteria	Proteobacteria	Deltaproteobacteria	Bdellovibrionales	Bdellovibrionaceae	OM27 clade	unknown species	0	0	0	0	0	0	0	0	0	0	0	0	0	0	0	5	0	0	0	0	0	0	0	0	0	0	0	0	105	0	0	0	222	0	0	0	0	0	0	0	9	0
Cluster_1423	Bacteria	Proteobacteria	SPOTSOCT00m83	unknown order	unknown family	unknown genus	unknown species	0	0	0	0	0	0	0	107	0	0	0	1	0	0	0	0	0	0	0	0	0	0	0	0	0	167	0	208	0	0	0	0	0	0	0	0	0	0	0	0	0	0
Cluster_1424	Bacteria	Planctomycetes	BD7-11	unknown order	unknown family	unknown genus	unknown species	0	0	0	0	0	0	0	0	0	0	0	0	0	0	0	0	0	0	0	0	0	0	0	0	0	0	0	0	0	0	0	0	0	0	0	0	0	0	0	0	0	0
Cluster_1425	Bacteria	Proteobacteria	Alphaproteobacteria	Rhodobacterales	Rhodobacteraceae	Roseobacter clade NAC11-7 lineage	unknown species	0	0	0	56	0	0	0	0	0	0	0	0	0	0	252	0	0	0	0	0	45	0	189	0	0	0	0	0	0	0	0	41	0	0	0	0	0	0	0	0	30	0
Cluster_1426	Bacteria	Bacteroidetes	Sphingobacteriia	Sphingobacteriales	Saprospiraceae	Portibacter	unknown species	0	0	0	0	0	0	0	0	0	0	0	0	0	0	0	0	0	0	0	0	0	0	0	0	0	0	0	0	0	0	0	0	0	0	0	0	0	0	0	0	0	0
Cluster_1428	Bacteria	Planctomycetes	Planctomycetacia	Planctomycetales	Planctomycetaceae	Planctomyces	unknown species	0	0	0	0	0	0	0	0	0	0	0	0	0	0	0	0	0	0	0	0	0	0	0	0	0	0	0	0	0	0	0	0	0	0	0	0	0	0	0	0	0	0
Cluster_1429	Bacteria	Proteobacteria	Deltaproteobacteria	Myxococcales	P3OB-42	unknown genus	unknown species	0	0	0	0	0	0	0	0	0	0	0	0	0	0	0	0	0	0	0	0	0	0	0	0	0	0	0	0	0	0	0	0	0	0	0	28	15	0	0	8	0	0
Cluster_1430	Bacteria	Proteobacteria	Gammaproteobacteria	Vibrionales	Vibrionaceae	Multi-affiliation	Multi-affiliation	0	0	0	0	0	0	0	0	0	0	0	0	0	0	0	0	2	0	0	0	0	0	0	0	0	0	0	0	0	0	0	0	0	17	2	5	0	0	0	0	1	0
Cluster_1432	Bacteria	Bacteroidetes	Cytophagia	Cytophagales	Flammeovirgaceae	unknown genus	unknown species	0	0	0	0	0	0	0	0	0	0	0	0	0	0	0	0	0	0	27	13	0	0	0	0	0	0	0	0	0	0	0	0	0	0	0	0	37	21	50	87	303	118
Cluster_1433	Bacteria	Planctomycetes	028H05-P-BN-P5	unknown order	unknown family	unknown genus	unknown species	0	0	0	0	0	0	0	0	0	0	0	0	0	0	0	0	0	0	0	0	0	0	0	0	0	398	0	0	0	0	0	0	0	0	0	0	0	0	0	0	0	0
Cluster_1434	Bacteria	Proteobacteria	Alphaproteobacteria	Rhizobiales	Aurantimonadaceae	Martelella	Multi-affiliation	0	0	0	0	0	0	0	0	0	0	0	0	0	0	0	0	0	0	0	0	0	0	0	0	0	0	180	0	0	0	0	0	0	0	0	0	0	0	0	0	0	0
Cluster_1435	Bacteria	Planctomycetes	Planctomycetacia	Planctomycetales	Planctomycetaceae	Blastopirellula	unknown species	0	0	0	0	0	0	0	0	0	0	0	0	0	0	0	0	0	0	0	0	0	0	0	0	0	0	0	0	0	0	0	0	0	0	0	0	0	0	0	0	0	0
Cluster_1436	Bacteria	Bacteroidetes	Sphingobacteriia	Sphingobacteriales	Saprospiraceae	unknown genus	unknown species	0	554	0	0	0	0	0	0	0	0	332	0	0	0	0	0	0	0	0	0	0	0	0	0	0	0	0	0	0	0	0	0	0	0	0	0	0	0	0	0	0	0
Cluster_1437	Bacteria	Proteobacteria	Alphaproteobacteria	Rhodospirillales	Rhodospirillaceae	unknown genus	unknown species	283	0	0	0	0	0	0	0	0	0	0	0	0	0	0	0	0	0	0	0	0	0	0	0	0	0	0	0	0	0	0	0	0	0	0	0	0	0	0	0	0	0
Cluster_1438	Bacteria	Proteobacteria	Alphaproteobacteria	Rhodobacterales	Rhodobacteraceae	Multi-affiliation	Multi-affiliation	0	0	0	0	0	0	0	0	0	204	0	0	0	0	0	0	0	8	0	0	0	0	0	0	0	104	0	0	0	0	0	0	0	0	0	0	0	0	0	1	0	0
Cluster_1442	Bacteria	Planctomycetes	Planctomycetacia	Planctomycetales	Planctomycetaceae	Planctomyces	unknown species	0	0	0	0	0	0	0	0	0	0	0	0	0	0	0	0	0	0	0	0	0	0	0	0	0	0	0	0	0	0	0	0	0	0	0	0	0	0	0	0	0	0
Cluster_1444	Bacteria	Planctomycetes	Phycisphaerae	Phycisphaerales	Phycisphaeraceae	unknown genus	unknown species	0	0	0	0	0	0	0	0	0	0	0	0	0	413	0	0	0	0	0	0	0	0	0	0	0	0	0	0	0	0	0	0	0	0	0	0	0	0	0	0	0	0
Cluster_1445	Bacteria	Actinobacteria	Acidimicrobiia	Acidimicrobiales	Acidimicrobiaceae	Ilumatobacter	Multi-affiliation	0	0	0	0	0	0	285	271	0	0	0	50	0	34	0	0	0	0	0	0	0	0	0	0	0	0	0	0	0	80	0	0	0	0	0	0	0	0	0	0	0	0
Cluster_1446	Bacteria	Proteobacteria	Gammaproteobacteria	Alteromonadales	Psychromonadaceae	Psychromonas	Multi-affiliation	0	0	0	0	0	0	0	0	0	0	0	0	62	11	80	19	49	66	38	16	19	0	0	0	0	0	0	0	0	0	0	0	0	88	60	90	151	107	146	96	64	28
Cluster_1448	Bacteria	Proteobacteria	Gammaproteobacteria	Cellvibrionales	Cellvibrionaceae	unknown genus	unknown species	0	0	0	0	2	0	3	10	0	0	4	2	75	19	58	7	10	29	2	3	3	0	1	0	1	0	1	2	19	6	5	0	0	215	161	230	61	36	78	32	14	2
Cluster_1450	Bacteria	Bacteroidetes	Flavobacteriia	Flavobacteriales	NS9 marine group	unknown genus	unknown species	0	0	0	0	0	0	0	0	0	0	0	0	0	0	0	0	0	0	0	0	0	0	0	0	0	0	0	0	0	0	0	0	0	0	0	0	0	0	0	0	0	0
Cluster_1451	Bacteria	Planctomycetes	028H05-P-BN-P5	unknown order	unknown family	unknown genus	unknown species	0	0	0	0	0	0	0	0	0	0	0	0	0	0	0	0	0	0	0	0	0	0	0	0	0	0	0	0	0	0	414	0	0	0	0	0	0	0	0	0	0	0
Cluster_1452	Bacteria	Verrucomicrobia	Verrucomicrobiae	Verrucomicrobiales	DEV007	unknown genus	unknown species	0	0	0	0	0	0	0	0	0	0	0	0	0	0	0	0	0	0	36	0	74	0	0	0	0	0	0	0	0	0	0	0	274	0	0	0	0	0	0	0	0	0
Cluster_1453	Bacteria	Gracilibacteria	unknown class	unknown order	unknown family	unknown genus	marine metagenome	0	0	0	0	0	0	0	0	0	0	0	0	0	0	0	0	0	0	0	0	0	0	0	0	0	0	0	0	0	0	0	0	0	0	0	0	0	0	0	0	0	0
Cluster_1454	Bacteria	Proteobacteria	Gammaproteobacteria	Alteromonadales	Multi-affiliation	Multi-affiliation	Multi-affiliation	0	0	0	0	0	0	0	0	0	0	0	0	3	2	1	62	63	84	105	80	76	0	0	0	0	0	0	0	0	0	0	0	0	8	13	4	90	57	64	103	166	140
Cluster_1455	Bacteria	Bacteroidetes	Flavobacteriia	Flavobacteriales	Flavobacteriaceae	Pseudofulvibacter	unknown species	6	0	0	0	2	1	0	1	0	0	0	0	1	0	0	0	0	0	0	0	0	0	0	0	0	0	0	0	6	0	8	0	0	0	4	1	0	0	0	0	0	1
Cluster_1456	Bacteria	Bacteroidetes	Flavobacteriia	Flavobacteriales	Cryomorphaceae	unknown genus	unknown species	0	0	0	0	0	0	0	0	0	0	0	0	0	0	0	0	0	0	0	0	0	0	0	0	0	0	0	0	0	0	0	0	0	0	0	0	0	0	0	0	0	0
Cluster_1458	Bacteria	Parcubacteria	unknown class	unknown order	unknown family	unknown genus	unknown species	0	0	0	0	0	0	0	0	0	0	0	447	0	0	0	0	0	0	0	0	0	0	0	0	0	0	0	0	0	0	0	0	0	0	0	0	0	0	0	0	0	0
Cluster_1460	Bacteria	Proteobacteria	Alphaproteobacteria	Rhodobacterales	Rhodobacteraceae	unknown genus	unknown species	0	0	0	0	0	0	0	0	0	0	0	0	0	0	0	0	0	0	0	0	0	0	0	0	0	0	0	0	0	0	0	0	0	0	0	0	0	0	0	0	0	0
Cluster_1461	Bacteria	Proteobacteria	Gammaproteobacteria	Alteromonadales	Colwelliaceae	Colwellia	unknown species	0	0	0	0	0	0	0	0	0	0	0	0	67	0	40	17	38	60	24	26	74	0	0	0	0	0	0	0	0	0	0	0	0	35	14	0	12	37	0	28	27	4
Cluster_1465	Bacteria	Bacteroidetes	Flavobacteriia	Flavobacteriales	Flavobacteriaceae	Multi-affiliation	Multi-affiliation	2	0	0	18	1	3	19	26	5	1	3	0	0	2	1	0	1	0	0	0	0	25	10	16	23	18	28	70	31	26	4	48	13	4	5	2	2	0	1	0	2	0
Cluster_1466	Bacteria	Proteobacteria	Deltaproteobacteria	Myxococcales	Nannocystaceae	unknown genus	unknown species	0	0	0	0	0	0	0	0	0	0	0	0	0	0	0	0	0	0	0	0	0	0	0	0	0	0	0	0	0	0	0	0	0	0	0	0	0	0	0	0	0	0
Cluster_1467	Bacteria	Proteobacteria	Alphaproteobacteria	Parvularculales	Parvularculaceae	unknown genus	unknown species	0	0	0	0	0	0	0	0	0	0	0	0	0	0	0	0	0	0	0	0	0	0	0	0	0	0	0	0	0	0	0	0	1	0	0	0	0	0	0	0	0	0
Cluster_1468	Bacteria	Proteobacteria	Alphaproteobacteria	Rhizobiales	Rhodobiaceae	unknown genus	unknown species	0	0	0	0	0	0	0	0	0	0	0	0	0	0	24	0	0	7	0	0	0	0	0	0	0	325	0	0	0	0	0	0	0	0	0	0	0	0	0	0	0	0
Cluster_1470	Bacteria	Verrucomicrobia	Verrucomicrobiae	Verrucomicrobiales	DEV007	unknown genus	unknown species	0	287	0	0	0	0	204	0	0	0	0	0	0	0	0	0	0	21	0	0	0	0	0	0	0	0	0	0	82	234	0	0	0	0	0	0	0	0	0	0	0	0
Cluster_1471	Bacteria	Proteobacteria	Alphaproteobacteria	Alphaproteobacteria Incertae Sedis	unknown family	unknown genus	unknown species	0	0	0	0	0	0	0	0	0	0	0	0	0	0	0	0	0	0	0	0	0	0	0	0	0	0	0	0	0	0	0	0	0	0	0	0	0	0	0	0	0	0
Cluster_1472	Bacteria	Proteobacteria	Deltaproteobacteria	SAR324 clade(Marine group B)	unknown family	unknown genus	unknown species	0	0	0	0	0	0	0	0	0	0	0	0	0	0	0	0	0	0	0	0	0	0	0	0	0	0	0	0	0	0	0	0	0	0	0	0	0	0	0	0	0	0
Cluster_1473	Bacteria	Proteobacteria	Gammaproteobacteria	Thiotrichales	1G93	unknown genus	unknown species	0	0	0	0	0	0	0	0	0	0	0	0	0	0	0	0	0	0	0	0	0	0	0	0	0	0	0	0	165	0	0	0	0	0	12	0	0	0	0	0	1	0
Cluster_1474	Bacteria	Tenericutes	Mollicutes	Mycoplasmatales	Mycoplasmataceae	unknown genus	unknown species	0	0	0	4	0	2	0	0	3	0	0	0	3	0	0	0	0	0	0	0	0	0	0	0	0	4	1	7	2	0	7	0	2	0	0	0	0	0	0	0	0	0
Cluster_1475	Bacteria	Proteobacteria	Gammaproteobacteria	Alteromonadales	Colwelliaceae	Thalassotalea	unknown species	0	0	0	0	0	0	0	0	0	0	0	0	78	0	133	11	56	158	36	24	4	0	1	0	0	0	0	0	0	0	0	0	0	33	81	15	59	26	59	41	61	57
Cluster_1477	Bacteria	Bacteroidetes	Flavobacteriia	Flavobacteriales	Cryomorphaceae	Salinirepens	unknown species	0	0	0	0	0	0	0	0	0	1	0	0	2	4	3	6	6	10	32	12	5	0	0	0	0	0	1	0	0	0	0	0	0	29	90	33	130	66	110	167	239	93
Cluster_1479	Bacteria	Proteobacteria	Gammaproteobacteria	Xanthomonadales	JTB255 marine benthic group	unknown genus	unknown species	0	1	0	0	0	0	0	0	0	0	0	0	0	0	0	0	0	0	0	0	0	0	0	0	0	0	0	0	0	0	0	0	0	0	0	0	0	0	0	0	0	0
Cluster_1480	Bacteria	Bacteroidetes	Flavobacteriia	Flavobacteriales	Flavobacteriaceae	Maritimimonas	unknown species	0	0	0	0	0	0	0	0	0	0	0	0	0	0	89	10	0	0	0	0	0	0	0	0	0	236	0	0	0	0	0	0	0	0	82	0	0	15	21	15	4	0
Cluster_1481	Bacteria	Actinobacteria	Actinobacteria	Corynebacteriales	Corynebacteriaceae	Multi-affiliation	Multi-affiliation	0	0	0	0	0	0	0	0	0	0	0	0	0	0	0	1	0	0	0	0	0	0	0	0	0	0	0	0	0	0	0	0	0	0	4	0	0	0	0	0	0	0
Cluster_1482	Bacteria	Proteobacteria	Alphaproteobacteria	Rhizobiales	Hyphomicrobiaceae	Filomicrobium	unknown species	0	0	0	0	0	0	0	0	0	0	0	0	0	0	0	0	0	0	0	0	0	0	0	0	0	0	0	0	0	0	0	0	329	0	0	0	0	0	0	0	0	0
Cluster_1484	Bacteria	Proteobacteria	Gammaproteobacteria	Alteromonadales	Psychromonadaceae	Psychromonas	Psychromonas sp.	10	0	0	3	2	1	15	8	1	0	0	4	3	3	10	0	2	1	0	0	2	2	1	0	0	0	6	8	18	1	16	0	0	11	41	15	7	10	10	7	3	1
Cluster_1485	Bacteria	Planctomycetes	Phycisphaerae	Phycisphaerales	Phycisphaeraceae	SM1A02	unknown species	0	0	0	0	0	0	0	0	0	0	0	0	0	0	0	0	0	0	0	0	0	0	0	0	0	0	0	0	0	0	0	0	0	0	0	1	0	0	0	0	0	0
Cluster_1486	Bacteria	Proteobacteria	Epsilonproteobacteria	Campylobacterales	Campylobacteraceae	Arcobacter	unknown species	0	0	0	0	0	0	0	0	0	0	0	0	0	0	0	0	0	0	0	0	0	0	0	0	0	1	0	0	0	0	0	0	0	0	0	0	0	0	0	2	11	0
Cluster_1487	Bacteria	Proteobacteria	Gammaproteobacteria	Vibrionales	Vibrionaceae	Multi-affiliation	Multi-affiliation	0	0	0	0	0	0	0	0	0	0	0	0	0	0	0	1	0	0	5	7	0	0	0	0	0	0	0	0	0	0	0	0	0	0	0	0	0	0	0	0	0	0
Cluster_1489	Bacteria	Proteobacteria	Alphaproteobacteria	Alphaproteobacteria Incertae Sedis	unknown family	unknown genus	unknown species	0	0	0	0	0	0	0	0	0	0	0	0	0	0	0	0	0	0	0	0	0	0	0	0	0	0	0	0	0	0	0	0	0	0	0	0	0	0	0	0	0	0
Cluster_1490	Bacteria	Proteobacteria	Gammaproteobacteria	Pseudomonadales	Moraxellaceae	Psychrobacter	Multi-affiliation	0	0	0	0	0	0	0	0	0	0	0	0	0	0	0	0	0	0	0	0	0	0	0	0	0	0	0	0	0	0	0	0	0	0	0	0	0	0	0	0	0	0
Cluster_1492	Bacteria	Bacteroidetes	Flavobacteriia	Flavobacteriales	Flavobacteriaceae	unknown genus	unknown species	0	0	0	0	0	0	0	0	0	0	0	0	0	0	0	0	0	0	0	0	0	0	0	0	0	1	0	0	0	0	0	0	0	0	0	0	0	0	0	0	0	0
Cluster_1493	Bacteria	Actinobacteria	Actinobacteria	Micrococcales	Micrococcaceae	Arthrobacter	Multi-affiliation	0	0	0	0	0	0	0	0	0	0	0	0	0	0	0	0	0	0	0	0	0	0	0	0	0	0	0	0	0	0	0	0	0	0	0	0	0	0	0	0	0	0
Cluster_1495	Bacteria	Proteobacteria	Gammaproteobacteria	Chromatiales	Granulosicoccaceae	Granulosicoccus	unknown species	0	0	0	0	0	0	0	0	0	0	0	0	0	0	0	0	0	0	0	0	0	0	0	0	0	0	0	0	0	0	0	0	0	0	0	0	0	0	0	0	0	0
Cluster_1496	Bacteria	Proteobacteria	Gammaproteobacteria	Oceanospirillales	Oceanospirillaceae	Marinomonas	Marinomonas sp.	0	0	0	0	0	0	0	0	0	0	0	0	51	2	22	178	119	89	59	39	43	0	0	0	0	0	0	0	0	0	0	0	0	22	12	19	76	74	74	56	52	92
Cluster_1497	Bacteria	Planctomycetes	Planctomycetacia	Planctomycetales	Planctomycetaceae	Bythopirellula	unknown species	0	0	0	0	0	0	0	0	0	0	0	0	0	0	0	0	0	0	0	1	0	261	0	0	0	0	0	0	0	0	0	0	0	0	0	0	0	0	0	0	26	0
Cluster_1498	Bacteria	Actinobacteria	Actinobacteria	Micrococcales	Intrasporangiaceae	Ornithinicoccus	unknown species	0	0	0	0	0	0	0	0	0	0	0	0	0	0	0	0	0	0	0	0	0	0	0	0	0	0	0	0	0	0	0	0	0	0	0	0	0	0	0	0	0	0
Cluster_1499	Bacteria	Proteobacteria	Alphaproteobacteria	Rhodobacterales	Rhodobacteraceae	Paracoccus	Multi-affiliation	0	0	0	0	0	0	0	0	0	0	0	66	0	0	0	0	0	49	0	0	0	0	0	0	164	0	0	0	0	0	0	0	0	0	0	0	0	0	0	0	0	0
Cluster_1500	Bacteria	WS6	unknown class	unknown order	unknown family	unknown genus	unknown species	0	0	0	0	0	0	0	0	0	0	0	0	0	0	0	0	0	0	0	0	0	0	0	0	0	0	0	0	0	307	0	0	0	0	148	0	0	30	4	12	0	0
Cluster_1501	Bacteria	Proteobacteria	Gammaproteobacteria	Oceanospirillales	Oceanospirillaceae	Marinobacterium	unknown species	0	0	0	0	0	0	0	0	0	0	0	0	7	2	4	41	76	51	75	37	45	0	0	0	0	0	0	0	0	0	0	0	0	5	3	12	74	58	57	70	115	119
Cluster_1502	Bacteria	Acidobacteria	Holophagae	Subgroup 10	CA002	unknown genus	unknown species	0	667	0	0	0	0	0	0	0	0	344	0	0	0	0	0	0	0	0	0	0	0	0	2	0	0	156	0	33	0	0	0	122	0	0	0	0	0	0	5	0	0
Cluster_1503	Bacteria	Tenericutes	Mollicutes	Mycoplasmatales	Mycoplasmataceae	unknown genus	unknown species	2	2	0	4	3	0	2	4	4	0	0	2	5	2	4	0	3	0	0	0	0	1	3	2	10	17	5	7	11	7	6	4	2	0	0	0	2	0	3	0	0	0
Cluster_1504	Bacteria	Bacteroidetes	Flavobacteriia	Flavobacteriales	Flavobacteriaceae	Nonlabens	Nonlabens spongiae	0	0	0	0	0	0	0	0	0	0	0	0	0	0	0	0	0	0	0	0	0	0	0	0	0	0	0	0	0	0	0	0	0	0	0	0	0	0	0	0	0	0
Cluster_1505	Bacteria	Planctomycetes	Pla4 lineage	unknown order	unknown family	unknown genus	unknown species	0	0	0	0	0	0	0	0	0	0	0	0	0	0	0	0	0	0	0	0	0	0	0	0	0	0	0	0	0	0	0	0	0	0	0	0	0	0	0	0	0	0
Cluster_1507	Bacteria	Bacteroidetes	Sphingobacteriia	Sphingobacteriales	Saprospiraceae	unknown genus	unknown species	0	0	0	0	0	0	0	0	0	0	0	0	0	0	0	0	0	0	0	0	0	0	0	0	0	0	0	0	0	0	0	0	1	0	0	0	0	0	0	0	0	0
Cluster_1508	Bacteria	Bacteroidetes	Flavobacteriia	Flavobacteriales	Cryomorphaceae	unknown genus	unknown species	0	0	0	0	0	0	0	0	0	0	0	0	0	0	0	0	0	0	0	0	0	124	0	0	0	0	0	0	0	0	0	0	0	0	0	0	0	0	0	0	0	0
Cluster_1509	Bacteria	Proteobacteria	Gammaproteobacteria	Oceanospirillales	Oceanospirillaceae	Amphritea	Amphritea sp.	0	0	0	0	0	0	1	0	0	0	0	0	0	0	0	0	0	0	0	0	0	0	0	0	0	0	0	0	0	0	0	0	0	0	0	0	0	0	0	0	0	0
Cluster_1510	Bacteria	Proteobacteria	Gammaproteobacteria	Alteromonadales	Colwelliaceae	Colwellia	unknown species	0	0	0	0	0	0	0	0	0	0	0	0	0	0	39	21	35	72	18	53	53	0	0	0	0	1	0	0	0	0	0	0	0	0	0	55	0	0	0	15	8	11
Cluster_1512	Bacteria	Chloroflexi	Ardenticatenia	Ardenticatenales	unknown family	unknown genus	unknown species	0	0	0	0	0	0	638	0	0	0	0	0	0	0	0	0	0	0	0	0	0	0	0	0	0	0	0	0	0	0	0	0	0	0	0	0	26	0	0	0	0	0
Cluster_1513	Bacteria	Proteobacteria	Deltaproteobacteria	Myxococcales	Haliangiaceae	Haliangium	unknown species	0	0	0	0	0	0	0	0	0	0	0	0	0	0	0	0	0	0	0	0	0	0	0	0	0	0	0	0	0	0	0	0	0	0	0	0	0	0	0	0	0	0
Cluster_1514	Bacteria	Bacteroidetes	Sphingobacteriia	Sphingobacteriales	Saprospiraceae	Portibacter	unknown species	0	0	0	0	0	0	0	0	0	0	0	0	0	0	0	0	0	0	0	0	0	0	0	0	0	0	0	0	0	0	0	0	0	0	64	0	0	0	0	7	0	0
Cluster_1515	Bacteria	Proteobacteria	Alphaproteobacteria	Rhodobacterales	Rhodobacteraceae	unknown genus	unknown species	0	0	0	0	0	0	0	0	0	0	0	0	0	0	0	0	0	0	0	0	0	0	0	0	0	0	0	0	0	0	0	0	0	0	0	0	0	0	0	0	0	0
Cluster_1516	Bacteria	Proteobacteria	Alphaproteobacteria	Alphaproteobacteria Incertae Sedis	unknown family	unknown genus	unknown species	0	1027	0	0	0	0	0	0	0	0	0	0	0	0	0	0	0	0	0	0	0	0	0	0	0	0	0	0	0	0	0	0	0	0	0	0	0	0	0	0	0	0
Cluster_1517	Bacteria	Planctomycetes	Phycisphaerae	Phycisphaerales	Phycisphaeraceae	Urania-1B-19 marine sediment group	unknown species	0	0	0	0	0	0	0	0	0	0	0	0	0	0	0	0	0	0	0	63	0	0	0	0	0	0	0	0	0	0	0	0	0	0	0	0	0	0	0	0	0	0
Cluster_1518	Bacteria	Proteobacteria	Alphaproteobacteria	Rhizobiales	Phyllobacteriaceae	unknown genus	unknown species	0	0	0	0	0	0	0	0	0	0	0	0	0	0	0	0	0	0	0	0	0	0	0	0	0	0	0	0	0	0	0	0	0	0	0	0	0	0	0	0	0	0
Cluster_1520	Bacteria	Bacteroidetes	Flavobacteriia	Flavobacteriales	NS9 marine group	unknown genus	unknown species	0	0	0	0	0	0	0	0	0	0	0	0	0	0	0	0	0	0	0	0	0	0	0	0	0	0	0	0	0	0	0	0	0	0	0	0	0	0	0	0	0	0
Cluster_1521	Bacteria	Bacteroidetes	Sphingobacteriia	Sphingobacteriales	Saprospiraceae	Portibacter	unknown species	0	0	0	0	0	0	0	0	0	0	0	0	0	0	0	0	0	0	0	0	0	0	0	0	0	0	0	0	0	0	0	0	0	0	0	0	0	16	0	0	0	0
Cluster_1522	Bacteria	Planctomycetes	Planctomycetacia	Planctomycetales	Planctomycetaceae	Blastopirellula	unknown species	0	0	0	0	0	0	0	0	0	0	0	0	394	0	0	0	0	0	0	0	0	0	0	0	0	0	0	0	0	0	0	0	0	0	0	0	0	0	0	0	0	0
Cluster_1523	Bacteria	Actinobacteria	Actinobacteria	Micrococcales	Intrasporangiaceae	Janibacter	Janibacter anophelis	0	0	0	0	0	0	0	0	0	0	0	0	0	0	72	0	0	0	0	0	0	0	0	0	0	0	0	0	0	0	0	0	0	0	0	0	0	0	0	0	0	0
Cluster_1524	Bacteria	Bacteroidetes	Sphingobacteriia	Sphingobacteriales	Saprospiraceae	Portibacter	unknown species	0	0	0	0	0	0	0	0	0	0	0	0	0	0	0	0	0	0	0	0	0	0	0	0	0	0	0	0	0	0	0	0	0	0	0	0	0	0	0	0	0	0
Cluster_1525	Bacteria	Proteobacteria	Alphaproteobacteria	Rhodobacterales	Rhodobacteraceae	Maritimibacter	unknown species	6	0	0	0	0	0	0	0	0	5	0	0	2	1	2	0	2	1	4	3	0	2	0	1	0	4	2	2	4	6	0	0	7	1	18	0	18	8	4	9	14	7
Cluster_1526	Bacteria	Bacteroidetes	Flavobacteriia	Flavobacteriales	Flavobacteriaceae	Ulvibacter	unknown species	0	0	0	0	0	0	0	0	0	0	0	0	0	0	0	0	0	0	0	0	0	0	0	0	0	0	0	0	0	0	0	0	0	0	0	0	0	0	0	0	0	0
Cluster_1529	Bacteria	Verrucomicrobia	Verrucomicrobiae	Verrucomicrobiales	DEV007	unknown genus	unknown species	0	0	0	0	0	0	0	0	0	0	0	0	118	0	0	0	0	0	0	0	0	0	566	0	0	0	0	0	0	0	0	0	0	0	0	0	0	0	0	0	0	0
Cluster_1530	Bacteria	Planctomycetes	Phycisphaerae	Phycisphaerales	Phycisphaeraceae	SM1A02	unknown species	0	0	0	0	0	0	0	0	0	0	0	0	0	0	0	0	0	0	0	0	0	0	0	0	0	0	0	0	0	0	0	0	0	0	0	0	0	0	0	0	0	0
Cluster_1531	Bacteria	Spirochaetae	Spirochaetes	Spirochaetales	Spirochaetaceae	Spirochaeta 2	unknown species	0	0	0	0	0	0	0	0	0	0	0	0	0	0	0	0	84	0	15	0	248	0	0	0	0	0	0	0	0	0	0	0	0	0	0	0	0	0	0	0	0	0
Cluster_1532	Bacteria	Proteobacteria	Alphaproteobacteria	Rhodobacterales	Rhodobacteraceae	unknown genus	unknown species	0	0	0	0	0	0	0	0	0	0	0	0	0	0	0	0	0	0	0	0	0	0	0	0	0	0	0	0	0	284	0	0	0	0	0	0	0	0	0	0	0	0
Cluster_1533	Bacteria	Gracilibacteria	unknown class	unknown order	unknown family	unknown genus	unknown species	0	0	0	0	0	0	0	0	0	0	0	0	0	0	0	18	31	17	3	69	0	0	0	0	0	0	0	0	1	0	0	0	0	188	0	0	42	57	182	73	162	203
Cluster_1535	Bacteria	Bacteroidetes	Sphingobacteriia	Sphingobacteriales	Saprospiraceae	Lewinella	unknown species	0	0	0	0	0	0	0	0	0	0	0	0	0	0	0	0	29	0	0	0	0	0	0	566	0	0	0	0	0	0	0	0	0	0	0	0	0	0	0	0	0	0
Cluster_1536	Bacteria	Spirochaetae	Spirochaetes	Spirochaetales	Leptospiraceae	unknown genus	unknown species	0	0	0	0	0	0	0	0	0	0	0	774	0	0	0	0	0	0	0	0	0	0	0	0	0	0	0	0	0	0	0	0	0	0	0	0	0	0	0	0	0	0
Cluster_1537	Bacteria	Actinobacteria	Actinobacteria	Micrococcales	Intrasporangiaceae	Tetrasphaera	Multi-affiliation	0	0	0	0	0	0	0	0	0	0	0	0	0	0	0	0	0	0	0	0	0	0	0	0	0	0	0	0	0	0	0	0	0	0	0	0	0	0	0	0	0	0
Cluster_1538	Bacteria	Planctomycetes	Phycisphaerae	Phycisphaerales	Phycisphaeraceae	unknown genus	unknown species	0	0	0	0	0	0	0	0	0	0	0	0	0	0	0	0	0	0	0	0	0	0	0	0	0	0	0	0	0	0	0	0	0	0	0	0	0	0	0	0	0	0
Cluster_1539	Bacteria	Planctomycetes	Planctomycetacia	Planctomycetales	Planctomycetaceae	Bythopirellula	unknown species	0	0	0	0	0	0	0	0	0	0	0	0	0	0	0	0	0	0	0	0	0	0	0	0	0	0	0	0	0	0	0	0	0	0	0	0	0	0	0	0	0	0
Cluster_1540	Bacteria	Proteobacteria	Deltaproteobacteria	Myxococcales	Sandaracinaceae	Sandaracinus	unknown species	0	0	215	0	0	0	0	72	522	0	0	0	0	0	0	0	0	0	0	0	0	0	0	0	0	0	0	0	0	0	0	0	25	39	0	0	0	0	0	0	0	0
Cluster_1541	Bacteria	Bacteroidetes	Flavobacteriia	Flavobacteriales	Flavobacteriaceae	Aquimarina	Multi-affiliation	2	0	0	3	9	6	5	8	4	2	1	5	2	1	2	0	0	2	0	0	0	0	0	0	1	9	1	8	6	8	2	2	12	0	0	1	0	0	0	1	0	0
Cluster_1542	Bacteria	Proteobacteria	Gammaproteobacteria	unknown order	unknown family	unknown genus	unknown species	0	0	0	0	0	0	0	0	0	0	0	0	0	0	0	0	0	0	0	0	0	0	0	0	0	0	169	0	0	0	0	0	0	0	0	0	0	0	0	0	0	0
Cluster_1547	Bacteria	Proteobacteria	Gammaproteobacteria	Thiotrichales	Piscirickettsiaceae	unknown genus	unknown species	0	0	0	0	0	0	0	0	0	0	0	0	0	0	0	0	0	0	0	0	0	0	0	0	0	0	0	0	0	0	0	0	0	0	0	0	0	0	0	0	0	0
Cluster_1548	Bacteria	Bacteroidetes	Sphingobacteriia	Sphingobacteriales	Saprospiraceae	unknown genus	unknown species	0	0	0	0	0	0	341	0	0	0	0	0	0	228	0	0	0	0	2	0	37	0	0	0	0	0	0	0	0	0	0	0	0	57	0	0	3	0	28	0	0	0
Cluster_1549	Bacteria	Proteobacteria	Deltaproteobacteria	Bdellovibrionales	Bdellovibrionaceae	OM27 clade	unknown species	0	0	0	0	0	0	0	0	0	0	0	0	0	0	0	0	0	0	0	0	0	0	0	0	0	0	0	0	0	0	0	0	0	0	0	0	0	0	0	0	0	0
Cluster_1550	Bacteria	Proteobacteria	Gammaproteobacteria	Alteromonadales	Multi-affiliation	Multi-affiliation	Multi-affiliation	0	0	0	0	0	0	0	0	0	0	0	0	0	0	0	34	14	21	22	21	12	0	0	0	0	0	0	0	0	0	0	0	0	0	0	0	8	7	3	14	6	8
Cluster_1551	Bacteria	Planctomycetes	Planctomycetacia	Planctomycetales	Planctomycetaceae	Planctomyces	unknown species	0	0	0	0	0	0	0	0	0	0	0	0	0	0	0	0	0	0	0	0	0	0	0	0	0	0	0	0	0	0	0	0	0	0	0	0	0	0	0	0	0	0
Cluster_1552	Bacteria	Proteobacteria	Gammaproteobacteria	Xanthomonadales	JTB255 marine benthic group	unknown genus	unknown species	0	0	0	0	0	0	0	0	0	0	0	0	0	0	0	0	0	0	0	0	0	0	265	0	0	0	0	0	208	0	0	0	0	0	0	0	0	0	0	0	7	0
Cluster_1553	Bacteria	Proteobacteria	Deltaproteobacteria	Myxococcales	Blfdi19	unknown genus	unknown species	0	0	0	0	0	0	0	0	0	0	0	0	0	0	0	0	0	0	0	0	0	0	0	0	0	0	0	0	0	0	0	359	0	0	0	0	0	0	16	0	0	0
Cluster_1554	Bacteria	Proteobacteria	Gammaproteobacteria	Gammaproteobacteria Incertae Sedis	unknown family	unknown genus	unknown species	0	0	0	0	0	0	0	0	0	0	0	0	0	0	0	0	0	0	0	0	0	0	0	0	0	152	312	0	119	94	0	0	0	0	0	0	0	0	0	0	0	0
Cluster_1556	Bacteria	Bacteroidetes	Sphingobacteriia	Sphingobacteriales	Saprospiraceae	Lewinella	unknown species	0	0	0	0	0	0	0	0	0	0	0	0	0	0	0	0	0	0	0	0	0	0	0	448	0	0	0	0	0	0	0	0	0	0	0	0	0	0	0	0	0	22
Cluster_1557	Bacteria	Planctomycetes	Phycisphaerae	Phycisphaerales	Phycisphaeraceae	Phycisphaera	unknown species	0	0	0	0	0	0	0	0	0	0	0	0	0	0	0	0	0	0	0	0	0	0	0	0	0	0	0	0	0	364	0	0	0	0	0	0	0	0	0	0	0	0
Cluster_1558	Bacteria	Proteobacteria	Gammaproteobacteria	Oceanospirillales	Oceanospirillaceae	Oleibacter	unknown species	0	0	0	0	0	0	0	0	0	0	0	0	0	31	28	0	18	20	4	28	33	0	0	0	0	0	0	0	0	0	0	0	0	0	0	0	0	11	0	8	7	0
Cluster_1559	Bacteria	Planctomycetes	Planctomycetacia	Planctomycetales	Planctomycetaceae	Rhodopirellula	unknown species	0	1	0	0	0	0	0	0	0	0	259	0	0	0	0	0	0	0	0	0	0	0	562	0	0	0	0	0	0	0	0	0	0	0	0	0	19	0	0	0	0	0
Cluster_1560	Bacteria	Proteobacteria	Alphaproteobacteria	Rhodobacterales	Rhodobacteraceae	Multi-affiliation	Multi-affiliation	0	0	0	0	0	0	0	0	0	0	0	0	0	4	0	0	0	0	0	0	0	0	0	0	0	0	0	0	0	0	0	0	0	0	0	2	0	0	0	0	0	0
Cluster_1561	Bacteria	Firmicutes	Clostridia	Clostridiales	Family XII	Fusibacter	unknown species	0	0	0	0	0	0	0	0	0	0	0	0	0	0	0	6	0	0	74	14	35	0	0	0	0	0	0	0	0	0	0	0	0	0	0	0	171	62	234	124	147	32
Cluster_1562	Bacteria	Bacteroidetes	Sphingobacteriia	Sphingobacteriales	Saprospiraceae	Lewinella	unknown species	0	0	0	0	0	0	0	0	0	0	0	0	0	0	0	0	0	0	0	0	0	0	0	0	0	0	0	0	0	0	0	0	0	0	0	0	0	0	0	0	0	0
Cluster_1563	Bacteria	Tenericutes	Mollicutes	Mycoplasmatales	Mycoplasmataceae	unknown genus	unknown species	4	10	2	23	11	9	16	14	8	2	0	5	3	4	5	0	0	0	0	0	0	2	21	2	24	24	2	49	20	27	1	14	1	0	0	0	1	0	0	0	0	0
Cluster_1564	Bacteria	Proteobacteria	Gammaproteobacteria	Alteromonadales	Alteromonadaceae	Glaciecola	Multi-affiliation	0	0	0	0	0	0	0	0	0	0	0	0	0	0	0	0	0	16	2	1	25	0	0	0	0	0	0	0	0	0	0	0	0	0	47	100	0	10	33	16	3	11
Cluster_1566	Bacteria	Bacteroidetes	Flavobacteriia	Flavobacteriales	Flavobacteriaceae	Marixanthomonas	Jejudonia sp.	0	0	0	0	0	0	0	0	0	0	0	0	0	0	0	0	0	0	0	0	0	0	0	456	0	0	0	0	0	0	0	0	0	0	0	0	0	0	0	0	0	0
Cluster_1568	Bacteria	Bacteroidetes	Bacteroidetes Incertae Sedis	Order II	Rhodothermaceae	unknown genus	unknown species	0	0	0	0	0	0	0	0	0	0	0	0	0	0	0	0	0	0	0	0	0	0	0	0	0	0	0	0	0	0	0	0	0	0	0	0	0	0	0	0	0	0
Cluster_1569	Bacteria	Proteobacteria	Gammaproteobacteria	Oceanospirillales	Oceanospirillaceae	Pseudohongiella	unknown species	0	0	0	0	0	0	0	0	0	0	0	0	0	0	0	0	0	0	0	0	0	1	0	0	0	0	0	0	0	0	0	0	0	17	0	0	0	0	0	1	0	0
Cluster_1570	Bacteria	Proteobacteria	Alphaproteobacteria	Rhodobacterales	Rhodobacteraceae	Multi-affiliation	Multi-affiliation	0	0	0	0	0	0	0	0	0	0	0	0	0	0	0	0	0	0	0	0	0	0	0	0	0	0	0	0	0	0	0	0	0	0	0	0	0	0	0	0	0	0
Cluster_1571	Bacteria	Proteobacteria	Gammaproteobacteria	Alteromonadales	Alteromonadaceae	Multi-affiliation	Multi-affiliation	0	0	0	0	0	0	0	0	0	0	0	0	0	0	0	0	0	0	0	0	0	0	0	0	0	0	0	0	0	0	0	0	0	4	0	0	0	0	0	0	0	0
Cluster_1572	Bacteria	Proteobacteria	Alphaproteobacteria	Rhodospirillales	Rhodospirillaceae	unknown genus	unknown species	0	0	0	0	0	0	0	0	0	284	0	0	0	0	0	4	0	0	0	0	0	0	0	0	0	0	0	0	0	0	0	0	0	0	0	50	0	0	0	0	0	0
Cluster_1573	Bacteria	Proteobacteria	Alphaproteobacteria	Rhodobacterales	Rhodobacteraceae	unknown genus	unknown species	0	0	0	0	0	0	0	0	0	0	0	0	0	0	0	0	0	0	0	0	0	0	0	0	0	0	0	0	0	0	0	0	192	0	0	0	0	0	0	0	0	0
Cluster_1575	Bacteria	Proteobacteria	Gammaproteobacteria	Alteromonadales	Alteromonadaceae	Marinobacter	Multi-affiliation	0	0	0	0	0	0	0	0	0	0	0	0	0	0	0	0	0	14	0	0	0	0	0	0	0	0	0	0	0	0	0	0	0	0	0	0	0	0	1	0	0	0
Cluster_1576	Bacteria	Proteobacteria	Deltaproteobacteria	Bdellovibrionales	Bacteriovoracaceae	Halobacteriovorax	Multi-affiliation	0	0	0	0	0	0	0	0	0	0	0	0	0	0	0	0	0	0	0	0	0	0	0	0	0	0	0	0	0	0	0	0	0	0	0	0	0	0	0	6	0	0
Cluster_1579	Bacteria	Bacteroidetes	Sphingobacteriia	Sphingobacteriales	Saprospiraceae	Lewinella	unknown species	0	0	0	0	0	0	0	0	0	0	0	0	0	0	0	0	0	0	0	0	0	1	0	0	0	0	0	0	0	0	0	0	0	0	0	0	0	0	0	0	0	0
Cluster_1580	Bacteria	Proteobacteria	Deltaproteobacteria	Bdellovibrionales	Bdellovibrionaceae	Bdellovibrio	unknown species	0	0	0	0	0	0	0	0	0	0	0	0	0	0	0	0	0	0	0	0	0	0	0	0	0	0	0	0	0	0	0	0	0	0	0	0	0	0	0	0	0	0
Cluster_1581	Bacteria	Proteobacteria	Deltaproteobacteria	Oligoflexales	0319-6G20	unknown genus	unknown species	0	0	0	0	0	0	0	0	0	0	0	0	0	0	0	0	0	0	0	0	0	229	184	0	0	0	0	0	0	0	0	0	147	0	0	86	0	0	0	0	0	0
Cluster_1582	Bacteria	Planctomycetes	Planctomycetacia	Planctomycetales	Planctomycetaceae	Rhodopirellula	unknown species	0	0	0	0	0	0	0	0	0	0	0	0	0	0	0	0	0	0	0	0	0	0	0	0	0	0	0	0	0	0	0	0	120	0	0	0	0	0	0	0	0	0
Cluster_1584	Bacteria	Planctomycetes	Planctomycetacia	Planctomycetales	Planctomycetaceae	Rhodopirellula	unknown species	0	1	0	0	0	0	0	0	0	0	0	0	0	0	0	0	0	0	0	0	0	0	0	0	0	0	0	0	0	0	0	0	0	0	0	0	0	0	0	0	0	0
Cluster_1586	Bacteria	Proteobacteria	Gammaproteobacteria	Alteromonadales	Moritellaceae	Moritella	Moritella viscosa	0	0	0	0	0	0	0	0	0	0	0	0	69	0	198	72	25	8	16	77	46	0	0	0	0	0	0	0	0	0	0	0	0	0	14	0	14	0	16	33	31	41
Cluster_1587	Bacteria	Proteobacteria	Gammaproteobacteria	Oceanospirillales	Oceanospirillaceae	Pseudohongiella	unknown species	0	0	0	0	0	0	286	0	0	0	0	0	0	0	0	0	0	0	0	0	0	0	0	174	0	0	0	0	0	0	0	0	79	0	0	0	0	0	0	0	0	0
Cluster_1589	Bacteria	Parcubacteria	unknown class	unknown order	unknown family	unknown genus	Multi-affiliation	0	0	0	0	0	0	0	0	0	0	0	0	0	0	0	0	0	0	0	0	0	0	0	517	0	0	0	0	0	0	0	0	0	0	0	0	0	0	0	0	1	0
Cluster_1590	Bacteria	Proteobacteria	Gammaproteobacteria	Chromatiales	Chromatiaceae	Rheinheimera	Multi-affiliation	0	0	0	0	0	0	0	0	0	0	0	0	0	0	0	0	0	0	0	0	0	0	0	0	0	0	0	0	0	0	0	0	0	0	0	0	0	0	0	0	0	0
Cluster_1591	Bacteria	Gracilibacteria	unknown class	unknown order	unknown family	unknown genus	unknown species	0	0	0	0	0	0	0	0	0	0	0	0	0	0	0	24	18	99	127	140	164	0	0	0	0	0	0	0	0	0	0	0	0	0	0	0	182	33	20	32	9	70
Cluster_1592	Bacteria	Verrucomicrobia	Verrucomicrobiae	Verrucomicrobiales	DEV007	unknown genus	unknown species	0	0	0	0	0	0	0	217	0	408	0	0	0	0	0	0	0	0	0	0	0	0	0	0	0	0	0	0	0	0	0	0	0	0	0	0	0	0	0	0	0	0
Cluster_1593	Bacteria	Verrucomicrobia	Verrucomicrobiae	Verrucomicrobiales	DEV007	unknown genus	unknown species	0	0	0	0	0	0	0	0	0	0	518	0	0	0	0	0	0	0	0	0	0	0	0	0	0	0	0	0	0	0	0	0	0	0	0	0	0	0	0	0	0	0
Cluster_1594	Bacteria	Gracilibacteria	unknown class	unknown order	unknown family	unknown genus	unknown species	0	0	0	0	0	0	0	0	0	0	0	0	0	0	0	0	0	0	0	0	0	0	0	0	0	0	0	0	502	0	0	0	0	0	0	0	0	42	0	0	0	0
Cluster_1595	Bacteria	Proteobacteria	Gammaproteobacteria	Vibrionales	Vibrionaceae	Vibrio	Vibrio sp.	0	0	0	0	0	0	0	0	0	0	0	0	0	0	0	0	0	0	0	0	0	0	0	0	0	0	0	0	0	0	0	0	0	0	0	0	0	0	0	0	0	0
Cluster_1596	Bacteria	Proteobacteria	Deltaproteobacteria	Bdellovibrionales	Bacteriovoracaceae	Peredibacter	unknown species	0	0	0	0	0	0	0	0	0	0	0	0	0	0	0	0	0	0	0	0	0	0	0	0	0	0	0	0	0	0	0	0	0	0	0	0	0	0	0	0	0	0
Cluster_1597	Bacteria	Proteobacteria	Alphaproteobacteria	Rhodospirillales	Rhodospirillaceae	Pelagibius	Rhodospirillaceae bacterium PS4B-B496	0	0	0	0	0	0	0	0	0	0	0	0	0	0	0	0	0	24	0	0	0	0	0	0	0	0	0	0	0	0	0	0	0	0	0	0	0	0	0	6	0	0
Cluster_1599	Bacteria	Proteobacteria	Alphaproteobacteria	Rhodobacterales	Rhodobacteraceae	Oceanicola	Multi-affiliation	0	0	0	0	0	0	0	0	0	0	0	0	0	0	0	0	0	0	0	0	0	0	0	0	0	0	0	0	0	0	0	0	0	0	0	0	0	0	0	0	0	0
Cluster_1600	Bacteria	Proteobacteria	Alphaproteobacteria	Rhodobacterales	Rhodobacteraceae	Oceanicella	Multi-affiliation	0	0	0	0	0	0	0	0	0	0	0	0	0	0	0	0	0	0	0	0	0	0	0	0	0	0	0	0	0	0	0	0	0	0	0	0	0	0	0	0	0	0
Cluster_1601	Bacteria	Proteobacteria	Alphaproteobacteria	Rhodospirillales	Rhodospirillaceae	unknown genus	unknown species	0	0	0	0	0	0	0	0	0	0	0	0	0	0	0	0	0	0	0	0	0	0	0	0	0	0	0	0	0	0	0	0	0	48	0	0	0	0	0	0	0	0
Cluster_1602	Bacteria	WS6	unknown class	unknown order	unknown family	unknown genus	unknown species	0	0	0	0	0	0	0	0	0	0	0	0	0	0	0	0	0	0	0	0	0	0	0	0	0	0	0	0	0	0	0	0	0	0	0	0	0	0	0	0	0	0
Cluster_1603	Bacteria	Proteobacteria	Gammaproteobacteria	Arenicellales	Arenicellaceae	Arenicella	Arenicella chitinivorans	0	0	0	0	0	0	0	0	0	0	0	0	0	0	0	0	0	0	0	0	0	0	0	0	0	0	0	0	0	0	0	0	0	0	0	0	0	0	0	0	0	0
Cluster_1606	Bacteria	Planctomycetes	Planctomycetacia	Planctomycetales	Planctomycetaceae	Blastopirellula	unknown species	0	0	0	0	0	0	0	0	0	0	0	0	0	0	0	6	0	0	0	0	0	0	0	0	0	0	0	0	0	0	0	0	0	0	0	0	0	0	0	0	0	0
Cluster_1607	Bacteria	Proteobacteria	Alphaproteobacteria	Rhizobiales	Phyllobacteriaceae	Pseudahrensia	unknown species	0	0	0	0	0	0	0	0	0	0	0	0	0	0	0	0	0	0	0	0	0	0	0	0	0	0	0	0	0	0	0	0	0	0	0	0	0	0	0	0	0	0
Cluster_1610	Bacteria	Planctomycetes	Planctomycetacia	Planctomycetales	Planctomycetaceae	Pirellula	unknown species	0	0	0	0	0	0	0	0	0	0	0	0	0	0	0	0	0	0	0	0	0	0	0	0	0	0	0	0	0	0	0	0	0	0	0	84	0	0	0	0	0	13
Cluster_1611	Bacteria	Proteobacteria	Alphaproteobacteria	Rhodobacterales	Rhodobacteraceae	unknown genus	unknown species	0	0	0	0	0	0	1	0	0	0	0	0	0	0	0	0	0	0	0	0	0	0	1	0	0	0	0	0	0	0	0	0	0	0	0	0	0	0	0	0	0	0
Cluster_1612	Bacteria	Chloroflexi	Ardenticatenia	Ardenticatenales	unknown family	unknown genus	unknown species	0	0	0	0	0	0	0	0	0	0	0	0	0	0	0	0	0	0	0	0	0	0	0	0	0	0	0	0	0	120	0	0	0	0	0	0	0	0	0	0	0	0
Cluster_1613	Bacteria	Proteobacteria	Gammaproteobacteria	Oceanospirillales	OM182 clade	unknown genus	unknown species	0	0	0	0	0	0	0	0	0	0	0	635	0	0	0	0	0	21	0	0	0	0	0	0	0	0	285	0	0	0	0	0	0	0	0	0	0	0	0	0	0	0
Cluster_1614	Bacteria	Proteobacteria	Alphaproteobacteria	Alphaproteobacteria Incertae Sedis	unknown family	unknown genus	unknown species	0	0	0	0	0	0	0	0	0	0	0	0	0	0	0	0	0	0	0	0	0	0	0	0	0	0	0	0	0	0	0	0	0	0	0	0	0	0	0	0	0	0
Cluster_1616	Bacteria	Bacteroidetes	Flavobacteriia	Flavobacteriales	NS9 marine group	unknown genus	unknown species	0	0	0	0	0	0	0	0	0	0	0	0	0	0	0	0	0	0	0	0	0	0	0	0	0	0	0	0	0	0	0	0	0	0	0	0	0	0	0	0	12	0
Cluster_1617	Bacteria	Planctomycetes	Planctomycetacia	Planctomycetales	Planctomycetaceae	Rhodopirellula	unknown species	0	0	0	0	0	0	0	0	0	0	0	0	0	0	0	0	0	0	0	0	0	0	0	0	0	0	0	0	0	0	0	0	0	0	0	0	71	0	0	0	0	0
Cluster_1618	Bacteria	Proteobacteria	Alphaproteobacteria	Rhizobiales	OCS116 clade	unknown genus	unknown species	0	0	0	0	0	0	0	0	0	0	0	0	0	0	0	0	0	0	0	0	0	0	0	0	211	0	0	0	0	0	0	161	0	0	26	0	0	0	0	0	0	0
Cluster_1619	Bacteria	Proteobacteria	Betaproteobacteria	Burkholderiales	Oxalobacteraceae	Massilia	Multi-affiliation	0	0	0	0	0	0	0	0	0	0	0	0	0	0	0	0	0	0	0	0	0	0	0	0	0	0	0	0	0	0	0	0	0	0	0	0	0	0	0	0	0	0
Cluster_1620	Bacteria	Chloroflexi	Caldilineae	Caldilineales	Caldilineaceae	unknown genus	unknown species	0	0	0	0	0	0	0	0	0	0	0	0	0	0	0	0	0	0	0	0	0	0	0	0	801	0	0	0	0	0	0	0	0	0	0	0	0	0	0	0	0	0
Cluster_1621	Bacteria	Planctomycetes	OM190	unknown order	unknown family	unknown genus	unknown species	0	0	0	0	0	0	0	0	0	0	0	0	0	0	0	0	0	0	0	0	0	0	0	0	0	0	0	0	0	0	0	0	0	0	0	0	0	0	0	0	0	0
Cluster_1622	Bacteria	Proteobacteria	Gammaproteobacteria	Oceanospirillales	Oceanospirillaceae	Multi-affiliation	Multi-affiliation	0	0	0	0	0	0	0	0	0	0	0	0	0	0	19	31	18	70	87	18	27	0	0	0	0	0	0	0	0	0	261	0	0	46	0	54	37	13	13	68	89	23
Cluster_1624	Bacteria	Proteobacteria	AEGEAN-245	unknown order	unknown family	unknown genus	unknown species	0	0	0	0	0	0	0	90	0	0	0	0	0	1	0	0	0	0	0	0	0	0	0	0	0	108	0	0	0	0	0	0	0	0	0	0	0	0	0	0	0	0
Cluster_1626	Bacteria	Verrucomicrobia	Verrucomicrobiae	Verrucomicrobiales	Verrucomicrobiaceae	Haloferula	Multi-affiliation	0	0	0	0	0	0	0	0	0	0	0	0	0	0	0	0	0	0	0	0	0	0	0	0	0	0	0	0	0	0	0	0	0	0	0	0	0	0	0	0	0	0
Cluster_1627	Bacteria	Proteobacteria	Deltaproteobacteria	Myxococcales	Sandaracinaceae	unknown genus	unknown species	0	0	0	0	0	0	0	168	0	0	0	441	0	0	0	0	0	0	0	0	0	0	0	0	0	0	0	0	0	243	0	0	0	0	0	0	0	0	0	0	0	0
Cluster_1628	Bacteria	Bacteroidetes	Sphingobacteriia	Sphingobacteriales	Saprospiraceae	unknown genus	unknown species	0	0	0	0	0	0	0	0	0	0	0	0	0	0	0	0	0	0	0	0	0	0	0	597	0	0	0	0	0	0	0	0	0	0	0	0	31	0	0	0	0	0
Cluster_1630	Bacteria	Bacteroidetes	Flavobacteriia	Flavobacteriales	Flavobacteriaceae	Polaribacter 1	unknown species	9	0	1	11	14	11	30	43	3	5	3	0	3	2	3	0	0	4	2	1	1	58	24	16	33	53	26	100	88	50	13	56	36	15	25	8	0	1	4	0	2	0
Cluster_1631	Bacteria	Proteobacteria	Alphaproteobacteria	Alphaproteobacteria Incertae Sedis	unknown family	unknown genus	unknown species	0	0	0	0	0	0	0	0	0	0	0	0	200	0	0	0	0	0	0	0	0	0	0	0	0	0	0	0	0	0	0	0	0	0	0	101	0	0	0	0	0	0
Cluster_1632	Bacteria	Chlamydiae	Chlamydiae	Chlamydiales	Waddliaceae	Waddlia	Waddlia sp.	0	0	0	0	0	0	0	0	0	0	0	0	0	0	0	0	0	0	0	0	0	0	0	0	0	0	0	0	0	0	0	0	0	0	0	0	0	0	0	0	0	0
Cluster_1633	Bacteria	Planctomycetes	OM190	unknown order	unknown family	unknown genus	unknown species	0	0	0	0	0	0	0	0	0	0	0	0	0	0	0	0	0	0	0	0	0	0	0	0	0	0	0	0	0	0	0	0	0	72	0	0	0	0	0	0	0	0
Cluster_1634	Bacteria	Proteobacteria	Gammaproteobacteria	Oceanospirillales	Oceanospirillaceae	Marinobacterium	unknown species	0	0	0	0	0	0	0	0	0	0	0	0	36	4	26	156	155	135	141	102	80	0	0	0	0	0	0	0	0	0	0	0	0	24	22	17	84	75	82	85	85	113
Cluster_1635	Bacteria	Proteobacteria	Gammaproteobacteria	X35	unknown family	unknown genus	unknown species	0	0	0	0	0	0	0	0	0	0	0	0	17	0	0	0	0	32	0	0	0	0	0	0	0	0	0	0	0	0	0	0	0	0	0	0	0	0	0	0	0	0
Cluster_1638	Bacteria	Proteobacteria	Alphaproteobacteria	Rhodobacterales	Rhodobacteraceae	Multi-affiliation	Multi-affiliation	0	0	0	0	0	0	0	0	0	0	0	0	0	0	0	0	0	1	11	0	0	0	0	0	0	0	0	0	0	0	0	0	0	0	55	0	0	29	39	0	15	35
Cluster_1639	Bacteria	Proteobacteria	Alphaproteobacteria	Rhodospirillales	Rhodospirillaceae	unknown genus	unknown species	0	0	0	0	0	0	0	0	0	0	0	0	76	1	0	123	115	171	39	67	44	0	0	0	0	0	0	0	0	0	0	0	0	0	21	146	1	0	15	24	13	29
Cluster_1643	Bacteria	Proteobacteria	Alphaproteobacteria	Rhizobiales	Rhodobiaceae	unknown genus	unknown species	0	0	0	0	0	0	0	0	0	0	0	0	0	0	0	0	0	0	0	0	0	0	0	0	0	0	0	0	0	0	0	0	0	0	0	0	0	0	0	0	0	0
Cluster_1645	Bacteria	Planctomycetes	Phycisphaerae	Phycisphaerales	Phycisphaeraceae	JL-ETNP-F27	unknown species	0	0	0	0	0	0	0	289	0	0	0	0	0	0	0	0	0	0	0	0	0	0	0	0	0	0	0	0	0	0	0	0	0	0	0	0	0	0	0	0	0	0
Cluster_1646	Bacteria	Proteobacteria	Alphaproteobacteria	Rhizobiales	OCS116 clade	unknown genus	unknown species	0	0	0	0	0	0	0	0	0	0	0	0	0	0	0	0	0	0	0	0	0	0	0	0	0	0	0	257	0	0	136	662	1	0	0	0	0	0	0	1	0	0
Cluster_1647	Bacteria	Planctomycetes	Phycisphaerae	CCM11a	unknown family	unknown genus	unknown species	0	0	0	0	0	0	0	0	0	0	0	0	0	0	0	0	0	0	0	0	0	0	0	0	0	1	0	0	0	0	0	0	0	0	0	0	0	0	0	0	0	0
Cluster_1648	Bacteria	Planctomycetes	Planctomycetacia	Planctomycetales	Planctomycetaceae	Planctomyces	planctomycete DDD3G8	0	0	0	0	0	0	0	0	0	0	0	0	0	0	0	0	0	0	0	0	0	0	0	0	0	0	0	0	0	0	0	0	0	0	0	0	0	0	0	0	0	0
Cluster_1649	Bacteria	Proteobacteria	Alphaproteobacteria	Rhizobiales	Rhodobiaceae	unknown genus	unknown species	0	0	0	0	0	0	0	0	0	0	0	0	0	0	0	0	0	0	8	0	0	0	0	0	0	0	0	0	0	0	0	0	0	0	0	0	0	0	0	0	0	0
Cluster_1650	Bacteria	Bacteroidetes	Cytophagia	Cytophagales	Flammeovirgaceae	Reichenbachiella	unknown species	0	0	0	0	0	0	0	0	0	0	0	0	39	0	0	0	17	0	0	0	0	0	0	0	0	0	0	0	0	0	0	0	0	0	0	0	0	0	2	0	0	0
Cluster_1651	Bacteria	Proteobacteria	Gammaproteobacteria	Vibrionales	Vibrionaceae	Vibrio	Multi-affiliation	0	0	0	0	0	0	0	0	0	0	0	0	0	0	0	0	0	0	0	0	0	0	0	0	0	0	0	0	0	0	0	0	0	0	0	0	0	0	0	0	0	0
Cluster_1652	Bacteria	Proteobacteria	Deltaproteobacteria	Oligoflexales	Oligoflexaceae	unknown genus	unknown species	0	392	0	0	0	0	0	114	0	0	0	0	0	0	0	0	0	0	0	0	0	0	0	0	0	0	0	0	0	0	0	0	0	0	0	0	0	0	0	0	0	0
Cluster_1654	Bacteria	Proteobacteria	Deltaproteobacteria	Myxococcales	Sandaracinaceae	unknown genus	unknown species	0	0	0	0	0	0	0	0	0	0	0	0	0	0	0	0	0	0	0	0	0	0	0	0	0	0	0	0	0	0	0	0	0	0	0	0	0	0	0	0	0	0
Cluster_1655	Bacteria	Proteobacteria	Alphaproteobacteria	Rhodobacterales	Rhodobacteraceae	Ruegeria	Multi-affiliation	0	0	0	0	0	0	0	0	0	0	0	0	0	0	0	0	0	0	0	0	0	0	0	0	0	0	0	0	0	0	0	0	0	0	0	0	0	0	0	0	0	0
Cluster_1656	Bacteria	Proteobacteria	Alphaproteobacteria	Rhodobacterales	Rhodobacteraceae	unknown genus	unknown species	0	0	0	0	0	0	0	0	0	0	0	0	0	0	0	0	0	0	0	0	0	0	0	0	0	0	0	0	0	0	0	0	1	1	0	0	0	0	0	0	0	0
Cluster_1657	Bacteria	Planctomycetes	Planctomycetacia	Planctomycetales	Planctomycetaceae	Planctomyces	unknown species	0	0	0	0	0	0	0	0	0	0	0	0	0	0	0	0	0	0	0	0	0	0	0	0	0	0	0	0	0	0	0	0	0	0	0	0	0	0	0	0	0	0
Cluster_1658	Bacteria	Proteobacteria	Alphaproteobacteria	Alphaproteobacteria Incertae Sedis	unknown family	unknown genus	unknown species	0	0	0	0	0	0	0	0	0	0	0	0	0	0	0	0	0	0	0	0	0	0	0	0	0	0	0	0	0	192	0	0	0	0	0	0	0	0	39	6	0	0
Cluster_1659	Bacteria	Planctomycetes	Planctomycetacia	Planctomycetales	Planctomycetaceae	Planctomyces	unknown species	0	0	0	0	0	0	0	279	0	0	0	0	0	0	0	0	0	0	0	0	0	0	0	0	0	0	0	0	0	0	0	0	0	0	0	0	0	0	0	0	0	0
Cluster_1661	Bacteria	Bacteroidetes	Flavobacteriia	Flavobacteriales	Flavobacteriaceae	Tenacibaculum	Flexibacter sp.	0	0	0	0	0	0	0	0	0	0	0	0	0	0	0	0	0	0	0	0	0	0	0	0	0	0	0	0	0	0	0	0	0	0	0	0	0	0	0	0	0	0
Cluster_1662	Bacteria	Proteobacteria	Gammaproteobacteria	Oceanospirillales	Oceanospirillaceae	Oceaniserpentilla	Oceaniserpentilla haliotis	0	0	0	0	0	0	0	0	0	0	0	0	0	0	0	0	0	0	0	0	0	0	0	0	0	0	0	0	0	0	0	0	0	0	0	0	0	0	0	0	0	0
Cluster_1663	Bacteria	Planctomycetes	Planctomycetacia	Planctomycetales	Planctomycetaceae	Rhodopirellula	planctomycete MS3047	0	0	0	0	0	0	0	0	0	0	0	0	0	0	0	0	0	0	0	0	0	0	0	0	402	0	0	0	0	0	0	0	0	0	0	0	0	0	0	0	0	0
Cluster_1664	Bacteria	Proteobacteria	Gammaproteobacteria	KI89A clade	unknown family	unknown genus	unknown species	0	0	0	0	0	0	0	0	0	0	0	0	0	0	0	0	0	0	0	0	0	0	0	0	0	0	0	202	0	0	0	0	0	0	0	0	0	0	0	0	0	0
Cluster_1665	Bacteria	Proteobacteria	Epsilonproteobacteria	Campylobacterales	Campylobacteraceae	Arcobacter	unknown species	0	0	0	0	0	0	0	0	0	0	0	0	0	0	0	5	0	0	10	0	0	0	0	0	0	0	0	0	0	0	0	0	0	0	0	0	0	0	33	2	10	34
Cluster_1666	Bacteria	Hydrogenedentes	unknown class	unknown order	unknown family	unknown genus	unknown species	0	0	0	0	0	0	0	0	0	0	0	0	0	0	0	0	0	0	27	0	0	0	0	0	0	0	0	0	0	0	0	0	0	0	0	0	0	0	0	0	0	0
Cluster_1668	Bacteria	Planctomycetes	OM190	unknown order	unknown family	unknown genus	unknown species	0	0	0	0	0	0	0	0	0	0	0	0	0	0	0	0	0	0	0	0	0	0	0	0	0	0	0	0	0	0	0	0	0	0	0	0	0	0	0	18	0	0
Cluster_1669	Bacteria	Proteobacteria	Gammaproteobacteria	Oceanospirillales	Oceanospirillaceae	Pseudohongiella	unknown species	0	0	0	0	0	0	0	0	0	0	0	0	0	0	0	0	0	0	0	0	0	0	0	0	0	0	0	0	0	0	0	0	0	18	0	0	0	0	0	0	0	0
Cluster_1671	Bacteria	Acidobacteria	Subgroup 22	unknown order	unknown family	unknown genus	unknown species	0	0	0	0	0	0	0	0	0	0	0	0	0	0	0	0	0	0	0	0	0	0	0	0	0	0	0	0	0	0	0	0	0	0	32	0	0	0	0	0	0	0
Cluster_1672	Bacteria	Planctomycetes	OM190	unknown order	unknown family	unknown genus	unknown species	0	0	0	0	0	0	0	0	0	0	0	0	0	0	0	0	0	0	0	0	0	348	0	0	0	0	0	0	0	0	0	0	0	0	0	0	0	0	0	0	0	0
Cluster_1673	Bacteria	Proteobacteria	Gammaproteobacteria	Vibrionales	Vibrionaceae	Multi-affiliation	Multi-affiliation	0	0	0	0	0	0	0	0	0	0	0	0	0	0	0	0	0	0	0	0	0	0	0	0	0	0	0	0	199	0	0	0	0	0	0	0	0	0	0	2	0	0
Cluster_1677	Bacteria	Proteobacteria	Gammaproteobacteria	unknown order	unknown family	unknown genus	unknown species	0	0	0	0	0	0	0	0	0	0	0	0	0	0	0	0	0	0	0	0	0	0	0	0	0	0	440	0	0	0	0	0	0	0	0	0	0	0	0	0	0	0
Cluster_1678	Bacteria	Verrucomicrobia	Verrucomicrobiae	Verrucomicrobiales	DEV007	unknown genus	unknown species	0	0	0	0	0	0	0	0	0	0	0	0	0	0	0	0	0	93	0	41	0	0	0	0	0	0	129	0	0	0	0	0	312	0	0	0	0	0	0	0	0	0
Cluster_1679	Bacteria	Bacteroidetes	Cytophagia	Cytophagales	Flammeovirgaceae	Marivirga	Marivirga tractuosa	0	0	0	0	0	0	0	0	0	0	0	0	0	0	0	6	11	0	10	0	0	0	0	0	0	0	0	0	0	0	0	0	0	0	0	0	20	0	0	0	0	0
Cluster_1680	Bacteria	Proteobacteria	Gammaproteobacteria	Pseudomonadales	Pseudomonadaceae	Pseudomonas	Multi-affiliation	0	0	0	0	0	0	0	0	0	0	0	0	0	0	0	0	0	0	0	0	0	0	0	0	0	0	0	0	0	0	0	0	0	0	0	0	0	0	0	0	0	0
Cluster_1681	Bacteria	Bacteroidetes	Flavobacteriia	Flavobacteriales	Flavobacteriaceae	Aquimarina	Aquimarina atlantica	0	0	0	0	0	0	0	0	0	0	2	1	2	0	0	0	5	4	0	0	2	0	0	0	0	0	0	0	0	0	0	0	0	0	2	1	1	1	4	4	14	13
Cluster_1682	Bacteria	Gracilibacteria	unknown class	unknown order	unknown family	unknown genus	unknown species	0	0	0	0	0	0	0	0	0	0	0	0	0	0	0	0	0	0	0	0	0	0	0	0	0	0	0	0	0	0	0	0	0	0	0	0	18	0	0	30	0	4
Cluster_1686	Bacteria	Proteobacteria	Deltaproteobacteria	NB1-j	unknown family	unknown genus	unknown species	0	0	64	0	0	0	0	0	0	0	0	0	0	0	0	0	0	0	22	0	0	0	0	0	0	0	0	99	0	0	0	0	143	57	0	0	0	0	0	0	0	0
Cluster_1689	Bacteria	Proteobacteria	Alphaproteobacteria	Rhodobacterales	Rhodobacteraceae	Antarctobacter	Multi-affiliation	0	0	0	0	0	0	0	0	0	0	0	0	0	0	0	0	0	0	2	0	0	0	0	0	0	0	0	0	245	0	0	0	0	0	0	0	2	0	0	10	15	4
Cluster_1690	Bacteria	Proteobacteria	Gammaproteobacteria	Oceanospirillales	Oceanospirillaceae	Marinomonas	Marinomonas sp.	0	0	0	0	0	0	0	0	0	0	0	0	29	0	12	131	108	70	69	35	30	0	0	0	0	0	0	0	0	0	0	0	0	30	13	8	75	86	125	96	94	164
Cluster_1693	Bacteria	Microgenomates	Candidatus Pacebacteria	unknown order	unknown family	unknown genus	unknown species	0	0	0	0	0	0	0	0	0	0	0	0	0	0	0	0	0	0	0	0	0	0	693	0	0	0	0	0	0	0	0	0	366	0	0	0	0	0	0	0	0	0
Cluster_1694	Bacteria	Proteobacteria	Gammaproteobacteria	Alteromonadales	Alteromonadaceae	Aestuariibacter	Multi-affiliation	0	0	0	0	0	0	0	0	0	0	0	0	0	0	0	0	0	0	0	0	0	0	0	0	0	0	0	0	0	0	0	0	0	0	0	0	0	0	0	0	0	0
Cluster_1696	Bacteria	Proteobacteria	Alphaproteobacteria	Rhizobiales	Hyphomicrobiaceae	Filomicrobium	unknown species	0	0	0	0	0	0	0	0	0	0	0	0	0	0	0	0	0	0	0	0	0	0	0	0	0	0	0	0	0	0	348	0	0	0	0	0	0	0	0	0	0	0
Cluster_1697	Bacteria	Proteobacteria	Alphaproteobacteria	Rhizobiales	unknown family	unknown genus	unknown species	0	0	604	0	0	0	0	1	0	0	0	0	0	0	0	0	0	0	0	0	0	0	0	0	0	0	0	0	0	0	0	0	0	0	0	0	0	0	0	0	8	0
Cluster_1698	Bacteria	Firmicutes	Bacilli	Bacillales	Planococcaceae	Multi-affiliation	Multi-affiliation	0	0	0	0	0	0	0	0	0	0	0	0	0	0	0	0	0	0	0	0	0	0	0	0	0	0	0	0	0	0	0	0	0	0	0	0	0	0	0	0	0	0
Cluster_1699	Bacteria	Proteobacteria	Alphaproteobacteria	Rhodobacterales	Rhodobacteraceae	Octadecabacter	Multi-affiliation	0	0	0	0	0	0	0	0	0	0	0	0	0	0	0	0	0	0	0	0	0	0	0	0	0	0	0	0	0	0	0	0	0	0	0	0	0	0	0	0	0	0
Cluster_1700	Bacteria	Chloroflexi	Ardenticatenia	Ardenticatenales	unknown family	unknown genus	unknown species	220	0	0	0	0	0	0	0	0	0	0	0	0	0	0	0	0	0	0	0	0	0	0	0	0	0	0	0	0	0	0	0	0	0	0	0	57	0	39	0	0	0
Cluster_1701	Bacteria	Firmicutes	Bacilli	Lactobacillales	Carnobacteriaceae	Carnobacterium	Multi-affiliation	0	178	0	0	0	0	0	0	0	0	0	0	0	0	0	0	0	0	0	0	0	0	0	0	0	0	0	0	0	0	0	0	0	0	0	0	0	0	0	0	0	0
Cluster_1702	Bacteria	Proteobacteria	Gammaproteobacteria	Alteromonadales	Pseudoalteromonadaceae	Pseudoalteromonas	Multi-affiliation	0	0	0	0	0	0	0	1	0	2	0	2	30	8	15	105	42	47	29	44	27	0	0	0	2	0	0	0	1	0	0	0	0	11	11	7	23	21	21	41	20	57
Cluster_1703	Bacteria	Tenericutes	Mollicutes	Mycoplasmatales	Mycoplasmataceae	unknown genus	unknown species	2	0	0	2	1	1	2	9	3	0	1	4	2	1	4	0	0	0	0	0	0	0	4	1	11	13	2	24	12	6	5	4	0	0	0	0	0	0	0	0	0	0
Cluster_1705	Bacteria	Proteobacteria	Alphaproteobacteria	Rickettsiales	SHWN-night2	unknown genus	unknown species	0	0	0	0	0	0	0	0	0	0	0	0	0	0	0	0	0	0	0	0	0	0	0	0	0	0	0	0	0	0	0	0	0	0	0	0	0	0	0	0	0	0
Cluster_1706	Bacteria	Proteobacteria	Deltaproteobacteria	Myxococcales	Nannocystaceae	Nannocystis	unknown species	0	0	0	0	0	0	0	0	0	0	0	0	0	0	0	0	0	0	0	0	0	0	0	0	0	0	0	0	0	0	0	0	0	0	0	0	0	0	0	0	0	0
Cluster_1707	Bacteria	Planctomycetes	Planctomycetacia	Planctomycetales	Planctomycetaceae	Rhodopirellula	unknown species	0	0	0	0	0	0	0	0	0	0	0	0	0	0	0	15	0	0	0	0	0	185	0	0	0	0	0	0	188	0	0	0	0	0	0	0	93	0	0	0	0	0
Cluster_1708	Bacteria	Bacteroidetes	Sphingobacteriia	Sphingobacteriales	Saprospiraceae	Rubidimonas	unknown species	0	0	0	0	0	0	0	0	0	0	0	0	0	0	0	0	0	0	0	0	0	0	0	0	0	0	0	0	0	0	0	0	0	0	0	0	0	0	0	0	0	0
Cluster_1711	Bacteria	Bacteroidetes	Sphingobacteriia	Sphingobacteriales	Saprospiraceae	unknown genus	unknown species	0	0	0	0	0	0	0	0	0	0	0	0	0	0	0	0	0	0	0	0	0	0	0	0	0	0	0	0	0	0	0	0	0	0	0	0	14	0	0	1	0	0
Cluster_1712	Bacteria	Proteobacteria	Alphaproteobacteria	Rhizobiales	Hyphomicrobiaceae	Devosia	unknown species	0	0	0	0	0	0	0	0	0	490	0	516	0	0	0	0	0	0	0	0	0	0	0	0	0	0	0	0	0	0	0	0	0	0	0	0	0	0	0	0	0	0
Cluster_1713	Bacteria	Proteobacteria	Gammaproteobacteria	Alteromonadales	Pseudoalteromonadaceae	Pseudoalteromonas	unknown species	0	0	0	0	0	0	0	0	0	0	0	0	41	5	39	106	139	101	75	55	32	0	0	0	0	0	0	0	0	0	0	0	0	23	24	14	76	89	84	71	79	95
Cluster_1714	Bacteria	Proteobacteria	Gammaproteobacteria	Oceanospirillales	Oceanospirillaceae	Marinobacterium	unknown species	0	0	0	0	0	0	0	0	0	0	0	0	49	12	34	28	43	47	5	5	8	0	0	0	0	0	0	0	0	1	0	0	0	95	75	104	65	51	95	24	39	21
Cluster_1715	Bacteria	Bacteroidetes	Flavobacteriia	Flavobacteriales	Cryomorphaceae	unknown genus	unknown species	0	0	0	0	0	0	0	0	0	0	0	0	0	0	0	0	0	0	0	0	0	450	0	0	0	0	0	0	0	0	0	0	0	0	0	53	0	24	0	0	0	0
Cluster_1716	Bacteria	Actinobacteria	Acidimicrobiia	Acidimicrobiales	Acidimicrobiaceae	Ilumatobacter	Ilumatobacter nonamiensis YM16-303	0	0	0	0	0	0	0	0	0	0	0	0	0	0	0	0	0	0	0	0	0	0	0	0	0	0	0	0	0	0	0	0	0	0	0	0	0	0	0	0	0	0
Cluster_1717	Bacteria	Tenericutes	Mollicutes	Mycoplasmatales	Mycoplasmataceae	unknown genus	unknown species	2	0	2	2	1	2	1	0	6	0	1	0	4	0	3	0	0	0	0	0	0	2	1	3	12	11	2	19	9	11	7	0	4	0	0	0	0	0	0	0	0	0
Cluster_1718	Bacteria	Proteobacteria	Gammaproteobacteria	Oceanospirillales	Oceanospirillaceae	Marinomonas	Marinomonas sp.	0	0	0	0	0	0	0	0	0	0	0	0	9	2	11	88	60	37	53	33	29	0	0	0	0	0	0	0	0	0	0	0	0	6	14	4	41	46	62	68	87	126
Cluster_1719	Bacteria	Gracilibacteria	unknown class	unknown order	unknown family	unknown genus	unknown species	0	0	0	0	0	0	0	0	0	0	0	0	0	0	0	0	0	0	0	0	0	0	0	181	0	0	0	0	0	0	0	0	0	0	0	0	0	1	0	0	0	0
Cluster_1720	Bacteria	Proteobacteria	Alphaproteobacteria	Rickettsiales	SM2D12	unknown genus	unknown species	0	0	0	0	0	798	0	0	0	0	4	0	0	0	0	0	0	0	0	0	0	0	0	0	0	0	0	0	0	0	0	301	0	0	0	0	0	0	0	0	0	0
Cluster_1721	Bacteria	Planctomycetes	Planctomycetacia	Planctomycetales	Planctomycetaceae	Blastopirellula	unknown species	0	0	0	0	0	0	0	0	0	0	0	0	0	0	0	0	0	0	0	0	0	0	0	0	0	0	0	0	0	0	0	0	647	0	0	0	0	0	0	0	0	0
Cluster_1722	Bacteria	Chlamydiae	Chlamydiae	Chlamydiales	Parachlamydiaceae	Neochlamydia	unknown species	0	0	0	0	0	0	0	0	0	0	0	0	0	0	0	0	0	0	0	0	0	0	0	0	0	0	0	0	0	0	0	0	0	0	0	0	0	0	0	0	0	0
Cluster_1724	Bacteria	Proteobacteria	Gammaproteobacteria	Oceanospirillales	Oleiphilaceae	Oleiphilus	unknown species	0	0	0	4	0	0	1	6	2	1	0	2	3	0	0	0	0	0	0	0	0	0	0	0	1	3	0	2	6	5	12	0	3	0	2	2	0	0	0	0	0	0
Cluster_1727	Bacteria	Tenericutes	Mollicutes	Mycoplasmatales	Mycoplasmataceae	unknown genus	unknown species	2	4	0	1	0	0	5	5	6	2	0	1	1	0	4	0	0	0	0	0	0	0	9	5	2	14	7	13	7	20	4	2	3	0	0	0	1	0	0	0	0	0
Cluster_1728	Bacteria	Bacteroidetes	Flavobacteriia	Flavobacteriales	Flavobacteriaceae	Tenacibaculum	Multi-affiliation	0	0	0	0	0	0	0	0	0	0	0	0	0	397	0	24	29	26	17	85	0	0	0	0	0	1	0	0	0	0	69	0	0	0	0	0	71	0	18	7	14	30
Cluster_1729	Bacteria	Spirochaetae	Spirochaetes	Spirochaetales	V2072-189E03	unknown genus	unknown species	0	0	0	0	0	0	0	0	0	0	0	0	0	0	0	0	0	0	0	0	0	0	0	0	0	0	0	0	0	0	0	0	0	0	0	0	0	0	0	0	0	0
Cluster_1730	Bacteria	Planctomycetes	Planctomycetacia	Planctomycetales	Planctomycetaceae	Planctomyces	unknown species	0	0	0	0	0	0	0	0	0	0	0	0	0	0	0	0	0	0	0	0	0	0	0	0	0	0	0	0	0	0	0	0	0	0	0	0	0	0	0	0	0	0
Cluster_1732	Bacteria	Firmicutes	Clostridia	Halanaerobiales	ODP1230B8.23	unknown genus	Multi-affiliation	0	0	0	0	0	0	0	0	0	0	0	0	0	0	0	0	0	0	0	0	0	515	0	0	0	0	0	0	0	0	0	0	0	0	0	0	0	0	0	0	0	0
Cluster_1733	Bacteria	Planctomycetes	028H05-P-BN-P5	unknown order	unknown family	unknown genus	unknown species	0	0	0	0	0	0	0	0	0	0	0	0	0	0	0	0	0	0	0	0	0	0	0	0	0	0	397	0	0	204	0	0	0	0	0	0	0	0	0	0	0	0
Cluster_1734	Bacteria	Proteobacteria	Gammaproteobacteria	Alteromonadales	Colwelliaceae	Colwellia	Multi-affiliation	0	0	0	1	0	0	1	1	6	0	0	0	0	0	3	0	0	0	0	0	0	0	1	1	1	3	0	7	2	2	0	0	0	0	0	0	0	0	0	0	0	0
Cluster_1735	Bacteria	Proteobacteria	Gammaproteobacteria	Cellvibrionales	Halieaceae	OM60(NOR5) clade	unknown species	0	0	0	0	0	0	0	0	0	0	0	0	0	232	0	0	1	0	0	0	0	0	0	0	0	0	0	0	0	0	0	0	0	0	28	0	0	0	8	0	0	0
Cluster_1736	Bacteria	Planctomycetes	Planctomycetacia	Planctomycetales	Planctomycetaceae	Rhodopirellula	unknown species	0	0	0	0	0	78	0	0	0	0	0	0	0	0	0	0	0	0	0	0	0	66	0	0	0	0	0	0	0	0	0	0	0	0	0	0	0	0	0	0	3	0
Cluster_1737	Bacteria	Proteobacteria	Alphaproteobacteria	Rhizobiales	Rhodobiaceae	unknown genus	unknown species	0	0	0	0	0	0	0	0	0	0	0	0	0	0	0	0	0	0	0	0	0	0	0	0	0	0	0	0	0	0	0	0	0	0	0	0	0	0	0	0	0	0
Cluster_1739	Bacteria	Verrucomicrobia	Verrucomicrobiae	Verrucomicrobiales	DEV007	unknown genus	unknown species	0	0	0	0	0	0	0	0	0	0	0	0	0	0	0	0	59	0	0	0	0	0	0	0	0	0	0	0	0	0	0	0	0	0	0	0	0	0	0	0	0	0
Cluster_1742	Bacteria	Bacteroidetes	Flavobacteriia	Flavobacteriales	Flavobacteriaceae	Multi-affiliation	Multi-affiliation	11	0	1	5	9	4	30	40	3	1	2	0	2	2	10	0	3	8	0	0	0	55	10	16	27	54	20	94	62	37	15	61	39	5	28	15	0	0	2	1	0	2
Cluster_1744	Bacteria	Proteobacteria	Gammaproteobacteria	Alteromonadales	Pseudoalteromonadaceae	Algicola	unknown species	0	0	0	0	0	0	0	0	0	0	0	0	0	0	0	0	0	0	0	0	0	0	0	0	0	0	0	0	0	0	0	0	0	0	0	0	0	0	0	0	0	0
Cluster_1745	Bacteria	Proteobacteria	Gammaproteobacteria	Alteromonadales	Shewanellaceae	Shewanella	Multi-affiliation	0	0	0	0	0	0	0	0	0	0	0	0	0	0	22	0	22	0	13	23	20	0	0	0	0	0	0	0	0	0	0	0	0	0	12	54	27	19	0	16	18	31
Cluster_1747	Bacteria	Proteobacteria	Gammaproteobacteria	Alteromonadales	Colwelliaceae	Colwellia	unknown species	5	0	2	2	6	6	23	27	11	4	3	7	30	7	16	2	0	2	0	0	3	11	2	13	7	13	6	33	59	24	18	4	4	14	60	32	12	5	10	2	3	0
Cluster_1748	Bacteria	Saccharibacteria	unknown class	unknown order	unknown family	unknown genus	unknown species	0	0	0	0	0	0	0	0	0	0	0	0	0	0	0	0	0	0	0	0	0	0	0	0	0	0	0	0	0	0	210	0	0	0	1	0	0	0	0	0	0	0
Cluster_1749	Bacteria	Proteobacteria	Gammaproteobacteria	KI89A clade	unknown family	unknown genus	unknown species	0	0	0	0	0	0	0	0	0	0	0	0	0	0	0	0	0	0	0	0	0	0	0	0	0	0	0	0	0	0	0	0	0	0	0	0	0	0	0	0	0	0
Cluster_1752	Bacteria	Bacteroidetes	Sphingobacteriia	Sphingobacteriales	Saprospiraceae	unknown genus	unknown species	0	0	0	0	0	0	0	0	0	0	0	0	0	0	0	0	0	0	0	5	0	0	0	0	0	0	0	0	0	0	0	0	0	0	76	0	0	0	0	7	0	33
Cluster_1754	Bacteria	Proteobacteria	Alphaproteobacteria	Rickettsiales	SHWN-night2	unknown genus	unknown species	0	0	0	0	0	0	543	0	0	0	0	0	0	0	0	0	0	0	0	0	0	0	0	0	0	0	0	0	0	62	0	0	0	0	37	0	0	0	0	0	0	0
Cluster_1755	Bacteria	Proteobacteria	Gammaproteobacteria	Alteromonadales	Pseudoalteromonadaceae	Pseudoalteromonas	unknown species	0	0	0	0	0	0	0	1	0	0	0	0	0	0	1	1	3	0	2	0	0	0	0	0	0	0	0	0	0	0	0	1	0	0	0	1	5	5	0	4	1	1
Cluster_1756	Bacteria	Proteobacteria	Deltaproteobacteria	Bradymonadales	unknown family	unknown genus	unknown species	0	0	0	0	0	0	0	0	0	0	0	0	0	0	0	0	0	0	0	0	0	0	0	0	0	0	0	0	0	0	0	0	0	0	0	0	0	0	0	0	0	0
Cluster_1757	Bacteria	Proteobacteria	Alphaproteobacteria	Rickettsiales	Rickettsiaceae	unknown genus	unknown species	0	0	0	0	0	0	0	0	0	0	0	0	0	213	0	0	0	0	0	0	0	0	0	0	0	0	0	0	0	0	0	0	0	0	0	0	0	0	0	0	0	0
Cluster_1758	Bacteria	Proteobacteria	Alphaproteobacteria	Rhodospirillales	Rhodospirillaceae	unknown genus	unknown species	0	0	0	0	0	0	0	0	0	0	0	0	0	0	0	0	0	0	0	0	0	0	0	0	0	0	0	0	0	0	0	0	0	0	0	0	0	0	0	0	0	0
Cluster_1759	Bacteria	Bacteroidetes	Bacteroidia	Bacteroidales	Bacteroidaceae	Bacteroides	Bacteroides sp.	0	0	0	0	0	0	0	0	0	0	0	0	0	0	0	0	0	0	0	0	45	0	0	0	0	0	0	0	0	0	0	0	0	0	0	0	0	0	0	0	0	0
Cluster_1761	Bacteria	Proteobacteria	Alphaproteobacteria	Sphingomonadales	Erythrobacteraceae	Erythrobacter	unknown species	0	0	0	0	0	0	0	0	0	0	0	0	0	0	0	0	0	0	0	0	0	0	0	0	0	0	0	0	0	0	0	0	0	0	0	0	0	0	0	0	0	0
Cluster_1762	Bacteria	Proteobacteria	Deltaproteobacteria	Myxococcales	Sandaracinaceae	unknown genus	unknown species	0	0	0	0	0	0	0	0	0	0	0	0	0	0	0	0	0	0	0	0	0	0	0	0	0	0	0	0	0	0	0	0	0	0	0	0	0	0	0	0	0	0
Cluster_1763	Bacteria	Actinobacteria	Actinobacteria	Micrococcales	Micrococcaceae	Kocuria	Multi-affiliation	0	0	0	0	0	0	0	0	0	0	0	0	0	0	0	0	0	0	0	0	0	0	0	0	421	0	0	0	0	0	0	0	0	0	0	0	0	0	0	0	0	0
Cluster_1764	Bacteria	Bacteroidetes	Flavobacteriia	Flavobacteriales	Flavobacteriaceae	Aquimarina	Aquimarina sp.	4	0	2	2	3	2	9	18	3	4	6	0	1	0	3	0	3	7	0	4	1	15	3	5	15	25	15	46	39	17	4	19	10	3	22	8	2	0	3	0	0	0
Cluster_1765	Bacteria	Proteobacteria	Gammaproteobacteria	Cellvibrionales	Spongiibacteraceae	BD1-7 clade	unknown species	0	0	0	0	0	0	0	0	0	0	0	0	0	0	0	0	0	0	0	0	0	0	0	0	0	0	0	0	0	0	0	0	0	0	0	0	0	0	0	0	0	0
Cluster_1766	Bacteria	Bacteroidetes	Flavobacteriia	Flavobacteriales	Cryomorphaceae	unknown genus	unknown species	0	0	0	0	0	0	0	0	0	0	0	0	0	0	0	0	0	0	0	0	0	0	0	0	0	0	0	0	0	0	0	0	0	0	0	0	0	0	0	0	1	0
Cluster_1767	Bacteria	Proteobacteria	Alphaproteobacteria	Rickettsiales	Rickettsiaceae	unknown genus	unknown species	0	0	0	0	0	0	0	0	0	0	0	0	0	0	0	0	0	0	0	0	0	0	0	0	0	0	0	0	0	0	0	498	0	0	0	0	0	0	0	0	0	0
Cluster_1768	Bacteria	Cyanobacteria	Melainabacteria	Vampirovibrionales	unknown family	unknown genus	unknown species	0	0	0	0	0	0	0	0	0	0	0	0	0	0	0	0	0	0	0	0	0	0	0	0	0	0	0	0	0	0	0	0	544	0	0	0	2	0	0	0	0	0
Cluster_1769	Bacteria	Proteobacteria	Alphaproteobacteria	Rhizobiales	Hyphomicrobiaceae	Filomicrobium	unknown species	0	0	0	0	0	0	0	0	0	0	0	0	0	0	0	0	0	0	0	0	0	0	0	0	0	0	0	123	0	0	0	0	0	0	0	0	0	0	0	0	0	0
Cluster_1770	Bacteria	Proteobacteria	Gammaproteobacteria	Alteromonadales	Shewanellaceae	Psychrobium	Psychrobium conchae	0	0	0	0	0	0	0	0	0	0	0	0	50	10	46	38	92	70	42	25	36	0	0	0	0	0	0	0	0	0	0	0	0	45	54	30	88	84	83	81	50	37
Cluster_1771	Bacteria	Proteobacteria	Gammaproteobacteria	Alteromonadales	Shewanellaceae	Shewanella	Multi-affiliation	0	0	0	0	0	0	0	0	0	0	0	0	0	0	0	1	3	0	1	0	0	0	0	0	0	0	0	0	0	0	0	0	0	0	0	1	0	3	0	2	0	1
Cluster_1772	Bacteria	Proteobacteria	Alphaproteobacteria	Rhodobacterales	Rhodobacteraceae	Multi-affiliation	Multi-affiliation	0	0	0	0	0	0	0	0	0	0	0	0	0	0	0	0	33	0	24	0	0	0	0	0	0	0	0	0	0	0	0	0	0	0	0	0	37	25	27	4	0	12
Cluster_1774	Bacteria	Proteobacteria	Gammaproteobacteria	Alteromonadales	Psychromonadaceae	Psychromonas	unknown species	0	0	0	0	0	0	0	0	0	0	0	0	87	27	50	25	26	49	11	8	15	0	0	0	0	0	0	0	0	0	0	0	0	79	69	83	74	63	51	25	31	23
Cluster_1777	Bacteria	Acidobacteria	Holophagae	Subgroup 10	CA002	unknown genus	unknown species	0	0	0	0	0	0	0	0	0	0	0	0	0	0	0	0	0	0	0	0	1	0	0	0	0	0	165	0	0	0	0	1	0	0	0	0	0	0	0	0	0	0
Cluster_1778	Bacteria	Proteobacteria	Gammaproteobacteria	Oceanospirillales	Oceanospirillaceae	Marinobacterium	unknown species	0	0	0	0	0	0	0	0	0	0	0	0	0	0	29	6	8	0	6	0	0	0	0	0	0	0	0	0	0	0	0	0	0	0	0	0	15	9	26	7	12	32
Cluster_1779	Bacteria	Proteobacteria	Deltaproteobacteria	Bradymonadales	unknown family	unknown genus	Deltaproteobacteria bacterium SKP-2	0	0	0	0	0	0	0	0	0	0	0	0	0	0	0	0	0	0	0	0	0	0	0	0	0	0	0	0	0	0	0	0	0	0	0	0	0	0	0	0	0	0
Cluster_1780	Bacteria	Acidobacteria	Holophagae	Subgroup 10	CA002	unknown genus	unknown species	0	0	0	0	0	0	0	0	0	0	0	0	0	0	0	0	0	0	0	0	0	0	0	0	0	0	0	0	0	0	0	0	0	0	0	0	0	0	0	0	0	0
Cluster_1781	Bacteria	Proteobacteria	Gammaproteobacteria	Vibrionales	Vibrionaceae	Photobacterium	Multi-affiliation	0	0	0	0	0	0	0	0	0	0	0	0	0	194	84	19	18	10	4	7	44	0	0	0	0	0	0	0	0	0	0	0	0	103	72	0	42	17	30	19	8	66
Cluster_1782	Bacteria	Peregrinibacteria	unknown class	unknown order	unknown family	unknown genus	unknown species	0	0	0	0	0	0	0	0	0	0	0	0	0	0	0	0	0	0	20	0	0	0	0	0	0	0	0	0	0	0	0	0	0	0	0	0	0	0	0	3	18	0
Cluster_1785	Bacteria	Proteobacteria	Betaproteobacteria	Burkholderiales	Burkholderiaceae	Limnobacter	unknown species	0	0	0	0	0	0	0	0	0	0	0	0	0	0	0	0	0	0	0	0	0	0	0	0	0	0	0	0	0	0	0	0	0	0	0	0	0	0	0	0	0	0
Cluster_1786	Bacteria	Proteobacteria	Alphaproteobacteria	Alphaproteobacteria Incertae Sedis	unknown family	unknown genus	unknown species	0	0	0	0	0	0	0	0	0	0	0	0	0	0	0	0	0	0	0	0	0	0	0	0	0	0	0	0	0	0	0	0	0	0	0	0	0	0	0	0	0	0
Cluster_1788	Bacteria	Proteobacteria	Alphaproteobacteria	Rhodobacterales	Rhodobacteraceae	Multi-affiliation	Multi-affiliation	0	0	0	1	0	0	0	0	0	0	0	0	0	254	0	0	0	0	0	0	0	0	0	0	0	0	0	0	0	0	0	0	0	0	0	0	0	0	0	0	0	0
Cluster_1789	Bacteria	Latescibacteria	unknown class	unknown order	unknown family	unknown genus	unknown species	0	0	0	0	0	0	0	0	0	0	0	0	0	0	0	0	0	0	0	0	0	0	0	0	0	0	0	0	0	0	0	0	0	0	52	0	0	0	15	0	0	0
Cluster_1791	Bacteria	Proteobacteria	Gammaproteobacteria	Alteromonadales	Colwelliaceae	Colwellia	Multi-affiliation	1	0	1	5	1	1	9	12	6	1	3	0	1	0	5	0	0	0	0	0	0	2	2	5	4	4	1	2	11	10	8	3	2	1	8	4	0	0	0	1	0	0
Cluster_1792	Bacteria	Chloroflexi	Thermomicrobia	JG30-KF-CM45	unknown family	unknown genus	unknown species	0	0	0	0	0	0	0	0	0	0	1	0	0	0	0	0	0	0	0	0	0	0	0	0	0	0	0	0	0	0	0	0	0	0	0	0	0	0	0	0	0	0
Cluster_1793	Bacteria	Proteobacteria	Gammaproteobacteria	Alteromonadales	Moritellaceae	Moritella	Multi-affiliation	0	0	0	0	0	0	0	0	0	0	0	0	54	0	0	9	0	0	0	2	0	0	0	0	0	0	0	0	0	0	0	0	0	0	0	0	0	19	0	0	0	0
Cluster_1794	Bacteria	Proteobacteria	Gammaproteobacteria	Oceanospirillales	Oceanospirillaceae	Marinomonas	Marinomonas atlantica	0	0	0	0	0	0	0	0	0	0	0	0	46	7	31	96	89	56	56	57	27	0	0	0	0	0	0	0	0	0	0	0	0	27	30	18	78	44	50	31	68	53
Cluster_1795	Bacteria	Firmicutes	Clostridia	Clostridiales	Defluviitaleaceae	Defluviitaleaceae UCG-011	unknown species	0	0	0	0	0	0	0	0	0	0	0	0	0	0	0	6	0	0	107	92	0	0	0	0	0	0	0	0	0	0	0	0	0	0	0	0	0	0	49	59	0	0
Cluster_1796	Bacteria	Proteobacteria	Alphaproteobacteria	Rhodobacterales	Rhodobacteraceae	Roseovarius	unknown species	0	0	0	0	0	0	0	0	0	0	0	0	0	0	0	0	0	0	0	0	0	0	0	0	0	0	0	0	0	0	0	0	0	0	10	0	0	0	0	0	0	0
Cluster_1799	Bacteria	Proteobacteria	Gammaproteobacteria	Alteromonadales	Pseudoalteromonadaceae	Pseudoalteromonas	Pseudoalteromonas sp.	0	0	0	0	0	0	0	0	0	0	0	0	25	0	24	180	137	119	99	60	81	0	0	0	0	0	0	0	0	0	0	2	0	6	8	7	19	42	18	32	16	14
Cluster_1800	Bacteria	Bacteroidetes	Flavobacteriia	Flavobacteriales	Cryomorphaceae	unknown genus	unknown species	0	0	0	0	0	0	0	0	0	0	0	0	0	0	0	0	0	0	0	0	0	198	0	0	0	0	0	0	0	0	0	0	0	0	0	0	0	0	26	0	0	0
Cluster_1802	Bacteria	Proteobacteria	Gammaproteobacteria	Alteromonadales	Psychromonadaceae	Psychromonas	Psychromonas sp.	0	0	0	0	0	0	0	0	0	0	0	0	76	11	42	41	66	107	57	25	32	0	0	0	0	0	0	0	0	0	0	0	0	37	37	30	76	64	65	66	33	40
Cluster_1803	Bacteria	Proteobacteria	Gammaproteobacteria	Vibrionales	Vibrionaceae	Vibrio	unknown species	0	0	0	0	0	0	0	0	0	0	0	0	0	0	1	0	0	0	0	0	0	0	0	0	0	0	0	0	0	0	0	0	0	0	0	0	0	0	0	0	0	0
Cluster_1804	Bacteria	Gracilibacteria	unknown class	unknown order	unknown family	unknown genus	bioreactor metagenome	0	0	0	0	0	0	0	0	0	0	0	0	0	0	0	0	0	0	0	0	0	0	0	0	0	0	0	0	0	0	0	0	0	0	0	0	0	0	0	0	0	0
Cluster_1805	Bacteria	Proteobacteria	Alphaproteobacteria	Rhodobacterales	Rhodobacteraceae	unknown genus	unknown species	0	0	0	0	0	0	0	0	0	0	0	0	0	0	0	0	0	0	0	0	0	83	0	0	0	0	0	0	0	0	0	0	0	0	0	0	0	0	0	0	0	0
Cluster_1806	Bacteria	Proteobacteria	Gammaproteobacteria	Oceanospirillales	Oleiphilaceae	Oleiphilus	unknown species	0	0	0	0	0	0	0	0	0	0	0	0	0	0	0	0	0	0	0	0	0	0	0	0	0	0	0	0	0	0	0	0	0	0	0	0	0	0	0	0	0	0
Cluster_1807	Bacteria	Proteobacteria	Gammaproteobacteria	Vibrionales	Vibrionaceae	Vibrio	Multi-affiliation	0	0	0	0	0	0	0	0	0	0	0	0	0	0	0	0	0	0	0	0	0	0	0	0	0	0	0	0	0	0	0	0	0	0	0	0	0	0	7	0	0	0
Cluster_1809	Bacteria	Planctomycetes	Planctomycetacia	Planctomycetales	Planctomycetaceae	Rhodopirellula	unknown species	0	0	0	0	0	0	0	0	0	0	0	0	0	0	0	0	0	0	0	0	0	0	0	0	0	0	0	0	0	0	0	0	0	0	0	0	0	0	0	0	0	0
Cluster_1810	Bacteria	Planctomycetes	Planctomycetacia	Planctomycetales	Planctomycetaceae	Blastopirellula	unknown species	0	0	0	0	0	0	0	0	0	0	0	0	0	0	0	0	0	0	0	0	0	0	0	0	0	0	0	0	0	0	0	0	0	0	0	0	0	0	0	0	0	0
Cluster_1811	Bacteria	Proteobacteria	Alphaproteobacteria	Rhodobacterales	Rhodobacteraceae	Multi-affiliation	Multi-affiliation	0	0	0	0	0	0	0	0	0	0	0	0	0	0	0	0	0	0	0	0	0	0	0	0	0	1	0	0	0	0	0	0	0	0	0	0	0	0	0	0	0	0
Cluster_1812	Bacteria	Proteobacteria	Deltaproteobacteria	Bdellovibrionales	Bacteriovoracaceae	Peredibacter	unknown species	0	0	0	0	0	0	0	0	0	0	0	0	0	0	0	0	0	0	0	0	0	0	0	0	0	0	0	0	0	0	0	0	0	0	0	0	0	0	0	0	0	0
Cluster_1813	Bacteria	Proteobacteria	Deltaproteobacteria	NB1-j	unknown family	unknown genus	unknown species	0	0	0	0	0	0	0	0	0	0	0	0	0	0	0	0	0	21	0	0	0	0	0	0	0	0	0	0	0	0	0	0	0	0	0	0	0	0	0	0	0	11
Cluster_1814	Bacteria	Fibrobacteres	Fibrobacteria	Fibrobacterales	Fibrobacteraceae	unknown genus	unknown species	0	0	0	0	0	0	0	0	0	0	0	0	0	0	102	0	0	78	0	35	0	0	0	0	0	0	0	0	0	0	0	0	239	41	0	0	20	0	0	0	0	0
Cluster_1815	Bacteria	Proteobacteria	Deltaproteobacteria	Bdellovibrionales	Bdellovibrionaceae	OM27 clade	unknown species	0	0	0	0	0	0	0	0	0	0	0	625	0	0	0	0	0	0	0	0	0	0	0	0	0	0	0	0	0	0	0	0	0	0	0	0	0	0	0	0	0	0
Cluster_1816	Bacteria	Planctomycetes	Phycisphaerae	Phycisphaerales	Phycisphaeraceae	SM1A02	Nannochloropsis gaditana	0	0	0	0	0	0	0	0	0	0	0	0	0	0	0	0	0	0	0	0	0	0	291	0	0	0	0	0	0	0	0	0	0	0	0	0	0	0	0	0	0	0
Cluster_1820	Bacteria	Proteobacteria	Alphaproteobacteria	Alphaproteobacteria Incertae Sedis	unknown family	unknown genus	unknown species	0	0	0	0	0	0	0	0	0	0	0	0	0	0	0	0	0	0	0	0	0	0	0	0	0	0	0	0	0	0	0	0	0	0	0	0	0	16	0	0	0	0
Cluster_1821	Bacteria	Planctomycetes	OM190	unknown order	unknown family	unknown genus	unknown species	0	0	0	0	0	0	0	0	0	0	0	0	0	0	0	0	0	0	0	0	0	0	0	0	0	0	0	0	0	0	0	0	0	0	0	0	0	0	0	0	0	0
Cluster_1823	Bacteria	Proteobacteria	Betaproteobacteria	Burkholderiales	Burkholderiaceae	Cupriavidus	Multi-affiliation	0	0	0	0	0	0	0	0	0	0	0	0	0	0	0	0	0	0	0	0	0	0	0	0	0	0	0	0	0	0	0	0	0	0	0	0	0	0	0	0	0	0
Cluster_1824	Bacteria	Proteobacteria	Gammaproteobacteria	Cellvibrionales	Cellvibrionaceae	Simiduia	unknown species	0	0	0	0	0	0	0	0	0	0	0	0	0	0	0	0	0	0	0	0	0	0	0	0	0	0	0	0	0	0	0	0	0	0	33	0	0	0	0	0	0	0
Cluster_1825	Bacteria	Planctomycetes	Planctomycetacia	Planctomycetales	Planctomycetaceae	Blastopirellula	unknown species	0	0	0	0	0	0	0	0	0	843	0	0	0	0	0	0	0	0	0	0	0	0	0	0	0	0	0	0	0	0	0	0	0	0	0	0	0	0	0	0	0	0
Cluster_1826	Bacteria	Parcubacteria	unknown class	unknown order	unknown family	unknown genus	unknown species	0	0	0	0	0	0	763	0	0	0	0	0	0	0	0	0	0	0	0	0	0	0	0	0	0	0	0	0	1	0	0	0	0	0	0	0	0	0	0	0	0	0
Cluster_1828	Bacteria	Proteobacteria	Gammaproteobacteria	Xanthomonadales	JTB255 marine benthic group	unknown genus	unknown species	0	0	0	0	0	0	0	0	0	0	0	0	0	0	0	0	0	0	0	0	0	0	0	0	0	0	0	0	0	0	0	0	0	0	0	0	0	0	0	0	0	0
Cluster_1829	Bacteria	Bacteroidetes	Sphingobacteriia	Sphingobacteriales	unknown family	unknown genus	unknown species	0	0	0	0	0	0	0	0	0	0	0	0	0	0	0	0	0	0	0	0	0	0	0	0	0	0	0	0	0	0	0	0	0	0	0	0	0	0	0	0	0	0
Cluster_1831	Bacteria	Proteobacteria	Deltaproteobacteria	Bdellovibrionales	Bdellovibrionaceae	OM27 clade	unknown species	0	0	0	0	0	186	0	0	0	0	1	0	0	0	57	0	0	0	0	0	0	0	0	0	0	0	0	0	0	0	0	0	0	0	0	0	0	0	0	0	0	0
Cluster_1832	Bacteria	Planctomycetes	Planctomycetacia	Planctomycetales	Planctomycetaceae	Planctomyces	Multi-affiliation	0	0	0	0	0	0	0	0	0	0	0	0	0	0	0	0	0	0	0	0	0	0	0	0	0	0	0	0	0	0	0	0	0	0	0	0	0	0	0	0	0	0
Cluster_1834	Bacteria	Chloroflexi	Thermomicrobia	JG30-KF-CM45	unknown family	unknown genus	unknown species	0	0	0	0	0	0	0	0	0	0	0	368	0	0	0	0	0	0	0	0	0	0	0	0	0	0	0	0	0	0	0	0	0	0	0	0	0	0	0	0	0	52
Cluster_1835	Bacteria	Proteobacteria	Alphaproteobacteria	Rhizobiales	Phyllobacteriaceae	Pseudahrensia	Multi-affiliation	0	0	0	0	0	0	0	0	0	0	0	0	0	0	0	0	0	0	0	0	0	0	0	0	0	0	0	0	0	0	0	0	0	0	0	0	0	0	0	0	0	0
Cluster_1836	Bacteria	Proteobacteria	Alphaproteobacteria	Rhizobiales	Rhodobiaceae	unknown genus	unknown species	0	0	0	0	0	0	0	0	0	0	0	0	0	0	0	0	0	0	0	0	0	0	0	0	0	0	0	0	0	0	0	0	0	0	0	0	0	0	0	0	0	0
Cluster_1837	Bacteria	Bacteroidetes	Flavobacteriia	Flavobacteriales	Flavobacteriaceae	Aquimarina	Multi-affiliation	0	0	0	0	0	0	11	0	0	4	0	1	0	0	0	0	3	5	0	1	0	10	5	3	0	7	2	19	5	1	0	7	4	6	14	4	3	2	4	4	7	2
Cluster_1838	Bacteria	Proteobacteria	Alphaproteobacteria	Rhizobiales	Phyllobacteriaceae	Multi-affiliation	Multi-affiliation	0	0	0	0	0	0	0	0	0	0	0	0	0	0	0	0	0	0	0	0	0	0	0	0	0	0	0	0	0	0	0	0	0	0	0	0	0	0	0	0	0	0
Cluster_1839	Bacteria	Gracilibacteria	unknown class	unknown order	unknown family	unknown genus	unknown species	0	0	0	0	0	0	0	0	0	0	0	0	0	0	0	0	0	0	0	0	0	0	0	0	0	0	0	0	0	0	0	0	0	0	0	0	0	0	0	0	0	0
Cluster_1840	Bacteria	Proteobacteria	Alphaproteobacteria	Sphingomonadales	Erythrobacteraceae	Altererythrobacter	unknown species	0	0	0	0	0	0	0	0	0	0	0	0	0	0	0	0	0	0	0	0	0	0	0	0	0	0	0	0	0	0	0	0	0	0	0	0	0	0	0	0	0	0
Cluster_1841	Bacteria	Proteobacteria	Betaproteobacteria	Nitrosomonadales	Nitrosomonadaceae	Nitrosomonas	Multi-affiliation	0	0	0	0	0	0	0	0	0	0	0	0	0	0	0	0	0	0	0	0	0	0	0	0	0	0	0	0	0	0	0	0	0	0	0	0	0	0	0	0	0	0
Cluster_1842	Bacteria	Proteobacteria	Deltaproteobacteria	Myxococcales	P3OB-42	unknown genus	unknown species	0	0	0	0	0	0	0	0	0	0	225	0	0	0	0	0	0	0	0	0	0	0	0	0	0	0	0	0	0	0	0	0	0	0	0	0	0	0	0	0	0	0
Cluster_1843	Bacteria	Proteobacteria	Alphaproteobacteria	Sphingomonadales	Sphingomonadaceae	Sphingomonas	Multi-affiliation	0	0	0	0	0	0	0	0	0	0	0	0	0	0	0	0	0	0	0	0	0	0	0	0	0	0	1	0	0	0	0	0	0	0	0	0	0	0	0	0	1	0
Cluster_1844	Bacteria	Proteobacteria	Gammaproteobacteria	Alteromonadales	Pseudoalteromonadaceae	Pseudoalteromonas	unknown species	0	0	0	0	0	0	0	0	0	0	0	1	0	0	0	0	0	0	0	0	0	0	0	0	0	0	0	0	0	0	0	0	0	0	0	0	0	0	2	0	0	0
Cluster_1845	Bacteria	Planctomycetes	Planctomycetacia	Planctomycetales	Planctomycetaceae	Planctomyces	unknown species	0	0	0	0	0	0	0	0	0	0	0	0	0	0	0	0	0	0	0	0	0	0	0	0	0	0	0	0	0	0	0	0	0	0	0	0	0	0	0	0	0	0
Cluster_1846	Bacteria	Planctomycetes	OM190	unknown order	unknown family	unknown genus	unknown species	0	0	0	0	0	0	0	0	0	0	0	0	0	0	0	0	0	0	0	0	0	0	0	0	0	0	0	0	0	0	0	0	0	0	0	0	0	0	0	0	0	0
Cluster_1847	Bacteria	Bacteroidetes	Flavobacteriia	Flavobacteriales	Flavobacteriaceae	Tenacibaculum	Multi-affiliation	0	0	0	0	0	0	0	0	0	0	0	0	0	0	0	0	0	0	0	0	0	0	0	0	0	0	0	0	0	0	0	0	0	0	0	0	0	0	0	0	0	0
Cluster_1851	Bacteria	Bacteroidetes	Cytophagia	Cytophagales	Cytophagaceae	unknown genus	Emticicia sp.	0	1	0	0	0	0	0	0	0	0	0	0	140	0	0	0	0	0	0	0	0	0	0	0	0	0	0	0	0	0	0	0	0	0	0	0	15	0	11	0	0	6
Cluster_1852	Bacteria	Proteobacteria	Gammaproteobacteria	Alteromonadales	Psychromonadaceae	Psychromonas	Psychromonas sp.	0	0	0	0	0	0	0	0	0	0	0	0	30	5	14	10	27	19	9	5	5	0	0	0	0	0	0	0	0	0	0	0	0	53	40	39	51	28	42	22	44	10
Cluster_1853	Bacteria	Proteobacteria	Gammaproteobacteria	Oceanospirillales	Oleiphilaceae	Oleiphilus	Oleiphilus sp.	0	0	0	5	0	2	0	6	1	0	2	6	4	0	0	0	0	0	0	0	0	0	0	3	2	17	4	4	19	2	24	2	7	0	2	0	0	0	0	0	0	0
Cluster_1854	Bacteria	Firmicutes	Bacilli	Lactobacillales	Aerococcaceae	Aerococcus	Multi-affiliation	0	0	0	0	0	0	0	0	0	0	0	0	0	0	0	0	0	0	0	0	0	0	0	0	0	0	0	0	0	0	0	0	0	0	0	0	0	0	0	0	0	0
Cluster_1856	Bacteria	Bacteroidetes	Sphingobacteriia	Sphingobacteriales	NS11-12 marine group	unknown genus	unknown species	0	0	0	0	0	0	0	0	0	0	0	0	0	0	0	0	0	0	0	0	0	0	0	0	0	0	0	0	0	0	0	0	103	0	0	0	0	0	33	0	0	0
Cluster_1857	Bacteria	Proteobacteria	Alphaproteobacteria	Alphaproteobacteria Incertae Sedis	unknown family	unknown genus	unknown species	0	0	0	0	0	0	0	0	0	0	0	0	0	0	0	0	30	0	0	0	0	0	0	0	0	0	0	0	0	0	0	0	0	0	0	0	0	0	25	0	0	22
Cluster_1860	Bacteria	Proteobacteria	Gammaproteobacteria	Oceanospirillales	Oleiphilaceae	Oleiphilus	unknown species	2	0	0	3	0	0	2	11	1	1	3	0	0	0	3	0	0	0	0	0	0	2	0	6	4	3	0	4	5	3	6	1	0	2	7	4	0	1	0	0	0	0
Cluster_1861	Bacteria	Bacteroidetes	Flavobacteriia	Flavobacteriales	Flavobacteriaceae	Aquibacter	unknown species	0	0	0	0	0	0	0	0	0	6	0	0	1	0	3	1	0	11	0	1	0	0	3	3	0	0	2	17	0	0	0	0	2	4	9	4	2	7	3	3	6	6
Cluster_1862	Bacteria	Firmicutes	Clostridia	Clostridiales	Family XII	Fusibacter	unknown species	0	0	0	0	0	0	0	0	0	0	0	0	0	0	0	21	0	0	49	157	119	0	0	0	0	0	0	0	0	0	0	0	0	0	0	0	21	0	0	22	22	19
Cluster_1863	Bacteria	Proteobacteria	Deltaproteobacteria	Bradymonadales	unknown family	unknown genus	unknown species	0	0	0	0	0	0	0	0	0	0	0	0	0	0	0	0	22	0	0	0	0	0	0	0	0	257	0	0	0	0	0	0	0	0	0	0	0	0	0	0	0	0
Cluster_1864	Bacteria	Bacteroidetes	Flavobacteriia	Flavobacteriales	Flavobacteriaceae	Aquimarina	Multi-affiliation	0	0	0	0	0	0	0	0	0	0	0	0	0	0	0	0	0	0	0	0	0	0	0	0	0	0	0	0	0	0	0	0	0	0	0	0	0	0	0	0	0	0
Cluster_1865	Bacteria	Proteobacteria	Alphaproteobacteria	Caulobacterales	Hyphomonadaceae	Litorimonas	Multi-affiliation	0	0	0	0	0	0	0	0	0	0	0	0	0	0	0	0	0	0	0	0	0	0	0	0	0	0	0	0	0	0	0	0	0	0	0	0	0	0	0	0	0	0
Cluster_1866	Bacteria	Parcubacteria	unknown class	unknown order	unknown family	unknown genus	unknown species	0	0	0	0	0	0	0	0	0	0	0	0	0	0	0	0	0	0	0	0	0	0	0	0	0	0	0	0	0	0	0	0	0	0	0	0	0	0	0	0	0	0
Cluster_1867	Bacteria	Verrucomicrobia	Verrucomicrobiae	Verrucomicrobiales	DEV007	unknown genus	unknown species	0	0	0	0	0	0	20	0	0	0	269	0	0	0	0	0	0	0	0	0	0	0	0	0	0	0	0	0	0	0	0	0	0	0	0	0	0	0	0	0	0	0
Cluster_1868	Bacteria	Proteobacteria	Gammaproteobacteria	Gammaproteobacteria Incertae Sedis	unknown family	Marinicella	Marinicella litoralis	0	0	0	548	0	0	0	0	0	0	0	0	0	0	0	0	0	0	4	0	0	0	0	0	0	0	0	0	0	0	0	0	0	0	0	0	0	0	0	0	0	0
Cluster_1870	Bacteria	Proteobacteria	Gammaproteobacteria	Thiotrichales	Piscirickettsiaceae	unknown genus	unknown species	6	2	0	1	6	8	24	42	0	1	13	4	0	1	1	0	0	2	0	0	0	25	12	1	22	10	2	45	20	21	2	24	6	0	7	2	0	0	0	0	0	0
Cluster_1871	Bacteria	Proteobacteria	Alphaproteobacteria	Rhodobacterales	Rhodobacteraceae	Multi-affiliation	Multi-affiliation	0	0	0	0	0	0	0	0	0	0	0	0	0	0	0	0	0	0	0	0	0	0	0	0	0	0	0	0	0	0	0	0	0	0	0	0	0	0	0	0	0	0
Cluster_1872	Bacteria	Bacteroidetes	Flavobacteriia	Flavobacteriales	Flavobacteriaceae	Jejudonia	unknown species	1	0	0	0	0	0	0	0	0	0	0	0	0	0	0	0	0	0	0	0	0	0	0	0	0	0	0	0	0	0	0	0	0	0	0	0	0	0	0	8	0	0
Cluster_1873	Bacteria	Proteobacteria	Gammaproteobacteria	Cellvibrionales	Spongiibacteraceae	unknown genus	unknown species	0	0	0	0	0	0	0	0	0	0	0	0	0	0	0	0	0	0	0	0	0	0	0	0	0	0	0	0	0	0	0	0	0	0	0	0	0	0	0	0	0	0
Cluster_1875	Bacteria	Planctomycetes	Planctomycetacia	Planctomycetales	Planctomycetaceae	Planctomyces	unknown species	0	0	0	0	0	0	0	0	0	0	0	0	0	0	0	0	0	0	0	0	0	0	0	0	0	0	0	0	0	0	0	0	0	0	0	0	0	0	0	0	0	0
Cluster_1876	Bacteria	Planctomycetes	Planctomycetacia	Planctomycetales	Planctomycetaceae	Planctomyces	unknown species	0	0	0	0	0	0	0	0	0	0	0	0	0	0	0	0	0	0	0	0	0	0	0	0	0	0	0	0	0	0	0	0	0	0	0	0	0	0	0	0	0	0
Cluster_1877	Bacteria	Planctomycetes	OM190	unknown order	unknown family	unknown genus	unknown species	0	0	0	0	0	0	0	0	0	0	0	0	0	0	0	0	0	0	0	0	0	0	0	0	0	0	0	0	0	0	0	0	0	0	0	0	0	0	0	0	0	0
Cluster_1878	Bacteria	Proteobacteria	Alphaproteobacteria	Rhodospirillales	Rhodospirillaceae	unknown genus	unknown species	0	0	0	0	0	0	0	0	0	0	0	0	0	0	0	0	0	0	29	0	0	0	0	0	0	0	0	0	0	0	0	0	0	0	0	0	0	0	0	0	1	0
Cluster_1879	Bacteria	Proteobacteria	Deltaproteobacteria	Bdellovibrionales	Bdellovibrionaceae	OM27 clade	unknown species	0	0	0	0	0	0	0	0	0	0	0	0	0	0	0	0	0	0	0	0	0	0	0	0	0	0	0	0	0	0	0	0	0	0	0	0	0	0	0	0	0	0
Cluster_1880	Bacteria	Acidobacteria	Holophagae	Subgroup 10	TK85	unknown genus	unknown species	0	0	0	0	0	0	0	0	0	0	0	0	0	0	0	0	0	0	0	0	0	0	0	0	0	0	0	0	0	0	0	0	0	0	0	0	0	0	0	0	0	0
Cluster_1881	Bacteria	Bacteroidetes	Sphingobacteriia	Sphingobacteriales	Saprospiraceae	Lewinella	Lewinella cohaerens	0	0	0	0	0	0	0	0	0	0	0	0	0	0	0	0	0	0	0	0	0	0	0	0	0	0	0	0	0	0	0	0	0	0	0	0	0	0	0	0	0	0
Cluster_1883	Bacteria	Proteobacteria	Alphaproteobacteria	Rhizobiales	Phyllobacteriaceae	unknown genus	unknown species	0	0	0	0	0	0	0	0	0	0	0	0	0	0	0	0	0	0	0	0	0	0	0	0	0	0	0	0	0	0	0	0	0	0	0	0	0	0	0	0	17	13
Cluster_1884	Bacteria	Proteobacteria	Alphaproteobacteria	Rhodobacterales	Rhodobacteraceae	Multi-affiliation	Multi-affiliation	0	0	0	0	0	0	0	0	0	0	0	0	3	0	0	0	1	0	0	0	0	0	0	0	0	0	0	0	0	1	0	0	0	0	1	1	1	0	1	0	0	7
Cluster_1885	Bacteria	Actinobacteria	Acidimicrobiia	Acidimicrobiales	unknown family	unknown genus	unknown species	0	0	0	0	0	0	0	0	0	0	0	0	0	0	0	0	0	0	0	0	0	0	0	0	0	0	0	0	0	0	0	0	0	0	0	0	0	0	0	0	0	0
Cluster_1886	Bacteria	Planctomycetes	BD7-11	unknown order	unknown family	unknown genus	unknown species	0	0	0	0	0	0	0	0	0	0	0	0	0	0	0	0	0	0	0	0	0	0	0	0	0	0	0	0	0	0	0	0	0	0	0	0	0	0	0	0	0	0
Cluster_1889	Bacteria	Proteobacteria	Alphaproteobacteria	Sphingomonadales	Erythrobacteraceae	Erythrobacter	unknown species	0	0	0	0	0	0	0	0	0	0	0	0	0	0	0	0	0	0	0	0	0	0	0	0	0	0	0	0	0	0	0	0	0	0	0	0	0	24	0	0	0	0
Cluster_1890	Bacteria	Planctomycetes	Planctomycetacia	Planctomycetales	Planctomycetaceae	unknown genus	Multi-affiliation	0	0	0	0	0	0	0	0	0	0	0	0	0	0	0	0	0	0	0	0	0	0	0	0	0	0	0	0	0	0	0	0	0	0	0	0	0	0	0	0	0	0
Cluster_1891	Bacteria	Proteobacteria	Gammaproteobacteria	Oceanospirillales	Oceanospirillaceae	Multi-affiliation	Multi-affiliation	0	0	0	0	0	0	0	0	0	0	0	0	0	0	0	0	0	7	0	0	10	0	0	0	0	0	0	0	0	0	0	0	0	0	0	0	0	3	0	0	0	0
Cluster_1894	Bacteria	SBR1093	unknown class	unknown order	unknown family	unknown genus	unknown species	402	0	0	0	0	0	1	0	0	0	0	0	0	0	0	0	0	0	0	0	0	0	0	0	0	0	0	0	0	0	0	0	0	0	0	0	0	0	0	0	0	0
Cluster_1895	Bacteria	Proteobacteria	Alphaproteobacteria	Rhodobacterales	Rhodobacteraceae	unknown genus	unknown species	0	0	0	0	0	0	0	0	0	0	0	0	0	0	0	0	15	37	33	0	34	0	0	0	0	0	0	0	0	0	0	0	0	0	71	0	12	0	18	7	53	29
Cluster_1897	Bacteria	Proteobacteria	Gammaproteobacteria	Alteromonadales	Pseudoalteromonadaceae	Pseudoalteromonas	Multi-affiliation	0	0	0	0	0	0	0	0	0	0	0	0	4	3	8	14	9	7	4	1	2	0	0	0	0	0	0	0	2	0	0	0	0	6	12	8	8	7	11	3	0	2
Cluster_1898	Bacteria	Bacteroidetes	Flavobacteriia	Flavobacteriales	Cryomorphaceae	Crocinitomix	unknown species	0	0	0	0	0	0	0	0	0	0	0	0	0	0	0	0	0	0	0	0	0	0	0	0	0	0	0	0	0	0	0	0	0	0	0	0	0	0	0	0	0	0
Cluster_1900	Bacteria	Proteobacteria	Gammaproteobacteria	Xanthomonadales	JTB255 marine benthic group	unknown genus	unknown species	0	0	0	0	0	0	0	0	0	0	0	0	0	0	0	0	0	0	0	0	0	0	0	0	0	0	0	0	0	0	0	0	154	0	0	0	0	0	0	0	0	0
Cluster_1901	Bacteria	Proteobacteria	Gammaproteobacteria	Oceanospirillales	OM182 clade	unknown genus	unknown species	0	0	0	0	0	0	0	0	0	0	0	0	0	0	0	0	0	0	0	0	0	0	287	0	0	0	0	0	0	0	0	0	488	0	0	0	0	0	0	0	0	0
Cluster_1904	Bacteria	Cyanobacteria	Melainabacteria	Vampirovibrionales	unknown family	unknown genus	unknown species	0	0	0	0	0	0	0	0	0	0	0	0	0	0	159	0	0	0	0	0	0	0	0	0	0	0	0	0	0	0	0	0	0	0	0	0	0	0	0	0	0	0
Cluster_1907	Bacteria	Chloroflexi	Caldilineae	Caldilineales	Caldilineaceae	unknown genus	unknown species	0	0	0	0	0	0	0	0	0	0	0	0	0	0	0	0	0	0	0	0	0	0	0	0	0	0	0	0	0	444	0	0	0	0	0	0	0	0	0	0	32	0
Cluster_1908	Bacteria	Bacteroidetes	Sphingobacteriia	Sphingobacteriales	Saprospiraceae	unknown genus	unknown species	0	0	0	0	0	0	0	0	0	0	0	0	0	0	0	0	0	0	9	0	0	0	0	0	0	0	0	0	0	0	0	0	0	0	0	0	0	0	0	0	0	0
Cluster_1909	Bacteria	Bacteroidetes	Flavobacteriia	Flavobacteriales	NS9 marine group	unknown genus	unknown species	0	0	0	0	0	0	0	0	0	0	0	0	0	0	0	0	0	0	0	0	0	0	0	0	0	0	0	0	0	0	0	0	0	0	0	0	1	0	0	0	0	0
Cluster_1910	Bacteria	Proteobacteria	Gammaproteobacteria	Oceanospirillales	OM182 clade	unknown genus	unknown species	0	0	0	0	0	0	0	0	0	0	0	0	0	0	0	0	0	0	0	11	0	0	0	0	0	0	0	0	0	0	0	0	0	0	0	0	0	0	0	0	0	0
Cluster_1911	Bacteria	Proteobacteria	Alphaproteobacteria	Rickettsiales	SM2D12	unknown genus	unknown species	0	0	0	0	0	0	0	0	0	0	0	0	0	0	0	0	0	0	0	0	0	0	0	0	0	0	0	0	0	0	0	0	292	0	0	0	0	0	0	0	0	0
Cluster_1912	Bacteria	Proteobacteria	Deltaproteobacteria	Bdellovibrionales	Bdellovibrionaceae	OM27 clade	unknown species	0	0	0	0	0	0	0	0	421	0	0	0	0	0	0	0	0	0	0	0	0	0	0	0	0	0	0	0	0	0	0	0	0	0	0	0	0	0	0	7	0	0
Cluster_1913	Bacteria	Proteobacteria	Gammaproteobacteria	Vibrionales	Vibrionaceae	Vibrio	Multi-affiliation	0	0	0	0	0	0	0	0	0	0	0	0	0	0	0	5	0	0	0	1	0	0	0	0	0	0	0	0	0	0	0	0	0	0	0	0	0	0	0	0	0	0
Cluster_1915	Bacteria	Proteobacteria	Alphaproteobacteria	Rickettsiales	SM2D12	unknown genus	unknown species	0	0	0	0	0	0	0	0	0	0	944	0	0	0	0	0	0	0	0	0	0	0	0	0	0	0	0	0	0	0	0	0	0	0	0	0	0	0	0	0	0	0
Cluster_1916	Bacteria	Proteobacteria	Deltaproteobacteria	Bradymonadales	unknown family	unknown genus	unknown species	0	0	0	0	0	0	0	0	0	0	0	0	0	0	0	0	0	0	0	0	0	0	0	0	0	0	0	0	0	0	0	0	0	0	0	0	0	0	0	0	0	0
Cluster_1917	Bacteria	Planctomycetes	Phycisphaerae	Phycisphaerales	Phycisphaeraceae	SM1A02	unknown species	0	0	0	0	0	0	0	0	0	0	0	0	0	0	0	0	0	0	0	0	0	481	0	0	0	0	0	0	0	0	0	0	403	0	0	0	0	0	0	0	0	0
Cluster_1918	Bacteria	Proteobacteria	Gammaproteobacteria	Alteromonadales	Shewanellaceae	Psychrobium	Psychrobium conchae	0	0	0	0	0	0	0	0	0	0	0	0	32	7	16	201	150	88	130	127	99	0	0	0	0	0	0	0	0	0	0	0	0	8	10	5	18	34	31	71	42	82
Cluster_1921	Bacteria	Proteobacteria	Gammaproteobacteria	Xanthomonadales	JTB255 marine benthic group	unknown genus	unknown species	0	0	0	0	0	0	0	0	0	0	0	0	0	0	0	0	0	0	0	0	0	0	0	0	0	0	0	186	192	0	0	0	0	0	0	0	0	0	0	0	0	8
Cluster_1922	Bacteria	Proteobacteria	Alphaproteobacteria	Rhodobacterales	Rhodobacteraceae	Pseudoroseovarius	Pseudoroseovarius sediminilitoris	0	0	0	0	0	0	0	0	0	0	0	0	0	0	0	0	0	0	0	17	0	0	0	0	0	0	0	0	0	0	0	0	0	0	17	0	0	0	0	0	11	0
Cluster_1923	Bacteria	Proteobacteria	Gammaproteobacteria	Alteromonadales	Shewanellaceae	Shewanella	Multi-affiliation	0	0	0	0	0	0	0	0	0	0	0	0	0	0	0	0	0	0	1	0	0	0	0	0	0	0	0	0	0	0	0	0	0	0	0	0	0	2	0	0	5	0
Cluster_1924	Bacteria	Chloroflexi	Anaerolineae	Anaerolineales	Anaerolineaceae	unknown genus	unknown species	0	0	0	0	0	0	0	0	0	0	0	0	0	0	0	0	0	36	0	0	0	0	0	0	0	0	0	0	0	0	0	0	0	58	0	0	0	0	0	0	0	0
Cluster_1925	Bacteria	Bacteroidetes	Flavobacteriia	Flavobacteriales	Flavobacteriaceae	Multi-affiliation	Multi-affiliation	0	0	0	0	0	0	0	0	0	0	0	2	0	0	0	0	0	0	0	0	0	0	0	0	0	0	0	0	1	3	0	0	0	1	0	0	0	0	0	0	0	0
Cluster_1926	Bacteria	Bacteroidetes	Sphingobacteriia	Sphingobacteriales	Saprospiraceae	unknown genus	unknown species	0	0	0	0	0	0	0	0	0	0	0	0	0	0	0	0	0	0	0	0	0	0	0	0	316	0	0	0	0	0	0	0	0	0	0	0	0	0	0	0	0	0
Cluster_1927	Bacteria	Fibrobacteres	Fibrobacteria	Fibrobacterales	Fibrobacteraceae	unknown genus	unknown species	0	0	0	0	0	0	0	0	0	0	0	0	0	0	0	0	0	1	0	0	0	0	0	0	0	0	0	0	0	0	0	0	0	0	0	0	0	0	0	0	0	0
Cluster_1929	Bacteria	Proteobacteria	Gammaproteobacteria	Alteromonadales	Shewanellaceae	Psychrobium	unknown species	0	0	0	0	0	0	0	0	0	0	0	0	20	4	14	86	91	105	94	89	106	0	0	0	0	1	0	0	1	0	0	0	0	5	7	8	47	46	53	81	49	105
Cluster_1930	Bacteria	Bacteroidetes	Flavobacteriia	Flavobacteriales	Flavobacteriaceae	Aquimarina	Multi-affiliation	28	9	5	36	31	12	97	40	3	8	16	29	4	2	16	0	0	5	0	0	0	73	29	6	6	9	4	9	11	3	3	35	1	2	13	1	1	0	0	0	1	0
Cluster_1931	Bacteria	Bacteroidetes	SB-5	unknown order	unknown family	unknown genus	unknown species	0	0	0	0	0	0	0	0	0	0	0	0	0	0	0	0	0	0	0	0	0	0	0	0	0	0	0	0	102	0	0	466	0	0	0	0	17	47	0	0	0	0
Cluster_1932	Bacteria	Proteobacteria	Gammaproteobacteria	Oceanospirillales	Alcanivoracaceae	Alcanivorax	Alcanivorax sp.	0	0	0	0	0	0	0	0	0	0	199	0	0	0	0	0	0	0	0	0	0	0	0	0	0	0	0	0	0	0	0	0	0	0	0	0	0	0	10	0	0	0
Cluster_1933	Bacteria	Proteobacteria	Deltaproteobacteria	SAR324 clade(Marine group B)	unknown family	unknown genus	unknown species	0	0	0	0	0	0	0	0	0	0	0	0	0	0	0	0	0	0	0	0	0	0	0	0	0	0	0	0	0	0	0	0	0	0	0	0	0	0	0	0	0	0
Cluster_1934	Bacteria	Proteobacteria	Gammaproteobacteria	Oceanospirillales	Oceanospirillaceae	unknown genus	unknown species	0	0	0	0	0	0	0	0	0	0	0	0	0	0	0	0	0	0	7	0	5	0	0	0	0	0	0	0	0	0	0	0	0	0	0	0	0	0	0	0	15	0
Cluster_1935	Bacteria	Proteobacteria	Alphaproteobacteria	Rhodobacterales	Rhodobacteraceae	unknown genus	unknown species	0	0	0	0	0	0	0	0	0	0	0	0	0	0	0	0	0	0	0	0	0	0	0	0	0	0	0	0	0	0	0	0	0	0	0	0	0	0	0	3	0	0
Cluster_1936	Bacteria	Proteobacteria	Gammaproteobacteria	Oceanospirillales	Oleiphilaceae	Oleiphilus	Oleiphilus sp.	5	0	0	8	2	4	1	3	0	0	3	1	0	0	0	0	0	0	0	0	0	2	0	1	2	10	0	5	7	5	8	1	8	0	2	1	0	0	0	0	0	0
Cluster_1937	Bacteria	Proteobacteria	Epsilonproteobacteria	Campylobacterales	Campylobacteraceae	Arcobacter	unknown species	0	0	0	0	0	0	0	0	0	0	0	0	27	4	24	72	96	90	57	21	22	0	0	0	0	0	0	0	0	0	0	0	0	27	19	31	60	55	55	19	36	48
Cluster_1938	Bacteria	Proteobacteria	Gammaproteobacteria	Thiotrichales	Thiotrichales Incertae Sedis	Candidatus Endoecteinascidia	unknown species	0	0	0	0	0	0	0	0	0	0	0	0	0	0	0	0	0	0	0	0	0	0	0	0	0	0	0	0	0	0	0	0	0	0	0	0	0	0	0	0	0	0
Cluster_1939	Bacteria	Planctomycetes	Planctomycetacia	Planctomycetales	Planctomycetaceae	Pirellula	unknown species	0	0	0	0	0	0	0	0	0	0	0	0	0	0	0	0	0	0	0	0	0	0	0	0	0	0	0	500	0	0	0	0	0	0	0	0	0	0	0	0	0	0
Cluster_1940	Bacteria	Bacteroidetes	Flavobacteriia	Flavobacteriales	Flavobacteriaceae	Polaribacter 4	Multi-affiliation	0	0	0	0	0	0	0	0	0	0	0	0	0	0	0	0	0	0	0	0	0	0	0	0	0	0	0	0	0	0	0	0	0	0	0	0	0	0	0	0	0	0
Cluster_1941	Bacteria	Fusobacteria	Fusobacteriia	Fusobacteriales	Fusobacteriaceae	Propionigenium	unknown species	0	0	0	0	0	0	0	0	0	0	0	0	0	0	0	0	0	0	24	25	0	0	0	0	0	0	0	0	0	0	0	0	0	0	0	0	0	0	0	35	12	0
Cluster_1942	Bacteria	Proteobacteria	Gammaproteobacteria	Vibrionales	Vibrionaceae	Vibrio	Multi-affiliation	0	0	0	0	0	0	0	0	0	0	0	0	0	0	0	1	0	0	0	0	0	0	0	0	0	0	0	0	0	0	0	0	0	0	0	0	0	0	5	0	0	0
Cluster_1943	Bacteria	Proteobacteria	Deltaproteobacteria	Bdellovibrionales	Bacteriovoracaceae	Peredibacter	unknown species	0	0	0	0	0	0	0	0	0	0	0	0	0	0	0	6	0	0	56	0	26	0	0	0	0	0	0	0	0	0	0	0	0	0	0	0	0	0	0	0	0	0
Cluster_1944	Bacteria	Proteobacteria	Alphaproteobacteria	Sphingomonadales	Erythrobacteraceae	Multi-affiliation	Multi-affiliation	0	0	0	0	0	0	0	0	0	0	0	0	0	0	0	0	0	0	0	0	0	0	0	0	0	0	0	0	0	0	0	0	0	0	0	0	0	0	0	0	0	0
Cluster_1947	Bacteria	Proteobacteria	Gammaproteobacteria	Oceanospirillales	Oceanospirillaceae	Thalassolituus	Thalassolituus oleivorans	0	0	0	0	0	0	0	0	0	0	0	0	0	0	1	12	4	151	7	33	37	0	0	0	0	0	0	0	0	0	0	0	0	0	0	0	0	14	24	5	5	29
Cluster_1948	Bacteria	Peregrinibacteria	unknown class	unknown order	unknown family	unknown genus	unknown species	0	0	0	0	0	0	0	0	0	0	0	0	0	0	0	0	0	0	0	0	0	0	0	0	0	0	0	0	154	0	0	0	0	0	0	0	0	0	0	0	0	0
Cluster_1950	Bacteria	Proteobacteria	Deltaproteobacteria	Myxococcales	Nannocystaceae	unknown genus	unknown species	0	0	0	0	0	0	0	0	0	0	0	0	0	0	0	0	0	0	0	0	0	0	0	0	0	0	0	0	0	0	0	0	268	0	0	0	0	0	0	0	0	0
Cluster_1951	Bacteria	Actinobacteria	Actinobacteria	Propionibacteriales	Nocardioidaceae	Nocardioides	unknown species	0	0	0	0	0	0	0	0	0	0	0	0	0	0	0	0	0	0	0	0	0	0	0	0	0	0	0	0	0	0	0	0	0	0	0	0	0	0	0	0	0	0
Cluster_1952	Bacteria	Bacteroidetes	Bacteroidia	Bacteroidales	Marinilabiaceae	Marinifilum	unknown species	0	0	0	0	0	0	0	0	0	0	0	0	0	0	95	12	147	0	43	134	46	0	1	0	0	0	0	0	0	0	0	0	0	0	38	0	107	404	144	201	142	82
Cluster_1953	Bacteria	Proteobacteria	Deltaproteobacteria	Bradymonadales	unknown family	unknown genus	unknown species	0	0	0	0	0	0	0	0	0	0	0	0	0	0	0	0	0	0	0	0	0	0	0	0	0	0	0	0	0	0	0	0	0	0	0	0	0	0	0	0	0	0
Cluster_1955	Bacteria	Proteobacteria	Betaproteobacteria	Burkholderiales	Comamonadaceae	Acidovorax	unknown species	0	0	0	0	0	0	0	0	0	0	0	0	0	0	0	0	0	0	0	0	0	0	0	0	0	0	0	0	0	0	0	0	0	0	0	0	0	0	0	0	0	0
Cluster_1957	Bacteria	Planctomycetes	Planctomycetacia	Planctomycetales	Planctomycetaceae	Planctomyces	unknown species	0	0	0	0	0	0	0	0	0	0	0	0	0	0	0	0	0	0	0	0	0	0	0	0	0	0	0	0	0	0	0	0	0	0	0	0	0	0	0	0	0	0
Cluster_1959	Bacteria	Parcubacteria	unknown class	unknown order	unknown family	unknown genus	unknown species	0	0	0	0	0	0	0	0	0	0	0	0	0	0	0	0	0	0	0	0	0	0	0	0	0	0	378	0	0	0	0	0	0	0	0	0	0	0	0	0	0	0
Cluster_1960	Bacteria	Planctomycetes	Planctomycetacia	Planctomycetales	Planctomycetaceae	Pirellula	unknown species	0	0	0	0	0	0	0	0	0	0	0	0	374	0	0	0	0	0	0	0	0	0	0	0	0	0	0	0	0	0	0	0	0	0	118	0	0	0	0	0	0	0
Cluster_1961	Bacteria	Planctomycetes	Planctomycetacia	Planctomycetales	Planctomycetaceae	Planctomyces	planctomycete DDD3G8	0	0	0	0	0	0	0	0	0	0	0	0	0	0	0	0	0	0	0	0	0	0	0	0	0	0	0	0	0	193	0	0	0	0	0	0	0	0	0	0	0	0
Cluster_1962	Bacteria	Proteobacteria	Deltaproteobacteria	Bdellovibrionales	Bdellovibrionaceae	Bdellovibrio	unknown species	0	0	0	0	0	0	0	0	0	0	0	0	0	0	0	0	0	0	0	0	0	0	0	526	0	0	0	0	0	0	0	0	0	0	0	0	0	0	0	0	0	0
Cluster_1963	Bacteria	Proteobacteria	Gammaproteobacteria	Alteromonadales	Pseudoalteromonadaceae	Pseudoalteromonas	Pseudoalteromonas sp.	0	0	0	0	1	0	0	0	0	0	0	2	0	0	0	0	1	1	0	0	0	0	0	0	0	0	0	0	0	0	0	1	0	0	0	0	0	0	0	0	0	0
Cluster_1964	Bacteria	Proteobacteria	Gammaproteobacteria	Oceanospirillales	OM182 clade	unknown genus	unknown species	0	0	0	0	0	0	0	0	0	0	0	0	0	0	0	0	0	0	0	0	0	192	0	0	0	0	0	0	159	83	0	0	0	0	0	0	0	0	0	0	0	13
Cluster_1965	Bacteria	Planctomycetes	OM190	unknown order	unknown family	unknown genus	unknown species	0	0	0	0	0	595	0	0	0	0	1	0	0	0	0	0	0	0	0	0	0	0	0	0	0	0	0	0	0	0	0	0	0	0	0	0	0	0	0	0	0	0
Cluster_1966	Bacteria	Proteobacteria	Alphaproteobacteria	Rickettsiales	SM2D12	unknown genus	unknown species	0	0	0	0	0	0	0	0	0	0	0	0	0	0	0	0	0	0	0	0	0	0	0	0	0	0	0	0	0	0	0	0	0	0	0	0	0	0	17	0	0	0
Cluster_1967	Bacteria	Actinobacteria	Actinobacteria	Corynebacteriales	Mycobacteriaceae	Mycobacterium	Multi-affiliation	0	0	0	0	0	0	0	0	0	0	0	0	0	0	0	0	0	0	0	0	0	0	0	0	0	0	0	0	0	0	0	0	0	0	0	0	0	0	0	7	0	0
Cluster_1968	Bacteria	Bacteroidetes	Flavobacteriia	Flavobacteriales	Cryomorphaceae	Multi-affiliation	Multi-affiliation	0	0	0	0	0	0	0	0	0	0	0	0	0	0	41	0	0	20	0	0	0	0	0	0	0	0	0	0	0	0	0	0	0	30	0	0	0	0	15	0	23	0
Cluster_1970	Bacteria	Proteobacteria	Epsilonproteobacteria	Campylobacterales	Campylobacteraceae	Arcobacter	unknown species	0	0	0	0	0	0	0	0	0	0	0	0	31	3	34	79	91	77	35	33	50	3	0	0	0	0	0	0	0	0	0	0	0	3	15	8	23	46	39	25	24	30
Cluster_1971	Bacteria	Planctomycetes	Planctomycetacia	Planctomycetales	Planctomycetaceae	Planctomyces	unknown species	0	0	0	0	0	0	0	0	0	0	0	0	0	0	0	0	0	0	0	60	0	0	0	0	344	0	0	0	0	0	0	0	0	0	0	0	0	0	0	0	0	0
Cluster_1973	Bacteria	Proteobacteria	Gammaproteobacteria	Pseudomonadales	Pseudomonadaceae	Pseudomonas	Multi-affiliation	0	0	0	0	0	0	0	0	0	0	0	0	0	0	0	0	0	0	0	0	0	0	0	0	0	0	0	0	0	0	0	0	0	0	0	0	0	0	0	0	0	0
Cluster_1975	Bacteria	Planctomycetes	BD7-11	unknown order	unknown family	unknown genus	unknown species	0	0	0	0	0	0	0	0	0	0	0	0	0	0	0	0	0	0	0	0	0	0	0	0	0	0	0	0	0	0	0	0	0	0	0	0	0	0	0	0	0	0
Cluster_1976	Bacteria	Proteobacteria	Alphaproteobacteria	Parvularculales	Parvularculaceae	unknown genus	unknown species	0	0	0	0	0	0	0	0	0	0	0	0	0	0	0	0	0	0	0	0	0	0	0	0	0	0	0	0	0	0	0	0	0	0	0	0	0	0	0	0	0	0
Cluster_1977	Bacteria	Deinococcus-Thermus	Deinococci	Deinococcales	Trueperaceae	Truepera	unknown species	0	0	0	0	0	0	0	0	0	0	0	0	0	0	0	0	0	0	0	0	0	0	0	0	0	0	0	0	0	0	0	0	0	0	0	0	0	0	0	0	0	0
Cluster_1978	Bacteria	Proteobacteria	Alphaproteobacteria	Rhodobacterales	Rhodobacteraceae	Pseudoruegeria	Pseudoruegeria haliotis	0	0	0	0	0	0	0	0	0	0	0	0	0	0	0	0	0	0	0	0	0	0	0	0	0	0	0	0	0	0	0	0	0	0	0	0	0	0	0	0	0	0
Cluster_1979	Bacteria	Planctomycetes	Planctomycetacia	Planctomycetales	Planctomycetaceae	Pir4 lineage	unknown species	0	0	0	0	0	0	0	0	0	0	0	0	0	0	0	0	0	0	0	0	0	0	0	0	0	0	0	0	0	0	0	0	0	0	0	0	0	0	0	0	0	0
Cluster_1980	Bacteria	Planctomycetes	BD7-11	unknown order	unknown family	unknown genus	unknown species	0	0	0	0	0	0	0	0	0	0	0	0	0	0	0	0	0	0	0	0	0	0	0	0	0	0	0	0	0	0	0	0	0	0	0	0	22	0	0	0	0	0
Cluster_1985	Bacteria	Proteobacteria	Gammaproteobacteria	Thiotrichales	Piscirickettsiaceae	unknown genus	unknown species	0	0	0	0	0	0	0	0	0	0	0	0	0	0	0	0	1	0	0	0	0	0	0	0	0	0	0	1	1	0	0	1	0	0	0	0	0	0	0	0	0	0
Cluster_1988	Bacteria	Proteobacteria	Alphaproteobacteria	Rhodobacterales	Rhodobacteraceae	Roseobacter clade NAC11-7 lineage	unknown species	0	0	0	0	0	0	0	0	0	436	0	0	0	0	0	0	0	0	0	0	0	0	0	0	0	0	0	0	0	0	0	0	0	0	0	0	0	0	0	0	0	0
Cluster_1989	Bacteria	Planctomycetes	Planctomycetacia	Planctomycetales	Planctomycetaceae	Rhodopirellula	unknown species	1	0	0	0	0	0	0	0	0	0	0	0	0	0	0	0	0	0	0	0	0	0	0	0	0	0	0	0	507	0	0	0	0	0	0	0	0	0	0	0	0	0
Cluster_1990	Bacteria	Planctomycetes	Pla3 lineage	unknown order	unknown family	unknown genus	unknown species	0	0	0	0	0	0	0	0	0	0	0	0	0	0	0	0	0	0	0	0	0	0	0	0	0	0	0	0	0	0	0	0	0	0	0	0	0	0	0	0	0	0
Cluster_1992	Bacteria	Proteobacteria	Alphaproteobacteria	Rickettsiales	SHWN-night2	unknown genus	unknown species	0	0	0	0	0	0	0	0	0	0	0	0	0	0	0	0	0	0	0	0	0	0	0	0	0	0	0	0	0	0	0	0	0	0	0	0	0	0	0	0	0	0
Cluster_1993	Bacteria	Planctomycetes	OM190	unknown order	unknown family	unknown genus	unknown species	0	0	0	0	0	0	0	0	0	0	0	0	0	0	0	0	0	0	0	0	0	0	0	0	0	0	0	0	0	0	0	0	0	0	0	0	0	0	0	0	0	0
Cluster_1994	Bacteria	Proteobacteria	Deltaproteobacteria	Bdellovibrionales	Bacteriovoracaceae	Peredibacter	unknown species	0	20	0	0	0	0	0	0	0	0	0	0	0	0	0	0	0	0	0	0	0	0	0	0	0	0	0	0	0	0	0	0	0	0	0	0	0	0	0	0	0	0
Cluster_1997	Bacteria	Planctomycetes	OM190	unknown order	unknown family	unknown genus	unknown species	0	0	0	0	0	0	0	0	0	0	0	0	0	0	0	0	0	0	0	0	0	0	0	0	0	0	0	0	0	0	0	0	0	0	0	0	0	0	0	6	0	0
Cluster_1999	Bacteria	Proteobacteria	Gammaproteobacteria	Oceanospirillales	SS1-B-06-26	unknown genus	unknown species	0	0	0	0	0	0	0	0	0	0	0	0	0	0	0	0	13	0	6	0	0	0	0	0	0	0	0	0	0	0	0	0	0	0	0	0	0	0	0	5	9	11
Cluster_2005	Bacteria	Actinobacteria	Acidimicrobiia	Acidimicrobiales	unknown family	unknown genus	unknown species	0	0	0	0	0	0	0	0	0	0	0	0	0	0	0	0	0	0	0	0	0	0	0	0	0	10	0	0	0	0	0	0	0	0	0	0	0	0	0	0	0	0
Cluster_2006	Bacteria	Actinobacteria	Acidimicrobiia	Acidimicrobiales	unknown family	unknown genus	unknown species	0	0	0	0	0	0	0	0	0	0	0	0	0	0	0	0	0	0	0	0	0	0	0	0	0	0	0	0	0	0	0	0	0	0	0	0	0	0	0	0	0	0
Cluster_2007	Bacteria	Planctomycetes	BD7-11	unknown order	unknown family	unknown genus	unknown species	0	0	0	0	0	0	0	0	0	0	0	0	0	0	0	0	0	0	0	0	0	446	0	0	0	0	0	0	0	0	0	0	0	0	0	0	0	0	0	0	0	0
Cluster_2008	Bacteria	Proteobacteria	Gammaproteobacteria	Oceanospirillales	Oleiphilaceae	Oleiphilus	unknown species	8	0	0	3	4	0	19	13	0	0	0	10	1	0	0	0	0	0	0	0	0	0	0	2	0	1	5	4	4	2	8	0	2	0	8	3	0	0	0	0	0	0
Cluster_2010	Bacteria	Bacteroidetes	Flavobacteriia	Flavobacteriales	Cryomorphaceae	Crocinitomix	unknown species	0	0	0	0	0	0	0	0	0	0	0	0	0	0	0	0	14	0	7	19	0	0	0	0	0	0	0	0	0	0	0	0	0	0	33	69	0	0	0	0	0	8
Cluster_2011	Bacteria	Proteobacteria	Gammaproteobacteria	Alteromonadales	Alteromonadaceae	unknown genus	unknown species	0	0	0	0	0	0	0	0	0	0	0	0	0	0	0	0	0	0	0	0	0	0	0	0	236	0	0	0	0	0	0	0	0	0	0	0	0	0	0	2	0	0
Cluster_2012	Bacteria	Proteobacteria	Gammaproteobacteria	Oceanospirillales	Oceanospirillaceae	Marinomonas	marine bacterium Tw-1	0	0	0	0	0	0	0	0	0	0	0	0	2	1	2	18	5	18	32	9	9	0	0	0	0	0	0	0	0	0	0	0	0	4	14	4	53	45	99	84	119	106
Cluster_2017	Bacteria	Planctomycetes	028H05-P-BN-P5	unknown order	unknown family	unknown genus	unknown species	0	0	0	0	0	0	0	0	0	0	0	0	0	0	0	0	0	0	0	0	0	0	0	0	0	0	0	0	0	0	0	0	0	0	0	0	0	0	0	0	0	0
Cluster_2018	Bacteria	Chlamydiae	Chlamydiae	Chlamydiales	Waddliaceae	Waddlia	unknown species	0	0	0	0	0	0	0	0	0	0	0	0	0	0	0	0	0	0	0	0	0	0	0	0	0	0	0	0	0	0	0	0	0	0	0	0	0	0	0	0	0	0
Cluster_2019	Bacteria	Planctomycetes	BD7-11	unknown order	unknown family	unknown genus	unknown species	0	0	0	0	0	0	0	0	0	0	0	0	0	0	0	0	0	0	10	0	0	0	0	0	0	0	0	0	0	0	0	0	45	0	0	0	0	0	0	0	0	0
Cluster_2020	Bacteria	Proteobacteria	Gammaproteobacteria	Alteromonadales	Psychromonadaceae	Psychromonas	unknown species	0	0	0	0	0	0	4	2	0	0	0	1	42	21	27	30	23	11	8	12	14	0	0	0	0	0	0	0	1	1	0	0	0	21	30	33	21	38	23	20	10	14
Cluster_2022	Bacteria	Proteobacteria	Gammaproteobacteria	Oceanospirillales	Oceanospirillaceae	Thalassolituus	unknown species	0	0	0	0	0	0	0	0	0	0	0	0	0	0	0	0	0	0	0	0	0	0	0	0	0	0	0	0	0	0	0	0	0	0	0	0	0	0	0	0	0	0
Cluster_2023	Bacteria	Tenericutes	Mollicutes	Mycoplasmatales	Mycoplasmataceae	unknown genus	unknown species	0	3	0	4	5	0	7	5	1	0	0	1	1	3	0	0	0	0	0	0	0	0	5	0	7	0	3	9	6	2	0	3	1	0	0	0	0	0	0	0	1	0
Cluster_2024	Bacteria	Bacteroidetes	Flavobacteriia	Flavobacteriales	Cryomorphaceae	Crocinitomix	Crocinitomix sp.	0	0	0	0	0	0	0	0	0	0	0	0	0	0	0	0	0	0	0	0	0	0	0	0	0	0	0	0	0	0	0	0	0	0	31	0	0	0	0	0	0	17
Cluster_2025	Bacteria	Proteobacteria	Deltaproteobacteria	Bdellovibrionales	Bdellovibrionaceae	Bdellovibrio	unknown species	0	0	0	0	0	0	0	0	0	256	0	0	0	0	0	0	0	0	0	0	0	0	0	0	0	0	0	0	0	0	0	0	0	0	0	0	0	0	21	0	13	0
Cluster_2026	Bacteria	Proteobacteria	Alphaproteobacteria	Multi-affiliation	Multi-affiliation	Multi-affiliation	Multi-affiliation	0	0	0	0	0	0	0	0	0	0	0	0	0	0	0	0	0	0	0	0	0	0	0	0	0	0	0	0	0	0	0	0	0	0	47	0	0	0	0	0	0	0
Cluster_2028	Bacteria	Bacteroidetes	Sphingobacteriia	Sphingobacteriales	unknown family	unknown genus	unknown species	0	0	0	0	0	0	0	0	0	0	0	0	0	0	0	0	0	0	0	0	0	0	0	216	0	0	0	0	0	0	0	0	0	0	56	0	0	1	0	0	0	0
Cluster_2029	Bacteria	Proteobacteria	Alphaproteobacteria	Sphingomonadales	Erythrobacteraceae	Croceicoccus	Multi-affiliation	0	0	0	0	0	0	0	0	0	0	0	0	0	0	0	0	0	0	0	0	0	0	0	0	0	0	0	0	0	0	0	0	0	0	0	0	0	0	0	0	0	0
Cluster_2030	Bacteria	Proteobacteria	Gammaproteobacteria	Gammaproteobacteria Incertae Sedis	unknown family	Marinicella	unknown species	0	0	0	0	0	0	0	0	0	0	0	0	0	0	0	0	0	0	0	0	0	0	0	0	0	0	0	0	0	0	0	0	0	0	0	0	0	0	0	0	0	0
Cluster_2032	Bacteria	Bacteroidetes	Flavobacteriia	Flavobacteriales	Cryomorphaceae	unknown genus	unknown species	0	0	0	0	0	0	0	0	0	0	0	0	0	0	0	0	0	0	0	0	0	0	0	0	0	0	0	0	0	0	0	0	0	0	0	0	0	0	0	0	0	0
Cluster_2034	Bacteria	Actinobacteria	Actinobacteria	Pseudonocardiales	Pseudonocardiaceae	Pseudonocardia	Multi-affiliation	0	0	0	0	0	0	0	0	0	0	0	0	0	0	0	0	0	0	0	0	0	0	0	0	0	0	0	0	0	0	0	0	49	0	0	0	0	0	0	0	0	0
Cluster_2036	Bacteria	Proteobacteria	Deltaproteobacteria	Oligoflexales	Oligoflexaceae	unknown genus	unknown species	0	0	0	0	0	0	0	0	0	0	0	0	0	0	0	0	0	0	0	0	0	0	0	0	0	0	485	0	0	0	0	0	0	0	0	0	0	0	0	0	0	0
Cluster_2037	Bacteria	Proteobacteria	Gammaproteobacteria	Xanthomonadales	JTB255 marine benthic group	unknown genus	unknown species	0	0	0	0	0	0	0	0	0	0	0	0	0	0	0	0	0	0	0	0	0	0	0	0	0	0	391	0	0	0	0	0	0	0	0	0	0	0	0	0	0	0
Cluster_2038	Bacteria	Planctomycetes	Planctomycetacia	Planctomycetales	Planctomycetaceae	Planctomyces	unknown species	0	0	0	0	0	0	0	24	0	0	0	0	0	34	0	0	0	0	0	0	0	0	0	0	0	0	0	0	0	0	0	0	0	0	0	0	0	0	0	0	0	24
Cluster_2039	Bacteria	Proteobacteria	Epsilonproteobacteria	Campylobacterales	Campylobacteraceae	Arcobacter	unknown species	0	0	0	0	0	0	0	0	0	0	0	0	56	20	66	31	73	58	22	7	23	0	1	0	0	0	0	0	0	1	0	0	0	66	82	95	61	64	66	26	32	15
Cluster_2041	Bacteria	Hydrogenedentes	unknown class	unknown order	unknown family	unknown genus	unknown species	0	0	0	0	0	0	0	0	0	0	0	1	0	0	0	0	0	0	0	0	0	0	0	0	0	0	0	0	0	0	0	0	0	0	0	0	0	0	0	0	0	0
Cluster_2042	Bacteria	Proteobacteria	Gammaproteobacteria	Alteromonadales	Pseudoalteromonadaceae	Pseudoalteromonas	unknown species	0	0	0	0	0	0	0	0	0	0	0	0	0	0	1	3	2	2	3	1	1	0	0	0	0	2	0	0	0	0	0	0	0	1	6	1	2	6	4	2	2	1
Cluster_2043	Bacteria	Bacteroidetes	Sphingobacteriia	Sphingobacteriales	unknown family	unknown genus	unknown species	0	0	0	0	0	0	0	0	0	0	0	0	0	0	0	0	0	0	0	0	0	0	0	0	0	0	0	0	0	0	0	0	0	0	0	0	0	0	0	0	0	0
Cluster_2044	Bacteria	Planctomycetes	Planctomycetacia	Planctomycetales	Planctomycetaceae	Rhodopirellula	unknown species	0	0	0	0	0	0	0	0	189	0	0	0	0	0	0	0	0	48	0	0	0	0	136	0	0	0	0	0	0	0	0	0	102	0	0	0	0	0	0	0	0	0
Cluster_2045	Bacteria	Bacteroidetes	Sphingobacteriia	Sphingobacteriales	unknown family	unknown genus	unknown species	0	0	0	0	0	0	0	0	0	0	0	0	0	0	0	0	0	0	0	0	0	0	0	0	0	0	0	0	0	0	0	0	0	0	0	0	0	0	11	0	0	0
Cluster_2046	Bacteria	Bacteroidetes	Sphingobacteriia	Sphingobacteriales	Saprospiraceae	unknown genus	unknown species	0	0	0	0	0	0	0	0	0	0	0	0	0	0	0	6	0	0	13	0	0	0	0	0	0	0	0	0	0	0	0	0	0	53	26	164	73	21	85	17	62	19
Cluster_2047	Bacteria	Planctomycetes	Planctomycetacia	Planctomycetales	Planctomycetaceae	Planctomyces	unknown species	0	0	0	0	0	0	0	0	0	0	0	0	0	0	0	0	0	0	0	0	0	0	0	0	0	0	0	0	1	0	0	0	0	0	0	0	0	0	0	0	0	0
Cluster_2048	Bacteria	Bacteroidetes	Cytophagia	Cytophagales	Flammeovirgaceae	Ekhidna	Ekhidna sp.	0	0	0	0	0	0	0	0	0	0	0	0	0	0	0	0	0	0	0	0	0	0	0	0	0	0	0	0	0	0	0	0	0	0	0	0	0	0	0	0	0	0
Cluster_2049	Bacteria	Bacteroidetes	Sphingobacteriia	Sphingobacteriales	Chitinophagaceae	unknown genus	unknown species	0	0	0	0	0	0	0	0	0	0	0	0	0	0	0	0	0	0	0	0	0	0	0	0	0	2	0	0	0	0	0	0	0	0	0	0	0	0	0	0	0	0
Cluster_2050	Bacteria	Planctomycetes	Planctomycetacia	Planctomycetales	Planctomycetaceae	Pirellula	unknown species	0	0	0	0	0	0	0	0	0	0	0	0	0	0	0	0	0	0	0	0	0	0	0	0	0	0	0	0	0	0	0	0	0	0	0	0	0	0	0	0	0	0
Cluster_2052	Bacteria	Chlamydiae	Chlamydiae	Chlamydiales	Simkaniaceae	Multi-affiliation	Multi-affiliation	0	0	0	0	0	0	0	0	0	0	0	0	0	0	0	0	0	0	0	0	0	0	0	0	0	0	0	0	0	0	0	0	0	0	0	0	0	0	0	0	0	0
Cluster_2054	Bacteria	Deferribacteres	Deferribacteres Incertae Sedis	unknown order	unknown family	Caldithrix	bacterium enrichment culture clone Anammox_9	0	0	0	0	0	0	0	0	0	0	0	0	0	0	0	0	0	0	0	0	0	0	0	0	0	0	0	0	0	0	0	0	0	89	0	0	0	0	0	0	0	0
Cluster_2055	Bacteria	Proteobacteria	Gammaproteobacteria	Alteromonadales	Colwelliaceae	Colwellia	Multi-affiliation	0	0	0	0	0	0	0	0	0	0	0	0	0	0	0	0	0	0	0	0	0	0	0	0	0	0	0	0	0	0	0	0	0	0	0	0	0	0	0	0	0	0
Cluster_2056	Bacteria	Actinobacteria	Actinobacteria	Corynebacteriales	Mycobacteriaceae	Mycobacterium	Multi-affiliation	0	0	0	0	0	0	0	0	0	0	0	0	0	0	0	0	0	0	0	0	0	0	0	0	0	0	0	0	0	0	0	0	0	0	0	0	0	0	0	0	0	0
Cluster_2057	Bacteria	Proteobacteria	Epsilonproteobacteria	Campylobacterales	Campylobacteraceae	Arcobacter	Multi-affiliation	0	0	0	0	0	0	0	0	0	0	0	0	22	3	11	154	55	15	55	29	48	0	0	0	0	0	0	0	0	0	1	0	0	5	8	20	25	43	39	44	33	45
Cluster_2058	Bacteria	Proteobacteria	Alphaproteobacteria	Rhizobiales	Rhodobiaceae	Anderseniella	unknown species	0	0	0	0	0	0	0	0	0	0	0	0	0	0	0	0	0	0	0	0	0	174	107	0	0	0	0	0	0	0	0	0	107	0	0	0	0	0	0	0	0	0
Cluster_2060	Bacteria	Parcubacteria	unknown class	unknown order	unknown family	unknown genus	unknown species	0	0	0	0	0	0	0	0	0	0	0	0	0	0	0	0	0	0	0	0	0	0	0	0	0	0	0	0	0	0	0	0	0	0	0	0	0	0	0	0	0	0
Cluster_2061	Bacteria	Planctomycetes	Planctomycetacia	Planctomycetales	Planctomycetaceae	Rhodopirellula	unknown species	0	0	0	0	0	0	0	0	0	0	0	0	0	0	0	0	0	0	0	0	0	0	0	0	0	0	0	0	0	0	0	0	0	0	0	0	0	0	0	0	0	0
Cluster_2062	Bacteria	Proteobacteria	Alphaproteobacteria	Rickettsiales	T9d	unknown genus	unknown species	0	0	0	0	0	0	0	104	0	0	0	0	0	0	0	0	0	0	0	0	0	0	0	0	0	0	0	0	0	0	0	0	0	0	0	48	0	0	0	0	0	0
Cluster_2063	Bacteria	Proteobacteria	Deltaproteobacteria	Myxococcales	P3OB-42	unknown genus	unknown species	0	0	0	0	0	0	0	0	0	0	0	0	0	0	0	0	0	0	0	0	0	0	0	0	0	0	0	0	0	0	0	0	0	0	0	0	0	0	0	0	0	0
Cluster_2064	Bacteria	Proteobacteria	Deltaproteobacteria	Myxococcales	Nannocystaceae	Multi-affiliation	Multi-affiliation	0	0	0	0	0	0	0	0	0	0	0	0	0	0	0	0	0	0	0	0	0	0	0	0	0	0	0	0	0	0	0	0	0	0	0	0	0	0	0	0	0	0
Cluster_2067	Bacteria	Proteobacteria	Gammaproteobacteria	Alteromonadales	Psychromonadaceae	Psychromonas	Psychromonas sp.	0	0	0	0	0	0	0	0	0	0	0	0	5	4	8	2	17	21	11	5	10	0	0	0	0	0	0	0	0	0	0	0	0	30	61	38	84	49	87	66	96	25
Cluster_2070	Bacteria	Actinobacteria	Acidimicrobiia	Acidimicrobiales	Acidimicrobiaceae	Ilumatobacter	unknown species	0	0	0	0	0	0	0	0	0	0	0	0	0	0	0	0	0	0	0	0	0	0	0	0	0	0	0	0	0	0	0	0	0	0	0	0	0	0	0	0	0	0
Cluster_2072	Bacteria	Proteobacteria	Alphaproteobacteria	Rhizobiales	Multi-affiliation	Multi-affiliation	Multi-affiliation	0	676	0	0	0	0	1	0	0	0	0	0	0	0	0	0	0	0	0	0	0	0	0	0	0	0	0	0	0	0	0	0	0	0	0	0	0	0	0	0	0	0
Cluster_2073	Bacteria	Bacteroidetes	Sphingobacteriia	Sphingobacteriales	Sphingobacteriaceae	Sphingobacterium	Multi-affiliation	0	0	0	0	0	0	0	0	0	0	0	0	0	0	0	0	0	0	0	0	0	0	0	0	0	0	0	0	0	0	0	0	0	0	0	0	0	0	0	0	0	0
Cluster_2074	Bacteria	Proteobacteria	Alphaproteobacteria	Parvularculales	Parvularculaceae	unknown genus	unknown species	0	0	0	0	0	0	0	0	0	0	0	0	0	0	0	0	0	0	0	0	0	0	0	0	0	0	0	0	0	0	0	0	0	0	0	0	0	0	0	0	0	0
Cluster_2076	Bacteria	Planctomycetes	OM190	unknown order	unknown family	unknown genus	unknown species	0	0	0	0	0	0	0	0	0	0	0	0	119	0	0	0	0	0	0	0	0	0	0	0	0	0	0	0	0	0	0	0	0	0	0	0	0	0	0	0	0	0
Cluster_2077	Bacteria	Proteobacteria	Deltaproteobacteria	Myxococcales	Sandaracinaceae	unknown genus	unknown species	0	0	0	0	0	0	0	0	0	0	0	0	0	0	0	0	0	0	0	0	0	0	0	0	0	0	0	0	0	0	0	0	0	0	0	0	0	0	0	0	0	9
Cluster_2078	Bacteria	Chlamydiae	Chlamydiae	Chlamydiales	Simkaniaceae	Candidatus Fritschea	unknown species	0	0	0	0	0	0	0	0	0	0	0	0	0	0	0	0	0	0	0	0	0	0	0	0	0	0	0	0	0	0	0	0	0	0	0	0	0	0	0	0	0	0
Cluster_2079	Bacteria	Proteobacteria	Gammaproteobacteria	Vibrionales	Vibrionaceae	Vibrio	Vibrio tapetis	0	0	0	0	0	244	0	0	0	0	0	0	0	0	0	23	22	0	6	0	0	0	0	0	0	0	0	0	0	0	0	0	0	0	0	0	6	0	0	0	0	0
Cluster_2080	Bacteria	Planctomycetes	Planctomycetacia	Planctomycetales	Planctomycetaceae	Rubripirellula	unknown species	0	0	0	0	0	0	0	0	0	0	0	0	0	0	0	0	0	0	0	0	0	0	0	0	0	0	0	0	0	0	0	0	0	0	0	0	0	0	0	0	0	0
Cluster_2082	Bacteria	Planctomycetes	Planctomycetacia	Planctomycetales	Planctomycetaceae	Planctomyces	unknown species	0	0	0	0	0	0	0	0	0	0	0	0	0	0	0	0	0	0	0	0	0	0	0	0	0	0	0	0	0	0	0	0	0	180	0	0	0	0	0	0	0	0
Cluster_2083	Bacteria	Proteobacteria	Gammaproteobacteria	Oceanospirillales	Oceanospirillaceae	Marinomonas	unknown species	0	0	0	0	0	0	0	0	0	0	0	0	7	2	7	127	67	51	60	20	30	0	0	0	0	0	0	0	0	0	0	0	0	12	4	8	35	48	51	75	64	75
Cluster_2084	Bacteria	Proteobacteria	Deltaproteobacteria	Desulfarculales	Desulfarculaceae	Desulfocarbo	unknown species	0	0	0	0	0	0	0	0	0	0	0	0	0	0	0	0	0	0	0	0	0	0	0	0	0	0	0	0	0	0	0	0	0	0	0	0	0	0	0	0	5	0
Cluster_2086	Bacteria	Proteobacteria	Gammaproteobacteria	KI89A clade	unknown family	unknown genus	unknown species	0	0	0	0	0	0	0	0	0	250	0	0	0	0	0	0	0	0	0	0	0	0	0	0	0	0	0	0	0	0	0	0	0	0	0	0	19	0	0	0	0	0
Cluster_2087	Bacteria	Proteobacteria	Gammaproteobacteria	Oceanospirillales	Oleiphilaceae	Oleiphilus	unknown species	0	0	0	0	0	0	1	59	0	0	0	0	0	0	0	0	0	0	0	0	0	0	0	0	0	0	0	0	0	0	0	0	0	0	9	0	0	8	0	0	0	0
Cluster_2088	Bacteria	Parcubacteria	unknown class	unknown order	unknown family	unknown genus	unknown species	0	0	0	0	0	0	0	0	0	0	0	0	0	0	0	0	0	85	0	0	0	0	0	0	0	0	0	0	0	0	0	0	0	0	0	0	0	0	0	0	0	0
Cluster_2090	Bacteria	Proteobacteria	Gammaproteobacteria	Vibrionales	Vibrionaceae	Catenococcus	unknown species	0	0	0	0	0	0	0	0	0	0	0	0	10	5	0	12	13	9	9	16	9	0	0	0	0	0	0	0	0	0	0	0	0	5	11	6	17	9	16	10	7	19
Cluster_2091	Bacteria	Bacteroidetes	Flavobacteriia	Flavobacteriales	Flavobacteriaceae	Aquimarina	Aquimarina sp.	16	9	5	16	7	11	30	35	3	4	21	17	5	15	10	2	5	23	0	1	5	30	17	17	20	6	4	30	21	12	1	26	8	10	10	7	3	4	1	4	4	4
Cluster_2092	Bacteria	Proteobacteria	Gammaproteobacteria	Cellvibrionales	Cellvibrionaceae	unknown genus	unknown species	6	0	0	0	8	2	10	35	3	2	0	22	9	6	1	0	1	0	0	0	0	2	12	11	1	12	0	13	52	18	25	5	1	9	15	14	1	0	2	0	0	0
Cluster_2095	Bacteria	Tenericutes	Mollicutes	Mycoplasmatales	Mycoplasmataceae	unknown genus	unknown species	5	1	0	7	4	3	4	6	18	6	3	8	27	5	17	2	5	0	0	0	0	1	5	3	13	15	4	30	39	21	5	2	0	0	0	0	3	0	0	0	0	0
Cluster_2096	Bacteria	Proteobacteria	Alphaproteobacteria	Alphaproteobacteria Incertae Sedis	unknown family	unknown genus	unknown species	0	0	0	0	0	0	0	0	0	0	0	0	0	0	0	0	0	0	0	0	0	0	0	0	0	0	0	0	0	0	0	0	0	0	0	0	7	0	0	0	0	0
Cluster_2097	Bacteria	Proteobacteria	Betaproteobacteria	Burkholderiales	Oxalobacteraceae	Massilia	Multi-affiliation	0	0	0	0	0	0	0	0	0	0	0	0	0	0	0	0	0	0	0	0	0	0	0	0	0	0	0	0	0	0	0	0	0	0	0	0	0	0	0	0	0	0
Cluster_2099	Bacteria	Bacteroidetes	Multi-affiliation	Multi-affiliation	Multi-affiliation	Multi-affiliation	Multi-affiliation	0	0	0	0	0	0	0	0	0	0	0	0	0	0	0	0	0	0	0	0	0	0	0	0	0	0	0	0	0	0	0	0	0	0	0	0	0	0	0	0	0	0
Cluster_2100	Bacteria	Proteobacteria	Alphaproteobacteria	Rhodobacterales	Rhodobacteraceae	Roseovarius	unknown species	0	0	0	0	0	0	0	0	0	0	0	0	0	0	0	0	0	0	0	0	0	0	0	0	0	0	0	0	0	0	0	0	0	0	0	0	0	0	0	0	0	0
Cluster_2101	Bacteria	Proteobacteria	Alphaproteobacteria	Rhodospirillales	Rhodospirillaceae	unknown genus	unknown species	0	0	0	0	0	0	0	0	0	0	0	0	0	0	0	0	0	0	0	0	0	0	0	0	0	0	0	0	0	0	0	0	178	0	0	0	0	0	0	3	0	0
Cluster_2102	Bacteria	Bacteroidetes	Flavobacteriia	Flavobacteriales	Flavobacteriaceae	Multi-affiliation	Multi-affiliation	8	4	5	8	6	5	32	30	3	1	8	2	1	0	4	0	0	2	0	0	0	37	13	7	16	9	5	31	21	7	3	19	11	0	6	3	0	0	0	0	0	0
Cluster_2103	Bacteria	Proteobacteria	Gammaproteobacteria	Vibrionales	Vibrionaceae	Vibrio	Vibrio sp.	0	0	0	0	0	0	0	0	0	0	0	0	39	14	20	199	129	93	82	104	108	0	0	0	0	0	0	0	0	0	0	0	0	16	19	11	33	47	27	85	58	128
Cluster_2104	Bacteria	Proteobacteria	Gammaproteobacteria	Pseudomonadales	Pseudomonadaceae	Pseudomonas	Multi-affiliation	0	0	0	0	0	0	0	0	0	0	0	0	0	0	0	0	0	0	0	0	0	0	0	0	0	0	0	0	0	0	0	0	0	0	0	0	0	0	0	0	0	0
Cluster_2105	Bacteria	Proteobacteria	Alphaproteobacteria	Rhodospirillales	Rhodospirillaceae	unknown genus	unknown species	0	0	0	0	0	207	0	0	0	0	0	0	0	0	0	0	0	0	0	0	0	0	0	0	0	0	0	0	0	0	0	0	0	0	0	0	0	0	0	0	0	0
Cluster_2108	Bacteria	Proteobacteria	Alphaproteobacteria	Rhodobacterales	Rhodobacteraceae	unknown genus	unknown species	0	0	0	0	0	0	0	0	0	0	0	0	0	0	0	0	0	0	0	0	0	0	0	0	0	0	0	0	0	0	0	0	0	0	0	0	27	0	0	0	0	0
Cluster_2109	Bacteria	Acidobacteria	Holophagae	Subgroup 10	NS72	unknown genus	unknown species	0	0	0	0	0	0	0	0	0	0	0	0	0	0	0	0	0	0	0	0	0	0	0	0	0	0	0	0	0	0	0	0	0	0	0	0	0	0	0	0	0	0
Cluster_2110	Bacteria	Proteobacteria	Deltaproteobacteria	Bdellovibrionales	Bacteriovoracaceae	Peredibacter	unknown species	0	0	0	0	0	811	0	0	0	0	0	0	0	0	0	0	0	0	0	0	0	0	0	0	0	0	0	0	0	0	0	0	0	0	0	0	0	0	0	0	0	0
Cluster_2111	Bacteria	Planctomycetes	OM190	unknown order	unknown family	unknown genus	unknown species	0	0	0	0	0	0	0	0	0	0	0	0	0	0	0	0	0	0	0	0	0	0	0	0	0	0	0	0	0	0	0	0	0	0	0	0	0	0	0	0	6	0
Cluster_2112	Bacteria	Proteobacteria	Gammaproteobacteria	Alteromonadales	Psychromonadaceae	Psychromonas	unknown species	0	0	0	0	0	0	0	0	0	0	0	0	0	0	0	0	0	0	0	0	0	0	0	0	0	0	0	0	0	0	0	0	0	0	23	40	0	0	0	0	0	0
Cluster_2113	Bacteria	Proteobacteria	Gammaproteobacteria	Alteromonadales	Pseudoalteromonadaceae	unknown genus	unknown species	0	0	0	0	0	0	0	0	0	0	0	0	0	0	0	0	0	0	0	0	0	0	0	0	0	0	0	0	0	0	0	0	0	0	0	0	0	0	0	0	0	0
Cluster_2114	Bacteria	Proteobacteria	Deltaproteobacteria	Bradymonadales	unknown family	unknown genus	unknown species	0	0	0	0	0	0	0	0	0	0	0	0	0	0	0	0	0	0	0	0	0	0	0	0	0	0	0	0	0	0	0	0	0	0	0	0	0	0	0	0	0	0
Cluster_2115	Bacteria	Planctomycetes	Planctomycetacia	Planctomycetales	Planctomycetaceae	Pir4 lineage	unknown species	0	0	0	0	0	0	0	0	0	0	0	0	0	0	0	0	0	0	0	0	0	0	0	0	0	0	0	0	0	0	0	0	0	0	0	0	0	0	0	0	0	0
Cluster_2116	Bacteria	Proteobacteria	Deltaproteobacteria	Bdellovibrionales	Bacteriovoracaceae	Peredibacter	unknown species	0	0	0	0	0	0	0	0	0	0	506	0	0	0	0	0	0	0	0	0	0	0	0	0	0	0	0	198	0	0	0	0	0	0	0	0	0	0	0	0	7	0
Cluster_2119	Bacteria	Bacteroidetes	Flavobacteriia	Flavobacteriales	Flavobacteriaceae	Aquimarina	Aquimarina sp.	0	0	0	0	0	0	1	0	0	1	0	0	3	0	2	0	1	4	0	0	1	4	3	4	0	0	2	7	3	2	0	0	5	4	16	1	1	1	5	3	1	1
Cluster_2120	Bacteria	Chlamydiae	Chlamydiae	Chlamydiales	Parachlamydiaceae	Candidatus Protochlamydia	Parachlamydia sp.	0	0	0	0	0	0	0	0	0	0	0	0	0	0	0	0	0	0	0	0	0	0	0	0	0	0	0	0	0	0	0	0	0	0	0	0	0	0	0	0	0	0
Cluster_2122	Bacteria	Gracilibacteria	unknown class	unknown order	unknown family	unknown genus	Multi-affiliation	0	0	0	0	0	0	0	0	0	0	0	0	0	0	0	28	0	0	86	103	87	0	0	0	0	0	0	0	0	0	0	0	0	0	0	0	6	0	0	0	0	0
Cluster_2123	Bacteria	Proteobacteria	Gammaproteobacteria	Alteromonadales	Shewanellaceae	Shewanella	Multi-affiliation	0	0	0	0	0	0	0	0	0	0	0	0	0	0	62	0	8	21	0	11	26	0	0	0	0	0	0	0	0	0	0	0	0	0	1	0	3	47	21	7	1	17
Cluster_2125	Bacteria	Proteobacteria	Gammaproteobacteria	Alteromonadales	Shewanellaceae	Psychrobium	unknown species	0	0	0	0	0	0	0	0	0	0	0	0	35	4	24	142	138	89	109	42	43	0	0	0	0	0	0	0	0	0	1	0	0	9	13	8	51	58	52	39	52	50
Cluster_2126	Bacteria	Proteobacteria	Deltaproteobacteria	NB1-j	unknown family	unknown genus	unknown species	0	0	0	0	0	0	0	0	0	0	0	0	0	0	0	0	23	0	0	0	0	0	0	0	0	209	0	0	0	0	0	0	114	0	0	0	0	0	0	0	0	0
Cluster_2128	Bacteria	Proteobacteria	Gammaproteobacteria	Gammaproteobacteria Incertae Sedis	unknown family	unknown genus	unknown species	0	0	0	0	0	0	0	0	0	0	0	0	0	172	0	0	6	0	0	0	0	0	0	0	0	0	0	0	0	0	0	0	0	0	0	0	0	0	0	0	0	0
Cluster_2129	Bacteria	Bacteroidetes	Sphingobacteriia	Sphingobacteriales	unknown family	unknown genus	unknown species	0	0	0	0	0	0	0	0	0	0	0	0	0	0	0	0	0	0	0	0	0	0	688	0	0	0	0	0	0	0	0	0	0	0	0	0	0	0	0	0	0	0
Cluster_2130	Bacteria	Planctomycetes	Planctomycetacia	Planctomycetales	Planctomycetaceae	Planctomyces	unknown species	0	0	0	0	0	0	0	0	0	0	0	0	0	0	0	0	0	0	0	0	0	0	0	0	0	0	0	0	0	0	0	0	0	0	0	0	0	0	0	0	0	0
Cluster_2131	Bacteria	Bacteroidetes	Sphingobacteriia	Sphingobacteriales	Saprospiraceae	unknown genus	unknown species	0	0	0	0	0	0	0	0	0	0	0	0	0	0	0	0	0	0	0	0	0	0	0	0	0	0	0	0	0	0	0	0	0	0	0	0	0	0	0	0	0	0
Cluster_2133	Bacteria	Proteobacteria	Deltaproteobacteria	Myxococcales	Nannocystaceae	Enhygromyxa	Multi-affiliation	0	0	0	0	0	0	0	0	0	0	0	0	0	0	0	0	0	0	0	0	0	0	0	0	0	0	0	0	0	0	0	0	0	0	0	0	0	0	0	0	0	0
Cluster_2134	Bacteria	Bacteroidetes	Sphingobacteriia	Sphingobacteriales	Saprospiraceae	unknown genus	unknown species	0	0	0	0	0	0	0	0	0	554	0	0	74	0	0	7	0	0	14	5	0	0	0	0	0	0	0	0	0	0	0	0	218	0	114	0	17	0	36	7	33	13
Cluster_2135	Bacteria	Gracilibacteria	unknown class	unknown order	unknown family	unknown genus	Multi-affiliation	0	0	0	0	0	0	0	0	0	0	0	0	0	0	0	0	0	0	0	0	0	0	0	0	0	0	0	0	0	0	0	0	0	0	0	0	0	0	0	0	0	0
Cluster_2136	Bacteria	Verrucomicrobia	Spartobacteria	Chthoniobacterales	Xiphinematobacteraceae	Candidatus Xiphinematobacter	unknown species	0	0	0	0	0	0	0	0	0	0	0	0	0	0	0	0	0	0	0	0	0	0	0	0	0	0	0	0	0	0	0	0	0	0	0	0	0	0	0	0	0	0
Cluster_2137	Bacteria	Bacteroidetes	Flavobacteriia	Flavobacteriales	Flavobacteriaceae	Flavobacterium	unknown species	0	0	0	0	0	0	0	0	0	0	0	0	0	0	0	0	0	0	0	0	0	0	0	0	0	0	0	0	0	0	0	0	0	0	0	0	0	0	0	0	0	0
Cluster_2141	Bacteria	Proteobacteria	Alphaproteobacteria	Alphaproteobacteria Incertae Sedis	unknown family	unknown genus	unknown species	0	0	0	0	0	0	0	0	0	0	0	0	0	0	0	0	0	0	0	0	0	0	0	0	0	0	0	0	0	0	0	0	0	0	0	0	0	0	0	0	0	0
Cluster_2142	Bacteria	Planctomycetes	Planctomycetacia	Planctomycetales	Planctomycetaceae	Blastopirellula	unknown species	0	0	0	0	0	0	0	0	0	0	0	0	0	0	0	0	0	0	0	0	0	0	0	0	0	0	0	0	0	0	0	0	0	0	0	0	0	0	0	0	0	0
Cluster_2143	Bacteria	Proteobacteria	Epsilonproteobacteria	Campylobacterales	Campylobacteraceae	Arcobacter	unknown species	0	0	0	0	0	0	0	0	0	0	0	0	3	8	6	32	30	27	21	21	15	0	0	0	0	0	0	0	0	0	0	0	0	32	20	12	41	64	46	52	31	18
Cluster_2145	Bacteria	Proteobacteria	Gammaproteobacteria	Pseudomonadales	Pseudomonadaceae	Pseudomonas	Multi-affiliation	0	0	0	0	0	0	0	0	0	0	0	0	0	0	0	0	0	0	0	0	0	4	3	0	6	9	23	18	16	2	0	0	1	0	0	1	1	2	3	1	0	2
Cluster_2146	Bacteria	Bacteroidetes	Flavobacteriia	Flavobacteriales	Flavobacteriaceae	unknown genus	unknown species	0	0	0	0	0	0	1	0	400	0	0	0	0	0	0	0	0	0	0	0	0	0	0	0	0	0	0	0	0	0	0	0	0	0	0	0	0	0	0	0	0	0
Cluster_2147	Bacteria	Proteobacteria	Gammaproteobacteria	Gammaproteobacteria Incertae Sedis	unknown family	Marinicella	unknown species	0	0	0	0	0	0	0	0	0	0	0	0	0	0	0	0	0	0	0	0	0	0	0	0	0	0	0	0	0	0	0	0	0	0	0	0	0	0	0	0	0	0
Cluster_2148	Bacteria	Planctomycetes	Phycisphaerae	Phycisphaerales	Phycisphaeraceae	SM1A02	unknown species	0	0	0	0	0	0	0	0	0	0	0	0	0	0	0	0	0	0	0	0	0	0	0	0	0	0	0	0	0	0	0	0	0	0	0	0	0	0	0	0	0	0
Cluster_2149	Bacteria	Proteobacteria	Deltaproteobacteria	Bdellovibrionales	Bdellovibrionaceae	OM27 clade	unknown species	0	0	0	0	0	0	0	0	0	0	0	0	0	0	0	0	0	0	0	0	0	0	0	0	0	0	0	0	0	0	0	0	0	0	0	0	0	0	0	0	0	0
Cluster_2150	Bacteria	Tenericutes	Mollicutes	Mycoplasmatales	Mycoplasmataceae	unknown genus	unknown species	1	0	0	0	0	0	3	4	2	0	0	0	0	0	2	0	0	0	0	0	0	0	0	1	5	1	0	5	1	1	3	0	0	0	0	0	0	0	0	0	0	0
Cluster_2151	Bacteria	Proteobacteria	Gammaproteobacteria	Cellvibrionales	Cellvibrionaceae	unknown genus	unknown species	0	0	0	0	0	0	0	1	0	0	0	0	75	18	71	40	44	66	8	9	19	0	0	0	0	4	0	0	6	0	0	0	0	47	33	50	44	32	51	24	15	10
Cluster_2152	Bacteria	Proteobacteria	Gammaproteobacteria	Alteromonadales	Pseudoalteromonadaceae	Pseudoalteromonas	unknown species	0	0	0	0	0	0	0	0	0	0	0	0	1	0	1	0	2	0	2	2	2	0	0	0	0	0	0	0	0	0	0	2	0	4	2	0	8	2	6	1	1	1
Cluster_2153	Bacteria	Bacteroidetes	Bacteroidia	Bacteroidales	Marinilabiaceae	Marinifilum	unknown species	0	0	0	0	0	0	0	0	0	0	0	0	0	0	0	3	16	1	49	124	87	0	0	0	0	0	0	0	0	0	0	0	0	0	0	0	73	21	0	63	129	3
Cluster_2155	Bacteria	Proteobacteria	Deltaproteobacteria	Bradymonadales	unknown family	unknown genus	unknown species	0	0	0	0	0	0	0	0	0	0	0	0	0	0	0	0	0	0	0	0	0	0	0	0	0	0	0	0	0	0	0	0	0	0	0	0	0	0	0	0	0	0
Cluster_2156	Bacteria	Planctomycetes	Pla3 lineage	unknown order	unknown family	unknown genus	unknown species	0	0	0	0	0	0	0	0	0	0	0	0	0	0	0	0	0	0	0	0	0	0	0	0	0	0	0	0	0	0	0	0	0	0	0	0	0	0	0	0	0	0
Cluster_2158	Bacteria	Proteobacteria	Gammaproteobacteria	Oceanospirillales	Oceanospirillaceae	Marinomonas	unknown species	0	0	0	0	0	0	0	0	0	0	0	0	4	2	6	35	24	40	57	23	36	0	0	0	0	0	0	0	0	0	0	0	0	4	3	3	53	45	59	134	152	191
Cluster_2159	Bacteria	Bacteroidetes	Sphingobacteriia	Sphingobacteriales	Saprospiraceae	unknown genus	unknown species	0	0	0	0	0	0	0	0	0	0	0	0	0	0	0	0	0	0	0	0	0	0	0	0	0	0	0	0	0	0	0	0	0	0	0	0	0	0	0	0	0	0
Cluster_2160	Bacteria	Proteobacteria	Deltaproteobacteria	Myxococcales	Nannocystaceae	unknown genus	unknown species	0	0	128	35	0	0	0	0	0	0	0	0	0	0	0	0	0	0	0	0	0	0	0	0	0	0	0	0	0	0	0	0	0	0	0	0	0	0	0	0	0	0
Cluster_2161	Bacteria	Bacteroidetes	Flavobacteriia	Flavobacteriales	Flavobacteriaceae	Aquimarina	Multi-affiliation	6	0	0	0	0	0	10	3	0	0	0	1	5	1	6	0	0	0	0	0	0	13	12	3	5	5	0	19	29	7	3	45	4	0	1	0	0	0	0	0	0	0
Cluster_2162	Bacteria	Cyanobacteria	Melainabacteria	Caenarcaniphilales	unknown family	unknown genus	unknown species	0	0	0	0	0	0	0	0	0	0	0	0	0	0	186	0	0	0	0	0	0	0	0	0	179	0	405	0	0	0	0	0	0	0	0	0	0	0	0	0	0	0
Cluster_2163	Bacteria	Proteobacteria	Gammaproteobacteria	Thiotrichales	Thiotrichales Incertae Sedis	Candidatus Endoecteinascidia	marine metagenome	0	0	0	0	0	0	0	0	0	0	0	0	0	0	0	0	0	0	0	0	0	0	0	0	0	0	0	0	0	0	0	0	0	0	0	0	0	0	0	0	0	0
Cluster_2164	Bacteria	Planctomycetes	OM190	unknown order	unknown family	unknown genus	unknown species	0	0	0	0	0	0	0	0	0	0	0	0	0	0	0	0	0	0	0	0	0	0	0	0	0	0	0	0	0	0	0	0	0	0	0	0	0	0	0	8	0	0
Cluster_2165	Bacteria	Proteobacteria	Gammaproteobacteria	Thiotrichales	Piscirickettsiaceae	unknown genus	unknown species	1	1	0	0	0	2	7	9	0	2	3	3	1	1	0	0	0	0	0	0	0	0	0	0	0	0	0	8	5	7	0	3	6	0	4	0	0	0	1	0	0	0
Cluster_2166	Bacteria	Proteobacteria	Gammaproteobacteria	Vibrionales	Vibrionaceae	Vibrio	Vibrio sp.	0	0	0	0	0	0	3	5	1	0	0	2	23	14	30	5	10	18	2	6	4	0	0	0	2	0	2	0	8	5	0	0	1	12	16	27	12	9	12	12	9	1
Cluster_2167	Bacteria	Proteobacteria	Gammaproteobacteria	Oceanospirillales	Multi-affiliation	Multi-affiliation	Multi-affiliation	0	0	0	0	0	0	0	0	0	0	0	0	0	0	0	0	0	0	0	0	79	0	0	0	0	0	0	0	0	0	0	0	0	0	0	0	0	0	0	0	0	0
Cluster_2168	Bacteria	Proteobacteria	Gammaproteobacteria	Oceanospirillales	Oleiphilaceae	Oleiphilus	Oleiphilus sp.	0	0	0	0	1	3	0	0	1	0	0	3	6	1	7	0	5	2	0	0	0	0	0	0	2	0	0	0	2	1	0	0	2	2	8	5	0	1	0	4	2	1
Cluster_2170	Bacteria	Fusobacteria	Fusobacteriia	Fusobacteriales	Fusobacteriaceae	Fusobacterium	Multi-affiliation	0	0	0	0	0	0	0	0	0	0	0	0	0	0	0	11	0	0	0	0	0	0	0	0	0	0	0	0	0	0	0	0	0	0	0	200	0	48	23	114	19	9
Cluster_2171	Bacteria	Proteobacteria	Deltaproteobacteria	Bradymonadales	unknown family	unknown genus	unknown species	0	0	0	0	0	0	0	0	323	0	0	0	0	0	0	0	0	0	0	0	0	0	0	0	0	0	0	0	0	0	0	0	0	0	0	0	0	0	17	0	0	0
Cluster_2172	Bacteria	SR1 (Absconditabacteria)	unknown class	unknown order	unknown family	unknown genus	unknown species	0	0	0	0	0	0	0	0	0	0	0	0	0	0	0	0	0	0	0	0	0	0	0	0	0	0	0	0	0	0	0	0	0	0	0	0	0	0	0	0	0	0
Cluster_2173	Bacteria	Proteobacteria	Gammaproteobacteria	Alteromonadales	Pseudoalteromonadaceae	Pseudoalteromonas	Multi-affiliation	0	0	0	0	0	0	0	0	0	0	0	0	0	0	0	0	0	0	0	0	0	0	0	0	0	0	0	0	0	0	0	0	0	0	0	0	0	0	0	0	0	0
Cluster_2174	Bacteria	Bacteroidetes	Flavobacteriia	Flavobacteriales	Flavobacteriaceae	Gillisia	Gillisia sp.	0	0	0	0	0	0	0	0	0	0	310	0	0	0	0	0	0	0	0	0	0	0	0	0	0	0	0	0	0	0	0	0	0	0	0	0	0	0	0	0	0	0
Cluster_2175	Bacteria	Gracilibacteria	unknown class	unknown order	unknown family	unknown genus	unknown species	0	0	0	0	0	0	0	0	0	0	0	0	0	0	0	0	0	0	0	0	0	0	0	0	0	0	0	0	0	0	0	0	0	0	0	0	0	0	0	0	0	0
Cluster_2176	Bacteria	Proteobacteria	Gammaproteobacteria	Oceanospirillales	Oceanospirillaceae	Multi-affiliation	Multi-affiliation	0	0	0	0	0	0	0	0	0	0	0	0	13	3	19	113	61	47	47	19	29	0	0	0	0	0	0	0	0	0	0	0	0	7	10	8	50	88	98	72	90	133
Cluster_2177	Bacteria	Bacteroidetes	Cytophagia	Cytophagales	Cyclobacteriaceae	unknown genus	unknown species	0	0	0	0	0	0	0	0	0	0	0	0	120	0	0	0	0	0	0	9	0	0	0	0	0	0	0	0	0	0	0	0	0	0	0	0	0	0	0	0	0	0
Cluster_2178	Bacteria	Proteobacteria	Gammaproteobacteria	Oceanospirillales	Oleiphilaceae	Oleiphilus	unknown species	1	0	0	2	0	0	3	4	2	1	0	0	0	0	1	0	0	0	0	0	0	0	4	6	4	4	0	7	12	5	3	0	0	0	0	0	0	0	0	0	0	0
Cluster_2179	Bacteria	Chlamydiae	Chlamydiae	Chlamydiales	Parachlamydiaceae	Candidatus Metachlamydia	Candidatus Metachlamydia lacustris	0	0	0	0	0	0	0	0	0	0	0	0	0	0	0	0	0	0	0	0	0	0	0	0	0	0	2	0	0	0	0	0	0	0	0	0	0	0	0	0	0	0
Cluster_2181	Bacteria	Bacteroidetes	Flavobacteriia	Flavobacteriales	Flavobacteriaceae	Gilvibacter	unknown species	0	0	0	0	0	0	0	0	0	0	0	0	0	0	0	0	0	0	0	0	0	0	0	0	0	0	0	0	0	0	0	0	0	0	0	0	0	0	0	0	0	0
Cluster_2182	Bacteria	Proteobacteria	Alphaproteobacteria	Rhodobacterales	Rhodobacteraceae	Sagittula	Sagittula marina	0	0	0	0	0	0	0	0	0	0	0	0	0	1	0	0	0	1	3	0	0	0	0	0	0	0	0	0	0	3	0	0	0	0	29	2	0	16	4	0	16	1
Cluster_2183	Bacteria	Bacteroidetes	Flavobacteriia	Flavobacteriales	Flavobacteriaceae	Aquibacter	unknown species	0	0	0	0	0	0	0	0	0	0	0	0	0	0	0	0	1	0	0	0	2	0	0	0	0	0	0	0	0	0	0	0	0	1	0	0	4	4	2	1	5	3
Cluster_2184	Bacteria	Proteobacteria	Alphaproteobacteria	Rhizobiales	Hyphomicrobiaceae	Devosia	Multi-affiliation	0	0	0	0	0	0	0	0	0	0	0	0	0	0	0	0	0	0	0	0	0	0	0	0	0	0	0	0	0	0	0	0	0	0	0	0	0	0	0	0	0	0
Cluster_2187	Bacteria	Proteobacteria	Gammaproteobacteria	Oceanospirillales	Oleiphilaceae	Oleiphilus	Multi-affiliation	4	0	0	4	2	1	23	20	0	9	9	1	1	0	5	0	0	0	0	0	0	20	17	1	11	14	3	18	8	13	3	28	6	2	2	0	0	0	0	0	0	0
Cluster_2188	Bacteria	Planctomycetes	Planctomycetacia	Planctomycetales	Planctomycetaceae	Planctomyces	unknown species	0	0	0	0	0	0	0	0	0	0	0	0	0	0	0	0	0	0	0	0	0	0	0	0	0	399	0	0	0	0	0	0	200	0	0	0	48	0	0	0	0	0
Cluster_2189	Bacteria	Planctomycetes	Planctomycetacia	Planctomycetales	Planctomycetaceae	Planctomyces	unknown species	0	0	0	0	0	0	0	0	0	0	0	0	0	0	0	0	0	0	0	0	0	0	0	0	0	0	0	0	0	0	0	0	0	0	0	0	0	0	0	0	0	0
Cluster_2190	Bacteria	Proteobacteria	Alphaproteobacteria	Rhizobiales	Hyphomicrobiaceae	Filomicrobium	unknown species	0	0	0	0	0	0	0	0	0	0	0	0	0	0	0	14	0	0	0	0	0	0	0	0	0	0	0	0	0	0	0	0	0	0	0	0	0	0	0	0	0	0
Cluster_2191	Bacteria	Verrucomicrobia	Verrucomicrobiae	Verrucomicrobiales	DEV007	unknown genus	unknown species	0	0	0	0	0	0	0	0	0	0	0	0	0	0	0	0	0	0	0	0	0	0	0	0	0	0	0	0	0	0	0	0	0	0	0	0	0	0	0	0	0	0
Cluster_2192	Bacteria	Proteobacteria	Gammaproteobacteria	Oceanospirillales	Oleiphilaceae	Oleiphilus	Oleiphilus sp.	0	0	0	2	0	0	0	0	0	0	0	0	22	5	20	10	4	5	0	4	2	0	1	1	1	0	0	0	1	7	9	0	2	11	41	20	26	26	12	9	11	7
Cluster_2194	Bacteria	SBR1093	unknown class	unknown order	unknown family	unknown genus	unknown species	0	0	0	0	0	0	0	0	0	0	0	0	0	0	0	0	0	0	0	0	0	0	0	0	0	0	0	0	0	0	0	0	0	0	0	0	0	0	0	0	0	0
Cluster_2195	Bacteria	Proteobacteria	Alphaproteobacteria	Alphaproteobacteria Incertae Sedis	unknown family	unknown genus	unknown species	0	0	0	0	0	0	0	0	0	0	0	0	0	0	0	0	0	0	0	0	0	0	0	0	0	0	0	0	0	0	0	0	0	0	0	0	0	0	0	0	0	0
Cluster_2196	Bacteria	Tenericutes	Mollicutes	Mycoplasmatales	Mycoplasmataceae	unknown genus	unknown species	1	0	0	2	1	0	3	2	4	1	0	2	1	0	2	0	0	0	0	0	0	0	2	1	2	5	7	1	2	2	5	1	1	0	0	0	0	0	0	0	0	0
Cluster_2198	Bacteria	Gracilibacteria	unknown class	unknown order	unknown family	unknown genus	unknown species	0	0	0	0	0	0	0	0	0	0	0	0	0	0	0	0	0	0	0	26	0	0	0	0	0	0	0	0	0	0	0	0	0	0	0	0	22	0	5	0	2	5
Cluster_2199	Bacteria	Proteobacteria	Gammaproteobacteria	Pseudomonadales	Moraxellaceae	Psychrobacter	Multi-affiliation	0	0	0	0	0	0	0	0	0	0	0	0	0	0	0	0	0	0	0	0	0	0	0	0	0	0	0	0	0	0	0	0	0	0	0	0	0	0	0	0	0	0
Cluster_2200	Bacteria	Proteobacteria	Gammaproteobacteria	Alteromonadales	Pseudoalteromonadaceae	Algicola	unknown species	0	0	0	0	0	0	0	0	0	0	0	0	0	0	0	0	0	0	0	0	0	0	0	0	0	298	0	0	0	294	0	0	0	0	0	0	0	0	0	0	0	0
Cluster_2201	Bacteria	Latescibacteria	unknown class	unknown order	unknown family	unknown genus	unknown species	0	0	0	0	0	0	0	0	0	0	0	0	0	0	0	0	0	0	0	0	0	0	0	0	0	0	162	0	0	0	0	0	0	0	0	0	0	0	2	0	0	0
Cluster_2203	Bacteria	Tenericutes	Mollicutes	Mycoplasmatales	Mycoplasmataceae	unknown genus	unknown species	0	0	0	0	0	0	0	4	1	0	1	0	2	0	0	0	0	0	0	0	0	0	0	0	1	1	0	5	3	5	3	0	0	0	0	0	0	0	0	0	0	0
Cluster_2204	Bacteria	Proteobacteria	Gammaproteobacteria	Oceanospirillales	Oleiphilaceae	Oleiphilus	unknown species	10	0	0	6	2	0	5	11	0	2	7	8	24	11	29	0	5	6	1	3	0	3	0	0	4	0	0	2	19	2	7	0	4	27	67	50	23	23	10	5	2	0
Cluster_2205	Bacteria	Proteobacteria	Gammaproteobacteria	Legionellales	Legionellaceae	Legionella	unknown species	0	0	0	0	0	0	0	0	0	0	0	0	0	0	0	0	0	0	0	0	0	0	0	0	270	0	0	0	0	0	0	0	0	0	0	40	0	0	0	0	0	23
Cluster_2206	Bacteria	Planctomycetes	Planctomycetacia	Planctomycetales	Planctomycetaceae	Planctomyces	unknown species	0	0	0	0	0	0	0	0	0	0	0	0	0	0	0	0	0	0	0	0	0	0	0	0	0	0	0	0	0	0	0	0	0	0	0	0	0	0	0	0	0	0
Cluster_2207	Bacteria	Planctomycetes	BD7-11	unknown order	unknown family	unknown genus	unknown species	0	0	0	0	0	0	0	0	0	0	0	0	0	0	0	0	0	0	0	0	0	0	0	0	0	0	0	0	0	0	0	0	0	0	0	0	0	0	0	0	0	0
Cluster_2208	Bacteria	Bacteroidetes	Sphingobacteriia	Sphingobacteriales	unknown family	unknown genus	unknown species	0	0	0	0	0	0	0	0	0	0	0	0	0	0	0	0	0	0	0	0	0	0	0	0	0	0	0	0	0	0	0	0	0	0	0	0	0	0	0	0	0	0
Cluster_2209	Bacteria	Bacteroidetes	Sphingobacteriia	Sphingobacteriales	Saprospiraceae	unknown genus	unknown species	0	0	0	0	0	0	0	0	0	0	0	0	0	0	0	0	0	0	0	0	0	0	0	0	0	0	0	0	0	0	0	0	0	0	0	0	0	0	0	0	0	0
Cluster_2211	Bacteria	Proteobacteria	Gammaproteobacteria	Vibrionales	Vibrionaceae	Photobacterium	Multi-affiliation	0	0	0	0	0	0	0	0	0	0	0	0	0	0	0	0	0	0	0	0	0	0	0	0	0	0	0	0	0	0	0	0	0	0	0	0	0	0	0	0	0	0
Cluster_2213	Bacteria	Bacteroidetes	Bacteroidia	Bacteroidales	Marinilabiaceae	Marinifilum	unknown species	0	0	0	0	0	0	0	0	0	0	0	0	0	0	0	0	24	0	14	5	78	0	0	0	0	0	0	0	0	0	0	0	0	0	0	0	16	120	27	111	88	18
Cluster_2215	Bacteria	Planctomycetes	Planctomycetacia	Planctomycetales	Planctomycetaceae	Blastopirellula	unknown species	0	0	0	0	0	0	0	0	0	0	0	0	0	0	0	0	0	0	0	68	0	0	0	0	0	0	0	0	403	0	0	0	0	0	0	0	0	0	0	0	0	0
Cluster_2216	Bacteria	Actinobacteria	Thermoleophilia	Gaiellales	unknown family	unknown genus	unknown species	0	0	0	0	0	0	0	0	0	0	0	0	0	0	0	0	0	0	0	0	0	0	0	0	0	0	0	0	0	0	0	0	0	0	0	0	0	0	0	0	0	0
Cluster_2217	Bacteria	Bacteroidetes	Sphingobacteriia	Sphingobacteriales	Saprospiraceae	Lewinella	Lewinella persica	0	0	0	0	0	0	0	0	0	0	0	0	0	0	0	0	0	0	0	0	27	0	0	0	0	0	0	0	0	0	0	0	0	0	0	0	0	14	0	7	25	0
Cluster_2218	Bacteria	Proteobacteria	Deltaproteobacteria	Bdellovibrionales	Bacteriovoracaceae	Peredibacter	unknown species	0	0	0	0	0	0	0	0	0	0	0	0	0	0	0	0	0	0	0	0	0	2	0	0	0	0	0	0	0	0	0	0	0	0	0	0	0	0	0	0	0	0
Cluster_2220	Bacteria	Planctomycetes	Planctomycetacia	Planctomycetales	Planctomycetaceae	Pirellula	unknown species	0	0	0	0	0	751	0	0	0	0	1	0	0	0	0	0	0	0	0	0	0	0	0	0	0	0	0	0	0	0	0	0	0	0	0	0	0	0	0	0	0	0
Cluster_2221	Bacteria	Proteobacteria	Gammaproteobacteria	Alteromonadales	Alteromonadaceae	unknown genus	unknown species	0	0	0	0	0	0	0	0	0	0	0	0	0	0	0	0	0	0	0	0	0	0	0	0	0	0	0	0	0	0	0	0	184	0	0	0	0	0	0	0	0	0
Cluster_2223	Bacteria	Planctomycetes	OM190	unknown order	unknown family	unknown genus	unknown species	0	0	0	0	0	0	0	0	0	0	0	0	0	0	0	0	0	0	0	0	0	0	0	0	0	0	0	0	0	0	0	0	0	0	0	0	0	0	0	0	0	0
Cluster_2225	Bacteria	Proteobacteria	Alphaproteobacteria	Rhodobacterales	Rhodobacteraceae	Tateyamaria	unknown species	0	0	0	0	0	0	0	0	0	0	0	0	0	0	0	0	0	0	0	0	21	0	0	0	0	0	0	0	0	0	0	0	0	0	0	0	17	0	0	0	6	0
Cluster_2226	Bacteria	Peregrinibacteria	unknown class	unknown order	unknown family	unknown genus	unknown species	0	0	0	0	0	0	0	0	0	0	0	0	0	0	0	0	0	0	0	0	0	0	0	0	0	0	0	0	0	0	0	0	0	0	0	0	0	0	0	0	0	0
Cluster_2227	Bacteria	Proteobacteria	Gammaproteobacteria	Alteromonadales	Pseudoalteromonadaceae	Pseudoalteromonas	unknown species	0	0	0	0	0	0	0	0	0	0	0	0	3	1	1	0	0	3	1	2	0	0	0	0	0	0	0	0	0	0	1	0	0	5	2	0	4	1	0	2	3	5
Cluster_2228	Bacteria	Bacteroidetes	Sphingobacteriia	Sphingobacteriales	unknown family	unknown genus	unknown species	0	0	0	0	0	0	0	0	0	0	0	0	0	0	0	0	0	0	0	0	0	0	0	0	0	0	0	0	0	0	0	0	0	0	0	0	0	0	0	0	0	0
Cluster_2229	Bacteria	Proteobacteria	Alphaproteobacteria	Caulobacterales	Hyphomonadaceae	unknown genus	mucus bacterium 111	0	0	0	0	0	0	0	0	0	0	0	0	0	0	0	0	0	0	0	0	0	0	0	0	0	0	0	0	0	0	0	0	0	0	0	0	0	0	0	0	0	0
Cluster_2230	Bacteria	Actinobacteria	Actinobacteria	Micrococcales	Micrococcaceae	Arthrobacter	Multi-affiliation	0	0	0	0	0	0	0	0	0	0	0	0	0	0	0	0	0	0	0	0	0	0	0	0	0	0	0	0	0	0	0	0	0	0	0	0	0	0	0	0	0	0
Cluster_2233	Bacteria	Chloroflexi	Anaerolineae	Anaerolineales	Anaerolineaceae	unknown genus	unknown species	0	0	0	0	0	0	493	0	0	0	0	0	0	0	0	0	0	0	0	0	0	0	0	0	0	0	0	0	0	0	0	0	0	0	0	0	0	0	16	0	0	0
Cluster_2235	Bacteria	Firmicutes	Clostridia	Halanaerobiales	ODP1230B8.23	unknown genus	hydrothermal vent metagenome	0	0	0	0	0	0	0	0	0	0	0	0	0	0	0	0	0	0	0	0	0	0	0	0	0	0	0	0	0	0	0	0	0	0	0	0	0	0	0	0	0	0
Cluster_2236	Bacteria	Proteobacteria	Epsilonproteobacteria	Campylobacterales	Campylobacteraceae	Arcobacter	unknown species	1	0	0	0	0	0	0	0	0	0	0	0	3	6	8	24	27	41	33	36	33	0	0	0	0	0	0	0	0	0	0	0	0	0	6	4	42	14	39	25	46	30
Cluster_2237	Bacteria	Proteobacteria	Alphaproteobacteria	Rhodobacterales	Rhodobacteraceae	Multi-affiliation	Multi-affiliation	0	0	0	0	0	0	0	0	0	0	0	0	0	0	0	0	0	0	0	0	0	0	0	0	0	0	0	0	0	0	0	0	0	0	0	0	0	0	0	0	0	0
Cluster_2238	Bacteria	Proteobacteria	Gammaproteobacteria	Alteromonadales	Pseudoalteromonadaceae	Algicola	unknown species	0	0	0	0	0	0	0	0	0	0	0	0	0	0	0	0	0	0	0	0	0	0	0	0	0	0	0	0	0	0	0	0	0	0	0	0	0	0	0	0	0	0
Cluster_2239	Bacteria	Bacteroidetes	Flavobacteriia	Flavobacteriales	Cryomorphaceae	unknown genus	unknown species	0	0	0	0	0	0	0	0	0	0	0	0	0	0	0	0	0	0	0	0	0	0	0	0	0	0	0	0	0	0	0	0	0	0	0	0	0	0	0	0	0	0
Cluster_2242	Bacteria	Cyanobacteria	Cyanobacteria	SubsectionIII	FamilyI	unknown genus	unknown species	0	0	0	0	0	0	0	0	0	0	0	0	0	0	0	0	0	0	0	0	0	0	0	0	0	0	0	0	0	0	0	0	0	0	0	0	0	0	0	0	0	0
Cluster_2243	Bacteria	Planctomycetes	BD7-11	unknown order	unknown family	unknown genus	unknown species	0	0	0	0	0	0	0	0	0	0	0	0	0	0	0	0	0	0	0	0	0	0	0	0	0	0	0	0	0	0	0	0	0	0	0	0	0	0	0	0	58	0
Cluster_2244	Bacteria	Planctomycetes	Phycisphaerae	Phycisphaerales	Phycisphaeraceae	unknown genus	unknown species	0	0	0	369	0	0	0	0	0	0	0	0	0	0	0	0	0	0	0	0	0	0	0	0	0	0	0	0	0	0	0	0	0	0	0	0	0	0	0	0	0	0
Cluster_2245	Bacteria	Proteobacteria	Alphaproteobacteria	Rickettsiales	SM2D12	unknown genus	unknown species	0	0	0	0	0	0	0	0	0	0	0	0	0	0	0	0	0	0	0	0	0	0	0	0	0	0	0	0	0	0	0	0	0	0	0	0	0	0	0	0	0	0
Cluster_2246	Bacteria	Proteobacteria	Gammaproteobacteria	Cellvibrionales	Halieaceae	Multi-affiliation	Multi-affiliation	0	0	0	0	0	0	0	0	0	0	0	0	0	0	0	0	0	18	0	0	0	0	0	0	0	0	0	0	0	47	0	0	0	0	0	0	0	0	0	0	0	0
Cluster_2247	Bacteria	Proteobacteria	Deltaproteobacteria	Bradymonadales	unknown family	unknown genus	unknown species	0	0	0	0	0	0	0	0	0	0	0	0	0	0	0	0	0	0	0	0	0	0	0	0	0	0	0	0	0	0	0	0	0	0	0	0	0	0	0	0	0	0
Cluster_2248	Bacteria	Proteobacteria	Gammaproteobacteria	Multi-affiliation	Multi-affiliation	Multi-affiliation	Multi-affiliation	275	0	0	0	0	0	0	0	0	0	0	0	0	0	0	0	0	0	0	0	0	346	0	0	0	0	0	0	0	0	0	0	0	0	0	0	0	0	0	0	0	0
Cluster_2250	Bacteria	Proteobacteria	Alphaproteobacteria	Rickettsiales	LWSR-14	unknown genus	unknown species	0	0	0	0	0	0	0	0	0	0	0	0	0	0	0	0	0	0	0	0	0	0	0	0	0	0	0	0	0	0	0	0	0	0	0	0	40	0	0	0	0	0
Cluster_2253	Bacteria	Planctomycetes	Planctomycetacia	Planctomycetales	Planctomycetaceae	Pirellula	unknown species	0	0	0	0	0	0	0	0	0	0	0	0	0	0	0	0	0	0	0	0	0	0	0	0	707	0	0	0	0	0	0	0	0	0	0	0	0	0	0	0	0	0
Cluster_2254	Bacteria	Proteobacteria	Gammaproteobacteria	Oceanospirillales	Oleiphilaceae	Oleiphilus	unknown species	3	0	0	12	2	0	1	0	3	1	0	1	0	0	0	0	0	0	0	0	0	1	3	0	2	7	1	6	6	0	3	0	1	0	0	0	0	0	0	0	0	0
Cluster_2256	Bacteria	Gracilibacteria	unknown class	unknown order	unknown family	unknown genus	unknown species	0	0	0	0	0	0	0	0	0	0	0	0	0	0	0	9	0	18	31	24	0	0	0	0	0	0	0	0	0	0	0	0	0	0	0	0	45	31	0	79	93	39
Cluster_2257	Bacteria	Planctomycetes	Phycisphaerae	Phycisphaerales	Phycisphaeraceae	SM1A02	unknown species	0	0	0	0	0	0	0	0	0	0	0	0	0	0	0	0	0	0	0	0	0	0	0	0	0	0	0	0	0	0	0	0	0	0	0	0	0	0	0	0	0	0
Cluster_2260	Bacteria	Proteobacteria	Deltaproteobacteria	Bdellovibrionales	Bdellovibrionaceae	Bdellovibrio	unknown species	0	0	0	0	0	0	0	0	0	0	0	0	0	0	0	0	0	0	0	0	0	0	0	0	0	0	0	0	0	0	0	0	0	0	0	0	0	0	0	0	0	0
Cluster_2261	Bacteria	Bacteroidetes	Flavobacteriia	Flavobacteriales	Cryomorphaceae	NS10 marine group	unknown species	0	0	0	0	0	0	0	0	0	0	0	0	0	0	1	5	1	1	4	5	0	0	0	0	0	0	0	0	0	0	0	0	0	3	5	0	7	12	9	6	6	3
Cluster_2262	Bacteria	Proteobacteria	Deltaproteobacteria	Bradymonadales	unknown family	unknown genus	unknown species	0	0	0	0	0	0	0	0	0	0	0	0	0	0	0	0	0	0	0	0	0	0	0	0	0	0	0	0	0	0	0	0	0	0	0	0	0	0	0	0	0	0
Cluster_2267	Bacteria	Bacteroidetes	Flavobacteriia	Flavobacteriales	Cryomorphaceae	unknown genus	unknown species	0	0	0	0	0	0	0	0	0	0	0	0	0	0	0	0	0	0	0	0	0	0	0	0	0	0	0	0	0	0	0	0	0	0	0	0	0	0	24	0	3	25
Cluster_2270	Bacteria	Proteobacteria	Deltaproteobacteria	Myxococcales	Phaselicystidaceae	Phaselicystis	unknown species	0	0	0	0	0	0	0	0	0	0	0	0	0	0	0	0	0	0	0	0	0	0	0	0	0	0	0	0	0	0	0	0	0	0	0	0	39	0	0	0	0	0
Cluster_2271	Bacteria	Actinobacteria	Actinobacteria	Micrococcales	Intrasporangiaceae	Ornithinimicrobium	unknown species	0	0	0	0	0	0	3	0	0	0	0	0	0	0	0	0	0	0	0	0	0	0	0	0	0	0	0	0	0	0	0	0	0	0	0	0	0	0	20	0	0	0
Cluster_2272	Bacteria	Proteobacteria	Gammaproteobacteria	Oceanospirillales	Oceanospirillaceae	Amphritea	unknown species	0	0	0	0	0	0	0	0	0	0	0	0	0	0	0	0	17	14	0	12	0	0	0	0	0	0	0	0	0	0	0	0	0	0	0	0	0	0	2	0	4	0
Cluster_2273	Bacteria	Proteobacteria	Deltaproteobacteria	SAR324 clade(Marine group B)	unknown family	unknown genus	unknown species	0	0	0	0	0	0	0	0	0	0	0	0	0	0	0	0	0	0	0	0	0	0	0	0	0	0	0	0	0	0	0	0	0	43	0	0	0	0	0	0	0	0
Cluster_2274	Bacteria	Proteobacteria	Alphaproteobacteria	Rickettsiales	SM2D12	unknown genus	unknown species	0	0	0	0	0	0	0	0	0	0	0	0	0	0	0	0	0	0	0	0	0	0	0	0	0	0	0	0	0	0	0	0	0	0	0	0	0	0	0	0	0	0
Cluster_2277	Bacteria	Proteobacteria	Alphaproteobacteria	Rhodospirillales	Rhodospirillaceae	Terasakiella	unknown species	0	0	0	0	0	0	0	0	0	0	0	0	0	0	0	0	0	0	0	0	0	0	0	0	0	0	0	0	0	0	0	0	0	0	0	0	0	0	0	0	0	0
Cluster_2278	Bacteria	Proteobacteria	Gammaproteobacteria	Xanthomonadales	unknown family	unknown genus	unknown species	0	0	0	0	0	0	0	0	0	0	0	0	0	0	0	0	0	0	0	0	0	0	0	0	0	0	0	0	0	0	0	0	0	0	0	0	0	0	0	0	0	0
Cluster_2279	Bacteria	Firmicutes	Bacilli	Bacillales	Staphylococcaceae	Staphylococcus	Multi-affiliation	0	0	0	0	0	0	0	0	0	0	0	0	0	0	0	0	0	78	0	0	0	0	0	0	0	0	0	0	0	0	0	0	0	0	0	0	0	0	0	0	0	0
Cluster_2280	Bacteria	Bacteroidetes	Flavobacteriia	Flavobacteriales	Cryomorphaceae	unknown genus	unknown species	0	0	0	0	0	0	0	0	0	0	0	0	0	0	0	0	0	0	0	0	0	0	0	0	0	0	0	0	0	0	0	0	0	0	0	0	0	0	3	0	0	0
Cluster_2281	Bacteria	Bacteroidetes	Flavobacteriia	Flavobacteriales	Cryomorphaceae	Crocinitomix	unknown species	0	0	0	0	0	0	0	0	0	0	0	0	0	0	0	0	0	0	0	0	0	0	0	0	0	0	0	0	0	0	0	0	0	0	0	0	0	0	0	0	0	0
Cluster_2282	Bacteria	Proteobacteria	Alphaproteobacteria	Rhodobacterales	Rhodobacteraceae	Epibacterium	unknown species	0	0	0	0	0	0	0	0	0	0	0	0	0	0	0	0	1	0	1	0	0	5	2	0	0	1	0	0	0	10	0	0	0	1	2	3	5	1	0	4	7	0
Cluster_2284	Bacteria	Verrucomicrobia	Verrucomicrobiae	Verrucomicrobiales	DEV007	unknown genus	unknown species	0	0	0	0	0	0	0	0	0	0	0	0	0	0	0	0	0	0	0	0	0	0	0	0	0	0	0	0	0	0	0	0	0	0	0	0	0	0	0	0	0	0
Cluster_2285	Bacteria	Proteobacteria	Gammaproteobacteria	Alteromonadales	Colwelliaceae	Colwellia	unknown species	3	0	0	1	2	0	5	4	1	0	2	0	25	9	30	1	1	4	0	0	0	0	1	0	2	0	0	4	7	2	4	0	0	19	71	49	15	19	10	5	2	0
Cluster_2287	Bacteria	Planctomycetes	OM190	unknown order	unknown family	unknown genus	unknown species	0	0	0	0	0	0	0	0	0	0	0	0	0	0	0	0	0	0	0	0	0	0	0	0	0	0	0	0	0	0	0	0	0	0	0	0	0	0	0	0	0	0
Cluster_2289	Bacteria	Planctomycetes	Planctomycetacia	Planctomycetales	Planctomycetaceae	Blastopirellula	unknown species	0	0	0	0	0	0	0	0	0	0	0	0	0	0	0	0	0	0	0	0	0	0	0	0	0	0	0	0	0	0	0	0	0	0	0	0	0	0	0	0	0	0
Cluster_2290	Bacteria	Parcubacteria	unknown class	unknown order	unknown family	unknown genus	unknown species	0	0	0	0	0	0	0	0	0	0	0	0	0	0	0	0	0	0	0	0	0	0	0	0	0	0	0	0	0	0	0	0	0	0	0	0	0	0	0	0	0	0
Cluster_2292	Bacteria	SR1 (Absconditabacteria)	unknown class	unknown order	unknown family	unknown genus	unknown species	0	0	0	0	0	0	0	0	0	0	0	0	0	0	0	0	0	0	0	0	0	0	0	0	0	0	0	0	0	0	0	0	0	0	0	0	0	0	0	0	0	0
Cluster_2293	Bacteria	Planctomycetes	OM190	unknown order	unknown family	unknown genus	unknown species	0	0	0	0	0	0	0	0	0	0	0	0	0	0	0	0	0	0	0	0	0	0	0	0	0	0	0	0	0	0	0	0	0	0	0	0	0	0	0	0	0	0
Cluster_2295	Bacteria	Bacteroidetes	Sphingobacteriia	Sphingobacteriales	Saprospiraceae	unknown genus	unknown species	0	0	0	0	0	0	0	0	0	0	0	0	0	0	0	0	0	0	0	0	0	0	0	0	0	0	0	0	0	0	0	0	0	0	0	0	0	0	0	0	0	0
Cluster_2296	Bacteria	Proteobacteria	Alphaproteobacteria	Rhodospirillales	Rhodospirillaceae	unknown genus	unknown species	0	0	0	0	0	0	0	0	0	0	0	0	0	0	0	0	0	0	0	0	0	0	0	0	0	386	0	0	0	0	0	0	0	0	0	0	0	0	0	3	0	0
Cluster_2297	Bacteria	Proteobacteria	Deltaproteobacteria	SAR324 clade(Marine group B)	unknown family	unknown genus	unknown species	0	0	0	0	0	0	0	0	0	0	0	0	0	0	0	0	0	0	0	0	0	0	0	0	0	176	0	0	0	0	0	0	0	0	0	0	0	0	8	0	0	0
Cluster_2298	Bacteria	Parcubacteria	unknown class	unknown order	unknown family	unknown genus	unknown species	0	0	0	0	0	0	0	0	0	0	0	0	0	0	0	0	0	0	0	0	0	0	0	0	0	0	0	0	0	0	0	0	0	0	0	0	0	0	0	0	0	0
Cluster_2301	Bacteria	Proteobacteria	Deltaproteobacteria	SAR324 clade(Marine group B)	unknown family	unknown genus	unknown species	0	0	0	0	0	0	0	0	0	0	0	0	0	0	0	0	0	0	0	0	0	0	0	0	0	0	0	0	0	0	0	0	0	0	0	0	0	0	0	0	0	0
Cluster_2302	Bacteria	Planctomycetes	Planctomycetacia	Planctomycetales	Planctomycetaceae	Pirellula	unknown species	0	0	0	0	0	0	0	0	0	0	0	0	0	0	0	0	0	0	0	0	0	0	0	0	0	0	0	0	0	0	0	0	0	0	0	0	0	0	0	0	0	0
Cluster_2303	Bacteria	Bacteroidetes	Sphingobacteriia	Sphingobacteriales	unknown family	unknown genus	unknown species	0	0	0	0	374	0	0	0	0	0	0	0	0	0	0	0	0	0	0	0	0	0	0	0	0	0	0	0	0	0	0	0	0	0	0	0	0	0	0	0	0	0
Cluster_2304	Bacteria	Proteobacteria	Deltaproteobacteria	Myxococcales	Sandaracinaceae	unknown genus	unknown species	0	0	0	0	0	0	0	0	0	0	0	0	0	0	0	0	0	0	0	0	0	0	0	0	0	0	0	0	0	0	0	0	0	0	0	0	0	0	0	0	0	0
Cluster_2305	Bacteria	Proteobacteria	Alphaproteobacteria	Rhodobacterales	Rhodobacteraceae	Jannaschia	Jannaschia sp.	0	0	0	0	0	0	0	0	0	0	0	0	0	0	0	0	0	0	0	0	0	0	0	115	0	0	0	0	0	0	0	0	0	0	0	0	0	0	0	0	0	0
Cluster_2306	Bacteria	Verrucomicrobia	Verrucomicrobiae	Verrucomicrobiales	DEV007	unknown genus	Verrucomicrobia bacterium PAORIC-16	0	0	0	0	0	0	0	0	0	0	0	0	0	0	0	0	0	0	0	0	0	159	0	0	0	0	0	0	0	0	0	0	0	0	0	0	0	0	0	0	0	0
Cluster_2307	Bacteria	Proteobacteria	Deltaproteobacteria	Bradymonadales	unknown family	unknown genus	unknown species	0	0	0	0	0	0	0	0	0	0	0	0	0	0	0	0	0	0	0	0	0	0	0	0	0	0	0	0	0	0	0	0	0	0	0	0	0	0	14	0	0	0
Cluster_2308	Bacteria	Planctomycetes	OM190	unknown order	unknown family	unknown genus	unknown species	0	0	0	0	0	0	0	0	0	0	0	0	0	0	0	0	0	0	0	0	0	0	0	0	0	0	0	0	0	0	0	0	0	0	0	0	0	0	0	0	0	0
Cluster_2309	Bacteria	Proteobacteria	Gammaproteobacteria	Oceanospirillales	Oleiphilaceae	Oleiphilus	Multi-affiliation	8	1	0	0	2	0	3	15	1	0	0	12	2	0	0	0	0	1	0	0	0	7	5	4	2	11	0	5	23	10	18	2	4	0	5	8	1	0	0	0	1	0
Cluster_2310	Bacteria	Chloroflexi	Thermomicrobia	JG30-KF-CM45	unknown family	unknown genus	unknown species	0	0	0	0	259	0	0	0	0	0	0	0	0	0	0	0	0	0	0	0	0	0	0	0	0	0	0	0	0	0	0	0	0	0	0	0	0	0	0	0	0	0
Cluster_2311	Bacteria	Planctomycetes	Phycisphaerae	Phycisphaerales	Phycisphaeraceae	SM1A02	unknown species	0	0	0	0	0	0	0	0	0	0	0	0	0	0	0	0	0	0	0	0	0	0	0	0	0	0	0	0	0	0	0	0	0	0	0	0	0	0	0	0	0	0
Cluster_2312	Bacteria	Proteobacteria	Gammaproteobacteria	unknown order	unknown family	unknown genus	unknown species	0	0	0	0	0	0	500	0	0	0	0	0	0	0	0	0	0	0	0	0	0	0	0	200	0	0	0	0	0	78	0	0	0	0	0	0	0	0	0	0	0	0
Cluster_2315	Bacteria	Verrucomicrobia	Verrucomicrobiae	Verrucomicrobiales	DEV007	unknown genus	unknown species	0	0	0	0	0	0	0	0	0	0	275	0	0	0	0	0	0	0	0	0	0	0	0	0	0	0	0	0	0	0	0	0	0	0	0	0	0	0	0	0	0	22
Cluster_2316	Bacteria	Bacteroidetes	Flavobacteriia	Flavobacteriales	Flavobacteriaceae	Aquibacter	unknown species	0	0	0	0	0	0	0	0	0	0	0	0	0	0	0	0	0	0	0	0	0	0	0	0	0	0	0	0	0	0	0	0	0	0	0	0	0	0	0	0	0	0
Cluster_2317	Bacteria	Firmicutes	Clostridia	Clostridiales	Defluviitaleaceae	Defluviitaleaceae UCG-011	microbial mat metagenome	0	0	0	0	0	0	0	0	0	0	0	0	0	0	0	0	0	0	25	95	0	0	0	0	0	0	0	0	0	0	0	0	0	0	0	0	0	0	12	251	43	51
Cluster_2318	Bacteria	Proteobacteria	Alphaproteobacteria	SAR11 clade	Multi-affiliation	Multi-affiliation	Multi-affiliation	0	0	0	0	0	0	0	0	0	0	0	0	0	0	0	0	0	0	0	0	0	0	0	0	0	0	0	0	0	0	0	0	0	0	0	0	0	0	0	0	0	0
Cluster_2319	Bacteria	Proteobacteria	Gammaproteobacteria	Alteromonadales	Psychromonadaceae	Psychromonas	unknown species	0	0	0	0	0	0	0	0	0	0	0	0	34	10	36	23	39	37	20	10	12	0	0	0	0	0	0	0	0	0	0	0	0	54	31	43	94	100	117	94	79	36
Cluster_2320	Bacteria	Bacteroidetes	Flavobacteriia	Flavobacteriales	Flavobacteriaceae	Mesoflavibacter	Multi-affiliation	0	0	0	0	0	0	0	0	0	0	0	0	0	0	0	0	0	0	0	0	0	0	0	0	0	0	0	0	0	0	0	0	0	0	0	0	0	0	0	0	0	0
Cluster_2321	Bacteria	Bacteroidetes	Sphingobacteriia	Sphingobacteriales	unknown family	unknown genus	unknown species	0	0	642	0	0	0	0	0	0	0	0	0	0	0	0	0	0	0	0	0	0	0	0	0	0	0	0	0	0	0	0	0	0	0	0	0	0	0	0	0	0	0
Cluster_2322	Bacteria	Acidobacteria	Holophagae	Subgroup 10	CA002	unknown genus	unknown species	0	0	0	0	0	0	0	0	0	0	0	0	0	0	0	0	0	0	0	0	0	0	0	0	103	0	0	0	0	0	0	0	0	0	0	0	0	0	0	0	0	0
Cluster_2323	Bacteria	Proteobacteria	Gammaproteobacteria	Cellvibrionales	Cellvibrionaceae	unknown genus	unknown species	0	0	0	0	0	0	0	0	0	0	0	0	32	14	29	6	24	31	3	3	4	0	0	0	0	0	0	0	0	0	0	0	0	73	43	69	30	25	65	7	19	17
Cluster_2324	Bacteria	Proteobacteria	Gammaproteobacteria	Oceanospirillales	Oceanospirillaceae	Neptuniibacter	bacterium enrichment culture clone 32(2013)	0	0	0	0	0	0	0	0	0	0	0	0	2	1	14	49	32	64	76	62	62	0	0	0	0	0	0	0	0	0	0	0	1	7	9	8	65	27	33	59	70	73
Cluster_2326	Bacteria	Proteobacteria	Gammaproteobacteria	Vibrionales	Vibrionaceae	Photobacterium	Multi-affiliation	0	0	0	0	0	0	0	0	0	0	0	0	0	0	0	0	0	0	0	0	0	0	0	0	0	0	0	0	0	0	0	0	0	0	0	0	0	0	0	0	0	0
Cluster_2328	Bacteria	Proteobacteria	Alphaproteobacteria	Alphaproteobacteria Incertae Sedis	unknown family	unknown genus	unknown species	0	0	0	0	0	0	0	0	0	0	0	0	0	0	0	0	0	0	0	0	0	0	0	0	0	0	0	0	0	0	0	0	0	0	0	0	0	0	0	0	0	0
Cluster_2329	Bacteria	Proteobacteria	Gammaproteobacteria	Oceanospirillales	Oleiphilaceae	Oleiphilus	Oleiphilus sp.	2	0	0	0	0	0	0	0	0	0	0	0	0	0	0	0	0	0	0	0	0	2	0	0	0	0	1	0	0	0	0	0	0	0	0	0	0	0	0	0	0	0
Cluster_2331	Bacteria	Proteobacteria	Gammaproteobacteria	Alteromonadales	Psychromonadaceae	Psychromonas	Psychromonas agarivorans	3	0	0	3	1	0	2	6	0	0	0	0	2	6	11	0	0	0	0	0	0	0	0	0	1	0	0	3	0	3	1	0	3	1	31	22	6	9	7	1	5	0
Cluster_2332	Bacteria	Proteobacteria	Deltaproteobacteria	SAR324 clade(Marine group B)	unknown family	unknown genus	unknown species	0	0	0	0	0	0	0	0	0	0	0	0	0	0	0	0	0	0	0	0	0	0	0	0	0	0	0	0	0	0	0	0	0	0	0	0	0	0	0	0	0	0
Cluster_2333	Bacteria	Planctomycetes	OM190	unknown order	unknown family	unknown genus	unknown species	0	0	0	0	0	0	0	0	0	0	0	0	0	0	0	0	0	0	0	0	0	0	0	0	0	0	0	0	0	0	0	0	0	0	0	0	0	59	0	0	0	0
Cluster_2334	Bacteria	Proteobacteria	Epsilonproteobacteria	Campylobacterales	Campylobacteraceae	Arcobacter	unknown species	0	0	0	0	0	0	0	0	0	0	0	0	0	0	0	3	0	0	12	8	0	0	0	0	0	0	0	0	0	0	0	0	0	0	0	0	0	0	0	0	14	1
Cluster_2338	Bacteria	Proteobacteria	Alphaproteobacteria	Rhodobacterales	Rhodobacteraceae	unknown genus	unknown species	0	0	0	0	692	0	0	0	0	0	0	0	0	0	0	0	0	0	0	0	0	0	0	0	0	0	0	0	0	0	0	0	0	0	0	0	0	0	0	0	0	0
Cluster_2339	Bacteria	Proteobacteria	Gammaproteobacteria	Alteromonadales	Pseudoalteromonadaceae	Pseudoalteromonas	Multi-affiliation	0	0	0	0	0	0	0	3	0	1	0	10	15	4	15	1	6	5	2	4	2	0	0	0	3	5	2	0	3	0	6	6	0	6	15	4	15	12	6	12	3	2
Cluster_2340	Bacteria	Bacteroidetes	Sphingobacteriia	Sphingobacteriales	unknown family	unknown genus	unknown species	0	0	0	0	0	0	0	0	0	0	0	0	0	0	0	0	0	0	0	0	0	0	0	0	0	0	0	0	0	0	0	0	0	0	0	0	34	0	0	0	0	0
[truncated: 43,794 more rows]
[truncated: 210 more columns]
