# Supplementary material for: A core of functional complementary bacteria infects oysters in Pacific Oyster Mortality Syndrome
Source: Anim Microbiome. 2023 May 3;5:26. doi: 10.1186/s42523-023-00246-8 (PMC10155333; doi:10.1186/s42523-023-00246-8)
Supplement: Supplementary file 13 — Additional file 13. Table S5. Contigs identified from the seven main bacterial genera. Annotations and expression values in TPM are indicated. [file 42523_2023_246_MOESM13_ESM.xlsx]

## Sheet: Table S5
Supplementary Table 5. Contigs identified from the seven main bacterial genera. Annotations and expression values in TPM are indicated.
						Atlantic																		Mediterranean
Query	Qlen	Subject	Annotation	Species name	Genus	AF11T0_1	AF11T0_2	AF11T0_3	AF14T0_1	AF14T0_2	AF14T0_3	AF15T0_1	AF15T0_2	AF15T0_3	AF11T60_1	AF11T60_2	AF11T60_3	AF14T60_1	AF14T60_2	AF14T60_3	AF15T60_1	AF15T60_2	AF15T60_3	MF11T0_1	MF11T0_2	MF11T0_3	MF14T0_1	MF14T0_2	MF14T0_3	MF15T0_1	MF15T0_2	MF15T0_3	MF11T72_1	MF11T72_2	MF11T72_3	MF14T72_1	MF14T72_2	MF14T72_3	MF15T72_1	MF15T72_2	MF15T72_3
TRINITY_DN336921_c0_g1_i1	351	3O6V_A	Uridine Phosphorylase	Vibrio Cholerae O1 Biovar El Tor	Vibrio	28	0	0	0	0	0	0	26	0	0	0	0	2	0	0	0	0	0	0	12	0	0	0	0	0	0	0	0	6	0	0	0	5	0	0	3
TRINITY_DN712408_c0_g1_i1	217	4L2A_A	Superoxide Dismutase Fe]	Pseudoalteromonas haloplanktis	Pseudoalteromonas	0	0	0	0	0	0	0	0	0	0	0	0	0	15	0	2	0	9	0	0	0	0	0	0	0	0	0	0	0	0	0	0	0	0	0	8
TRINITY_DN184898_c0_g1_i1	335	A8ETK8.1	Glutamyl-tRNA(Gln) amidotransferase subunit A	Arcobacter butzleri RM4018	Arcobacter	29	34	92	0	0	0	0	0	0	42	0	3	0	7	5	15	14	13	46	0	71	51	0	0	23	0	23	21	10	0	0	0	21	0	0	0
TRINITY_DN382793_c0_g1_i1	293	AAA65915.1	beta-N-hexosaminidase	Vibrio parahaemolyticus	Vibrio	0	0	0	0	0	0	35	0	0	2	0	0	0	0	0	0	26	0	0	0	0	0	0	0	0	0	0	0	0	0	0	9	0	0	0	0
TRINITY_DN382793_c0_g2_i1	235	AAA65915.1	beta-N-hexosaminidase	Vibrio parahaemolyticus	Vibrio	0	0	0	0	0	0	43	0	0	0	0	0	0	0	0	0	0	0	0	0	0	0	0	0	0	0	0	0	0	0	0	12	0	0	0	0
TRINITY_DN382793_c0_g3_i1	235	AAA65915.1	beta-N-hexosaminidase	Vibrio parahaemolyticus	Vibrio	0	0	0	0	0	0	0	0	0	0	0	0	0	0	0	0	0	0	0	0	0	0	0	0	0	0	0	0	0	0	0	24	0	0	0	0
TRINITY_DN472049_c1_g2_i1	216	AAD30293.1	gyrase B subunit, partial	Pseudoalteromonas piscicida	Pseudoalteromonas	0	0	0	0	0	0	0	0	0	0	12	0	0	0	0	0	4	0	0	0	0	0	0	0	0	0	0	19	22	0	0	32	3	0	0	0
TRINITY_DN22068_c0_g1_i1	229	AAD54651.1	manganese superoxide dismutase Mn-SOD	Vibrio parahaemolyticus	Vibrio	0	0	0	0	0	0	133	0	0	22	9	0	3	0	0	7	0	8	0	0	52	0	0	0	0	0	0	3	13	0	0	0	14	0	0	0
TRINITY_DN451707_c0_g4_i1	311	AAD54651.1	manganese superoxide dismutase Mn-SOD	Vibrio parahaemolyticus	Vibrio	0	0	0	0	0	0	0	0	0	0	0	0	0	30	0	0	0	0	0	0	0	0	0	0	0	0	0	0	0	0	0	0	4	40	0	0
TRINITY_DN505343_c1_g3_i1	312	AAF93470.1	acetyl-CoA carboxylase, biotin carboxyl carrier protein	Vibrio cholerae O1 biovar El Tor str. N16961	Vibrio	0	0	0	0	0	0	0	0	0	0	0	0	0	0	0	0	0	0	0	0	0	0	0	0	0	0	0	13	9	33	0	0	2	0	0	0
TRINITY_DN505343_c1_g7_i1	312	AAF93470.1	acetyl-CoA carboxylase, biotin carboxyl carrier protein	Vibrio cholerae O1 biovar El Tor str. N16961	Vibrio	0	0	0	0	0	0	0	0	0	0	0	0	8	0	0	0	0	0	0	0	0	0	0	0	0	0	0	0	3	8	0	0	14	0	0	0
TRINITY_DN452459_c0_g4_i1	291	AAF93711.1	recA protein	Vibrio cholerae O1 biovar El Tor str. N16961	Vibrio	0	0	0	0	0	0	0	0	0	0	0	0	4	0	0	0	0	0	0	0	0	0	0	0	0	0	0	2	2	26	0	0	0	0	0	0
TRINITY_DN422582_c0_g1_i1	1024	AAG25957.1	hemolysin	Vibrio harveyi	Vibrio	0	0	0	0	0	0	0	0	0	5	0	0	0	0	0	0	0	0	0	0	0	0	0	0	0	0	0	9	12	4	0	0	2	0	0	0
TRINITY_DN728754_c0_g1_i1	218	AAK64579.1	putative transposase	Vibrio cholerae MO10	Vibrio	0	0	0	0	0	0	0	0	0	0	0	0	0	0	0	5	0	0	0	0	0	0	0	0	0	0	0	0	0	0	0	0	0	0	36	0
TRINITY_DN128021_c0_g1_i1	217	AAL59680.1	conjugative coupling factor	Vibrio cholerae	Vibrio	0	0	0	0	0	299	0	0	0	0	0	0	0	0	0	0	0	0	0	0	0	0	0	0	0	0	0	0	0	0	0	0	0	0	0	0
TRINITY_DN533073_c0_g1_i1	237	AAL59733.1	unknown	Vibrio cholerae	Vibrio	0	0	0	0	0	0	0	0	0	0	0	0	0	0	0	0	0	0	0	0	0	0	0	0	0	0	0	0	0	0	0	0	0	0	29	0
TRINITY_DN800587_c0_g1_i1	387	AAL59733.1	unknown	Vibrio cholerae	Vibrio	0	0	0	0	0	0	0	0	0	0	0	6	0	0	4	0	0	2	0	0	0	0	0	0	0	0	0	0	0	0	0	0	0	0	0	0
TRINITY_DN661521_c0_g1_i1	268	AAL59734.1	unknown	Vibrio cholerae	Vibrio	0	0	0	0	0	0	0	0	0	0	0	21	0	0	0	0	0	0	0	0	0	0	0	0	0	0	0	0	0	0	0	13	0	0	0	0
TRINITY_DN661521_c0_g2_i1	268	AAL59734.1	unknown	Vibrio cholerae	Vibrio	0	0	0	0	0	0	0	0	0	0	0	12	0	0	0	0	0	0	0	0	0	0	0	0	0	0	0	0	2	0	0	0	0	0	0	0
TRINITY_DN26205_c0_g1_i1	463	AAO07519.1	AzlC family protein	Vibrio vulnificus CMCP6	Vibrio	0	0	0	0	0	0	0	0	0	0	0	0	0	7	10	9	0	6	0	0	0	0	0	0	0	0	0	0	0	0	0	0	0	0	0	0
TRINITY_DN461977_c3_g11_i1	228	AAO09103.1	Hypothetical protein VV1_0587	Vibrio vulnificus CMCP6	Vibrio	0	0	0	33	0	0	45	40	22	260	248	337	191	249	145	291	288	261	0	0	0	0	0	0	0	0	0	453	935	173	47	115	181	280	184	271
TRINITY_DN128559_c0_g1_i1	249	AAO73596.1	lateral flagellar FliI-like assembly ATPase protein	Vibrio parahaemolyticus	Vibrio	0	0	0	0	0	0	0	0	0	0	0	0	0	0	0	0	0	0	0	0	0	0	0	0	0	0	0	0	0	0	0	0	23	0	0	0
TRINITY_DN504832_c2_g1_i1	223	AAS55059.1	RpoD, partial	Vibrio parahaemolyticus	Vibrio	0	0	0	0	0	0	0	0	0	0	0	0	3	0	0	0	34	0	0	0	0	0	0	0	0	0	0	3	1	0	48	0	11	0	20	20
TRINITY_DN504832_c2_g2_i1	223	AAS55059.1	RpoD, partial	Vibrio parahaemolyticus	Vibrio	0	0	0	0	0	0	0	0	0	4	0	0	0	0	0	0	3	0	0	0	0	0	0	0	0	0	0	0	4	0	24	0	0	0	15	0
TRINITY_DN106338_c0_g1_i1	453	AAV49996.1	tyrosinase	Marinomonas mediterranea	Marinomonas	0	0	0	0	0	0	0	0	0	0	0	0	0	0	0	0	0	0	0	0	0	0	0	0	0	0	0	0	13	0	0	18	4	0	0	2
TRINITY_DN106338_c0_g2_i1	344	AAV49996.1	tyrosinase	Marinomonas mediterranea	Marinomonas	0	0	0	0	0	0	0	0	0	0	0	0	0	0	0	0	0	0	0	0	0	0	0	0	0	0	0	0	14	0	0	16	2	0	0	3
TRINITY_DN278252_c0_g1_i1	643	AAV49996.1	tyrosinase	Marinomonas mediterranea	Marinomonas	0	0	0	0	0	0	0	0	0	0	0	0	0	0	0	0	0	0	0	0	0	0	0	0	0	0	0	0	1	32	23	0	21	0	0	0
TRINITY_DN380492_c0_g1_i1	224	AAX22772.1	heat shock protein 60, partial	Vibrio sp. 1A10	Vibrio	0	0	0	0	0	0	0	0	0	48	9	0	0	0	0	0	0	0	0	0	0	0	0	0	0	0	0	19	1	80	0	0	0	0	0	0
TRINITY_DN498136_c0_g1_i1	253	AAX22772.1	heat shock protein 60, partial	Vibrio sp. 1A10	Vibrio	0	0	0	0	0	0	0	0	0	0	6	26	0	0	0	6	3	0	0	0	0	0	0	0	0	0	0	0	0	10	0	0	0	0	0	10
TRINITY_DN108861_c0_g1_i1	325	AAY43833.1	DNA gyrase subunit B, partial	Vibrio natriegens	Vibrio	0	0	0	0	0	0	0	0	0	1	6	0	0	0	2	0	0	0	0	0	0	0	0	0	0	0	0	2	4	0	0	0	0	0	0	0
TRINITY_DN459003_c0_g2_i1	239	ABA55847.1	MutT/nudix family protein	Vibrio sp. DAT722	Vibrio	0	0	0	0	0	0	0	0	0	0	4	0	0	0	0	0	32	0	0	0	0	0	0	0	0	0	0	20	25	85	0	0	0	0	0	0
TRINITY_DN493211_c1_g1_i3	606	ABE27995.1	GapA, partial	Vibrio rotiferianus CAIM 577 = LMG 21460	Vibrio	0	0	0	0	0	0	0	0	0	60	46	15	6	5	8	5	3	21	0	0	39	0	0	0	0	0	0	64	88	8	0	2	33	9	2	4
TRINITY_DN493211_c1_g1_i8	306	ABE27998.1	GapA, partial	Vibrio harveyi	Vibrio	0	0	0	0	0	0	0	0	0	2	13	0	0	0	29	0	0	5	0	0	0	0	0	0	0	0	0	6	12	4	0	9	0	0	0	0
TRINITY_DN118079_c0_g1_i1	334	ABF66034.1	FtsZ, partial	Vibrio alginolyticus	Vibrio	0	0	0	0	0	0	0	0	0	1	0	0	0	0	0	0	0	0	0	0	0	0	0	0	0	0	0	0	3	0	0	0	0	0	0	0
TRINITY_DN30706_c0_g1_i1	284	ABF66034.1	FtsZ, partial	Vibrio alginolyticus	Vibrio	0	0	0	0	0	0	0	0	0	0	2	0	0	0	0	0	0	0	0	0	0	0	0	0	0	0	0	6	18	0	0	0	0	0	0	0
TRINITY_DN30706_c0_g2_i1	284	ABF66034.1	FtsZ, partial	Vibrio alginolyticus	Vibrio	0	0	0	0	0	0	0	0	0	3	0	0	0	0	0	0	0	0	0	0	0	0	0	0	0	0	0	0	7	0	0	0	0	0	0	0
TRINITY_DN484805_c0_g1_i1	708	ABG40652.1	RNAse E	Pseudoalteromonas atlantica T6c	Pseudoalteromonas	0	0	0	0	0	0	0	0	0	7	4	0	2	6	5	1	2	13	0	0	0	0	0	0	0	0	0	0	7	0	0	1	3	0	6	0
TRINITY_DN484805_c0_g1_i2	696	ABG40652.1	RNAse E	Pseudoalteromonas atlantica T6c	Pseudoalteromonas	0	0	0	0	0	0	0	0	0	9	0	0	1	3	0	0	2	8	0	0	0	0	0	0	0	0	0	0	3	0	0	1	0	0	0	0
TRINITY_DN643115_c0_g1_i1	244	ABG40709.1	conserved hypothetical protein	Pseudoalteromonas atlantica T6c	Pseudoalteromonas	0	0	0	0	0	0	0	0	0	0	0	0	0	0	0	0	0	8	0	0	0	0	0	0	0	0	0	0	0	0	0	0	0	0	0	0
TRINITY_DN512370_c0_g1_i1	402	ABG42722.1	transcription termination factor Rho	Pseudoalteromonas atlantica T6c	Pseudoalteromonas	0	0	0	0	0	0	0	0	0	24	48	0	0	4	6	10	11	6	0	0	0	0	0	0	0	0	0	7	1	0	0	0	3	0	0	0
TRINITY_DN454739_c0_g1_i1	236	ABJ90447.1	unknown	Vibrio splendidus	Vibrio	0	0	0	95	33	196	43	38	0	0	0	0	18	7	3	4	3	4	0	89	0	0	40	87	0	0	0	3	1	0	9	0	3	5	0	4
TRINITY_DN454739_c0_g2_i1	202	ABJ90447.1	unknown	Vibrio splendidus	Vibrio	0	56	0	148	0	92	101	0	50	0	0	0	6	39	0	0	4	32	0	62	0	42	47	51	0	0	0	0	4	0	0	0	3	0	0	0
TRINITY_DN454739_c0_g4_i1	236	ABJ90447.1	unknown	Vibrio splendidus	Vibrio	0	48	0	127	0	236	0	38	0	0	2	0	8	3	0	2	0	4	0	18	51	0	0	0	0	0	0	0	1	5	5	0	0	0	0	0
TRINITY_DN454739_c0_g5_i1	236	ABJ90447.1	unknown	Vibrio splendidus	Vibrio	83	48	65	6177	195	22870	388	995	871	0	2	0	218	124	68	77	204	656	261	2721	405	1840	120	391	0	0	0	134	18	124	0	3	0	5	0	4
TRINITY_DN493211_c1_g1_i5	247	ABK58772.1	glyceraldehyde-3-phosphate dehydrogenase, partial	Vibrio orientalis CIP 102891 = ATCC 33934	Vibrio	0	0	0	0	0	0	0	0	0	8	6	9	0	0	10	34	3	0	0	0	0	0	0	0	0	0	0	0	1	5	0	6	3	0	0	0
TRINITY_DN502816_c1_g2_i1	271	ABK58816.1	FtsZ, partial	Vibrio ezurae	Vibrio	0	0	0	0	0	0	0	0	0	0	0	0	0	0	0	0	0	0	0	0	0	0	0	0	0	0	0	0	11	0	32	0	2	0	0	0
TRINITY_DN502816_c2_g6_i1	367	ABK58825.1	FtsZ, partial	Vibrio hepatarius	Vibrio	0	0	0	0	0	0	0	0	0	0	11	0	0	0	0	0	0	3	0	0	0	0	0	0	0	0	0	36	3	7	0	0	0	0	0	0
TRINITY_DN118079_c0_g2_i1	425	ABK58845.1	FtsZ, partial	Vibrio rotiferianus CAIM 577 = LMG 21460	Vibrio	0	0	0	0	0	0	0	0	0	3	4	0	0	0	0	0	0	2	0	0	0	0	0	0	0	0	0	0	3	0	0	0	0	0	0	2
TRINITY_DN502816_c1_g1_i1	306	ABK58851.1	FtsZ, partial	Vibrio superstes	Vibrio	0	0	0	0	0	0	0	0	0	0	0	0	0	0	0	0	0	0	0	0	0	0	0	0	0	0	0	0	8	0	0	0	0	0	0	0
TRINITY_DN714795_c0_g1_i1	240	ABK58961.1	topoisomerase I, partial	Vibrio harveyi	Vibrio	0	0	0	0	0	0	0	0	0	0	0	0	0	0	0	0	0	0	0	0	0	0	0	0	0	0	0	0	0	0	0	0	10	0	0	0
TRINITY_DN295315_c0_g2_i1	260	ABK58993.1	topoisomerase I, partial	Vibrio tapetis	Vibrio	0	0	0	0	0	0	0	0	0	0	0	0	0	0	0	0	0	0	0	0	0	0	0	0	0	0	0	0	3	0	0	0	0	0	0	0
TRINITY_DN553097_c0_g1_i1	266	ABK58994.1	topoisomerase I, partial	Vibrio tubiashii ATCC 19109	Vibrio	0	0	0	0	0	0	0	0	0	0	0	0	0	0	0	12	0	0	0	0	0	0	0	0	0	0	0	4	3	0	0	0	0	0	0	0
TRINITY_DN502816_c2_g3_i2	233	ABK91878.1	FtsZ, partial	Vibrio chagasii	Vibrio	0	0	0	32	33	0	0	0	0	28	11	33	0	7	0	9	26	2	0	0	0	0	0	44	34	0	33	0	12	5	0	3	0	0	0	23
TRINITY_DN179631_c0_g1_i1	306	ABL09822.1	MreB, partial	Vibrio gigantis	Vibrio	0	0	0	0	0	0	0	0	0	0	0	0	0	0	0	0	0	0	0	0	0	0	0	0	0	0	0	6	6	0	0	0	0	0	0	0
TRINITY_DN453925_c1_g1_i1	219	ABL09858.1	RNA polymerase beta subunit, partial	Vibrio fluvialis	Vibrio	0	0	0	0	0	0	0	0	0	0	36	35	14	0	55	5	0	2	0	0	0	0	0	0	0	0	0	0	5	0	0	0	0	0	0	0
TRINITY_DN450689_c1_g1_i1	409	ABL09900.1	RNA polymerase beta subunit, partial	Vibrio sp. 9866-84	Vibrio	0	0	0	0	0	0	0	0	0	11	1	8	3	0	0	0	0	3	0	0	0	0	0	0	0	0	0	25	9	0	10	2	0	0	0	0
TRINITY_DN450689_c1_g2_i1	209	ABL09900.1	RNA polymerase beta subunit, partial	Vibrio sp. 9866-84	Vibrio	0	0	0	0	0	0	0	0	0	0	12	0	0	0	0	0	0	7	0	0	0	0	0	0	0	0	0	0	10	0	0	0	0	0	0	0
TRINITY_DN398766_c0_g1_i1	253	ABQ19011.1	purine nucleoside phosphorylase	Vibrio cholerae O395	Vibrio	0	0	0	0	0	0	0	0	0	0	16	0	0	28	0	0	27	4	0	0	0	0	0	0	0	0	0	2	11	0	0	0	0	0	0	0
TRINITY_DN56539_c0_g1_i1	559	ABR70598.1	autotransporter-associated beta strand repeat protein	Marinomonas sp. MWYL1	Marinomonas	0	0	0	0	0	0	0	0	0	0	0	0	1	6	6	1	3	2	0	0	0	0	0	0	0	0	0	0	0	0	0	0	0	0	0	0
TRINITY_DN642774_c0_g1_i1	218	ABR70598.1	autotransporter-associated beta strand repeat protein	Marinomonas sp. MWYL1	Marinomonas	0	0	0	0	0	0	0	0	0	0	0	0	0	0	0	0	0	9	0	0	0	0	0	0	0	0	0	0	0	0	0	0	0	0	0	0
TRINITY_DN735645_c0_g2_i1	322	ABR70598.1	autotransporter-associated beta strand repeat protein	Marinomonas sp. MWYL1	Marinomonas	0	0	0	0	0	0	0	0	0	0	0	0	0	7	0	0	0	0	0	0	0	0	0	0	0	0	0	0	0	0	0	0	0	0	0	0
TRINITY_DN586989_c0_g1_i1	202	ABR71254.1	conserved hypothetical protein	Marinomonas sp. MWYL1	Marinomonas	0	0	0	0	0	0	0	0	0	0	0	0	12	0	0	0	0	0	0	0	0	0	0	0	0	0	0	0	0	0	0	0	0	0	0	0
TRINITY_DN495754_c0_g1_i1	274	ABR71898.1	phosphoribosylaminoimidazolecarboxamide formyltransferase/IMP cyclohydrolase	Marinomonas sp. MWYL1	Marinomonas	0	0	225	0	0	0	0	0	0	0	0	4	0	0	0	0	6	3	0	0	0	0	0	0	0	0	0	0	0	0	0	28	0	0	0	10
TRINITY_DN473303_c0_g2_i1	295	ABR72931.1	carbamoyl-phosphate synthase, small subunit	Marinomonas sp. MWYL1	Marinomonas	0	0	0	0	0	0	0	0	0	0	5	15	11	16	11	4	13	13	0	0	0	0	0	0	0	0	0	0	0	0	0	0	0	0	0	0
TRINITY_DN473303_c0_g3_i1	295	ABR72931.1	carbamoyl-phosphate synthase, small subunit	Marinomonas sp. MWYL1	Marinomonas	0	0	0	0	0	0	0	0	0	0	0	0	0	0	0	0	3	5	0	0	0	0	0	0	0	0	0	0	0	0	0	0	0	0	0	0
TRINITY_DN473303_c0_g6_i1	295	ABR72931.1	carbamoyl-phosphate synthase, small subunit	Marinomonas sp. MWYL1	Marinomonas	0	0	0	0	0	0	0	0	0	0	0	4	0	0	0	0	3	3	0	0	0	0	0	0	0	0	0	10	3	0	0	0	0	4	0	0
TRINITY_DN459746_c0_g1_i1	342	ABU69105.1	hypothetical protein VIBHAR_00045	Vibrio campbellii ATCC BAA-1116	Vibrio	0	0	0	0	0	0	0	26	0	4	0	0	0	0	0	0	0	3	0	0	0	0	0	0	0	0	0	10	5	0	0	0	4	0	0	0
TRINITY_DN459746_c0_g1_i2	832	ABU69105.1	hypothetical protein VIBHAR_00045	Vibrio campbellii ATCC BAA-1116	Vibrio	0	0	0	0	0	0	0	0	0	2	4	0	0	3	0	0	0	2	0	0	0	0	0	0	0	0	0	6	12	0	15	0	9	0	0	0
TRINITY_DN265947_c0_g1_i1	326	ABU69171.1	hypothetical protein VIBHAR_00123	Vibrio campbellii ATCC BAA-1116	Vibrio	0	0	0	0	0	0	0	0	0	0	0	0	0	0	0	0	0	0	0	0	0	0	0	0	0	0	0	4	1	0	7	0	4	0	0	0
TRINITY_DN265947_c0_g2_i1	325	ABU69171.1	hypothetical protein VIBHAR_00123	Vibrio campbellii ATCC BAA-1116	Vibrio	0	0	0	0	0	0	0	0	0	1	0	0	0	0	0	0	0	0	0	0	0	0	0	0	0	0	0	0	2	0	7	0	6	0	0	0
TRINITY_DN504018_c2_g10_i2	568	ABU69171.1	hypothetical protein VIBHAR_00123	Vibrio campbellii ATCC BAA-1116	Vibrio	0	0	0	0	0	0	0	0	0	4	5	0	0	0	0	0	0	0	0	0	0	0	0	0	0	0	0	8	17	0	0	0	0	0	0	0
TRINITY_DN504018_c2_g2_i2	411	ABU69171.1	hypothetical protein VIBHAR_00123	Vibrio campbellii ATCC BAA-1116	Vibrio	0	0	0	0	0	0	0	0	0	5	10	0	12	13	0	0	13	10	0	0	0	0	0	0	0	0	0	1	9	6	0	12	0	0	0	0
TRINITY_DN764195_c0_g1_i1	263	ABU69184.1	hypothetical protein VIBHAR_00136	Vibrio campbellii ATCC BAA-1116	Vibrio	0	0	175	0	0	0	0	0	19	2	0	0	0	3	0	0	0	0	0	0	0	0	0	0	30	0	0	2	6	0	4	0	0	0	4	0
TRINITY_DN261563_c0_g1_i1	264	ABU69207.1	hypothetical protein VIBHAR_00159	Vibrio campbellii ATCC BAA-1116	Vibrio	0	0	0	0	0	0	0	0	0	0	0	0	0	0	0	0	0	0	0	0	0	0	0	0	0	0	0	7	14	43	0	0	0	0	0	0
TRINITY_DN500046_c3_g1_i1	482	ABU69217.1	hypothetical protein VIBHAR_00169	Vibrio campbellii ATCC BAA-1116	Vibrio	0	0	0	0	0	0	0	0	0	2	3	0	0	0	0	1	0	3	0	0	0	0	0	0	0	0	0	17	30	16	0	0	0	0	0	0
TRINITY_DN500046_c3_g1_i2	489	ABU69217.1	hypothetical protein VIBHAR_00169	Vibrio campbellii ATCC BAA-1116	Vibrio	0	0	0	0	0	0	0	0	0	1	1	0	0	0	0	1	0	5	0	0	0	0	0	0	0	0	0	13	20	13	0	0	4	0	0	0
TRINITY_DN731506_c0_g1_i1	322	ABU69218.1	hypothetical protein VIBHAR_00170	Vibrio campbellii ATCC BAA-1116	Vibrio	0	0	0	0	0	0	0	0	0	20	0	0	0	0	0	0	0	0	0	0	0	0	0	0	0	0	0	0	16	0	0	0	0	0	0	0
TRINITY_DN505343_c1_g9_i1	452	ABU69219.1	hypothetical protein VIBHAR_00171	Vibrio campbellii ATCC BAA-1116	Vibrio	0	0	0	0	0	0	0	0	0	0	0	0	0	0	0	0	0	0	0	0	0	0	21	0	0	0	0	9	18	0	0	0	0	5	0	0
TRINITY_DN486750_c1_g3_i1	232	ABU69253.1	hypothetical protein VIBHAR_00213	Vibrio campbellii ATCC BAA-1116	Vibrio	0	0	0	0	0	0	0	0	0	0	0	0	0	0	0	0	0	0	0	0	0	0	0	0	0	0	0	0	0	0	0	0	57	0	0	0
TRINITY_DN486750_c1_g6_i1	376	ABU69253.1	hypothetical protein VIBHAR_00213	Vibrio campbellii ATCC BAA-1116	Vibrio	0	0	0	0	0	0	0	0	0	63	94	6	0	4	2	3	14	2	0	0	0	0	0	0	0	0	0	35	68	68	0	2	38	0	3	0
TRINITY_DN486750_c1_g8_i1	233	ABU69253.1	hypothetical protein VIBHAR_00213	Vibrio campbellii ATCC BAA-1116	Vibrio	0	0	0	0	0	0	0	0	0	2	2	5	0	0	0	0	0	2	0	0	0	0	0	0	0	0	0	0	35	0	0	0	0	0	0	0
TRINITY_DN488825_c0_g3_i2	402	ABU69267.1	hypothetical protein VIBHAR_00227	Vibrio campbellii ATCC BAA-1116	Vibrio	0	0	0	0	0	0	0	0	0	0	1	0	2	0	0	0	2	5	0	0	0	0	0	0	0	0	0	18	55	111	0	12	34	0	14	22
TRINITY_DN509284_c3_g2_i5	416	ABU69267.1	hypothetical protein VIBHAR_00227	Vibrio campbellii ATCC BAA-1116	Vibrio	0	0	0	0	0	0	0	0	0	2	21	40	0	0	0	1	4	6	0	0	0	0	0	0	0	0	0	32	17	28	0	0	8	0	0	0
TRINITY_DN389520_c0_g1_i1	201	ABU69486.1	hypothetical protein VIBHAR_00478	Vibrio campbellii ATCC BAA-1116	Vibrio	0	0	0	0	0	0	0	0	0	2	2	0	0	0	0	0	0	0	0	0	0	0	0	0	0	0	0	0	0	0	0	0	9	0	0	0
TRINITY_DN389520_c0_g2_i1	218	ABU69486.1	hypothetical protein VIBHAR_00478	Vibrio campbellii ATCC BAA-1116	Vibrio	135	257	282	0	0	0	0	0	0	15	11	0	0	0	0	0	0	0	71	116	0	39	87	0	0	0	0	11	9	12	0	0	0	0	0	0
TRINITY_DN420900_c0_g1_i1	360	ABU69486.1	hypothetical protein VIBHAR_00478	Vibrio campbellii ATCC BAA-1116	Vibrio	0	0	0	0	0	0	0	0	0	0	0	0	0	0	0	0	0	0	0	0	0	0	0	0	0	0	0	13	1	0	0	0	0	0	0	0
TRINITY_DN420900_c0_g2_i1	360	ABU69486.1	hypothetical protein VIBHAR_00478	Vibrio campbellii ATCC BAA-1116	Vibrio	0	0	0	0	0	0	0	0	0	0	0	0	0	0	0	0	0	0	0	0	0	0	0	0	0	0	0	0	7	0	0	4	0	0	0	0
TRINITY_DN418119_c0_g2_i1	474	ABU69526.1	hypothetical protein VIBHAR_00523	Vibrio campbellii ATCC BAA-1116	Vibrio	0	0	65	0	0	0	0	0	0	0	0	0	0	2	2	0	10	0	0	0	25	18	0	0	0	0	16	8	17	3	0	0	1	5	7	0
TRINITY_DN691542_c0_g1_i1	249	ABU69785.1	hypothetical protein VIBHAR_00784	Vibrio campbellii ATCC BAA-1116	Vibrio	0	0	0	0	0	0	0	0	0	0	0	0	0	0	0	0	0	0	0	0	0	0	0	0	0	0	0	0	12	0	0	0	0	0	0	0
TRINITY_DN428528_c0_g1_i1	250	ABU69818.1	hypothetical protein VIBHAR_00817	Vibrio campbellii ATCC BAA-1116	Vibrio	0	0	0	0	0	0	0	0	0	2	2	0	0	0	0	0	0	0	0	0	0	0	0	0	0	0	0	0	5	10	0	0	0	0	0	0
TRINITY_DN428528_c0_g2_i1	830	ABU69818.1	hypothetical protein VIBHAR_00817	Vibrio campbellii ATCC BAA-1116	Vibrio	0	0	0	0	0	0	0	0	0	9	1	0	0	0	0	0	1	0	0	0	0	0	0	0	0	0	0	4	9	5	0	0	0	0	0	0
TRINITY_DN445929_c0_g1_i1	365	ABU69864.1	hypothetical protein VIBHAR_00864	Vibrio campbellii ATCC BAA-1116	Vibrio	0	0	0	0	0	0	0	0	0	0	0	0	0	0	0	0	0	0	0	0	0	0	0	0	0	0	0	10	53	14	0	0	12	16	0	0
TRINITY_DN273951_c0_g1_i1	340	ABU70122.1	hypothetical protein VIBHAR_01132	Vibrio campbellii ATCC BAA-1116	Vibrio	0	0	0	0	0	0	0	0	0	0	9	0	0	0	0	3	0	0	45	0	0	0	0	0	0	0	0	0	8	0	0	0	2	10	0	0
TRINITY_DN273951_c0_g2_i1	327	ABU70122.1	hypothetical protein VIBHAR_01132	Vibrio campbellii ATCC BAA-1116	Vibrio	0	0	0	0	0	0	0	0	0	0	2	0	0	0	0	0	0	0	0	0	0	0	0	0	0	0	0	0	12	0	0	0	0	17	0	0
TRINITY_DN456750_c0_g1_i1	228	ABU70222.1	hypothetical protein VIBHAR_01234	Vibrio campbellii ATCC BAA-1116	Vibrio	0	0	0	0	0	0	0	0	0	6	2	0	3	3	4	0	0	10	0	0	0	0	0	0	0	0	0	0	13	6	0	0	0	0	0	0
TRINITY_DN456750_c0_g1_i2	240	ABU70222.1	hypothetical protein VIBHAR_01234	Vibrio campbellii ATCC BAA-1116	Vibrio	0	0	0	0	0	0	0	0	0	6	0	0	0	0	0	0	0	4	0	0	0	0	0	0	0	0	0	5	20	5	0	0	0	0	0	0
TRINITY_DN89843_c0_g1_i1	241	ABU70295.1	hypothetical protein VIBHAR_01318	Vibrio campbellii ATCC BAA-1116	Vibrio	0	0	0	0	0	0	0	0	0	6	0	0	0	3	7	0	0	0	0	0	0	0	0	0	0	0	0	20	9	0	0	0	0	0	0	0
TRINITY_DN173920_c0_g1_i1	234	ABU70406.1	hypothetical protein VIBHAR_01431	Vibrio campbellii ATCC BAA-1116	Vibrio	0	0	0	0	0	0	0	0	0	18	4	0	0	0	0	0	0	0	0	0	0	0	0	0	0	0	0	10	6	0	0	0	0	0	0	11
TRINITY_DN354156_c0_g1_i1	239	ABU70486.1	hypothetical protein VIBHAR_01516	Vibrio campbellii ATCC BAA-1116	Vibrio	0	0	0	0	0	0	0	0	84	10	4	37	0	13	0	0	0	0	0	0	0	0	0	0	0	0	0	0	1	0	0	0	0	0	0	0
TRINITY_DN354156_c0_g2_i1	239	ABU70486.1	hypothetical protein VIBHAR_01516	Vibrio campbellii ATCC BAA-1116	Vibrio	0	0	0	0	0	0	0	0	0	2	8	0	0	7	0	4	0	2	0	0	0	0	0	0	0	0	0	0	3	0	0	0	0	0	0	0
TRINITY_DN416805_c0_g1_i1	341	ABU70486.1	hypothetical protein VIBHAR_01516	Vibrio campbellii ATCC BAA-1116	Vibrio	0	0	0	0	0	0	0	0	0	0	9	3	0	0	0	0	0	0	0	0	0	0	0	0	0	0	0	9	5	7	0	0	22	0	0	0
TRINITY_DN484041_c0_g1_i1	205	ABU70486.1	hypothetical protein VIBHAR_01516	Vibrio campbellii ATCC BAA-1116	Vibrio	0	0	0	0	0	0	0	0	0	11	10	48	0	0	0	0	0	0	0	0	0	0	0	0	0	0	0	35	4	12	0	0	0	0	0	0
TRINITY_DN440084_c0_g1_i1	352	ABU70838.1	hypothetical protein VIBHAR_01871	Vibrio campbellii ATCC BAA-1116	Vibrio	28	0	44	21	0	0	0	0	28	1	3	0	0	0	2	1	0	0	0	24	0	0	0	0	44	23	0	0	8	4	0	2	2	0	0	3
TRINITY_DN440084_c0_g2_i1	339	ABU70838.1	hypothetical protein VIBHAR_01871	Vibrio campbellii ATCC BAA-1116	Vibrio	29	33	0	0	23	27	0	27	0	1	0	10	2	2	5	0	0	0	91	12	35	0	0	0	0	24	0	2	2	4	0	6	0	3	0	3
TRINITY_DN440084_c0_g3_i1	355	ABU70838.1	hypothetical protein VIBHAR_01871	Vibrio campbellii ATCC BAA-1116	Vibrio	0	0	43	21	22	0	29	0	14	0	0	0	0	0	2	1	0	0	0	0	0	0	0	0	0	0	0	10	4	0	6	0	0	0	3	0
TRINITY_DN440084_c0_g4_i1	355	ABU70838.1	hypothetical protein VIBHAR_01871	Vibrio campbellii ATCC BAA-1116	Vibrio	28	63	0	0	0	26	0	0	0	5	0	3	2	0	2	0	0	1	43	24	0	0	0	0	0	23	0	0	3	0	3	0	0	0	0	5
TRINITY_DN638590_c0_g1_i1	242	ABU71122.1	hypothetical protein VIBHAR_02157	Vibrio campbellii ATCC BAA-1116	Vibrio	0	0	0	0	0	0	0	0	0	0	0	0	0	0	0	0	0	0	0	0	0	0	0	0	0	0	0	0	4	0	0	0	0	0	0	0
TRINITY_DN486739_c0_g4_i1	201	ABU71295.1	hypothetical protein VIBHAR_02333	Vibrio campbellii ATCC BAA-1116	Vibrio	0	0	0	0	0	0	0	0	0	0	0	0	9	0	0	0	0	0	0	0	0	0	0	0	0	0	0	6	12	0	0	0	25	0	0	0
TRINITY_DN486739_c0_g5_i2	293	ABU71295.1	hypothetical protein VIBHAR_02333	Vibrio campbellii ATCC BAA-1116	Vibrio	33	0	0	102	52	32	69	92	137	0	3	8	2	0	3	12	0	6	0	0	82	0	0	0	27	0	0	0	2	4	0	12	4	0	0	9
TRINITY_DN407847_c0_g1_i1	659	ABU71306.1	hypothetical protein VIBHAR_02344	Vibrio campbellii ATCC BAA-1116	Vibrio	0	0	70	0	0	0	0	0	8	0	0	2	0	0	0	0	1	0	0	0	0	13	0	0	0	12	0	9	18	0	0	1	9	0	2	1
TRINITY_DN315290_c0_g1_i1	270	ABU71552.1	hypothetical protein VIBHAR_02591	Vibrio campbellii ATCC BAA-1116	Vibrio	0	0	0	0	0	0	0	0	0	0	0	0	0	0	0	0	0	0	0	0	0	0	0	0	0	0	0	22	3	0	0	0	0	0	0	0
TRINITY_DN421973_c0_g2_i1	220	ABU71627.1	hypothetical protein VIBHAR_02666	Vibrio campbellii ATCC BAA-1116	Vibrio	0	0	0	0	0	0	0	0	0	0	5	0	0	0	0	0	0	0	0	0	0	0	0	0	0	0	0	0	7	0	0	0	0	0	0	0
TRINITY_DN421973_c0_g3_i1	220	ABU71627.1	hypothetical protein VIBHAR_02666	Vibrio campbellii ATCC BAA-1116	Vibrio	0	0	0	0	0	0	0	0	0	0	0	0	0	0	0	0	0	0	0	0	0	0	0	0	0	0	0	0	2	0	0	0	0	0	0	0
TRINITY_DN383415_c0_g1_i1	267	ABU71827.1	hypothetical protein VIBHAR_02874	Vibrio campbellii ATCC BAA-1116	Vibrio	0	0	0	0	0	0	0	0	0	0	6	0	0	0	0	0	0	0	0	0	0	0	0	0	0	0	0	7	12	0	0	0	0	0	30	0
TRINITY_DN502105_c0_g3_i1	380	ABU71964.1	hypothetical protein VIBHAR_03013	Vibrio campbellii ATCC BAA-1116	Vibrio	0	0	0	0	0	0	0	0	0	45	7	9	10	10	0	22	4	4	0	0	31	0	0	0	0	0	0	25	23	3	0	0	15	0	0	0
TRINITY_DN131694_c0_g1_i1	274	ABU71965.1	hypothetical protein VIBHAR_03014	Vibrio campbellii ATCC BAA-1116	Vibrio	0	0	0	0	0	0	0	0	0	0	2	0	2	12	6	4	0	0	0	0	0	0	0	0	0	0	0	4	0	23	0	0	5	0	0	0
TRINITY_DN320153_c0_g1_i1	348	ABU71965.1	hypothetical protein VIBHAR_03014	Vibrio campbellii ATCC BAA-1116	Vibrio	0	32	44	21	0	27	0	0	14	0	3	9	4	0	2	1	0	0	0	12	0	0	27	0	67	0	0	3	8	11	3	2	0	3	0	0
TRINITY_DN320153_c0_g1_i2	302	ABU71965.1	hypothetical protein VIBHAR_03014	Vibrio campbellii ATCC BAA-1116	Vibrio	0	0	0	0	0	0	0	0	0	0	0	0	0	0	0	2	0	0	0	0	0	0	0	0	0	0	0	24	5	13	0	0	0	0	4	0
TRINITY_DN320153_c0_g1_i3	318	ABU71965.1	hypothetical protein VIBHAR_03014	Vibrio campbellii ATCC BAA-1116	Vibrio	0	0	145	24	24	29	0	0	16	0	3	7	0	7	0	3	2	0	0	40	0	0	30	0	74	0	0	13	1	24	0	0	4	4	14	0
TRINITY_DN451707_c0_g1_i1	293	ABU71965.1	hypothetical protein VIBHAR_03014	Vibrio campbellii ATCC BAA-1116	Vibrio	0	0	0	0	0	0	0	0	0	0	0	0	0	0	11	0	0	0	0	0	0	0	0	0	0	0	0	0	5	0	0	0	0	0	0	0
TRINITY_DN451707_c0_g2_i1	293	ABU71965.1	hypothetical protein VIBHAR_03014	Vibrio campbellii ATCC BAA-1116	Vibrio	0	0	0	0	0	0	0	0	0	0	0	0	0	0	6	0	0	0	0	0	0	0	0	0	0	0	0	0	2	0	0	2	0	0	0	0
TRINITY_DN451707_c0_g3_i1	314	ABU71965.1	hypothetical protein VIBHAR_03014	Vibrio campbellii ATCC BAA-1116	Vibrio	0	0	0	0	0	0	0	0	0	1	0	0	0	0	3	0	0	0	0	0	0	0	0	0	0	0	0	0	1	0	0	0	2	0	0	0
TRINITY_DN451707_c0_g5_i1	350	ABU71965.1	hypothetical protein VIBHAR_03014	Vibrio campbellii ATCC BAA-1116	Vibrio	0	0	0	0	0	0	0	0	0	0	0	0	0	0	0	0	0	0	0	0	0	0	0	0	67	91	0	12	19	0	0	0	2	0	10	0
TRINITY_DN451707_c0_g6_i1	293	ABU71965.1	hypothetical protein VIBHAR_03014	Vibrio campbellii ATCC BAA-1116	Vibrio	0	0	0	0	0	0	0	0	0	0	0	0	0	0	0	0	0	0	0	0	0	0	0	0	0	0	0	0	6	0	0	9	0	0	0	0
TRINITY_DN477150_c0_g1_i1	317	ABU71965.1	hypothetical protein VIBHAR_03014	Vibrio campbellii ATCC BAA-1116	Vibrio	0	0	0	0	0	0	0	0	0	0	0	3	0	2	0	0	0	0	0	0	0	0	0	0	0	0	0	207	84	8	0	0	0	0	0	0
TRINITY_DN477150_c0_g2_i1	201	ABU71965.1	hypothetical protein VIBHAR_03014	Vibrio campbellii ATCC BAA-1116	Vibrio	0	0	0	37	0	0	0	0	75	2	0	0	19	0	0	0	0	0	0	42	0	85	0	0	117	80	39	9	3	0	0	0	3	0	0	4
TRINITY_DN477150_c0_g3_i1	261	ABU71965.1	hypothetical protein VIBHAR_03014	Vibrio campbellii ATCC BAA-1116	Vibrio	0	0	0	0	0	0	0	0	0	0	19	8	0	0	0	0	0	4	0	0	0	0	0	0	0	0	0	25	90	0	0	0	19	44	0	3
TRINITY_DN477150_c0_g4_i1	479	ABU71965.1	hypothetical protein VIBHAR_03014	Vibrio campbellii ATCC BAA-1116	Vibrio	0	0	0	0	0	0	0	0	0	9	16	28	4	0	0	8	2	7	0	0	0	0	0	0	0	0	0	5	5	0	0	0	4	0	5	2
TRINITY_DN477150_c0_g4_i2	442	ABU71965.1	hypothetical protein VIBHAR_03014	Vibrio campbellii ATCC BAA-1116	Vibrio	0	0	0	0	0	0	0	0	45	12	22	0	10	0	16	0	3	6	0	0	0	0	0	0	0	0	0	0	8	0	0	0	0	0	0	0
TRINITY_DN477150_c0_g4_i3	363	ABU71965.1	hypothetical protein VIBHAR_03014	Vibrio campbellii ATCC BAA-1116	Vibrio	0	0	0	0	0	0	0	0	0	9	3	0	2	0	0	0	0	9	0	0	0	0	0	0	0	0	0	0	17	0	0	0	3	0	0	0
TRINITY_DN477150_c0_g4_i4	326	ABU71965.1	hypothetical protein VIBHAR_03014	Vibrio campbellii ATCC BAA-1116	Vibrio	0	0	0	0	0	0	0	0	0	0	0	0	11	0	10	5	0	0	0	0	0	0	0	0	0	0	0	15	16	43	0	0	2	0	14	5
TRINITY_DN477150_c0_g5_i1	205	ABU71965.1	hypothetical protein VIBHAR_03014	Vibrio campbellii ATCC BAA-1116	Vibrio	0	0	0	0	0	0	0	0	0	14	5	0	0	0	0	0	0	0	0	0	0	0	0	0	0	0	0	20	112	0	0	0	0	0	0	0
TRINITY_DN489885_c1_g8_i1	235	ABU71965.1	hypothetical protein VIBHAR_03014	Vibrio campbellii ATCC BAA-1116	Vibrio	0	0	0	0	0	0	0	0	0	0	4	0	0	0	24	0	0	0	0	0	0	0	0	0	0	0	0	0	0	0	0	0	16	0	0	0
TRINITY_DN389487_c0_g1_i1	260	ABU72217.1	hypothetical protein VIBHAR_03269	Vibrio campbellii ATCC BAA-1116	Vibrio	0	0	0	0	0	0	0	0	0	0	0	0	0	0	0	0	0	4	0	0	0	0	0	0	0	0	0	5	3	0	0	0	0	0	0	0
TRINITY_DN389487_c0_g2_i1	260	ABU72217.1	hypothetical protein VIBHAR_03269	Vibrio campbellii ATCC BAA-1116	Vibrio	0	0	0	0	0	0	0	0	0	0	0	0	0	0	0	0	12	0	0	0	0	0	0	0	0	0	0	0	0	0	0	0	0	0	0	0
TRINITY_DN298279_c0_g1_i1	220	ABU72321.1	hypothetical protein VIBHAR_03374	Vibrio campbellii ATCC BAA-1116	Vibrio	0	0	0	0	0	0	0	0	0	0	2	0	0	0	0	0	0	0	0	0	0	0	0	0	0	0	0	0	4	0	0	0	0	0	0	0
TRINITY_DN298279_c0_g2_i1	220	ABU72321.1	hypothetical protein VIBHAR_03374	Vibrio campbellii ATCC BAA-1116	Vibrio	0	0	0	0	0	0	0	0	0	17	7	0	0	0	0	0	3	0	0	0	0	0	0	0	0	0	0	0	4	12	0	6	0	0	0	0
TRINITY_DN340575_c0_g2_i1	396	ABU72361.1	hypothetical protein VIBHAR_03416	Vibrio campbellii ATCC BAA-1116	Vibrio	0	0	0	0	0	0	0	0	0	0	3	0	0	0	0	0	0	0	0	0	0	0	0	0	0	0	0	0	2	0	22	0	3	0	0	0
TRINITY_DN632137_c0_g1_i1	362	ABU72621.1	hypothetical protein VIBHAR_03707	Vibrio campbellii ATCC BAA-1116	Vibrio	0	0	0	0	0	0	0	0	0	0	0	0	0	0	0	0	0	0	0	0	0	0	0	0	0	0	0	0	7	25	0	0	0	0	0	0
TRINITY_DN361670_c0_g1_i1	435	ABU72624.1	hypothetical protein VIBHAR_03710	Vibrio campbellii ATCC BAA-1116	Vibrio	0	0	0	0	0	0	0	0	0	0	0	0	0	0	0	0	0	0	0	0	0	0	0	0	0	0	0	4	6	0	0	0	0	0	0	0
TRINITY_DN361670_c0_g2_i1	435	ABU72624.1	hypothetical protein VIBHAR_03710	Vibrio campbellii ATCC BAA-1116	Vibrio	0	0	0	0	0	0	0	0	0	1	0	0	0	0	0	0	0	0	0	0	0	0	0	0	0	0	0	7	3	0	0	0	0	0	0	0
TRINITY_DN366453_c0_g1_i1	358	ABU72684.1	hypothetical protein VIBHAR_04775	Vibrio campbellii ATCC BAA-1116	Vibrio	0	0	0	0	0	0	0	0	0	0	3	0	0	0	0	0	0	0	0	0	0	0	0	0	0	0	0	23	17	0	0	0	5	0	0	0
TRINITY_DN366453_c0_g2_i1	358	ABU72684.1	hypothetical protein VIBHAR_04775	Vibrio campbellii ATCC BAA-1116	Vibrio	0	0	0	0	0	0	0	0	0	0	0	0	0	0	0	0	0	0	0	0	0	0	0	0	0	0	0	3	3	0	0	0	0	0	0	0
TRINITY_DN502652_c2_g4_i2	1221	ABU73120.1	hypothetical protein VIBHAR_05214	Vibrio campbellii ATCC BAA-1116	Vibrio	16	9	0	12	0	0	8	7	8	61	44	12	0	1	1	2	4	3	0	3	0	0	0	0	0	0	6	70	83	4	2	4	37	0	1	1
TRINITY_DN474440_c0_g1_i2	927	ABU73212.1	hypothetical protein VIBHAR_05306	Vibrio campbellii ATCC BAA-1116	Vibrio	0	0	0	0	0	0	0	0	0	0	6	0	0	0	0	0	0	0	0	0	0	0	0	0	0	0	0	26	21	11	0	1	0	0	0	0
TRINITY_DN103404_c0_g1_i1	269	ABU73815.1	hypothetical protein VIBHAR_05922	Vibrio campbellii ATCC BAA-1116	Vibrio	0	0	0	0	0	0	0	0	0	3	6	0	0	0	0	0	0	0	0	0	0	0	0	0	0	0	0	0	7	0	0	0	0	0	0	0
TRINITY_DN31480_c0_g1_i1	239	ABU73914.1	hypothetical protein VIBHAR_06021	Vibrio campbellii ATCC BAA-1116	Vibrio	0	0	0	0	0	0	0	0	0	0	0	0	0	10	0	0	0	0	0	0	0	0	0	0	0	0	0	0	0	0	0	0	0	0	0	0
TRINITY_DN777812_c0_g1_i1	202	ABU74468.1	hypothetical protein VIBHAR_06577	Vibrio campbellii ATCC BAA-1116	Vibrio	0	0	0	0	0	0	0	0	0	0	0	0	0	0	0	0	0	0	0	0	0	0	0	0	0	0	0	9	10	0	0	0	0	0	0	0
TRINITY_DN788245_c0_g1_i1	310	ABU74543.1	hypothetical protein VIBHAR_06656	Vibrio campbellii ATCC BAA-1116	Vibrio	0	0	0	0	0	0	0	0	0	0	0	0	0	0	0	0	0	0	0	0	0	0	0	0	0	0	0	0	1	0	0	0	6	0	0	0
TRINITY_DN788245_c0_g2_i1	310	ABU74543.1	hypothetical protein VIBHAR_06656	Vibrio campbellii ATCC BAA-1116	Vibrio	0	0	0	0	0	0	0	0	0	0	0	0	0	0	0	0	0	0	0	0	0	0	0	0	0	0	0	0	2	0	0	0	0	0	0	0
TRINITY_DN371340_c0_g1_i1	304	ABU74595.1	hypothetical protein VIBHAR_06711	Vibrio campbellii ATCC BAA-1116	Vibrio	0	0	0	0	0	0	0	0	0	0	0	0	0	0	0	0	0	0	0	0	0	0	0	0	0	0	0	4	4	21	0	0	0	0	0	0
TRINITY_DN302893_c0_g1_i1	227	ABU74788.1	hypothetical protein VIBHAR_06914	Vibrio campbellii ATCC BAA-1116	Vibrio	0	0	0	0	0	0	0	0	0	0	0	0	0	0	0	0	0	0	0	0	0	0	0	0	0	0	0	0	24	0	0	0	0	0	0	0
TRINITY_DN302893_c0_g2_i1	235	ABU74788.1	hypothetical protein VIBHAR_06914	Vibrio campbellii ATCC BAA-1116	Vibrio	0	0	0	0	0	0	0	0	0	10	0	0	0	0	0	0	0	0	0	0	0	0	0	0	0	0	0	15	16	0	0	0	21	0	0	0
TRINITY_DN302893_c0_g3_i1	235	ABU74788.1	hypothetical protein VIBHAR_06914	Vibrio campbellii ATCC BAA-1116	Vibrio	0	0	0	0	0	0	0	0	0	0	0	0	0	0	0	0	0	0	0	0	0	0	0	0	0	0	0	3	14	5	0	0	0	0	0	0
TRINITY_DN40629_c0_g1_i1	461	ABU74971.1	hypothetical protein VIBHAR_07099	Vibrio campbellii ATCC BAA-1116	Vibrio	0	0	0	16	0	0	0	0	0	0	0	0	0	0	0	1	0	0	0	0	0	0	0	0	0	0	0	4	8	0	0	0	0	0	0	0
TRINITY_DN324387_c0_g1_i1	304	ABU74973.1	hypothetical protein VIBHAR_07101	Vibrio campbellii ATCC BAA-1116	Vibrio	0	0	0	0	0	0	0	0	0	0	0	0	0	0	0	0	0	0	0	0	0	0	0	0	0	0	0	33	12	0	0	0	0	0	0	0
TRINITY_DN354604_c0_g1_i1	208	ABV02448.1	flagellin B	Arcobacter cryaerophilus	Arcobacter	0	0	0	0	0	0	0	0	0	0	2	0	0	0	16	0	0	0	0	0	0	0	0	0	0	0	0	3	21	0	0	0	0	0	0	0
TRINITY_DN452016_c0_g1_i1	247	ABV31255.1	ATPase, partial	Vibrio campbellii CAIM 519 = NBRC 15631	Vibrio	0	0	0	0	0	0	0	0	0	0	2	0	0	0	0	0	0	0	0	0	0	0	0	0	0	0	0	29	2	0	0	3	0	0	0	0
TRINITY_DN496045_c3_g5_i1	312	ABV31255.1	ATPase, partial	Vibrio campbellii CAIM 519 = NBRC 15631	Vibrio	0	0	0	0	0	0	0	0	0	19	0	4	4	10	10	13	10	0	0	0	0	0	0	0	0	0	0	8	4	0	0	0	0	0	0	31
TRINITY_DN496045_c3_g5_i2	331	ABV31255.1	ATPase, partial	Vibrio campbellii CAIM 519 = NBRC 15631	Vibrio	0	0	0	0	0	0	0	0	0	0	0	0	0	0	0	5	0	3	0	0	0	0	0	0	0	0	0	7	12	31	0	0	0	0	0	0
TRINITY_DN351389_c0_g1_i1	288	ABV31259.1	ATPase, partial	Vibrio fluvialis	Vibrio	0	0	0	0	0	0	0	0	0	2	0	0	0	0	31	0	0	0	0	0	0	0	0	0	0	0	0	6	0	0	4	38	0	0	0	0
TRINITY_DN492777_c4_g4_i2	530	ABV31267.1	ATPase, partial	Vibrio splendidus	Vibrio	0	0	0	0	0	0	0	0	0	28	38	21	6	0	2	7	7	1	0	0	0	0	0	0	0	0	0	16	12	5	0	1	24	0	0	0
TRINITY_DN492777_c4_g4_i4	310	ABV31268.1	ATPase, partial	Vibrio tubiashii ATCC 19109	Vibrio	0	0	0	0	0	0	0	0	0	6	10	0	0	0	3	0	0	3	0	0	0	0	0	0	0	0	0	19	19	0	0	0	4	22	0	17
TRINITY_DN492777_c4_g4_i8	251	ABV31268.1	ATPase, partial	Vibrio tubiashii ATCC 19109	Vibrio	0	0	0	0	0	0	0	0	0	9	10	0	0	0	10	10	0	9	0	0	0	0	0	0	0	0	0	17	14	10	0	0	0	5	0	4
TRINITY_DN492777_c4_g1_i1	299	ABV31283.1	ATPase, partial	Vibrio halioticoli	Vibrio	0	0	0	0	0	0	0	0	0	0	8	4	0	0	0	3	0	3	0	0	0	0	32	0	0	0	0	22	9	0	0	2	2	0	0	0
TRINITY_DN496045_c3_g5_i3	312	ABV31284.1	ATPase	Vibrio scophthalmi	Vibrio	0	0	0	0	0	0	0	0	0	0	3	0	0	0	0	2	0	1	0	0	0	0	0	0	0	0	0	6	11	20	0	0	4	0	22	0
TRINITY_DN496045_c3_g6_i2	545	ABV31284.1	ATPase	Vibrio scophthalmi	Vibrio	0	0	0	0	0	0	0	0	0	7	5	2	0	6	0	2	3	21	0	0	0	0	17	0	0	161	71	3	0	0	0	33	5	0	0	3
TRINITY_DN502809_c0_g2_i1	219	ABV66697.1	hypothetical protein Abu_0422	Arcobacter butzleri RM4018	Arcobacter	0	0	0	0	0	0	0	0	0	30	0	0	0	7	30	0	0	6	0	0	0	0	0	0	0	0	0	0	2	0	0	0	0	0	0	0
TRINITY_DN493407_c10_g14_i1	333	ABV67565.1	hypothetical protein Abu_1308	Arcobacter butzleri RM4018	Arcobacter	0	0	0	0	0	0	0	0	0	737	500	422	352	841	177	677	1344	569	0	0	0	0	0	0	0	0	0	177	353	290	196	227	539	75	331	318
TRINITY_DN493407_c10_g14_i3	461	ABV67565.1	hypothetical protein Abu_1308	Arcobacter butzleri RM4018	Arcobacter	0	0	0	0	0	0	0	0	0	572	398	336	242	613	109	465	905	485	0	0	0	0	0	0	0	0	0	142	262	229	155	164	423	54	229	216
TRINITY_DN493407_c10_g4_i1	205	ABV67565.1	hypothetical protein Abu_1308	Arcobacter butzleri RM4018	Arcobacter	0	0	0	0	0	0	0	0	0	2	2	0	0	8	0	3	4	5	0	0	0	0	0	0	0	0	0	6	17	0	0	0	0	0	0	0
TRINITY_DN493407_c10_g9_i1	205	ABV67565.1	hypothetical protein Abu_1308	Arcobacter butzleri RM4018	Arcobacter	0	0	0	0	0	0	0	0	0	75	29	5	9	12	4	0	11	18	0	0	0	0	0	0	0	0	0	0	36	0	172	3	6	0	0	0
TRINITY_DN494322_c0_g15_i1	219	ABV67565.1	hypothetical protein Abu_1308	Arcobacter butzleri RM4018	Arcobacter	0	0	0	0	0	0	0	0	0	179	179	50	65	25	41	17	38	19	0	0	0	0	0	0	0	0	0	82	64	12	5	9	71	73	47	64
TRINITY_DN494322_c0_g24_i1	219	ABV67565.1	hypothetical protein Abu_1308	Arcobacter butzleri RM4018	Arcobacter	0	0	0	0	0	0	0	0	0	3586	2616	1039	1752	851	690	738	1177	782	0	0	0	0	0	0	0	0	0	485	602	296	332	180	305	146	156	306
TRINITY_DN397097_c0_g1_i1	370	ABV67693.1	transcriptional regulator, TetR family	Arcobacter butzleri RM4018	Arcobacter	0	0	0	0	0	0	0	0	0	5	0	0	0	9	2	1	0	5	0	0	0	0	0	0	0	0	0	0	0	0	0	0	12	0	0	0
TRINITY_DN190043_c0_g1_i1	305	ABV67742.1	methyl-accepting chemotaxis protein	Arcobacter butzleri RM4018	Arcobacter	0	0	0	0	0	0	0	0	0	0	0	0	0	0	11	0	0	0	0	0	0	0	0	0	0	0	0	4	0	0	0	9	0	0	0	0
TRINITY_DN503194_c1_g2_i1	480	ABV68298.1	cytochrome c oxidase, cbb3-type, subunit I	Arcobacter butzleri RM4018	Arcobacter	0	0	0	0	0	0	0	0	0	436	190	46	49	234	40	69	240	108	0	0	0	0	0	0	0	0	0	76	143	223	82	52	173	40	54	50
TRINITY_DN419376_c0_g1_i2	407	ABX09847.1	DNA gyrase beta subunit, partial	Vibrio harveyi	Vibrio	0	0	0	0	0	0	0	0	0	1	9	0	0	0	0	0	0	1	0	0	0	0	0	0	0	0	0	0	7	0	0	0	0	0	0	0
TRINITY_DN419376_c0_g1_i3	407	ABX09847.1	DNA gyrase beta subunit, partial	Vibrio harveyi	Vibrio	0	0	0	0	0	0	0	0	0	1	5	0	0	4	0	1	0	0	0	0	0	0	0	0	0	0	0	13	21	3	0	0	11	0	0	0
TRINITY_DN419376_c0_g1_i4	367	ABX09847.1	DNA gyrase beta subunit, partial	Vibrio harveyi	Vibrio	0	0	0	0	0	0	0	0	0	3	5	9	0	2	0	1	0	0	0	0	0	0	0	0	0	0	0	2	16	7	0	0	17	0	0	5
TRINITY_DN418780_c0_g1_i1	242	ABY61048.1	hypothetical protein	Vibrio splendidus	Vibrio	0	0	0	0	0	0	0	0	0	0	0	0	0	0	0	0	0	0	0	0	0	0	0	0	0	0	0	0	0	0	0	23	0	0	0	0
TRINITY_DN418780_c0_g3_i1	242	ABY61048.1	hypothetical protein	Vibrio splendidus	Vibrio	0	0	0	0	0	0	0	0	0	6	8	0	0	0	0	0	0	0	0	0	0	0	0	0	0	0	0	0	7	0	0	9	0	0	0	0
TRINITY_DN585305_c0_g1_i1	273	ABY61048.1	hypothetical protein	Vibrio splendidus	Vibrio	0	0	0	0	0	0	0	0	0	0	2	8	0	0	0	0	0	5	0	0	0	0	0	0	0	0	0	0	0	0	0	0	0	0	0	0
TRINITY_DN37377_c0_g1_i1	311	ACH81164.1	GyrB, partial	Pseudoalteromonas spongiae	Pseudoalteromonas	0	0	0	0	0	0	0	0	0	0	8	0	0	0	0	3	2	0	0	0	0	0	0	0	0	0	0	0	0	0	0	0	0	0	0	0
TRINITY_DN37377_c0_g2_i1	259	ACH81164.1	GyrB, partial	Pseudoalteromonas spongiae	Pseudoalteromonas	0	0	0	0	0	0	0	0	0	0	10	0	0	0	0	0	6	0	0	0	0	0	0	0	0	0	0	0	0	0	0	0	0	0	0	0
TRINITY_DN414860_c0_g2_i1	202	ACH81180.1	GyrB, partial	Vibrio sp. UST010723-002	Vibrio	0	0	0	0	0	0	0	0	0	0	0	0	0	0	0	0	0	0	0	0	0	0	0	0	0	0	0	3	3	0	0	0	0	0	0	0
TRINITY_DN750041_c0_g1_i1	227	ACP05034.1	peptidase B	Vibrio cholerae M66-2	Vibrio	0	0	0	0	0	0	0	0	0	0	59	0	0	0	21	0	0	0	0	0	0	0	0	0	0	0	0	0	0	0	0	0	0	0	0	0
TRINITY_DN348468_c0_g2_i1	238	ACQ61859.1	Ynd	Vibrio cholerae MJ-1236	Vibrio	0	0	0	0	0	0	0	0	0	0	0	0	16	0	0	0	0	0	0	0	0	0	0	0	0	0	0	0	0	0	0	17	26	0	0	0
TRINITY_DN449852_c0_g3_i1	480	ACQ90686.1	DNA-directed RNA polymerase beta chain, partial	Marinobacterium sp. KW44	Marinobacterium	0	0	0	0	0	0	0	0	0	0	0	0	0	0	0	0	0	0	0	0	0	0	0	0	0	0	0	1	9	3	0	0	0	2	7	4
TRINITY_DN449852_c0_g5_i1	217	ACQ90686.1	DNA-directed RNA polymerase beta chain, partial	Marinobacterium sp. KW44	Marinobacterium	0	0	0	0	0	0	0	0	0	0	0	0	0	0	0	0	0	0	0	0	0	0	0	0	0	0	0	0	0	0	0	0	0	63	0	0
TRINITY_DN450169_c0_g1_i1	377	ACV21065.1	flagellin A	Vibrio parahaemolyticus	Vibrio	0	0	41	0	0	25	0	0	13	5	4	0	0	2	0	3	0	0	0	22	0	23	0	0	21	0	21	2	15	7	0	2	2	12	0	0
TRINITY_DN165462_c0_g1_i1	344	ACX56582.1	heat shock protein 60, partial	Vibrio sp. 0407MH21	Vibrio	0	0	0	0	0	0	0	0	0	4	16	3	4	5	2	6	13	20	0	0	0	0	0	0	0	0	0	3	1	0	19	0	0	0	0	10
TRINITY_DN399431_c0_g1_i1	247	ADB43025.1	gyrase B, partial	Arcobacter mytili LMG 24559	Arcobacter	0	0	0	0	0	0	0	0	0	8	6	0	3	35	0	0	0	0	0	0	0	0	0	0	0	0	0	0	0	21	52	0	0	0	0	0
TRINITY_DN116257_c0_g1_i1	334	ADD00437.1	phosphoglucose isomerase, partial	Vibrio sp. 13A08	Vibrio	0	0	0	0	0	0	0	0	0	3	3	0	2	0	2	0	30	0	0	0	0	0	0	0	0	0	0	0	2	0	0	0	0	0	0	0
TRINITY_DN469671_c0_g1_i1	245	ADF56524.1	phosphoglyceromutase, partial	Vibrio sp. 9CG23	Vibrio	0	0	126	153	31	38	0	0	82	50	4	4	0	16	0	8	47	4	63	86	98	0	39	0	0	33	0	0	1	31	0	0	0	0	0	4
TRINITY_DN734179_c0_g1_i1	243	ADF80978.1	hypothetical protein	Vibrio cholerae	Vibrio	0	0	0	0	0	0	0	0	0	0	0	0	0	6	0	0	3	0	0	0	0	0	0	0	0	0	0	0	0	0	0	0	0	0	0	0
TRINITY_DN777591_c0_g1_i1	239	ADF80979.1	hypothetical protein	Vibrio cholerae	Vibrio	0	0	0	0	0	0	0	0	0	0	0	0	0	0	0	0	10	2	0	0	0	0	0	0	0	0	0	0	0	0	0	0	0	0	0	0
TRINITY_DN486042_c0_g1_i1	1233	ADG91780.1	conserved hypothetical protein	Arcobacter nitrofigilis DSM 7299	Arcobacter	0	0	0	0	0	0	0	0	0	6	0	0	2	1	2	5	12	12	0	0	0	0	0	0	0	0	0	0	0	0	0	0	2	0	0	0
TRINITY_DN337761_c0_g1_i1	303	ADG92151.1	translation elongation factor P	Arcobacter nitrofigilis DSM 7299	Arcobacter	0	0	0	0	0	0	0	0	0	20	5	0	0	3	0	0	3	3	0	0	0	0	0	0	0	0	0	0	8	0	7	5	14	0	0	3
TRINITY_DN337761_c0_g2_i1	303	ADG92151.1	translation elongation factor P	Arcobacter nitrofigilis DSM 7299	Arcobacter	0	0	0	0	0	0	0	0	0	0	0	0	0	16	0	9	0	6	0	0	0	0	0	0	0	0	0	0	0	0	0	0	6	0	0	0
TRINITY_DN294718_c0_g1_i1	217	ADG92619.1	conserved hypothetical protein	Arcobacter nitrofigilis DSM 7299	Arcobacter	0	0	0	0	0	0	0	0	0	0	9	0	0	0	0	0	0	0	0	0	0	0	0	0	0	0	0	0	8	0	0	0	0	0	0	0
TRINITY_DN294718_c0_g2_i1	221	ADG92619.1	conserved hypothetical protein	Arcobacter nitrofigilis DSM 7299	Arcobacter	0	0	0	0	0	0	0	0	0	0	0	0	0	0	0	0	0	0	0	0	0	0	0	0	0	0	0	0	11	0	0	0	0	0	0	0
TRINITY_DN628510_c0_g1_i1	314	ADG92619.1	conserved hypothetical protein	Arcobacter nitrofigilis DSM 7299	Arcobacter	0	0	0	0	0	0	0	0	0	30	16	0	24	35	0	20	19	24	0	0	0	0	0	0	0	0	0	6	12	24	0	0	24	0	0	28
TRINITY_DN349530_c0_g1_i1	239	ADG93023.1	hydrogenase (NiFe) small subunit HydA	Arcobacter nitrofigilis DSM 7299	Arcobacter	0	0	0	0	0	0	0	0	0	18	0	0	21	0	0	0	0	0	0	0	0	0	0	0	0	0	0	2	7	0	0	0	0	0	0	0
TRINITY_DN653602_c0_g1_i1	249	ADG93082.1	metal dependent phosphohydrolase	Arcobacter nitrofigilis DSM 7299	Arcobacter	0	0	0	0	0	0	0	0	0	0	0	0	0	13	0	0	0	0	0	0	0	0	0	0	0	0	0	0	0	0	0	0	0	0	0	0
TRINITY_DN300334_c0_g1_i1	473	ADG93444.1	thioredoxin	Arcobacter nitrofigilis DSM 7299	Arcobacter	0	0	0	0	0	0	0	0	0	21	0	0	5	3	0	0	0	6	0	0	0	0	0	0	0	0	0	0	0	0	0	0	0	0	0	0
TRINITY_DN653029_c0_g1_i1	210	ADG93568.1	hypothetical protein Arnit_1914	Arcobacter nitrofigilis DSM 7299	Arcobacter	0	0	0	0	0	0	0	0	0	0	0	0	0	0	0	0	0	0	0	0	0	0	0	0	0	0	0	17	0	0	0	0	0	0	0	0
TRINITY_DN631279_c0_g1_i1	260	ADG93686.1	Rhodanese domain protein	Arcobacter nitrofigilis DSM 7299	Arcobacter	0	0	0	0	0	0	0	0	0	0	0	0	0	0	0	0	0	0	0	0	0	0	0	0	0	0	0	7	0	0	0	0	0	0	0	0
TRINITY_DN69720_c0_g1_i1	269	ADG93883.1	conserved hypothetical protein	Arcobacter nitrofigilis DSM 7299	Arcobacter	0	0	0	0	0	0	0	0	0	0	0	0	0	0	0	0	0	0	0	0	0	0	0	0	0	0	0	0	0	0	0	36	2	0	0	0
TRINITY_DN323537_c0_g1_i1	252	ADG94000.1	Cobyrinic acid ac-diamide synthase	Arcobacter nitrofigilis DSM 7299	Arcobacter	0	0	0	0	0	0	0	0	0	0	0	0	0	0	0	0	0	0	0	0	0	0	0	0	0	0	0	21	0	0	0	0	27	0	0	0
TRINITY_DN582398_c0_g1_i1	242	ADG94009.1	endoribonuclease L-PSP	Arcobacter nitrofigilis DSM 7299	Arcobacter	0	0	0	0	0	0	0	0	0	0	33	0	0	26	0	0	0	0	0	0	0	0	0	0	0	0	0	5	0	0	0	0	0	0	0	0
TRINITY_DN356718_c0_g1_i1	224	ADG94057.1	phosphoribosylformylglycinamidine synthase II	Arcobacter nitrofigilis DSM 7299	Arcobacter	0	0	0	0	0	0	0	0	0	0	0	0	0	0	0	0	0	0	0	0	0	0	0	0	0	0	0	8	0	0	0	0	0	0	0	0
TRINITY_DN787301_c0_g1_i1	230	ADG94174.1	TonB-dependent siderophore receptor	Arcobacter nitrofigilis DSM 7299	Arcobacter	0	0	0	0	0	0	0	0	0	0	0	0	0	0	0	0	0	8	0	0	0	0	0	0	0	0	0	0	0	0	0	0	0	0	0	0
TRINITY_DN578834_c0_g1_i1	201	ADG94657.1	rod shape-determining protein MreC	Arcobacter nitrofigilis DSM 7299	Arcobacter	0	0	0	0	0	0	0	0	0	0	0	0	0	0	0	0	0	0	0	0	0	0	0	0	0	0	0	0	0	0	59	0	0	0	0	0
TRINITY_DN810770_c0_g1_i1	223	ADQ53925.1	hypothetical protein (plasmid)	Vibrio harveyi	Vibrio	0	0	0	0	0	0	0	0	0	0	13	0	0	0	0	0	0	0	0	0	0	0	0	0	0	0	0	0	6	0	0	0	0	0	0	0
TRINITY_DN308668_c0_g1_i1	225	ADT67022.1	hypothetical protein PSM_A0061	Pseudoalteromonas sp. SM9913	Pseudoalteromonas	0	0	0	0	0	0	0	0	0	4	4	0	0	0	0	0	0	4	0	0	0	0	0	0	0	0	0	0	13	0	0	0	0	0	131	27
TRINITY_DN687295_c0_g1_i1	244	ADT67455.1	UDP-N-acetyl-muramate:alanine ligase, L-alanine adding enzyme	Pseudoalteromonas sp. SM9913	Pseudoalteromonas	0	0	0	0	0	0	0	0	0	0	0	0	3	6	0	2	0	8	0	0	0	0	0	0	0	0	0	0	1	0	0	0	0	0	0	0
TRINITY_DN477587_c0_g3_i1	243	ADT67933.1	hypothetical protein PSM_A0988	Pseudoalteromonas sp. SM9913	Pseudoalteromonas	0	92	0	0	0	76	0	0	41	0	0	9	15	26	7	2	9	0	0	0	0	35	39	0	0	66	0	5	2	0	18	14	28	38	0	65
TRINITY_DN137990_c0_g1_i1	214	ADT69092.1	cell division protease	Pseudoalteromonas sp. SM9913	Pseudoalteromonas	0	0	0	0	0	0	0	0	0	7	2	0	3	0	0	0	0	17	0	0	0	0	0	0	0	0	0	3	8	0	0	0	3	0	0	0
TRINITY_DN492208_c7_g4_i1	241	ADT69092.1	cell division protease	Pseudoalteromonas sp. SM9913	Pseudoalteromonas	0	0	0	0	0	0	0	0	0	0	19	0	3	33	30	4	16	8	0	0	0	0	0	0	0	0	0	0	1	0	0	0	8	0	0	0
TRINITY_DN245945_c0_g2_i1	622	ADT69196.1	flagellin domain-containing protein	Pseudoalteromonas sp. SM9913	Pseudoalteromonas	0	0	0	0	0	0	0	0	0	0	0	0	1	1	3	0	4	0	0	0	0	0	0	0	0	0	0	0	0	0	0	0	0	0	0	0
TRINITY_DN496528_c2_g5_i1	236	ADT69196.1	flagellin domain-containing protein	Pseudoalteromonas sp. SM9913	Pseudoalteromonas	0	0	0	0	0	0	0	0	0	0	0	0	0	7	0	0	16	2	0	0	0	0	0	0	0	0	0	0	0	0	0	0	0	0	0	0
TRINITY_DN767271_c0_g1_i1	238	ADT69196.1	flagellin domain-containing protein	Pseudoalteromonas sp. SM9913	Pseudoalteromonas	0	0	0	0	0	0	0	0	0	0	0	0	10	3	0	0	0	6	0	0	0	0	0	0	0	0	0	0	0	0	0	0	0	0	0	0
TRINITY_DN790345_c0_g1_i1	638	ADT69196.1	flagellin domain-containing protein	Pseudoalteromonas sp. SM9913	Pseudoalteromonas	0	0	0	0	0	0	0	0	0	0	1	0	0	5	4	3	0	2	0	0	0	0	0	0	0	0	0	0	0	0	0	0	0	2	0	0
TRINITY_DN790345_c0_g2_i1	332	ADT69196.1	flagellin domain-containing protein	Pseudoalteromonas sp. SM9913	Pseudoalteromonas	0	34	46	0	0	0	0	0	0	1	0	3	2	10	2	2	0	1	0	0	0	0	0	0	0	0	0	0	0	0	0	0	0	0	0	0
TRINITY_DN488392_c2_g1_i1	291	ADT69589.1	50S ribosomal subunit protein L28	Pseudoalteromonas sp. SM9913	Pseudoalteromonas	0	0	0	0	0	0	0	0	0	2	27	4	6	5	17	9	8	24	0	0	0	0	0	0	0	0	0	0	10	0	7	26	21	8	0	48
TRINITY_DN488392_c2_g2_i1	526	ADT69589.1	50S ribosomal subunit protein L28	Pseudoalteromonas sp. SM9913	Pseudoalteromonas	0	0	0	0	0	0	0	0	0	107	111	190	65	99	72	116	193	136	0	0	0	0	0	0	15	0	0	42	52	48	205	96	122	43	253	183
TRINITY_DN488392_c2_g3_i1	327	ADT69589.1	50S ribosomal subunit protein L28	Pseudoalteromonas sp. SM9913	Pseudoalteromonas	0	0	0	0	0	0	0	0	0	30	23	27	9	39	5	35	26	26	0	0	0	0	0	0	0	0	0	2	1	0	3	2	29	0	0	0
TRINITY_DN488392_c2_g4_i1	428	ADT69589.1	50S ribosomal subunit protein L28	Pseudoalteromonas sp. SM9913	Pseudoalteromonas	0	0	0	0	0	0	0	0	0	24	35	36	29	20	11	27	52	39	0	0	0	0	0	0	0	0	0	26	28	6	140	66	77	21	77	47
TRINITY_DN707062_c0_g1_i1	268	ADT69867.1	putative methyl-accepting chemotaxis sensory transducer	Pseudoalteromonas sp. SM9913	Pseudoalteromonas	0	0	0	0	0	0	0	0	0	0	0	0	0	0	0	0	0	0	0	0	0	0	0	0	0	0	0	2	10	0	0	0	0	0	0	0
TRINITY_DN391712_c0_g1_i1	380	ADV91934.1	Hypothetical protein VV1_3219	Vibrio vulnificus CMCP6	Vibrio	0	0	0	0	0	0	0	0	0	14	9	0	0	0	0	0	0	0	0	0	0	0	0	0	0	0	0	14	12	0	0	9	0	9	0	0
TRINITY_DN466938_c2_g1_i1	248	ADZ90273.1	Peptide chain release factor 2	Marinomonas mediterranea MMB-1	Marinomonas	0	0	0	0	0	0	0	0	0	0	0	0	0	0	0	0	0	0	0	0	0	0	0	0	0	0	0	0	3	0	0	8	0	0	27	7
TRINITY_DN466938_c2_g1_i2	236	ADZ90273.1	Peptide chain release factor 2	Marinomonas mediterranea MMB-1	Marinomonas	0	0	0	0	0	0	0	0	0	0	0	0	0	0	0	0	0	0	0	0	0	0	0	0	0	0	0	0	7	0	0	15	3	0	38	11
TRINITY_DN335046_c0_g1_i1	273	AEC53793.1	RNA polymerase subunit B, partial	Vibrio sp. SO92	Vibrio	0	0	0	0	0	0	0	0	0	2	0	4	0	0	0	0	0	0	0	0	0	0	0	0	0	0	0	0	12	0	0	0	2	0	0	0
TRINITY_DN437134_c0_g1_i1	222	AEF53471.1	transcriptional regulator, GntR family with UTRA sensor domain	Marinomonas posidonica IVIA-Po-181	Marinomonas	0	0	0	0	0	0	0	0	0	0	0	0	6	0	0	0	0	0	0	0	0	0	0	0	0	0	0	0	2	0	0	0	0	0	0	24
TRINITY_DN644495_c0_g1_i1	219	AEF54617.1	phosphonate ABC transporter, periplasmic phosphonate-binding protein	Marinomonas posidonica IVIA-Po-181	Marinomonas	0	0	0	0	0	0	0	0	0	0	0	0	0	0	15	5	3	2	0	0	0	0	0	0	0	0	0	0	0	0	0	0	0	0	0	0
TRINITY_DN383558_c0_g1_i1	273	AEF54669.1	septum site-determining protein MinD	Marinomonas posidonica IVIA-Po-181	Marinomonas	0	0	0	0	0	0	0	0	0	0	2	0	23	6	18	2	0	5	0	0	0	0	0	0	0	0	0	0	0	0	0	0	0	0	0	0
TRINITY_DN451161_c0_g2_i1	206	AEH31648.1	GTP-binding protein TypA/BipA	Vibrio anguillarum 775	Vibrio	0	0	0	0	0	0	0	0	0	0	0	0	0	0	0	0	0	0	0	0	0	0	0	0	0	39	0	3	11	6	0	0	0	0	0	51
TRINITY_DN298572_c1_g1_i1	245	AEH31701.1	Methyltransferase	Vibrio anguillarum 775	Vibrio	0	0	0	0	0	0	0	0	0	0	0	0	0	0	0	0	3	0	0	0	0	0	0	0	0	0	0	0	0	31	0	0	8	0	0	0
TRINITY_DN372586_c0_g1_i1	325	AEH31782.1	Acetolactate synthase large subunit	Vibrio anguillarum 775	Vibrio	0	0	0	0	0	0	0	0	0	4	6	0	4	0	0	3	0	0	0	0	0	0	0	0	0	0	0	0	8	0	0	0	0	0	0	0
TRINITY_DN372586_c0_g2_i1	357	AEH31782.1	Acetolactate synthase large subunit	Vibrio anguillarum 775	Vibrio	0	0	0	0	0	0	0	0	0	0	3	0	0	0	0	0	0	0	0	0	0	0	0	0	0	0	0	0	4	0	0	0	0	0	0	0
TRINITY_DN477726_c0_g4_i3	288	AEH31818.1	ATP synthase C chain	Vibrio anguillarum 775	Vibrio	0	0	0	0	0	0	0	0	0	36	26	0	0	8	0	11	5	6	0	0	0	0	0	0	0	0	0	89	57	0	0	0	20	0	0	0
TRINITY_DN483638_c0_g1_i1	368	AEH31818.1	ATP synthase C chain	Vibrio anguillarum 775	Vibrio	0	0	0	0	0	0	0	0	0	4	0	0	0	0	0	0	0	0	0	0	0	0	0	0	0	0	0	11	11	0	0	0	0	0	0	0
TRINITY_DN483638_c0_g1_i2	340	AEH31818.1	ATP synthase C chain	Vibrio anguillarum 775	Vibrio	0	0	0	0	0	0	0	0	0	3	0	0	0	0	0	0	0	0	0	0	0	0	0	0	0	0	0	12	7	0	0	0	0	0	0	0
TRINITY_DN509159_c3_g2_i9	577	AEH31818.1	ATP synthase C chain	Vibrio anguillarum 775	Vibrio	0	0	0	0	0	0	0	0	0	6	4	0	0	4	3	3	0	2	0	0	0	0	0	0	0	0	0	4	17	11	0	4	5	0	0	0
TRINITY_DN502370_c1_g1_i1	388	AEH31971.1	LSU ribosomal protein L28P	Vibrio anguillarum 775	Vibrio	0	0	0	0	0	0	0	0	0	66	15	3	3	6	0	4	0	8	0	0	0	0	0	0	0	0	0	69	103	3	0	2	55	0	0	16
TRINITY_DN502370_c1_g1_i2	366	AEH31971.1	LSU ribosomal protein L28P	Vibrio anguillarum 775	Vibrio	0	0	0	0	0	0	0	0	0	14	20	0	2	4	0	0	2	9	0	0	0	0	0	0	0	0	0	18	48	104	12	0	12	0	0	0
TRINITY_DN502370_c1_g2_i2	584	AEH31971.1	LSU ribosomal protein L28P	Vibrio anguillarum 775	Vibrio	0	0	0	13	13	0	35	77	17	52	50	66	5	26	18	28	37	22	0	0	0	0	0	0	13	0	0	19	6	65	0	1	20	0	0	18
TRINITY_DN502370_c1_g2_i3	475	AEH31971.1	LSU ribosomal protein L28P	Vibrio anguillarum 775	Vibrio	0	0	0	0	0	0	107	0	0	42	26	9	0	8	2	3	5	8	0	0	0	0	0	0	0	0	0	21	3	27	0	0	8	0	0	6
TRINITY_DN502370_c1_g8_i1	257	AEH31971.1	LSU ribosomal protein L28P	Vibrio anguillarum 775	Vibrio	0	0	0	0	0	0	0	0	0	15	23	30	5	0	0	10	15	22	0	0	0	0	0	0	0	0	0	23	24	25	4	0	2	0	0	0
TRINITY_DN721826_c0_g1_i1	216	AEH32002.1	CDP-glucose 4,6-dehydratase	Vibrio anguillarum 775	Vibrio	0	0	0	0	0	0	0	0	0	11	0	0	0	7	0	19	0	4	0	0	0	0	0	0	0	0	0	0	0	0	0	0	0	0	0	0
TRINITY_DN445122_c0_g2_i1	201	AEH32072.1	Aspartate carbamoyltransferase	Vibrio anguillarum 775	Vibrio	49	0	153	0	0	0	51	0	100	0	0	5	9	24	0	0	8	0	0	21	59	0	94	0	195	0	0	0	0	0	0	0	0	0	11	0
TRINITY_DN445122_c0_g3_i1	458	AEH32072.1	Aspartate carbamoyltransferase	Vibrio anguillarum 775	Vibrio	0	0	0	0	0	0	0	0	0	24	8	2	0	0	0	0	3	0	0	0	0	0	0	0	0	0	0	0	5	22	0	0	19	0	0	0
TRINITY_DN198653_c0_g1_i1	204	AEH32077.1	Arginine/ornithine antiporter	Vibrio anguillarum 775	Vibrio	0	0	0	0	0	0	0	0	0	0	0	0	0	0	0	0	0	0	0	0	0	0	0	0	0	0	0	12	2	0	0	0	0	0	0	0
TRINITY_DN443227_c0_g1_i1	396	AEH32077.1	Arginine/ornithine antiporter	Vibrio anguillarum 775	Vibrio	0	0	0	0	0	0	0	0	0	6	13	0	3	14	4	3	8	0	0	0	0	0	0	0	0	0	0	0	8	22	11	7	8	14	11	0
TRINITY_DN443227_c0_g1_i2	238	AEH32077.1	Arginine/ornithine antiporter	Vibrio anguillarum 775	Vibrio	0	0	65	31	0	0	43	0	0	0	0	9	0	3	0	4	6	2	0	123	0	0	0	0	0	0	0	3	2	5	85	9	5	24	0	4
TRINITY_DN501869_c3_g5_i1	255	AEH32106.1	Triosephosphate isomerase	Vibrio anguillarum 775	Vibrio	0	0	0	0	0	0	0	0	0	15	6	0	7	22	3	10	0	11	0	0	0	0	0	0	0	0	0	7	10	45	0	0	0	0	0	0
TRINITY_DN495839_c2_g2_i1	545	AEH32111.1	10 kDa chaperonin GROES	Vibrio anguillarum 775	Vibrio	0	0	0	0	0	0	0	0	0	33	30	36	0	0	0	0	0	1	0	0	0	0	0	0	0	0	0	66	30	0	0	0	1	8	0	0
TRINITY_DN495839_c2_g3_i1	502	AEH32111.1	10 kDa chaperonin GROES	Vibrio anguillarum 775	Vibrio	0	0	0	0	0	0	0	0	0	12	12	0	5	13	0	18	0	0	0	0	0	0	0	0	0	0	0	2	10	8	0	0	1	0	5	4
TRINITY_DN495839_c2_g3_i2	563	AEH32111.1	10 kDa chaperonin GROES	Vibrio anguillarum 775	Vibrio	0	0	0	0	0	0	72	0	0	23	30	29	12	13	0	0	3	3	0	0	0	0	0	0	0	0	0	5	10	7	0	0	6	0	16	0
TRINITY_DN638848_c0_g1_i1	260	AEH32127.1	Phosphoenolpyruvate carboxylase	Vibrio anguillarum 775	Vibrio	0	0	0	0	0	0	0	0	0	13	34	0	5	0	0	4	0	5	0	0	0	0	0	0	0	0	0	0	1	0	0	0	0	0	0	0
TRINITY_DN508352_c1_g3_i7	243	AEH32184.1	LSU ribosomal protein L22P	Vibrio anguillarum 775	Vibrio	0	0	0	0	0	0	0	0	0	37	41	0	10	0	0	11	6	8	0	0	0	0	0	0	0	0	0	125	75	58	26	6	39	5	9	0
TRINITY_DN506562_c2_g7_i1	264	AEH32187.1	LSU ribosomal protein L29P	Vibrio anguillarum 775	Vibrio	0	0	0	0	0	0	0	0	0	18	32	0	0	0	0	2	3	2	0	0	0	0	0	0	0	0	0	11	33	5	0	5	21	43	0	0
TRINITY_DN376753_c0_g1_i1	257	AEH32273.1	PhoH	Vibrio anguillarum 775	Vibrio	0	0	0	0	0	0	0	0	0	0	0	0	2	0	0	0	0	0	0	0	0	0	0	0	0	0	0	0	10	0	0	0	0	22	0	0
TRINITY_DN376753_c0_g2_i1	257	AEH32273.1	PhoH	Vibrio anguillarum 775	Vibrio	0	0	0	0	0	0	0	0	0	0	0	0	0	0	0	0	0	0	0	0	0	0	0	0	0	0	0	0	7	0	0	0	0	0	0	0
TRINITY_DN376753_c0_g3_i1	257	AEH32273.1	PhoH	Vibrio anguillarum 775	Vibrio	0	0	0	0	0	0	0	0	0	0	0	0	0	0	0	0	0	0	0	0	0	0	0	0	0	0	0	0	3	0	0	0	0	9	0	0
TRINITY_DN376753_c0_g4_i1	257	AEH32273.1	PhoH	Vibrio anguillarum 775	Vibrio	0	0	0	0	0	0	0	0	0	11	8	0	2	0	0	0	0	0	0	0	0	0	0	0	0	0	0	0	17	0	0	0	0	0	0	0
TRINITY_DN724371_c0_g1_i1	262	AEH32273.1	PhoH	Vibrio anguillarum 775	Vibrio	0	0	0	0	0	0	0	0	0	0	0	0	0	0	0	0	6	0	0	0	0	0	0	0	0	0	0	0	7	0	0	0	0	0	0	0
TRINITY_DN478248_c2_g1_i1	347	AEH32278.1	Valyl-tRNA synthetase	Vibrio anguillarum 775	Vibrio	0	0	0	0	0	0	0	0	0	1	21	0	0	2	0	6	11	3	0	0	0	0	0	0	0	0	0	12	12	40	0	0	7	0	0	0
TRINITY_DN478248_c2_g1_i3	515	AEH32278.1	Valyl-tRNA synthetase	Vibrio anguillarum 775	Vibrio	0	0	0	0	0	0	0	0	0	0	1	0	0	0	2	3	3	1	0	0	0	0	0	0	0	0	0	5	23	30	0	0	7	0	0	0
TRINITY_DN624953_c0_g1_i1	365	AEH32315.1	L-aspartate oxidase	Vibrio anguillarum 775	Vibrio	0	0	0	0	0	0	0	0	0	0	0	0	0	0	0	0	0	0	0	0	0	0	0	0	0	0	0	0	3	0	0	0	3	0	0	0
TRINITY_DN343306_c0_g1_i1	369	AEH32316.1	RNA polymerase sigma-E factor	Vibrio anguillarum 775	Vibrio	0	0	0	0	0	0	0	0	0	4	0	0	0	0	0	1	0	0	0	0	0	0	0	0	0	0	0	2	5	0	0	0	7	6	0	0
TRINITY_DN343306_c0_g2_i1	386	AEH32316.1	RNA polymerase sigma-E factor	Vibrio anguillarum 775	Vibrio	0	0	0	0	0	0	0	0	0	2	0	0	0	0	0	1	0	0	0	0	0	0	0	0	0	41	0	2	1	0	0	2	10	15	0	0
TRINITY_DN504778_c1_g3_i1	206	AEH32316.1	RNA polymerase sigma-E factor	Vibrio anguillarum 775	Vibrio	0	0	0	0	0	0	0	0	0	0	0	0	0	0	0	0	0	0	0	0	0	0	0	0	0	0	0	0	6	0	0	0	21	0	0	0
TRINITY_DN504778_c1_g5_i1	207	AEH32316.1	RNA polymerase sigma-E factor	Vibrio anguillarum 775	Vibrio	0	0	0	0	0	0	0	0	0	0	0	0	0	0	0	0	0	0	0	0	0	0	0	0	0	0	0	20	26	0	0	0	0	0	0	0
TRINITY_DN378634_c0_g1_i1	792	AEH32362.1	Stringent starvation protein A	Vibrio anguillarum 775	Vibrio	0	0	0	0	0	0	0	0	0	6	1	8	1	0	0	1	0	1	0	0	0	0	0	0	0	0	0	8	11	0	0	0	0	0	0	0
TRINITY_DN404096_c0_g1_i1	234	AEH32362.1	Stringent starvation protein A	Vibrio anguillarum 775	Vibrio	0	0	0	0	0	0	0	0	0	0	0	0	0	0	0	0	3	0	0	0	0	0	0	0	0	0	0	0	4	0	0	21	5	0	0	0
TRINITY_DN404096_c0_g2_i1	234	AEH32362.1	Stringent starvation protein A	Vibrio anguillarum 775	Vibrio	0	0	0	0	0	0	0	0	0	0	11	66	0	7	0	0	7	0	0	0	0	0	0	0	0	0	0	0	0	0	0	0	0	0	0	0
TRINITY_DN404096_c0_g3_i1	234	AEH32362.1	Stringent starvation protein A	Vibrio anguillarum 775	Vibrio	0	0	0	0	0	0	0	0	0	0	0	0	0	0	0	0	0	0	0	0	0	0	0	0	0	0	0	0	4	0	0	0	0	0	0	0
TRINITY_DN491443_c0_g4_i1	223	AEH32362.1	Stringent starvation protein A	Vibrio anguillarum 775	Vibrio	0	0	0	0	0	0	0	0	0	0	0	10	0	0	0	2	0	0	0	0	0	0	0	0	0	0	0	0	0	0	0	0	17	0	0	0
TRINITY_DN491443_c0_g4_i2	273	AEH32362.1	Stringent starvation protein A	Vibrio anguillarum 775	Vibrio	0	0	0	0	0	0	0	0	0	3	7	4	2	0	0	6	3	2	0	0	0	0	0	0	0	0	0	0	1	5	0	15	25	0	0	0
TRINITY_DN491443_c0_g5_i1	217	AEH32362.1	Stringent starvation protein A	Vibrio anguillarum 775	Vibrio	0	0	0	0	0	0	0	0	0	0	0	0	0	0	0	0	0	0	0	0	0	0	0	0	0	0	0	14	0	0	0	0	0	0	0	0
TRINITY_DN491443_c0_g7_i1	217	AEH32362.1	Stringent starvation protein A	Vibrio anguillarum 775	Vibrio	0	0	0	0	0	0	0	0	0	0	0	0	0	0	0	0	0	0	0	0	0	0	0	0	0	0	0	19	2	0	0	0	0	0	0	0
TRINITY_DN490553_c3_g15_i1	272	AEH32369.1	hypothetical protein VAA_03725	Vibrio anguillarum 775	Vibrio	0	0	0	0	0	0	0	66	0	421	307	230	121	142	116	168	202	101	0	15	483	31	0	38	0	0	0	368	471	342	20	132	207	75	75	113
TRINITY_DN731252_c0_g1_i1	266	AEH32538.1	Phosphoribosylformylglycinamidine cyclo-ligase	Vibrio anguillarum 775	Vibrio	0	0	0	0	0	0	0	0	0	0	0	0	0	0	0	0	0	0	0	0	0	0	0	0	0	0	0	2	8	0	0	0	0	0	0	0
TRINITY_DN199015_c0_g3_i1	261	AEH32560.1	FlgF	Vibrio anguillarum 775	Vibrio	0	0	0	0	0	0	0	0	0	13	0	0	0	9	0	0	0	0	0	0	0	0	0	0	0	0	0	0	9	0	0	0	0	0	0	0
TRINITY_DN410108_c0_g1_i1	247	AEH32568.1	Flagellin	Vibrio anguillarum 775	Vibrio	0	0	0	0	0	0	0	0	0	0	0	0	0	0	0	0	0	0	0	0	0	0	0	0	0	0	0	5	0	0	0	28	18	0	0	0
TRINITY_DN410108_c0_g2_i1	247	AEH32568.1	Flagellin	Vibrio anguillarum 775	Vibrio	0	0	0	0	0	0	0	0	0	0	0	0	0	0	0	0	0	0	0	0	0	0	0	0	0	0	0	2	0	0	0	0	8	0	0	0
TRINITY_DN410108_c0_g5_i1	247	AEH32568.1	Flagellin	Vibrio anguillarum 775	Vibrio	0	0	0	0	0	0	0	0	0	0	0	0	0	0	0	0	0	0	0	0	0	0	0	0	0	0	0	2	0	0	0	6	0	0	0	0
TRINITY_DN240307_c0_g1_i1	251	AEH32600.1	Hypothetical protein VAA_03476	Vibrio anguillarum 775	Vibrio	0	0	0	0	0	0	0	0	0	15	22	0	10	0	0	4	6	0	0	0	0	0	0	0	0	0	0	0	0	0	0	0	0	0	0	0
TRINITY_DN645054_c0_g1_i1	242	AEH32600.1	Hypothetical protein VAA_03476	Vibrio anguillarum 775	Vibrio	0	0	0	0	0	0	0	0	0	0	0	0	0	0	0	11	3	0	0	0	0	0	0	0	0	0	0	0	0	0	0	0	0	0	0	0
TRINITY_DN565387_c0_g1_i1	258	AEH32616.1	FleR	Vibrio anguillarum 775	Vibrio	0	0	0	0	0	0	0	0	0	0	2	0	0	0	0	0	0	0	0	0	0	0	0	0	0	0	0	0	6	0	0	0	0	0	0	0
TRINITY_DN390091_c0_g1_i1	212	AEH32644.1	Ferric uptake regulation protein	Vibrio anguillarum 775	Vibrio	0	0	0	0	0	0	0	0	0	0	0	0	0	0	0	0	0	9	0	0	0	0	0	0	0	0	0	0	0	12	0	0	0	0	0	4
TRINITY_DN455776_c0_g1_i1	331	AEH32644.1	Ferric uptake regulation protein	Vibrio anguillarum 775	Vibrio	0	0	0	0	0	0	0	27	15	11	0	0	0	14	15	0	2	1	0	0	0	0	0	0	0	0	0	0	13	8	0	0	11	0	0	0
TRINITY_DN455776_c0_g2_i1	333	AEH32644.1	Ferric uptake regulation protein	Vibrio anguillarum 775	Vibrio	0	0	0	0	0	0	0	27	30	0	18	0	4	0	0	2	0	1	0	0	0	0	0	0	0	0	23	5	9	61	0	0	0	0	0	3
TRINITY_DN502715_c2_g5_i1	331	AEH32726.1	Acyl carrier protein	Vibrio anguillarum 775	Vibrio	0	0	0	0	0	0	0	0	0	17	33	60	8	26	15	5	74	23	0	0	0	0	0	0	0	0	0	11	9	0	0	10	23	45	0	0
TRINITY_DN502715_c2_g5_i3	558	AEH32726.1	Acyl carrier protein	Vibrio anguillarum 775	Vibrio	0	0	0	0	0	0	0	0	0	2	6	0	0	0	0	0	12	0	0	0	0	0	0	0	0	0	0	6	9	9	0	7	1	0	0	35
TRINITY_DN502715_c2_g5_i5	481	AEH32726.1	Acyl carrier protein	Vibrio anguillarum 775	Vibrio	0	0	0	16	16	0	0	0	0	5	5	2	1	5	2	0	2	3	0	9	0	0	0	0	0	17	0	11	5	3	9	3	3	0	0	15
TRINITY_DN456739_c0_g2_i1	500	AEH32945.1	GacA	Vibrio anguillarum 775	Vibrio	0	0	0	0	0	0	0	0	0	0	3	9	0	0	0	0	0	0	0	0	0	0	0	0	0	0	0	6	7	15	0	0	0	9	0	0
TRINITY_DN488641_c1_g3_i1	476	AEH32945.1	GacA	Vibrio anguillarum 775	Vibrio	0	0	0	0	0	0	0	0	0	0	0	0	0	0	0	1	0	0	0	0	0	0	0	0	0	0	0	3	10	0	0	9	12	0	19	0
TRINITY_DN488641_c1_g3_i2	342	AEH32945.1	GacA	Vibrio anguillarum 775	Vibrio	0	0	0	0	0	0	0	0	0	0	0	0	0	0	0	3	0	0	0	0	0	0	0	0	0	0	0	12	21	0	0	6	0	0	0	0
TRINITY_DN722166_c0_g1_i1	330	AEH33029.1	hypothetical protein VAA_03026	Vibrio anguillarum 775	Vibrio	0	0	0	0	0	0	0	0	0	0	0	0	0	0	0	0	0	0	0	0	0	0	0	0	0	0	0	0	7	0	0	0	0	0	0	0
TRINITY_DN455844_c0_g1_i1	224	AEH33257.1	Ribosome modulation factor	Vibrio anguillarum 775	Vibrio	0	0	0	0	0	0	0	0	0	0	0	0	0	0	0	0	0	0	0	0	0	0	0	0	0	0	0	0	4	0	0	0	0	0	0	0
TRINITY_DN455844_c0_g2_i1	224	AEH33257.1	Ribosome modulation factor	Vibrio anguillarum 775	Vibrio	0	0	0	0	0	0	0	0	0	4	7	0	8	0	0	0	0	0	0	0	0	0	0	0	0	0	0	24	7	0	0	0	0	0	5	0
TRINITY_DN455844_c0_g3_i1	225	AEH33257.1	Ribosome modulation factor	Vibrio anguillarum 775	Vibrio	0	0	0	0	0	0	0	0	0	0	0	0	0	0	0	0	0	2	0	0	0	0	0	0	0	0	0	8	8	51	0	0	0	0	15	0
TRINITY_DN92853_c0_g1_i1	286	AEH33319.1	D-galactose-binding protein	Vibrio anguillarum 775	Vibrio	0	0	0	0	0	0	0	0	0	0	0	0	9	0	0	4	0	3	0	0	0	0	0	0	0	0	0	0	0	0	0	0	0	0	0	0
TRINITY_DN356872_c0_g1_i1	224	AEH33380.1	LSU ribosomal protein L25P	Vibrio anguillarum 775	Vibrio	0	0	0	0	0	0	0	0	0	0	16	44	6	11	0	0	31	2	0	0	0	0	0	0	0	0	0	69	115	45	0	0	31	0	0	16
TRINITY_DN356872_c0_g2_i1	224	AEH33380.1	LSU ribosomal protein L25P	Vibrio anguillarum 775	Vibrio	0	0	0	0	0	0	0	0	0	40	93	29	30	49	4	0	82	15	0	0	0	0	0	0	0	0	0	43	23	148	0	6	17	0	15	4
TRINITY_DN374870_c0_g1_i1	227	AEH33466.1	DNA-binding protein H-NS	Vibrio anguillarum 775	Vibrio	0	0	0	0	0	0	0	0	0	0	4	0	0	0	0	0	0	0	0	0	0	0	0	0	0	0	0	0	0	0	0	0	17	0	0	0
TRINITY_DN384063_c0_g1_i1	359	AEH33551.1	DNA-binding protein HU	Vibrio anguillarum 775	Vibrio	0	0	0	21	0	0	0	0	14	10	12	3	0	18	0	1	11	0	0	12	0	0	0	0	22	0	87	2	4	11	0	2	9	0	0	2
TRINITY_DN384063_c0_g1_i2	535	AEH33551.1	DNA-binding protein HU	Vibrio anguillarum 775	Vibrio	0	0	0	0	0	0	0	0	0	69	35	18	10	4	0	9	17	10	0	0	0	0	0	0	0	0	0	6	4	5	0	0	22	0	0	0
TRINITY_DN428201_c0_g1_i1	234	AEH33551.1	DNA-binding protein HU	Vibrio anguillarum 775	Vibrio	0	0	0	0	0	0	0	0	0	26	21	0	0	0	0	0	0	0	0	0	0	0	0	0	0	0	0	20	44	11	0	0	13	0	0	0
TRINITY_DN428201_c0_g2_i1	237	AEH33551.1	DNA-binding protein HU	Vibrio anguillarum 775	Vibrio	0	0	0	32	0	0	0	0	0	8	34	0	0	0	0	0	0	0	0	0	0	0	0	0	0	0	0	20	19	0	0	0	3	0	0	0
TRINITY_DN508468_c3_g2_i1	452	AEH33551.1	DNA-binding protein HU	Vibrio anguillarum 775	Vibrio	0	0	0	0	0	0	0	0	0	3	21	0	8	7	4	2	0	8	0	0	0	0	0	0	0	0	0	50	41	51	66	0	17	0	5	29
TRINITY_DN508468_c3_g3_i1	293	AEH33551.1	DNA-binding protein HU	Vibrio anguillarum 775	Vibrio	0	0	0	0	0	0	0	0	0	2	0	0	0	0	0	2	0	0	0	0	0	0	0	0	0	0	0	43	63	87	0	50	62	0	0	0
TRINITY_DN500339_c0_g3_i8	272	AEH33600.1	Glyceraldehyde 3-phosphate dehydrogenase	Vibrio anguillarum 775	Vibrio	0	0	0	0	0	0	0	0	0	0	2	0	0	0	0	0	0	0	0	0	0	0	0	0	0	0	0	15	13	5	0	3	0	0	0	0
TRINITY_DN55854_c0_g1_i1	257	AEH33673.1	tRNA pseudouridine synthase A	Vibrio anguillarum 775	Vibrio	0	0	0	0	0	0	0	0	0	5	2	0	0	0	0	6	0	11	0	0	0	0	0	0	0	0	0	2	1	0	0	0	0	0	0	0
TRINITY_DN479788_c0_g1_i1	419	AEH33704.1	Phosphocarrier protein HPr	Vibrio anguillarum 775	Vibrio	0	0	0	0	0	0	0	0	12	1	4	0	0	0	0	0	2	3	0	20	0	0	0	0	19	0	0	13	11	0	0	0	0	0	0	0
TRINITY_DN479788_c0_g1_i2	437	AEH33704.1	Phosphocarrier protein HPr	Vibrio anguillarum 775	Vibrio	0	0	0	0	0	0	0	0	0	0	0	3	0	0	0	0	0	0	0	0	0	0	0	0	0	0	0	4	7	20	0	27	0	0	0	0
TRINITY_DN481040_c0_g1_i1	427	AEH33704.1	Phosphocarrier protein HPr	Vibrio anguillarum 775	Vibrio	0	0	0	0	0	0	0	0	0	44	35	0	22	7	19	11	11	10	0	0	0	0	0	0	0	0	0	11	20	12	0	0	0	0	0	0
TRINITY_DN481040_c0_g1_i2	241	AEH33704.1	Phosphocarrier protein HPr	Vibrio anguillarum 775	Vibrio	0	0	0	0	0	0	0	0	0	21	12	0	5	0	0	9	57	10	0	0	0	0	0	0	0	0	0	0	6	0	0	0	0	0	0	0
TRINITY_DN481040_c0_g1_i3	289	AEH33704.1	Phosphocarrier protein HPr	Vibrio anguillarum 775	Vibrio	0	0	0	0	27	0	0	0	0	10	7	4	11	0	0	0	0	3	0	44	0	0	0	0	0	0	0	4	2	0	0	0	0	0	4	0
TRINITY_DN481040_c0_g1_i4	426	AEH33704.1	Phosphocarrier protein HPr	Vibrio anguillarum 775	Vibrio	0	0	0	0	0	0	0	0	0	4	2	0	1	4	0	6	2	0	0	0	0	0	0	0	0	0	0	0	1	0	0	0	0	0	0	0
TRINITY_DN481040_c0_g2_i1	472	AEH33704.1	Phosphocarrier protein HPr	Vibrio anguillarum 775	Vibrio	0	0	0	0	0	0	0	0	0	0	7	12	3	0	0	1	3	5	0	0	0	0	0	0	0	0	0	25	51	0	0	0	9	0	0	2
TRINITY_DN379164_c0_g3_i1	219	AEH33783.1	Exodeoxyribonuclease VII small subunit	Vibrio anguillarum 775	Vibrio	0	0	0	0	0	0	0	0	0	0	0	0	0	0	0	0	0	0	0	0	0	0	0	0	0	0	0	11	14	0	0	0	0	0	0	0
TRINITY_DN388562_c0_g1_i1	237	AEH33908.1	Thioredoxin peroxidase	Vibrio anguillarum 775	Vibrio	0	0	0	0	0	0	0	0	0	0	0	9	0	0	0	0	0	0	0	0	0	0	0	0	0	0	0	0	8	0	5	6	5	0	0	0
TRINITY_DN388562_c0_g2_i1	237	AEH33908.1	Thioredoxin peroxidase	Vibrio anguillarum 775	Vibrio	0	0	0	0	0	0	0	0	0	0	0	5	0	0	0	0	0	0	0	0	0	0	0	0	0	0	0	0	6	0	0	0	11	0	0	0
TRINITY_DN499532_c1_g2_i1	277	AEH33908.1	Thioredoxin peroxidase	Vibrio anguillarum 775	Vibrio	0	0	0	0	0	0	0	0	0	0	0	0	0	0	0	0	0	0	0	0	0	0	0	0	0	0	0	11	10	0	0	5	0	0	0	0
TRINITY_DN477258_c2_g1_i1	394	AEH33930.1	Ribosome-associated factor Y	Vibrio anguillarum 775	Vibrio	0	0	0	0	0	0	0	0	0	11	37	17	0	0	0	0	2	1	0	0	0	0	0	0	0	0	0	71	67	55	3	32	6	0	3	18
TRINITY_DN58946_c0_g1_i1	243	AEH33931.1	Chorismate mutase	Vibrio anguillarum 775	Vibrio	0	0	0	0	0	0	0	0	0	4	0	0	0	0	0	0	0	0	0	0	0	0	0	0	0	0	0	5	4	0	0	0	0	0	0	0
TRINITY_DN492713_c0_g1_i1	263	AEH33957.1	SSU ribosomal protein S20P	Vibrio anguillarum 775	Vibrio	0	0	0	0	0	0	0	0	0	5	28	13	17	3	18	22	9	5	0	0	0	0	0	0	0	0	0	27	38	10	4	145	33	22	0	23
TRINITY_DN492713_c0_g10_i1	403	AEH33957.1	SSU ribosomal protein S20P	Vibrio anguillarum 775	Vibrio	24	28	0	0	0	0	25	22	0	19	1	3	2	6	6	1	4	0	0	21	0	0	0	0	0	0	0	0	7	13	0	21	14	0	3	0
TRINITY_DN492713_c0_g10_i2	246	AEH33957.1	SSU ribosomal protein S20P	Vibrio anguillarum 775	Vibrio	0	0	0	0	0	0	0	0	0	27	0	0	3	0	0	17	9	0	0	0	0	0	0	0	0	0	0	5	3	10	0	3	0	0	0	0
TRINITY_DN492713_c0_g10_i3	288	AEH33957.1	SSU ribosomal protein S20P	Vibrio anguillarum 775	Vibrio	0	0	0	0	0	0	0	0	0	0	2	0	2	0	0	0	0	0	0	0	0	0	0	0	0	0	0	29	16	18	0	0	24	0	0	0
TRINITY_DN492713_c0_g10_i4	364	AEH33957.1	SSU ribosomal protein S20P	Vibrio anguillarum 775	Vibrio	0	0	0	21	0	25	28	0	28	8	5	0	0	0	0	3	0	1	0	35	0	0	0	0	0	22	21	0	0	0	0	0	22	0	0	0
TRINITY_DN492713_c0_g10_i5	318	AEH33957.1	SSU ribosomal protein S20P	Vibrio anguillarum 775	Vibrio	0	0	0	24	24	29	0	28	16	12	2	0	6	0	3	3	0	3	0	13	0	0	0	0	0	0	0	41	22	40	0	4	22	0	0	0
TRINITY_DN492713_c0_g10_i6	263	AEH33957.1	SSU ribosomal protein S20P	Vibrio anguillarum 775	Vibrio	0	0	0	0	0	0	0	0	0	5	4	0	5	0	0	0	0	2	0	0	0	0	0	0	0	0	0	2	8	0	0	11	0	0	0	0
TRINITY_DN492713_c0_g11_i1	263	AEH33957.1	SSU ribosomal protein S20P	Vibrio anguillarum 775	Vibrio	0	0	0	0	0	0	0	0	19	9	4	0	9	3	0	2	41	20	0	0	0	0	0	0	0	0	0	25	14	0	0	37	10	0	0	0
TRINITY_DN492713_c0_g2_i1	263	AEH33957.1	SSU ribosomal protein S20P	Vibrio anguillarum 775	Vibrio	0	0	0	0	0	0	0	0	0	4	0	17	0	0	0	32	12	14	0	0	0	0	0	0	0	0	0	0	0	0	0	0	5	0	0	0
TRINITY_DN492713_c0_g3_i1	262	AEH33957.1	SSU ribosomal protein S20P	Vibrio anguillarum 775	Vibrio	0	0	0	0	0	0	0	0	0	20	28	0	0	0	0	0	9	0	0	0	0	0	0	0	0	0	0	0	0	0	0	0	2	0	0	0
TRINITY_DN492713_c0_g4_i1	262	AEH33957.1	SSU ribosomal protein S20P	Vibrio anguillarum 775	Vibrio	0	0	0	0	0	0	0	0	0	29	0	0	19	6	3	28	0	5	0	0	0	0	0	0	0	0	0	30	1	0	0	3	0	0	0	0
TRINITY_DN492713_c0_g5_i1	309	AEH33957.1	SSU ribosomal protein S20P	Vibrio anguillarum 775	Vibrio	0	0	0	0	0	0	0	0	0	2	2	0	0	0	0	0	0	0	0	0	0	0	0	0	0	0	0	0	19	21	0	0	14	4	0	0
TRINITY_DN492713_c0_g5_i2	310	AEH33957.1	SSU ribosomal protein S20P	Vibrio anguillarum 775	Vibrio	0	0	0	0	0	0	0	0	0	18	38	18	48	15	57	13	22	12	0	0	0	0	0	0	0	0	0	56	86	33	38	163	95	66	0	54
TRINITY_DN492713_c0_g6_i2	312	AEH33957.1	SSU ribosomal protein S20P	Vibrio anguillarum 775	Vibrio	0	0	0	48	25	0	0	29	64	7	10	0	2	0	3	2	7	1	49	0	0	0	0	0	25	26	50	19	41	0	3	0	10	0	4	0
TRINITY_DN492713_c0_g7_i1	210	AEH33957.1	SSU ribosomal protein S20P	Vibrio anguillarum 775	Vibrio	0	0	0	0	0	0	0	0	0	4	24	0	0	0	0	0	0	7	0	0	0	0	0	0	0	0	0	45	67	188	0	40	21	0	0	0
TRINITY_DN492713_c0_g8_i1	262	AEH33957.1	SSU ribosomal protein S20P	Vibrio anguillarum 775	Vibrio	0	0	0	0	0	0	0	0	115	2	0	0	14	9	0	8	15	11	0	0	0	0	0	0	0	0	0	9	14	10	0	26	19	52	0	0
TRINITY_DN492713_c0_g9_i1	263	AEH33957.1	SSU ribosomal protein S20P	Vibrio anguillarum 775	Vibrio	0	0	0	0	0	0	0	0	0	27	4	0	0	42	0	0	0	4	0	0	0	0	0	0	0	0	0	0	0	0	0	0	0	0	0	0
TRINITY_DN464465_c2_g1_i1	272	AEH34121.1	RecA	Vibrio anguillarum 775	Vibrio	0	0	0	0	0	0	0	0	0	0	0	0	0	0	0	0	0	0	0	0	0	0	0	0	0	0	0	0	5	0	0	0	9	0	0	0
TRINITY_DN334241_c0_g1_i1	343	AEH34180.1	Phage-related protein	Vibrio anguillarum 775	Vibrio	0	0	0	0	0	0	0	0	0	0	0	0	11	0	21	0	0	3	0	0	0	0	0	0	0	0	0	0	0	0	0	0	0	0	0	0
TRINITY_DN449946_c0_g1_i1	224	AEH34240.1	Glutathione synthetase	Vibrio anguillarum 775	Vibrio	0	0	0	0	0	0	0	0	0	0	0	0	0	0	0	0	0	0	0	0	0	0	0	0	0	0	0	0	1	0	0	0	14	0	0	0
TRINITY_DN502236_c2_g2_i2	260	AEH34274.1	Immunogenic protein	Vibrio anguillarum 775	Vibrio	0	0	0	0	0	0	0	0	0	2	0	0	0	0	3	2	0	0	0	0	0	0	0	0	0	0	0	23	20	39	0	0	0	0	48	24
TRINITY_DN423190_c0_g1_i1	253	AEH34345.1	Glucose-6-phosphate isomerase	Vibrio anguillarum 775	Vibrio	0	0	0	0	0	0	0	0	0	0	0	0	0	0	0	0	0	0	0	0	0	0	0	0	0	0	0	2	13	0	0	0	0	0	0	0
TRINITY_DN423190_c0_g2_i1	217	AEH34345.1	Glucose-6-phosphate isomerase	Vibrio anguillarum 775	Vibrio	0	0	0	0	0	0	0	0	0	0	14	0	0	0	0	0	0	4	0	0	0	0	0	0	0	0	0	0	17	0	0	0	0	0	0	0
TRINITY_DN423190_c0_g2_i2	215	AEH34345.1	Glucose-6-phosphate isomerase	Vibrio anguillarum 775	Vibrio	0	52	0	0	0	0	0	0	0	0	2	0	0	0	0	0	4	0	0	0	0	0	0	0	0	0	0	3	7	0	0	0	0	0	0	0
TRINITY_DN549422_c0_g1_i1	325	AEH34345.1	Glucose-6-phosphate isomerase	Vibrio anguillarum 775	Vibrio	0	0	0	0	0	0	0	0	0	0	0	0	0	0	0	0	0	0	0	0	0	0	0	0	0	0	0	15	1	0	16	0	0	0	0	0
TRINITY_DN471647_c1_g1_i1	238	AEH34393.1	LSU ribosomal protein L11P	Vibrio anguillarum 775	Vibrio	41	94	0	31	0	39	0	0	63	10	4	18	3	3	3	4	6	4	0	18	0	36	0	43	0	34	0	53	52	80	0	9	13	5	0	0
TRINITY_DN625028_c0_g1_i1	258	AEH34412.1	Deoxyguanosinetriphosphate triphosphohydrolase	Vibrio anguillarum 775	Vibrio	0	0	0	0	0	0	0	0	0	0	0	0	0	0	0	0	0	0	0	0	0	0	0	0	0	0	0	0	0	0	54	0	0	0	0	0
TRINITY_DN784357_c0_g1_i1	244	AEH34518.1	Anaerobic ribonucleoside-triphosphate reductase	Vibrio anguillarum 775	Vibrio	0	0	0	0	0	0	0	0	0	0	0	0	0	0	0	0	0	0	0	0	0	0	0	0	0	0	0	0	7	0	0	0	0	0	0	0
TRINITY_DN383538_c0_g1_i1	341	AEH34698.1	Cold shock protein	Vibrio anguillarum 775	Vibrio	0	0	0	0	0	0	0	0	0	0	17	0	0	0	0	0	7	0	0	0	0	0	0	0	0	0	0	45	25	0	0	0	42	0	0	0
TRINITY_DN383538_c0_g1_i2	331	AEH34698.1	Cold shock protein	Vibrio anguillarum 775	Vibrio	0	0	0	0	0	0	0	0	0	0	11	0	11	0	0	9	2	0	0	0	0	0	0	0	0	0	0	36	18	0	0	0	19	0	0	0
TRINITY_DN441773_c0_g1_i1	264	AEH34698.1	Cold shock protein	Vibrio anguillarum 775	Vibrio	0	0	0	0	0	0	0	0	0	0	0	8	2	0	6	0	0	0	0	0	0	0	0	0	0	0	0	18	46	0	24	108	19	17	0	13
TRINITY_DN270176_c0_g1_i1	365	AEH35224.1	LSU ribosomal protein L35P	Vibrio anguillarum 775	Vibrio	0	0	0	0	0	0	0	0	0	1	0	0	0	0	0	0	0	0	0	0	0	0	0	0	0	0	0	52	77	0	0	0	0	0	0	0
TRINITY_DN487040_c1_g7_i1	215	AEH35224.1	LSU ribosomal protein L35P	Vibrio anguillarum 775	Vibrio	0	0	0	0	0	0	0	0	0	0	0	0	0	0	0	0	0	0	0	0	0	0	0	0	0	0	0	0	2	0	0	0	9	0	0	0
TRINITY_DN507739_c2_g7_i1	202	AEH35224.1	LSU ribosomal protein L35P	Vibrio anguillarum 775	Vibrio	0	0	0	37	0	0	0	0	25	12	0	0	9	0	0	13	0	14	0	21	0	0	0	0	39	40	0	18	44	120	69	41	3	6	6	0
TRINITY_DN657216_c0_g1_i1	307	AEH35231.1	Methyltransferase	Vibrio anguillarum 775	Vibrio	0	0	0	0	0	0	0	0	0	0	0	0	0	0	0	0	0	0	0	0	0	0	0	0	0	0	0	0	10	0	0	0	0	0	0	0
TRINITY_DN438293_c0_g1_i1	315	AET27012.1	ATP-dependent protease La	Vibrio cholerae O1 str. 2010EL-1786	Vibrio	0	0	0	0	0	0	0	0	0	1	0	0	0	0	3	0	0	0	0	0	0	0	0	0	0	0	0	23	25	16	0	0	10	0	0	0
TRINITY_DN438293_c0_g2_i1	250	AET27012.1	ATP-dependent protease La	Vibrio cholerae O1 str. 2010EL-1786	Vibrio	0	0	0	0	0	0	0	0	0	0	0	0	5	0	0	0	0	2	0	0	0	0	0	0	0	0	0	0	0	0	0	0	20	0	0	0
TRINITY_DN438293_c0_g3_i1	315	AET27012.1	ATP-dependent protease La	Vibrio cholerae O1 str. 2010EL-1786	Vibrio	0	0	0	0	0	0	0	0	0	3	0	0	0	0	0	2	0	1	0	0	0	0	0	0	0	0	0	21	4	0	0	0	12	0	0	0
TRINITY_DN464225_c0_g1_i1	427	AET27012.1	ATP-dependent protease La	Vibrio cholerae O1 str. 2010EL-1786	Vibrio	0	0	0	0	0	0	0	0	0	0	0	0	0	9	0	0	2	0	0	0	0	0	0	0	0	0	0	3	4	0	0	0	0	0	0	0
TRINITY_DN464225_c0_g2_i1	427	AET27012.1	ATP-dependent protease La	Vibrio cholerae O1 str. 2010EL-1786	Vibrio	0	0	0	0	0	0	0	0	0	0	1	0	0	0	0	0	2	0	0	0	0	0	0	0	0	0	0	1	5	0	0	0	0	0	0	0
TRINITY_DN464225_c0_g3_i1	426	AET27012.1	ATP-dependent protease La	Vibrio cholerae O1 str. 2010EL-1786	Vibrio	0	0	0	0	0	0	0	0	0	0	0	0	0	0	0	0	0	0	0	0	0	0	0	0	0	0	0	8	0	0	3	0	0	0	0	0
TRINITY_DN406741_c0_g2_i1	205	AEX20729.1	mannose-1-phosphate guanylyltransferase	Vibrio sp. EJY3	Vibrio	0	0	0	0	0	0	0	0	0	0	5	0	0	0	0	0	0	0	0	0	0	0	0	0	0	0	0	0	8	0	0	0	0	0	0	0
TRINITY_DN811647_c0_g1_i1	214	AEX21525.1	hypothetical protein VEJY3_05145	Vibrio sp. EJY3	Vibrio	0	0	0	0	0	0	0	0	0	0	0	0	0	0	0	0	0	0	0	0	0	0	0	0	0	0	0	0	3	0	0	0	0	0	0	0
TRINITY_DN625955_c0_g1_i1	202	AEX21891.1	molecular chaperone DnaK	Vibrio sp. EJY3	Vibrio	0	0	0	0	0	0	0	0	0	0	0	0	0	0	0	0	0	0	0	0	0	0	0	0	0	0	0	0	6	0	0	0	0	0	0	0
TRINITY_DN751210_c0_g1_i1	250	AEX22661.1	regulatory protein LuxO	Vibrio sp. EJY3	Vibrio	0	0	0	0	0	0	0	0	0	4	0	0	0	0	0	0	0	0	0	0	0	0	0	0	0	0	0	0	5	0	0	3	0	0	0	0
TRINITY_DN468064_c2_g1_i1	226	AEX26261.1	ATP synthase alpha subunit, partial	Arcobacter cryaerophilus	Arcobacter	0	0	0	0	0	0	0	0	0	19	44	0	0	10	4	23	20	10	0	0	0	0	0	0	0	0	0	5	9	17	0	0	3	0	10	12
TRINITY_DN468064_c2_g2_i1	225	AEX26261.1	ATP synthase alpha subunit, partial	Arcobacter cryaerophilus	Arcobacter	0	0	0	0	0	0	0	0	0	4	22	5	3	7	14	12	7	29	0	0	0	0	0	0	0	0	0	3	1	6	0	0	3	0	0	0
TRINITY_DN658858_c0_g1_i1	255	AFV92972.1	glucose-1-phosphate thymidylyltransferase	Vibrio parahaemolyticus	Vibrio	0	0	0	0	0	0	0	0	0	0	0	0	0	0	0	0	0	0	0	0	0	0	0	0	0	0	0	0	5	0	0	0	0	0	0	0
TRINITY_DN700891_c0_g1_i1	206	AFV92974.1	AMP-dependent synthetase and ligase	Vibrio parahaemolyticus	Vibrio	0	0	0	0	0	0	0	0	0	5	0	0	0	0	0	0	30	0	0	0	0	0	0	0	0	0	0	0	0	0	0	0	0	0	0	0
TRINITY_DN14350_c0_g1_i1	275	AFV92975.1	3-oxoacyl-acyl-carrier-protein] synthase	Vibrio parahaemolyticus	Vibrio	0	0	0	0	0	0	0	0	0	17	4	0	0	0	6	21	8	0	0	0	0	0	0	0	0	0	0	0	0	0	0	0	0	0	0	0
TRINITY_DN700631_c0_g1_i1	258	AFV92975.1	3-oxoacyl-acyl-carrier-protein] synthase	Vibrio parahaemolyticus	Vibrio	0	0	0	0	0	0	0	0	0	0	0	0	0	0	0	8	0	0	0	0	0	0	0	0	0	0	0	0	0	0	0	0	0	0	0	0
TRINITY_DN523348_c0_g1_i1	231	AGB11183.1	tRNA dihydrouridine synthase B	Vibrio parahaemolyticus BB22OP	Vibrio	0	0	0	0	0	0	0	0	0	4	0	0	0	0	0	9	0	4	0	0	0	0	0	0	0	0	0	0	1	0	0	0	0	0	0	0
TRINITY_DN495578_c2_g1_i3	359	AGQ92096.1	50S ribosomal protein L35	Vibrio parahaemolyticus O1:Kuk str. FDA_R31	Vibrio	0	0	0	0	0	0	0	0	0	14	26	0	0	0	0	3	0	0	0	0	0	0	0	0	0	0	0	22	37	0	0	6	9	0	0	27
TRINITY_DN493211_c1_g1_i6	486	AGT62479.1	glyceraldehyde-3-phosphate dehydrogenase A, partial	Vibrio crosai	Vibrio	0	0	0	0	0	0	0	0	0	59	37	2	9	5	5	2	0	9	0	0	0	0	0	0	0	0	0	39	63	0	0	17	42	0	0	7
TRINITY_DN466044_c0_g2_i1	451	AGU57069.1	6,7-dimethyl-8-ribityllumazine synthase	Vibrio anguillarum M3	Vibrio	0	0	0	0	17	21	0	0	0	0	1	0	1	4	2	1	0	1	0	9	0	0	0	0	17	0	17	1	4	0	0	2	1	0	5	2
TRINITY_DN466044_c0_g2_i5	528	AGU57069.1	6,7-dimethyl-8-ribityllumazine synthase	Vibrio anguillarum M3	Vibrio	0	0	0	0	0	0	0	0	0	10	0	0	0	0	0	0	0	2	0	0	0	0	0	0	0	0	0	0	2	2	0	0	0	0	9	0
TRINITY_DN517380_c0_g1_i1	306	AGU96671.1	hypothetical protein M892_10520	Vibrio campbellii ATCC BAA-1116	Vibrio	0	37	0	0	25	0	0	0	16	0	0	0	2	0	0	0	0	0	50	0	0	0	0	0	0	0	0	2	5	0	0	2	0	0	4	0
TRINITY_DN273072_c0_g1_i1	253	AGU96700.1	hypothetical protein M892_11400	Vibrio campbellii ATCC BAA-1116	Vibrio	0	0	0	0	0	0	0	0	0	0	0	0	0	0	0	0	0	0	0	0	0	0	0	0	0	0	0	7	15	0	0	0	2	0	0	0
TRINITY_DN96287_c0_g1_i1	272	AGU96700.1	hypothetical protein M892_11400	Vibrio campbellii ATCC BAA-1116	Vibrio	0	0	0	0	0	0	0	0	0	48	15	0	0	0	0	0	11	7	0	0	0	0	0	0	0	0	0	9	0	0	0	0	0	0	0	0
TRINITY_DN651072_c0_g1_i1	335	AGU96726.1	RNA-directed DNA polymerase	Vibrio campbellii ATCC BAA-1116	Vibrio	0	0	0	0	0	0	0	0	0	0	0	0	0	0	0	0	0	0	0	0	0	0	0	0	0	0	0	0	9	0	0	0	4	0	0	0
TRINITY_DN397072_c0_g1_i1	744	AGU97737.1	peptidase M20	Vibrio campbellii ATCC BAA-1116	Vibrio	0	0	0	0	0	0	0	0	0	0	4	0	0	0	0	1	0	0	0	0	0	0	0	0	0	0	0	2	4	0	0	0	0	0	0	0
TRINITY_DN492777_c4_g4_i5	260	AHJ89075.1	ATP synthase A subunit, partial	Vibrio sp. Vi_59a	Vibrio	0	0	0	0	0	0	0	0	0	7	10	0	2	0	0	2	0	2	0	0	0	0	0	0	0	0	0	2	21	0	8	19	19	0	0	0
TRINITY_DN294785_c0_g1_i1	286	AHX39843.1	cold shock protein CspE	Pseudoalteromonas luteoviolacea	Pseudoalteromonas	0	0	0	0	0	0	0	0	0	0	0	0	0	0	0	0	0	0	0	0	0	0	0	0	0	0	0	0	0	0	0	41	0	0	0	96
TRINITY_DN423288_c0_g2_i1	232	AIB54662.1	RNA polymerase beta subunit, partial	Vibrio parahaemolyticus	Vibrio	0	0	0	0	0	0	0	0	0	0	0	14	3	0	3	4	0	2	0	0	0	0	0	0	0	0	0	0	1	0	0	0	5	0	0	0
TRINITY_DN388549_c0_g1_i1	255	AIL69393.1	oxidoreductase	Vibrio vulnificus	Vibrio	0	0	0	0	0	0	0	0	0	0	0	0	0	0	0	0	0	0	0	0	0	0	0	0	0	0	0	0	5	0	0	0	17	0	0	0
TRINITY_DN405677_c0_g3_i1	216	AIL69645.1	hypothetical protein VV93_v1c05480	Vibrio vulnificus	Vibrio	0	52	71	0	0	0	141	84	23	632	886	1023	584	519	352	475	632	295	71	19	0	0	0	0	0	74	36	1193	2351	707	302	144	784	570	26	1004
TRINITY_DN718130_c0_g1_i1	351	AIL69788.1	queuine tRNA-ribosyltransferase	Vibrio vulnificus	Vibrio	0	0	0	0	0	0	0	0	0	0	0	13	0	18	0	0	4	0	0	0	0	0	0	0	0	0	0	17	3	18	0	0	0	0	0	0
TRINITY_DN416909_c2_g1_i1	246	AIL70365.1	cysteinyl-tRNA synthetase	Vibrio vulnificus	Vibrio	0	0	0	0	0	0	0	0	0	2	0	0	0	0	0	0	0	0	0	0	0	0	0	0	0	0	0	5	11	0	0	0	8	0	0	0
TRINITY_DN439607_c1_g1_i1	241	AIL70365.1	cysteinyl-tRNA synthetase	Vibrio vulnificus	Vibrio	0	47	0	0	0	0	0	0	0	17	0	0	0	0	3	0	0	0	0	0	0	0	0	0	0	0	0	0	19	0	0	0	10	0	0	0
TRINITY_DN439607_c1_g2_i1	237	AIL70365.1	cysteinyl-tRNA synthetase	Vibrio vulnificus	Vibrio	0	0	0	0	0	0	0	0	0	0	6	0	0	3	0	9	13	0	0	0	0	0	0	0	0	0	0	0	0	0	0	0	0	0	0	0
TRINITY_DN676955_c0_g1_i1	239	AIL70365.1	cysteinyl-tRNA synthetase	Vibrio vulnificus	Vibrio	0	0	0	0	0	0	0	0	0	0	0	0	0	0	0	0	0	0	0	0	0	0	0	0	0	0	0	0	6	0	0	0	8	0	0	0
TRINITY_DN459841_c0_g1_i1	490	AIL71924.1	3-dehydroquinate dehydratase	Vibrio vulnificus	Vibrio	0	0	0	0	0	0	0	0	0	31	14	0	0	0	2	4	6	0	0	0	0	0	0	0	0	0	0	6	10	0	0	0	0	0	0	0
TRINITY_DN751704_c0_g1_i1	269	AIP92400.1	hypothetical protein ICEVflInd1_042	Vibrio fluvialis	Vibrio	0	0	0	0	0	0	0	0	0	0	0	0	14	0	0	2	0	0	0	0	0	0	0	0	0	0	0	0	0	0	0	0	0	0	0	0
TRINITY_DN702948_c0_g1_i1	222	AIV07021.1	membrane protein	Vibrio harveyi	Vibrio	0	0	0	0	0	0	0	0	0	0	0	0	0	0	0	0	0	0	0	0	0	0	0	0	0	0	0	0	0	0	0	25	0	0	0	0
TRINITY_DN22876_c0_g1_i1	275	AIW13230.1	preprotein translocase subunit SecD	Vibrio tubiashii ATCC 19109	Vibrio	0	0	0	0	0	0	0	0	0	0	7	0	7	0	0	0	0	0	0	0	0	0	0	0	0	0	0	0	0	5	16	5	0	0	0	0
TRINITY_DN664982_c0_g1_i1	311	AIW13480.1	ATPase AAA	Vibrio tubiashii ATCC 19109	Vibrio	0	0	0	0	0	0	0	0	0	0	0	0	0	0	0	0	0	0	0	13	0	0	0	0	0	0	0	4	0	4	0	0	0	0	0	0
TRINITY_DN454676_c0_g1_i1	207	AIW13819.1	hypothetical protein IX91_06350	Vibrio tubiashii ATCC 19109	Vibrio	0	0	0	0	0	0	0	0	0	0	10	0	0	0	0	0	0	0	0	0	0	0	0	0	0	0	0	0	0	0	0	0	12	0	0	0
TRINITY_DN454676_c0_g1_i2	339	AIW13819.1	hypothetical protein IX91_06350	Vibrio tubiashii ATCC 19109	Vibrio	0	0	0	0	0	0	0	0	0	0	0	0	0	0	0	0	0	0	0	0	0	0	0	0	0	0	0	11	8	4	0	0	4	0	0	3
TRINITY_DN454676_c0_g1_i3	207	AIW13819.1	hypothetical protein IX91_06350	Vibrio tubiashii ATCC 19109	Vibrio	0	0	0	0	0	0	0	0	0	0	0	0	0	0	0	0	0	0	0	0	0	0	0	0	0	0	0	12	1	0	0	0	0	0	0	85
TRINITY_DN284879_c0_g1_i1	313	AIW14004.1	hypothetical protein IX91_07290	Vibrio tubiashii ATCC 19109	Vibrio	0	0	0	0	0	0	0	0	0	0	6	0	0	0	0	0	0	0	0	0	0	0	0	0	0	0	0	6	0	0	0	0	0	0	0	51
TRINITY_DN284879_c0_g2_i1	327	AIW14004.1	hypothetical protein IX91_07290	Vibrio tubiashii ATCC 19109	Vibrio	0	0	0	0	0	0	0	0	0	0	0	0	0	0	0	0	0	0	0	0	0	0	0	0	0	0	0	7	0	0	0	0	0	0	0	0
TRINITY_DN593746_c0_g1_i1	262	AIW14004.1	hypothetical protein IX91_07290	Vibrio tubiashii ATCC 19109	Vibrio	0	0	0	0	0	0	0	0	0	0	0	0	0	0	0	0	0	0	0	0	0	0	0	0	0	0	0	14	0	0	0	0	0	0	0	0
TRINITY_DN784250_c0_g1_i1	202	AIW14004.1	hypothetical protein IX91_07290	Vibrio tubiashii ATCC 19109	Vibrio	0	0	0	0	0	0	0	0	0	0	0	0	0	0	0	0	0	0	0	0	0	0	0	0	0	0	0	0	10	0	0	0	0	0	0	0
TRINITY_DN308853_c0_g1_i1	240	AIW14328.1	membrane protein	Vibrio tubiashii ATCC 19109	Vibrio	0	0	0	0	0	0	0	0	0	0	0	0	0	0	0	0	0	0	0	0	0	0	0	0	0	0	0	0	7	0	0	0	0	0	0	0
TRINITY_DN281110_c0_g1_i1	329	AIW14783.1	copper-transporting ATPase	Vibrio tubiashii ATCC 19109	Vibrio	0	0	0	0	0	0	0	0	0	0	0	0	0	0	0	0	0	0	0	0	0	0	0	0	0	0	0	0	0	0	0	8	0	28	3	0
TRINITY_DN299648_c0_g1_i1	226	AIW14966.1	UDP-N-acetylmuramoylalanyl-D-glutamate--2,6-diaminopimelate ligase	Vibrio tubiashii ATCC 19109	Vibrio	0	0	0	0	0	0	0	0	0	0	0	0	0	0	0	0	0	0	0	0	0	0	0	0	0	0	0	0	0	34	0	0	0	0	0	0
TRINITY_DN299648_c0_g2_i1	225	AIW14966.1	UDP-N-acetylmuramoylalanyl-D-glutamate--2,6-diaminopimelate ligase	Vibrio tubiashii ATCC 19109	Vibrio	0	0	0	0	0	0	0	0	0	0	0	0	0	0	0	0	0	0	0	0	0	0	0	0	0	0	0	0	0	23	0	0	0	0	0	0
TRINITY_DN750034_c0_g1_i1	289	AIW14971.1	penicillin-binding protein	Vibrio tubiashii ATCC 19109	Vibrio	0	0	0	0	0	0	0	0	0	0	0	0	0	0	0	0	0	0	0	0	0	0	0	0	0	0	0	25	0	4	0	0	0	0	0	0
TRINITY_DN408449_c0_g1_i1	402	AIW15093.1	hypothetical protein IX91_13115	Vibrio tubiashii ATCC 19109	Vibrio	0	0	0	0	0	0	0	0	0	10	15	0	0	0	0	0	0	5	0	0	0	0	0	0	0	0	0	0	4	13	0	0	0	0	0	22
TRINITY_DN408449_c0_g1_i2	233	AIW15093.1	hypothetical protein IX91_13115	Vibrio tubiashii ATCC 19109	Vibrio	0	0	0	0	0	0	0	0	0	0	2	0	0	0	0	0	0	0	0	0	0	0	0	0	0	0	0	0	4	0	0	0	0	0	0	0
TRINITY_DN648593_c0_g1_i1	268	AIW15560.1	LysR family transcriptional regulator	Vibrio tubiashii ATCC 19109	Vibrio	0	0	0	0	0	0	0	0	0	0	0	0	0	0	18	0	0	0	0	0	0	0	0	0	0	0	0	0	0	0	0	0	0	0	0	0
TRINITY_DN112220_c0_g1_i1	271	AIW16163.1	capsular biosynthesis protein	Vibrio tubiashii ATCC 19109	Vibrio	0	0	0	0	0	0	0	0	0	0	2	0	2	0	0	2	0	0	0	0	0	0	0	0	0	0	0	0	7	23	0	0	0	0	0	0
TRINITY_DN800210_c0_g1_i1	400	AIW17138.1	ABC transporter substrate-binding protein (plasmid)	Vibrio tubiashii ATCC 19109	Vibrio	0	0	0	0	0	0	0	0	0	0	0	0	0	0	0	3	0	0	0	0	0	0	0	0	0	0	0	3	4	0	0	0	0	0	0	0
TRINITY_DN149877_c0_g1_i1	249	AIW17220.1	LysR family transcriptional regulator (plasmid)	Vibrio tubiashii ATCC 19109	Vibrio	0	0	0	0	0	0	0	0	0	0	0	0	0	0	0	0	0	0	0	0	0	0	0	0	0	0	0	5	2	0	0	0	0	0	0	0
TRINITY_DN480460_c0_g2_i1	561	AIW22201.1	chemotaxis protein	Vibrio coralliilyticus	Vibrio	0	0	0	0	0	0	0	0	0	9	6	0	8	0	0	1	1	3	0	0	0	0	0	0	0	0	0	1	0	0	0	0	0	0	0	0
TRINITY_DN480460_c0_g5_i1	318	AIW22201.1	chemotaxis protein	Vibrio coralliilyticus	Vibrio	0	0	0	0	0	0	0	0	0	1	0	0	4	0	0	0	0	1	0	0	0	0	0	0	0	0	0	0	0	0	0	0	0	0	0	0
TRINITY_DN471552_c0_g1_i1	987	AIY26248.1	putative dipeptide ABC transporter, periplasmic binding protein	Vibrio aestuarianus	Vibrio	0	0	0	0	0	0	0	0	0	2	1	0	0	0	0	0	0	0	0	0	0	0	0	0	0	0	0	10	14	4	1	0	1	28	0	0
TRINITY_DN545933_c0_g1_i1	239	AIY26258.1	putative outer membrane protein	Vibrio aestuarianus	Vibrio	0	0	0	0	0	0	0	0	0	0	0	0	0	0	0	0	0	0	0	0	0	0	0	0	0	0	0	0	0	0	0	12	0	0	0	0
TRINITY_DN50853_c0_g1_i1	255	AIY26271.1	L amino-acid ABC transporter subunit	Vibrio aestuarianus	Vibrio	0	0	0	0	0	0	0	0	0	0	0	0	0	0	0	2	0	0	0	0	0	0	0	0	0	0	0	0	0	0	17	0	29	0	0	0
TRINITY_DN125463_c0_g1_i1	299	AIY64649.1	tRNA dimethylallyltransferase	Pseudoalteromonas piratica	Pseudoalteromonas	0	0	0	0	0	0	0	0	0	30	22	0	12	0	0	7	10	3	0	0	0	0	0	0	0	0	0	28	22	0	0	0	0	0	0	0
TRINITY_DN125463_c0_g2_i1	299	AIY64649.1	tRNA dimethylallyltransferase	Pseudoalteromonas piratica	Pseudoalteromonas	0	0	0	0	0	0	0	0	0	3	5	0	0	0	0	0	8	0	0	0	0	0	0	0	0	0	0	0	5	0	0	0	0	0	0	0
TRINITY_DN512445_c0_g1_i1	202	AIY65905.1	zinc metallopeptidase RseP	Pseudoalteromonas piratica	Pseudoalteromonas	0	0	0	0	0	0	0	0	0	0	0	0	0	0	0	0	0	0	0	0	0	0	0	0	0	0	0	0	0	0	0	14	0	0	0	0
TRINITY_DN694354_c0_g1_i1	264	AIY66255.1	hypothetical protein OM33_02145	Pseudoalteromonas piratica	Pseudoalteromonas	0	0	0	0	0	0	0	0	0	0	0	0	0	0	0	12	0	0	0	0	0	0	0	0	0	0	0	0	0	0	0	0	0	0	0	0
TRINITY_DN558710_c0_g1_i1	219	AIY66360.1	BNR/Asp-box repeat protein	Pseudoalteromonas piratica	Pseudoalteromonas	0	0	0	0	0	0	0	0	0	0	0	0	0	0	0	0	0	0	0	0	0	0	0	0	0	0	0	0	0	0	20	0	0	0	0	0
TRINITY_DN743803_c0_g1_i1	213	AIY66641.1	tryptophan halogenase	Pseudoalteromonas piratica	Pseudoalteromonas	0	0	0	0	0	0	0	0	0	0	0	0	0	0	0	0	0	0	0	0	0	0	0	0	0	0	0	0	0	0	0	7	0	0	0	0
TRINITY_DN743803_c0_g2_i1	232	AIY66641.1	tryptophan halogenase	Pseudoalteromonas piratica	Pseudoalteromonas	0	0	0	0	0	0	0	0	0	0	0	0	0	0	0	0	0	0	0	0	0	0	0	0	0	0	0	0	0	0	0	6	0	0	0	0
TRINITY_DN495512_c0_g1_i1	237	AIY66929.1	aconitate hydratase	Pseudoalteromonas piratica	Pseudoalteromonas	0	0	0	0	0	0	0	0	0	0	23	0	3	0	7	0	6	0	0	0	0	0	0	0	0	0	0	0	1	0	0	0	0	0	0	7
TRINITY_DN495512_c1_g6_i1	215	AIY66929.1	aconitate hydratase	Pseudoalteromonas piratica	Pseudoalteromonas	0	0	0	35	0	0	0	0	23	0	2	5	3	4	4	0	21	0	0	0	0	0	0	0	0	0	0	0	0	0	0	13	3	21	0	8
TRINITY_DN495512_c1_g8_i1	205	AIY66929.1	aconitate hydratase	Pseudoalteromonas piratica	Pseudoalteromonas	0	0	0	0	0	0	0	0	0	0	0	0	12	0	0	8	4	11	0	0	0	0	0	0	0	0	0	0	0	0	68	0	6	0	0	0
TRINITY_DN500922_c2_g1_i2	227	AIY66929.1	aconitate hydratase	Pseudoalteromonas piratica	Pseudoalteromonas	0	0	0	0	0	0	0	0	0	4	4	0	0	0	0	0	0	8	0	0	0	0	0	0	0	0	0	3	1	0	0	0	0	0	0	0
TRINITY_DN500922_c2_g1_i3	437	AIY66929.1	aconitate hydratase	Pseudoalteromonas piratica	Pseudoalteromonas	0	0	0	0	0	0	0	0	0	28	0	5	1	2	2	5	2	9	0	0	0	0	0	0	0	0	0	16	5	6	7	6	14	0	3	0
TRINITY_DN500922_c2_g1_i4	205	AIY66929.1	aconitate hydratase	Pseudoalteromonas piratica	Pseudoalteromonas	48	0	0	0	37	0	0	0	24	2	2	0	0	0	24	5	4	0	0	0	0	0	0	0	38	0	0	0	1	6	0	7	9	0	0	0
TRINITY_DN500922_c2_g1_i5	687	AIY66929.1	aconitate hydratase	Pseudoalteromonas piratica	Pseudoalteromonas	0	0	0	0	0	0	0	0	0	2	7	0	3	0	1	18	1	10	0	0	0	0	0	0	0	0	0	1	2	0	0	0	0	7	7	0
TRINITY_DN500922_c2_g1_i7	380	AIY66929.1	aconitate hydratase	Pseudoalteromonas piratica	Pseudoalteromonas	0	0	0	0	0	0	0	0	0	20	0	9	0	2	0	3	0	1	0	0	0	0	0	0	0	0	0	5	2	0	31	11	2	0	3	2
TRINITY_DN655764_c0_g1_i1	230	AIY66929.1	aconitate hydratase	Pseudoalteromonas piratica	Pseudoalteromonas	0	0	0	0	0	0	0	0	0	0	13	19	3	0	0	5	0	0	0	0	0	0	0	0	0	0	0	0	3	0	0	0	0	0	0	0
TRINITY_DN784796_c0_g1_i1	219	AIY67652.1	hypothetical protein OM33_16175	Pseudoalteromonas piratica	Pseudoalteromonas	0	0	0	0	0	0	0	0	0	0	0	0	17	0	0	0	0	0	0	0	0	0	0	0	0	0	0	0	0	0	0	0	0	0	0	0
TRINITY_DN718505_c0_g1_i1	233	AKN35723.1	hypothetical protein	Vibrio genomosp. F6	Vibrio	0	0	0	0	0	0	0	0	0	0	0	0	0	0	0	0	0	0	0	0	0	0	0	0	0	0	0	0	0	0	0	0	24	0	0	0
TRINITY_DN230300_c0_g1_i1	221	AKN36302.1	Mobile element protein	Vibrio tasmaniensis	Vibrio	0	0	0	0	0	0	0	0	0	0	2	0	0	0	0	0	3	0	0	0	0	0	0	0	0	0	0	27	0	0	0	0	3	0	0	0
TRINITY_DN401576_c0_g1_i1	312	AKN36472.1	hypothetical protein	Vibrio tasmaniensis	Vibrio	0	0	0	0	0	0	0	0	0	19	27	0	10	5	0	13	17	0	0	0	0	0	0	0	0	0	0	0	10	0	0	7	0	0	0	0
TRINITY_DN161251_c0_g1_i1	298	AKN36718.1	hypothetical protein	Vibrio sp. FF_371	Vibrio	0	0	0	0	0	0	0	0	0	5	0	0	0	0	3	2	0	2	0	0	0	0	0	0	0	0	0	0	0	0	0	0	0	0	0	0
TRINITY_DN161251_c0_g2_i1	298	AKN36718.1	hypothetical protein	Vibrio sp. FF_371	Vibrio	0	0	0	0	0	0	0	0	0	5	10	0	8	0	0	2	3	0	0	0	0	0	0	0	0	0	0	0	0	0	0	0	0	0	0	0
TRINITY_DN786158_c0_g1_i1	233	AKN36931.1	hypothetical protein	Vibrio genomosp. F6	Vibrio	0	0	0	0	0	0	0	0	0	0	0	0	0	0	0	0	0	0	0	0	0	0	0	0	0	0	0	0	4	0	0	0	0	0	0	0
TRINITY_DN717157_c0_g1_i1	202	AKN37504.1	Methyl-accepting chemotaxis protein	Vibrio splendidus	Vibrio	0	0	0	0	0	0	0	0	0	0	0	0	6	4	0	0	0	0	0	0	0	0	0	0	0	0	0	0	0	0	0	0	0	0	0	0
TRINITY_DN667713_c0_g1_i1	221	AKN37620.1	putative RTX	Vibrio sp. FF_482	Vibrio	0	0	0	0	0	0	0	0	0	0	0	0	0	0	0	0	0	0	0	0	0	0	0	0	0	0	0	16	0	0	0	0	0	0	0	0
TRINITY_DN134820_c0_g1_i1	227	AKN37631.1	Epoxide hydrolase	Vibrio sp. FF_482	Vibrio	0	0	0	0	0	0	0	0	0	0	0	0	0	0	0	0	0	0	0	0	0	0	0	0	0	0	0	0	6	39	0	0	6	0	0	0
TRINITY_DN95241_c0_g1_i1	255	AKN37854.1	hypothetical protein	Vibrio sp. FF_482	Vibrio	0	0	0	0	0	0	0	0	0	5	0	0	0	0	0	0	0	0	0	0	0	0	0	0	0	0	0	0	8	5	0	0	0	0	0	0
TRINITY_DN487363_c0_g1_i1	624	AKN37862.1	hypothetical protein	Vibrio sp. FF_482	Vibrio	0	0	0	0	0	0	0	0	0	4	5	0	0	0	1	0	1	7	0	0	0	0	0	0	0	0	0	10	23	47	0	0	4	0	0	0
TRINITY_DN487363_c0_g1_i2	576	AKN37862.1	hypothetical protein	Vibrio sp. FF_482	Vibrio	0	0	0	0	0	0	0	0	0	4	5	0	0	0	1	0	0	2	0	0	0	0	0	0	0	0	0	2	10	29	0	0	0	0	0	0
TRINITY_DN444718_c1_g2_i1	1088	AKN37863.1	Aldehyde dehydrogenase	Vibrio sp. FF_482	Vibrio	0	0	0	0	0	0	0	0	0	7	0	0	0	0	0	0	0	4	0	0	0	0	0	0	0	0	0	2	6	22	0	4	0	0	8	15
TRINITY_DN284303_c0_g1_i1	271	AKN37867.1	sensory box (GGDEF/EAL domain) regulatory protein	Vibrio sp. FF_482	Vibrio	0	0	0	0	0	0	0	0	0	0	0	0	0	0	0	0	0	0	0	0	0	0	0	0	0	0	0	0	5	0	0	18	0	0	0	0
TRINITY_DN185172_c0_g1_i1	225	AKN37872.1	transcriptional regulator, AraC family	Vibrio sp. FF_482	Vibrio	0	0	0	0	0	0	0	0	0	0	0	0	0	0	0	0	0	0	0	0	0	0	0	0	0	0	0	19	0	0	0	0	0	0	0	0
TRINITY_DN635999_c0_g1_i1	272	AKN37873.1	hypothetical protein	Vibrio sp. FF_482	Vibrio	0	0	0	0	0	0	0	0	0	0	0	0	0	0	0	0	0	0	0	0	0	0	0	0	0	0	0	0	0	14	0	0	0	0	0	0
TRINITY_DN387613_c0_g1_i1	409	AKN37877.1	hypothetical protein	Vibrio sp. FF_482	Vibrio	0	0	0	0	0	0	0	0	0	0	0	0	0	0	0	0	0	0	0	0	0	0	0	0	0	0	0	0	2	9	0	0	0	0	0	0
TRINITY_DN387613_c0_g2_i1	409	AKN37877.1	hypothetical protein	Vibrio sp. FF_482	Vibrio	0	0	0	0	0	0	0	0	0	0	13	0	0	0	0	0	0	0	0	0	0	0	0	0	0	0	0	0	11	12	0	0	0	0	0	0
TRINITY_DN387613_c0_g3_i1	409	AKN37877.1	hypothetical protein	Vibrio sp. FF_482	Vibrio	0	0	0	0	0	0	0	0	0	0	0	0	0	0	0	0	0	0	0	0	0	0	0	0	0	0	0	0	2	9	0	0	0	0	0	0
TRINITY_DN362021_c0_g1_i1	265	AKN37879.1	Outer membrane protein ImpK/VasF, OmpA/MotB domain	Vibrio sp. FF_482	Vibrio	0	0	0	0	0	0	0	0	0	0	0	0	0	0	0	0	0	0	0	0	0	0	0	0	0	0	0	9	20	0	0	0	0	0	0	0
TRINITY_DN221478_c0_g1_i1	344	AKN37888.1	Uncharacterized protein ImpH/VasB	Vibrio sp. FF_482	Vibrio	0	0	0	0	0	0	0	0	0	0	0	10	0	0	0	0	0	5	0	0	0	0	0	0	0	0	0	0	0	0	0	0	0	0	0	0
TRINITY_DN183606_c0_g1_i1	348	AKN37923.1	hypothetical protein	Vibrio sp. FF_482	Vibrio	0	0	0	0	0	0	0	0	0	0	0	0	0	0	0	0	0	0	0	0	0	0	0	0	0	0	0	33	13	15	0	0	0	0	0	0
TRINITY_DN754467_c0_g1_i1	226	AKN38483.1	putative transposase	Vibrio genomosp. F6	Vibrio	0	0	0	0	0	0	0	0	0	0	0	0	0	0	0	0	0	0	0	0	0	0	0	0	0	0	0	26	0	0	0	0	0	0	0	0
TRINITY_DN782071_c0_g1_i1	215	AKN38615.1	Endoribonuclease L-PSP	Vibrio splendidus	Vibrio	0	0	0	0	0	0	0	0	0	0	0	0	0	0	0	0	0	0	0	0	0	0	0	0	0	0	0	0	0	0	0	23	0	0	0	0
TRINITY_DN344455_c0_g1_i1	469	AKN38696.1	hypothetical protein	Vibrio splendidus	Vibrio	0	0	0	0	0	0	0	0	0	0	0	0	0	0	0	0	0	0	0	0	0	0	0	0	0	0	0	0	2	22	0	9	8	0	0	0
TRINITY_DN616262_c0_g1_i1	238	AKN38697.1	hypothetical protein	Vibrio splendidus	Vibrio	0	0	0	0	0	0	0	0	0	0	35	0	0	0	0	0	0	0	0	0	0	0	0	0	0	0	0	20	0	0	0	0	0	0	0	0
TRINITY_DN124728_c0_g1_i1	292	AKN39354.1	N-acetylglucosamine regulated methyl-accepting chemotaxis protein	Vibrio splendidus	Vibrio	0	0	0	0	0	0	0	0	0	0	0	0	0	0	0	0	0	0	0	0	0	0	0	0	0	0	0	0	4	0	0	0	0	0	0	0
TRINITY_DN124728_c0_g2_i1	292	AKN39354.1	N-acetylglucosamine regulated methyl-accepting chemotaxis protein	Vibrio splendidus	Vibrio	0	0	0	0	0	0	0	0	0	0	0	0	0	0	0	0	0	0	0	0	0	0	0	0	0	0	0	0	4	0	0	0	0	0	0	0
TRINITY_DN578445_c0_g1_i1	211	AKN39354.1	N-acetylglucosamine regulated methyl-accepting chemotaxis protein	Vibrio splendidus	Vibrio	0	0	0	0	0	0	0	0	0	0	0	0	0	0	0	0	0	0	0	0	0	0	0	0	0	0	0	11	3	0	0	0	0	0	0	0
TRINITY_DN578445_c0_g2_i1	211	AKN39354.1	N-acetylglucosamine regulated methyl-accepting chemotaxis protein	Vibrio splendidus	Vibrio	0	0	0	0	0	0	0	0	0	0	0	0	0	0	0	0	0	0	0	0	0	0	0	0	0	0	0	3	5	0	0	0	0	0	0	0
TRINITY_DN594190_c0_g1_i1	249	AKN39380.1	Mobile element protein	Vibrio genomosp. F6	Vibrio	0	0	0	0	0	0	0	0	0	0	0	0	0	0	0	0	9	0	0	0	0	0	0	0	0	0	0	0	0	0	0	0	0	0	0	0
TRINITY_DN225318_c0_g1_i1	208	AKN40333.1	hypothetical protein	Vibrio tasmaniensis	Vibrio	0	0	0	0	0	0	0	0	0	0	0	0	0	0	0	0	0	0	0	0	0	0	0	0	0	0	0	0	0	0	0	0	0	60	0	0
TRINITY_DN739130_c0_g1_i1	482	AKO77323.1	hypothetical protein EN12_19315	Vibrio cholerae	Vibrio	0	0	0	0	0	0	0	0	0	0	0	0	0	0	0	11	0	0	0	0	0	0	0	0	0	0	0	0	0	0	0	0	0	0	0	0
TRINITY_DN686679_c0_g1_i1	224	AKO77620.1	hypothetical protein EN12_21075	Vibrio cholerae	Vibrio	0	0	0	0	0	0	0	0	0	0	0	0	0	0	0	0	20	0	0	0	0	0	0	0	0	0	0	0	0	0	0	0	0	0	0	0
TRINITY_DN502105_c0_g1_i1	220	AKU54432.1	Glutaredoxin-related protein	Vibrio parahaemolyticus	Vibrio	0	0	0	0	0	0	0	0	0	17	41	0	0	0	22	2	0	0	0	0	0	0	0	0	0	0	0	43	2	0	0	0	11	0	0	0
TRINITY_DN502105_c0_g2_i1	403	AKU54432.1	Glutaredoxin-related protein	Vibrio parahaemolyticus	Vibrio	0	0	0	0	0	0	0	0	0	5	10	0	0	4	6	0	2	5	0	0	0	0	0	0	0	0	0	40	22	19	0	0	20	0	0	0
TRINITY_DN502105_c0_g4_i1	244	AKU54432.1	Glutaredoxin-related protein	Vibrio parahaemolyticus	Vibrio	0	0	0	0	0	0	0	0	0	17	2	0	0	0	0	0	3	4	0	0	0	0	0	0	0	0	0	5	22	0	0	0	0	0	0	0
TRINITY_DN801940_c0_g1_i1	258	ALF34851.1	Transposase	Vibrio alginolyticus	Vibrio	0	0	0	0	0	0	0	0	0	11	0	0	0	0	0	0	0	0	0	0	0	0	0	0	0	0	0	0	8	0	0	0	0	0	0	0
TRINITY_DN415564_c0_g2_i1	252	ALM71324.1	putative cytochrome C nitrite reductase subunit c552	Vibrio vulnificus	Vibrio	0	0	0	0	0	0	0	0	0	19	6	9	0	0	0	0	3	0	0	0	0	0	0	0	0	0	0	9	4	0	0	0	0	0	0	31
TRINITY_DN432820_c0_g1_i1	365	ALO40531.1	Chromosomal replication initiator protein DnaA	Pseudoalteromonas phenolica	Pseudoalteromonas	0	0	0	0	0	0	0	0	0	0	0	0	0	0	0	0	13	0	0	0	0	0	0	0	0	0	0	0	0	0	23	0	0	0	0	0
TRINITY_DN432820_c0_g2_i1	430	ALO40531.1	Chromosomal replication initiator protein DnaA	Pseudoalteromonas phenolica	Pseudoalteromonas	0	0	0	0	0	0	0	0	0	0	7	5	0	0	0	2	0	2	0	10	0	0	0	0	18	0	0	0	1	0	22	5	1	0	0	0
TRINITY_DN432820_c0_g3_i1	270	ALO40531.1	Chromosomal replication initiator protein DnaA	Pseudoalteromonas phenolica	Pseudoalteromonas	0	0	0	0	28	0	0	0	0	2	2	8	2	0	0	0	0	3	0	0	0	0	0	0	0	0	0	2	0	0	24	0	0	0	0	0
TRINITY_DN477321_c0_g1_i1	1186	ALO40531.1	Chromosomal replication initiator protein DnaA	Pseudoalteromonas phenolica	Pseudoalteromonas	0	0	0	0	0	0	0	0	0	17	7	7	4	5	1	4	12	2	0	0	0	0	0	0	0	0	0	0	4	0	0	0	2	0	22	37
TRINITY_DN483990_c0_g1_i1	440	ALO40531.1	Chromosomal replication initiator protein DnaA	Pseudoalteromonas phenolica	Pseudoalteromonas	0	0	0	0	0	0	0	0	0	11	1	0	0	5	0	0	0	1	0	0	0	0	0	0	0	0	0	0	1	0	0	6	14	0	0	0
TRINITY_DN483990_c0_g2_i1	258	ALO40531.1	Chromosomal replication initiator protein DnaA	Pseudoalteromonas phenolica	Pseudoalteromonas	0	0	0	0	0	0	0	0	0	0	0	0	10	0	0	16	0	2	0	0	0	0	0	0	0	0	0	0	0	0	0	0	0	0	0	0
TRINITY_DN483990_c0_g3_i1	217	ALO40531.1	Chromosomal replication initiator protein DnaA	Pseudoalteromonas phenolica	Pseudoalteromonas	0	0	0	0	0	0	0	0	0	0	0	0	0	0	0	0	0	0	71	0	0	0	0	0	0	0	0	0	0	0	0	0	17	0	0	0
TRINITY_DN483990_c0_g4_i1	258	ALO40531.1	Chromosomal replication initiator protein DnaA	Pseudoalteromonas phenolica	Pseudoalteromonas	0	0	0	0	0	0	0	0	0	0	0	0	0	0	25	0	0	0	0	0	0	0	0	0	0	0	0	0	0	0	0	0	0	0	0	0
TRINITY_DN483990_c0_g5_i1	258	ALO40531.1	Chromosomal replication initiator protein DnaA	Pseudoalteromonas phenolica	Pseudoalteromonas	0	0	0	0	0	0	0	0	0	0	0	0	31	9	0	6	0	0	0	0	0	0	0	0	0	0	0	0	0	0	0	0	7	0	0	0
TRINITY_DN483990_c0_g6_i1	256	ALO40531.1	Chromosomal replication initiator protein DnaA	Pseudoalteromonas phenolica	Pseudoalteromonas	0	0	0	0	0	0	0	0	0	0	0	0	0	0	0	0	0	0	0	0	0	0	0	0	0	0	0	5	7	0	0	11	7	0	0	0
TRINITY_DN509411_c4_g1_i1	1256	ALO40539.1	3-ketoacyl-CoA thiolase	Pseudoalteromonas phenolica	Pseudoalteromonas	0	0	0	0	0	0	0	0	0	25	37	27	8	16	13	26	24	21	0	0	0	0	0	0	0	0	12	7	15	11	17	30	17	5	15	7
TRINITY_DN509411_c4_g1_i2	788	ALO40539.1	3-ketoacyl-CoA thiolase	Pseudoalteromonas phenolica	Pseudoalteromonas	12	0	0	0	10	0	39	11	0	39	26	18	13	15	4	12	8	8	0	5	0	0	0	13	0	0	0	2	10	10	22	7	17	13	20	17
TRINITY_DN509411_c4_g1_i3	245	ALO40539.1	3-ketoacyl-CoA thiolase	Pseudoalteromonas phenolica	Pseudoalteromonas	0	0	0	0	0	0	0	0	0	25	0	0	0	3	0	0	0	8	0	0	0	0	0	0	0	0	0	0	0	0	0	0	0	0	0	0
TRINITY_DN506815_c0_g4_i1	203	ALO40554.1	Threonylcarbamoyl-AMP synthase	Pseudoalteromonas phenolica	Pseudoalteromonas	0	0	0	0	0	0	0	0	0	0	0	0	0	0	0	10	0	0	0	0	0	0	0	0	0	0	0	0	0	0	11	0	0	0	0	0
TRINITY_DN506815_c0_g7_i1	202	ALO40554.1	Threonylcarbamoyl-AMP synthase	Pseudoalteromonas phenolica	Pseudoalteromonas	0	0	0	0	0	0	0	0	0	0	0	0	0	0	0	0	0	0	0	0	0	0	0	0	0	0	0	0	2	0	0	0	0	0	0	0
TRINITY_DN416362_c0_g1_i1	301	ALO40556.1	Methyl-accepting chemotaxis protein	Pseudoalteromonas phenolica	Pseudoalteromonas	0	0	0	0	0	0	0	0	0	0	0	0	0	0	0	3	0	6	0	0	0	0	0	0	0	0	0	0	1	0	0	0	0	0	0	0
TRINITY_DN416362_c0_g2_i1	328	ALO40556.1	Methyl-accepting chemotaxis protein	Pseudoalteromonas phenolica	Pseudoalteromonas	0	0	0	0	0	0	0	0	0	0	0	0	0	0	0	0	0	6	0	0	0	0	0	0	0	0	0	4	6	0	0	0	4	0	14	0
TRINITY_DN416362_c0_g3_i1	278	ALO40556.1	Methyl-accepting chemotaxis protein	Pseudoalteromonas phenolica	Pseudoalteromonas	0	0	0	0	0	0	0	0	0	0	0	0	0	0	0	0	14	0	0	0	0	0	0	0	0	0	0	0	10	0	0	10	4	0	16	0
TRINITY_DN551185_c0_g1_i1	291	ALO40556.1	Methyl-accepting chemotaxis protein	Pseudoalteromonas phenolica	Pseudoalteromonas	0	0	0	0	0	0	0	0	0	0	0	0	0	0	6	0	0	0	0	0	0	0	0	0	0	0	0	0	0	0	0	10	0	0	0	0
TRINITY_DN692813_c0_g1_i1	322	ALO40556.1	Methyl-accepting chemotaxis protein	Pseudoalteromonas phenolica	Pseudoalteromonas	0	0	0	0	0	0	0	0	0	13	19	0	0	0	0	0	2	0	0	0	0	0	0	0	0	0	0	4	2	0	0	0	0	0	0	19
TRINITY_DN751472_c0_g1_i1	299	ALO40556.1	Methyl-accepting chemotaxis protein	Pseudoalteromonas phenolica	Pseudoalteromonas	0	0	0	0	0	0	0	0	0	0	0	0	0	0	0	3	0	0	0	0	0	0	0	0	0	0	0	0	0	0	25	0	10	0	0	9
TRINITY_DN31140_c0_g1_i1	233	ALO40579.1	Tyrosine recombinase XerC	Pseudoalteromonas phenolica	Pseudoalteromonas	0	0	0	0	0	0	0	0	0	0	0	24	3	0	0	24	0	2	0	0	0	0	0	0	0	0	0	0	0	55	0	0	5	0	0	0
TRINITY_DN356700_c0_g1_i1	340	ALO40579.1	Tyrosine recombinase XerC	Pseudoalteromonas phenolica	Pseudoalteromonas	0	0	0	0	0	0	0	0	0	8	0	3	11	0	0	0	4	0	0	0	0	0	0	0	0	0	0	0	0	0	0	0	0	0	0	0
TRINITY_DN356700_c0_g2_i1	340	ALO40579.1	Tyrosine recombinase XerC	Pseudoalteromonas phenolica	Pseudoalteromonas	0	0	0	0	0	0	0	0	0	1	0	13	0	0	0	0	0	0	0	0	0	0	0	0	0	0	0	14	0	0	0	0	0	0	0	0
TRINITY_DN768218_c0_g1_i1	216	ALO40579.1	Tyrosine recombinase XerC	Pseudoalteromonas phenolica	Pseudoalteromonas	0	0	0	0	0	0	0	0	0	0	0	0	0	0	0	0	0	17	0	0	0	0	0	0	0	0	0	0	0	0	0	0	0	0	0	0
TRINITY_DN470573_c0_g1_i1	287	ALO40581.1	Diaminopimelate epimerase	Pseudoalteromonas phenolica	Pseudoalteromonas	0	0	54	52	0	32	0	0	0	0	9	0	2	3	0	0	0	0	54	0	0	0	0	0	27	0	0	2	0	4	4	0	4	8	0	49
TRINITY_DN470573_c0_g1_i2	359	ALO40581.1	Diaminopimelate epimerase	Pseudoalteromonas phenolica	Pseudoalteromonas	0	0	0	0	0	0	0	0	0	3	1	0	10	0	0	3	4	4	0	0	0	0	0	0	0	0	0	0	0	0	0	0	0	0	0	2
TRINITY_DN470573_c0_g2_i1	225	ALO40581.1	Diaminopimelate epimerase	Pseudoalteromonas phenolica	Pseudoalteromonas	0	0	0	0	0	0	0	0	0	0	11	0	0	0	0	0	0	0	0	0	0	0	0	0	0	0	0	0	4	0	0	0	0	0	0	0
TRINITY_DN470573_c0_g3_i1	251	ALO40581.1	Diaminopimelate epimerase	Pseudoalteromonas phenolica	Pseudoalteromonas	0	0	0	0	0	0	0	0	0	0	0	0	12	19	0	0	0	0	0	0	0	0	0	0	0	0	0	0	0	0	0	0	0	0	0	0
TRINITY_DN331630_c0_g1_i1	383	ALO40597.1	3-octaprenyl-4-hydroxybenzoate carboxy-lyase	Pseudoalteromonas phenolica	Pseudoalteromonas	0	0	0	0	0	0	0	0	0	0	0	0	0	0	0	3	8	1	0	0	0	0	0	0	0	0	0	0	1	0	3	0	0	0	0	0
TRINITY_DN331630_c0_g3_i1	383	ALO40597.1	3-octaprenyl-4-hydroxybenzoate carboxy-lyase	Pseudoalteromonas phenolica	Pseudoalteromonas	0	0	0	0	0	0	0	0	0	0	0	0	5	0	0	0	4	1	0	0	0	0	0	0	0	0	0	0	2	0	0	0	0	0	0	0
TRINITY_DN113728_c0_g1_i1	253	ALO40598.1	PAS domain S-box/PAS domain S-box/diguanylate cyclase (GGDEF) domain protein	Pseudoalteromonas phenolica	Pseudoalteromonas	0	0	0	0	0	0	0	0	0	0	8	0	15	0	32	0	3	0	0	0	0	0	0	0	0	0	0	5	0	0	0	0	0	0	0	0
TRINITY_DN437667_c0_g1_i1	291	ALO40598.1	PAS domain S-box/PAS domain S-box/diguanylate cyclase (GGDEF) domain protein	Pseudoalteromonas phenolica	Pseudoalteromonas	0	0	0	0	0	0	0	0	0	0	0	0	0	0	0	18	3	0	0	0	0	0	0	0	0	0	0	0	1	0	18	2	0	0	0	0
TRINITY_DN437667_c0_g2_i1	291	ALO40598.1	PAS domain S-box/PAS domain S-box/diguanylate cyclase (GGDEF) domain protein	Pseudoalteromonas phenolica	Pseudoalteromonas	34	0	0	0	0	0	0	0	0	0	0	0	0	0	0	27	0	2	0	0	0	0	0	35	0	0	0	0	0	0	11	7	0	0	4	0
TRINITY_DN437667_c0_g3_i1	309	ALO40598.1	PAS domain S-box/PAS domain S-box/diguanylate cyclase (GGDEF) domain protein	Pseudoalteromonas phenolica	Pseudoalteromonas	0	0	0	0	0	0	0	0	0	0	0	0	0	0	0	3	5	8	0	0	0	0	0	0	0	0	0	0	7	0	24	7	26	0	22	0
TRINITY_DN437667_c0_g4_i1	309	ALO40598.1	PAS domain S-box/PAS domain S-box/diguanylate cyclase (GGDEF) domain protein	Pseudoalteromonas phenolica	Pseudoalteromonas	0	0	0	0	0	0	0	0	0	0	0	0	0	0	0	7	0	6	0	0	0	0	0	0	0	0	0	0	2	0	3	22	0	0	0	0
TRINITY_DN534064_c0_g1_i1	265	ALO40598.1	PAS domain S-box/PAS domain S-box/diguanylate cyclase (GGDEF) domain protein	Pseudoalteromonas phenolica	Pseudoalteromonas	0	0	0	0	0	0	0	0	0	0	0	0	0	0	0	0	0	0	0	0	0	0	0	0	0	0	0	5	4	0	0	0	0	0	0	0
TRINITY_DN535332_c0_g1_i1	239	ALO40598.1	PAS domain S-box/PAS domain S-box/diguanylate cyclase (GGDEF) domain protein	Pseudoalteromonas phenolica	Pseudoalteromonas	0	0	0	0	0	0	0	0	0	0	0	0	0	0	0	0	13	0	0	0	0	0	0	0	0	0	0	0	0	0	0	0	0	0	14	0
TRINITY_DN626614_c0_g1_i1	255	ALO40598.1	PAS domain S-box/PAS domain S-box/diguanylate cyclase (GGDEF) domain protein	Pseudoalteromonas phenolica	Pseudoalteromonas	0	0	0	0	0	0	0	0	0	0	12	0	0	0	0	0	3	0	0	0	0	0	0	0	0	0	0	0	0	0	0	0	0	0	9	0
TRINITY_DN39995_c0_g1_i1	397	ALO40602.1	Signal transduction histidine kinase	Pseudoalteromonas phenolica	Pseudoalteromonas	0	0	0	0	0	0	0	0	0	4	0	0	2	0	0	0	0	0	0	0	0	0	0	0	0	0	0	2	0	0	0	0	8	0	0	0
TRINITY_DN39995_c0_g2_i1	397	ALO40602.1	Signal transduction histidine kinase	Pseudoalteromonas phenolica	Pseudoalteromonas	0	0	0	0	0	0	0	0	0	0	0	0	0	0	0	0	0	0	0	0	0	0	0	0	0	0	0	0	0	0	0	0	11	0	0	0
TRINITY_DN812996_c0_g1_i1	342	ALO40602.1	Signal transduction histidine kinase	Pseudoalteromonas phenolica	Pseudoalteromonas	0	0	0	0	0	0	0	0	0	4	3	0	2	0	0	0	9	0	0	0	0	0	0	0	0	0	0	0	0	0	0	0	0	0	0	0
TRINITY_DN219400_c0_g1_i1	205	ALO40615.1	soluble pyridine nucleotide transhydrogenase	Pseudoalteromonas phenolica	Pseudoalteromonas	0	0	0	0	0	0	0	0	0	0	0	0	0	0	0	5	0	14	0	0	0	0	0	0	0	0	0	0	0	0	0	0	0	0	0	0
TRINITY_DN456477_c0_g1_i1	682	ALO40615.1	soluble pyridine nucleotide transhydrogenase	Pseudoalteromonas phenolica	Pseudoalteromonas	0	0	0	0	0	0	0	0	0	0	3	0	0	0	0	0	3	0	0	0	0	0	0	0	0	0	0	5	0	0	0	0	1	2	12	0
TRINITY_DN456477_c0_g1_i2	347	ALO40615.1	soluble pyridine nucleotide transhydrogenase	Pseudoalteromonas phenolica	Pseudoalteromonas	0	0	0	0	0	0	0	0	0	0	4	0	0	0	0	3	0	1	0	0	0	0	0	0	0	0	0	0	0	0	0	2	0	3	0	0
TRINITY_DN456477_c0_g1_i3	682	ALO40615.1	soluble pyridine nucleotide transhydrogenase	Pseudoalteromonas phenolica	Pseudoalteromonas	0	0	0	0	0	0	0	0	0	2	7	0	0	0	0	0	7	0	0	0	0	0	0	0	0	0	0	21	4	0	33	0	8	5	0	1
TRINITY_DN456477_c0_g2_i1	260	ALO40615.1	soluble pyridine nucleotide transhydrogenase	Pseudoalteromonas phenolica	Pseudoalteromonas	0	0	0	0	0	0	0	0	0	0	6	0	0	3	0	4	0	2	0	0	0	0	0	0	0	0	0	0	0	0	0	0	0	0	0	0
TRINITY_DN501003_c0_g1_i1	352	ALO40615.1	soluble pyridine nucleotide transhydrogenase	Pseudoalteromonas phenolica	Pseudoalteromonas	0	0	0	0	0	0	0	0	0	12	0	0	5	0	0	0	0	1	0	0	0	0	0	0	0	0	0	0	0	0	3	0	5	0	0	0
TRINITY_DN501003_c0_g1_i2	552	ALO40615.1	soluble pyridine nucleotide transhydrogenase	Pseudoalteromonas phenolica	Pseudoalteromonas	0	0	0	0	0	0	0	0	0	5	0	0	1	1	0	2	0	3	0	0	0	0	0	0	0	0	0	1	1	0	15	1	1	0	8	3
TRINITY_DN501003_c0_g2_i1	412	ALO40615.1	soluble pyridine nucleotide transhydrogenase	Pseudoalteromonas phenolica	Pseudoalteromonas	0	0	0	0	0	0	0	0	0	3	2	0	0	0	2	0	4	3	0	0	0	0	0	0	0	0	0	0	9	6	3	29	5	0	11	2
TRINITY_DN501003_c0_g2_i2	428	ALO40615.1	soluble pyridine nucleotide transhydrogenase	Pseudoalteromonas phenolica	Pseudoalteromonas	0	0	0	0	0	0	0	0	0	2	2	0	0	0	0	0	5	4	0	0	0	0	0	0	0	0	0	0	8	9	15	36	9	0	19	2
TRINITY_DN501003_c0_g2_i3	305	ALO40615.1	soluble pyridine nucleotide transhydrogenase	Pseudoalteromonas phenolica	Pseudoalteromonas	0	0	0	0	0	0	0	0	0	5	0	0	0	26	8	3	3	9	0	0	0	0	0	0	0	0	0	0	0	0	0	0	0	0	4	66
TRINITY_DN412789_c0_g1_i1	418	ALO40634.1	hypothetical protein PP2015_106	Pseudoalteromonas phenolica	Pseudoalteromonas	0	0	0	0	0	0	0	0	0	0	7	0	0	2	0	6	0	1	0	0	0	0	0	0	0	0	0	4	0	0	0	0	6	0	0	0
TRINITY_DN412789_c0_g1_i2	313	ALO40634.1	hypothetical protein PP2015_106	Pseudoalteromonas phenolica	Pseudoalteromonas	0	0	0	0	0	0	0	0	0	0	0	0	0	0	0	3	5	0	0	0	0	0	0	0	0	0	0	0	0	0	0	0	0	0	0	0
TRINITY_DN467553_c0_g1_i1	213	ALO40634.1	hypothetical protein PP2015_106	Pseudoalteromonas phenolica	Pseudoalteromonas	0	0	0	0	0	0	0	0	0	4	0	0	3	19	0	0	0	0	0	0	0	0	0	0	0	0	0	0	0	0	0	0	0	0	0	0
TRINITY_DN467553_c0_g2_i1	258	ALO40634.1	hypothetical protein PP2015_106	Pseudoalteromonas phenolica	Pseudoalteromonas	0	0	0	0	0	0	0	0	0	18	0	0	12	15	0	2	9	2	0	0	0	0	0	0	0	0	0	12	10	0	0	0	31	0	0	61
TRINITY_DN467553_c0_g2_i2	261	ALO40634.1	hypothetical protein PP2015_106	Pseudoalteromonas phenolica	Pseudoalteromonas	0	0	0	0	0	0	0	0	0	4	0	0	19	3	0	4	6	0	0	0	0	0	0	0	0	0	0	34	9	0	0	0	31	0	0	44
TRINITY_DN750509_c0_g1_i1	256	ALO40641.1	Trypsin	Pseudoalteromonas phenolica	Pseudoalteromonas	0	0	0	0	0	0	0	0	0	0	0	0	0	0	0	0	0	0	0	0	0	0	0	0	0	0	0	0	0	0	0	0	0	0	22	0
TRINITY_DN548184_c0_g1_i1	263	ALO40665.1	hypothetical protein PP2015_137	Pseudoalteromonas phenolica	Pseudoalteromonas	0	0	0	0	0	0	0	0	0	11	0	0	0	12	0	0	0	0	0	0	0	0	0	0	0	0	0	0	0	0	0	0	0	0	0	0
TRINITY_DN336300_c0_g1_i1	303	ALO40714.1	Siroheme synthase	Pseudoalteromonas phenolica	Pseudoalteromonas	0	0	0	0	0	0	0	0	0	3	11	15	0	0	11	3	15	12	0	0	0	0	0	0	0	0	0	0	0	0	0	0	0	0	0	0
TRINITY_DN680681_c0_g1_i1	233	ALO40714.1	Siroheme synthase	Pseudoalteromonas phenolica	Pseudoalteromonas	0	0	0	0	0	0	0	0	0	36	0	0	5	0	0	4	0	0	0	0	0	0	0	0	0	0	0	0	0	0	0	0	0	0	0	0
TRINITY_DN384367_c0_g1_i1	550	ALO40732.1	Hydrolase	Pseudoalteromonas phenolica	Pseudoalteromonas	0	0	0	0	0	0	0	0	0	0	2	12	2	0	0	0	3	0	0	0	0	0	0	0	0	0	0	2	0	0	2	0	0	0	0	0
TRINITY_DN384367_c0_g2_i1	799	ALO40732.1	Hydrolase	Pseudoalteromonas phenolica	Pseudoalteromonas	0	0	0	0	0	0	0	0	0	3	1	4	1	0	0	0	7	0	0	0	0	0	0	0	0	0	0	1	0	0	3	0	2	0	0	2
TRINITY_DN416606_c0_g1_i1	314	ALO40732.1	Hydrolase	Pseudoalteromonas phenolica	Pseudoalteromonas	0	0	0	0	0	0	0	0	0	7	3	0	0	13	0	0	7	0	0	0	0	0	0	0	0	0	0	0	6	0	0	0	4	0	0	0
TRINITY_DN444250_c0_g1_i1	460	ALO40732.1	Hydrolase	Pseudoalteromonas phenolica	Pseudoalteromonas	0	0	0	16	0	0	0	0	22	0	4	12	3	5	0	1	2	0	0	0	0	0	0	0	34	0	0	13	10	0	5	0	12	2	5	2
TRINITY_DN444250_c0_g1_i2	558	ALO40732.1	Hydrolase	Pseudoalteromonas phenolica	Pseudoalteromonas	0	0	0	0	0	0	0	0	0	0	5	2	6	4	9	7	4	7	28	8	0	0	0	0	0	0	0	0	4	0	2	2	3	0	0	2
TRINITY_DN688257_c0_g1_i1	299	ALO40732.1	Hydrolase	Pseudoalteromonas phenolica	Pseudoalteromonas	0	0	0	0	0	0	0	0	0	0	0	0	0	0	0	0	0	0	0	0	0	0	0	0	0	0	0	0	0	0	0	37	0	30	0	0
TRINITY_DN224445_c0_g1_i1	224	ALO40738.1	Auxin efflux carrier family protein	Pseudoalteromonas phenolica	Pseudoalteromonas	0	0	0	0	0	0	0	0	0	10	0	0	0	0	0	0	0	0	0	0	0	0	0	0	0	0	0	0	12	0	0	22	0	0	0	0
TRINITY_DN314152_c0_g1_i1	331	ALO40739.1	hypothetical protein PP2015_212	Pseudoalteromonas phenolica	Pseudoalteromonas	0	0	0	0	0	0	0	0	0	3	0	0	13	0	0	0	0	0	0	0	0	0	0	0	0	0	0	0	2	0	19	0	0	0	0	0
TRINITY_DN347758_c0_g1_i1	217	ALO40745.1	Extracellular solute-binding protein	Pseudoalteromonas phenolica	Pseudoalteromonas	0	0	0	0	0	0	0	0	0	0	0	0	6	0	0	0	0	0	0	0	0	0	0	0	0	0	0	0	0	0	74	0	3	0	42	0
TRINITY_DN451408_c0_g1_i1	367	ALO40745.1	Extracellular solute-binding protein	Pseudoalteromonas phenolica	Pseudoalteromonas	0	0	0	0	0	0	0	0	0	0	0	0	0	0	2	0	0	0	0	0	0	0	0	0	0	0	0	2	0	0	0	0	0	0	6	0
TRINITY_DN451408_c0_g2_i1	414	ALO40745.1	Extracellular solute-binding protein	Pseudoalteromonas phenolica	Pseudoalteromonas	0	0	0	0	0	0	0	0	0	0	2	0	0	0	2	0	0	0	0	0	0	0	0	0	0	0	0	7	0	0	0	27	6	0	16	0
TRINITY_DN344452_c0_g1_i1	208	ALO40764.1	Protein affecting phage T7 exclusion by the F plasmid	Pseudoalteromonas phenolica	Pseudoalteromonas	0	0	0	0	0	0	0	0	0	18	0	48	0	0	0	2	0	0	0	0	0	0	0	0	0	0	0	0	0	0	15	53	0	0	0	0
TRINITY_DN458520_c0_g1_i1	563	ALO40764.1	Protein affecting phage T7 exclusion by the F plasmid	Pseudoalteromonas phenolica	Pseudoalteromonas	0	0	0	0	0	0	0	0	0	0	9	8	2	11	7	0	0	0	0	0	0	0	0	0	0	0	0	4	2	0	0	0	4	0	16	28
TRINITY_DN458520_c0_g1_i2	563	ALO40764.1	Protein affecting phage T7 exclusion by the F plasmid	Pseudoalteromonas phenolica	Pseudoalteromonas	0	0	0	0	0	0	0	0	0	0	3	0	15	1	6	0	14	0	0	0	0	0	0	0	0	0	0	3	2	0	6	0	3	0	0	2
TRINITY_DN458520_c0_g2_i1	260	ALO40764.1	Protein affecting phage T7 exclusion by the F plasmid	Pseudoalteromonas phenolica	Pseudoalteromonas	0	0	0	0	0	0	0	0	0	0	2	0	0	12	3	0	0	0	0	0	0	0	0	0	0	0	0	0	0	0	0	0	2	0	0	0
TRINITY_DN438937_c0_g1_i1	557	ALO40768.1	RND family efflux transporter MFP subunit	Pseudoalteromonas phenolica	Pseudoalteromonas	0	0	0	0	0	0	0	0	0	11	0	6	3	0	0	5	1	0	0	0	0	0	0	0	0	0	0	0	5	0	4	12	2	12	22	0
TRINITY_DN439407_c0_g1_i1	427	ALO40768.1	RND family efflux transporter MFP subunit	Pseudoalteromonas phenolica	Pseudoalteromonas	0	0	0	0	0	0	0	0	0	0	2	0	1	0	0	1	13	0	0	0	0	0	0	0	0	0	0	0	1	0	0	0	0	0	53	43
TRINITY_DN689231_c0_g1_i1	262	ALO40788.1	hypothetical protein PP2015_261	Pseudoalteromonas phenolica	Pseudoalteromonas	0	0	0	0	0	0	0	0	0	0	0	0	0	0	0	2	0	0	0	0	0	0	0	0	0	0	0	0	0	0	0	0	0	17	0	0
TRINITY_DN405725_c0_g1_i1	390	ALO40798.1	Outer membrane protein	Pseudoalteromonas phenolica	Pseudoalteromonas	0	0	0	0	0	0	0	0	0	0	0	37	6	0	0	7	0	0	0	0	0	0	0	0	0	0	0	0	1	0	0	0	0	0	0	0
TRINITY_DN405725_c0_g2_i1	234	ALO40798.1	Outer membrane protein	Pseudoalteromonas phenolica	Pseudoalteromonas	0	0	0	0	0	0	0	0	0	0	0	0	0	0	0	0	0	0	0	0	0	0	0	0	0	0	0	0	8	0	0	0	0	0	0	0
TRINITY_DN776382_c0_g1_i1	241	ALO40800.1	hypothetical protein PP2015_273	Pseudoalteromonas phenolica	Pseudoalteromonas	0	0	0	0	0	0	0	0	0	0	0	0	0	0	0	0	0	0	0	0	0	0	0	0	0	0	0	0	0	0	0	0	13	0	0	0
TRINITY_DN662207_c0_g1_i1	253	ALO40803.1	Protein tyrosine phosphatase, putative	Pseudoalteromonas phenolica	Pseudoalteromonas	0	0	0	0	0	0	0	0	0	4	16	0	0	0	0	0	0	0	0	0	0	0	0	0	0	0	0	9	6	0	0	0	0	0	0	0
TRINITY_DN101185_c0_g1_i1	209	ALO40825.1	Na:Ca transport protein	Pseudoalteromonas phenolica	Pseudoalteromonas	0	0	0	0	0	0	0	0	0	0	0	0	0	0	0	0	0	0	0	0	0	0	0	0	0	0	0	0	0	0	0	10	0	0	0	0
TRINITY_DN101185_c0_g2_i1	209	ALO40825.1	Na:Ca transport protein	Pseudoalteromonas phenolica	Pseudoalteromonas	0	0	0	0	0	0	0	0	0	0	0	0	0	0	0	0	0	0	0	0	0	0	0	0	0	0	0	0	0	0	0	7	0	0	0	0
TRINITY_DN817553_c0_g1_i1	212	ALO40825.1	Na:Ca transport protein	Pseudoalteromonas phenolica	Pseudoalteromonas	0	0	0	0	0	0	0	0	0	0	0	16	0	0	19	0	4	0	0	0	0	0	0	0	0	0	0	0	0	0	0	0	0	0	0	0
TRINITY_DN491690_c0_g1_i1	393	ALO40826.1	ABC transporter ATP-binding protein	Pseudoalteromonas phenolica	Pseudoalteromonas	0	0	0	0	0	24	0	0	0	1	5	0	0	0	0	3	0	4	0	53	0	0	0	26	0	0	0	0	1	0	16	0	0	0	3	0
TRINITY_DN491690_c0_g1_i2	745	ALO40826.1	ABC transporter ATP-binding protein	Pseudoalteromonas phenolica	Pseudoalteromonas	0	0	0	10	0	0	0	0	0	4	9	13	5	10	1	4	0	1	0	6	0	11	0	14	0	0	10	0	2	2	6	12	5	0	8	1
TRINITY_DN491690_c0_g1_i3	772	ALO40826.1	ABC transporter ATP-binding protein	Pseudoalteromonas phenolica	Pseudoalteromonas	0	0	0	0	0	0	0	0	0	16	9	9	2	3	3	4	0	4	0	0	0	0	0	0	0	0	0	1	5	0	1	5	2	0	3	3
TRINITY_DN491690_c0_g2_i1	367	ALO40826.1	ABC transporter ATP-binding protein	Pseudoalteromonas phenolica	Pseudoalteromonas	0	0	0	0	0	0	0	0	0	0	0	0	2	0	4	1	0	0	0	0	0	0	0	0	0	0	0	13	0	0	0	0	2	0	0	0
TRINITY_DN491690_c0_g3_i1	281	ALO40826.1	ABC transporter ATP-binding protein	Pseudoalteromonas phenolica	Pseudoalteromonas	0	0	0	0	0	0	0	0	0	0	0	0	2	0	12	0	0	0	0	0	0	0	0	0	0	0	0	0	0	0	0	0	2	0	0	0
TRINITY_DN619600_c0_g1_i1	304	ALO40826.1	ABC transporter ATP-binding protein	Pseudoalteromonas phenolica	Pseudoalteromonas	0	0	0	0	0	0	0	0	0	11	0	0	6	0	0	0	0	6	0	0	0	0	0	0	0	0	0	0	0	0	0	0	0	0	0	0
TRINITY_DN619600_c0_g2_i1	304	ALO40826.1	ABC transporter ATP-binding protein	Pseudoalteromonas phenolica	Pseudoalteromonas	0	0	0	0	0	0	0	0	0	15	0	0	0	0	0	7	0	2	0	0	0	0	0	0	0	0	0	0	0	0	0	0	0	0	0	0
TRINITY_DN495897_c1_g2_i1	727	ALO40827.1	Putative integral membrane protein	Pseudoalteromonas phenolica	Pseudoalteromonas	0	0	0	0	0	0	0	0	0	1	1	3	1	0	2	1	1	5	0	0	0	0	0	0	0	0	0	7	2	2	4	4	11	0	3	0
TRINITY_DN495897_c1_g2_i2	325	ALO40827.1	Putative integral membrane protein	Pseudoalteromonas phenolica	Pseudoalteromonas	0	0	0	0	0	0	0	0	0	0	2	0	0	0	10	0	5	4	0	0	0	0	0	0	0	0	0	2	0	0	0	0	12	0	0	0
TRINITY_DN495897_c1_g2_i3	857	ALO40827.1	Putative integral membrane protein	Pseudoalteromonas phenolica	Pseudoalteromonas	0	0	0	0	0	0	0	0	0	0	1	3	1	2	3	2	5	2	0	0	0	0	0	0	0	0	0	1	2	0	2	2	7	0	3	1
TRINITY_DN495897_c1_g2_i4	743	ALO40827.1	Putative integral membrane protein	Pseudoalteromonas phenolica	Pseudoalteromonas	0	0	0	0	0	0	0	0	0	1	1	0	0	2	0	6	16	3	0	0	0	0	0	0	0	0	0	1	2	0	6	3	5	0	2	1
TRINITY_DN495897_c1_g2_i5	1515	ALO40827.1	Putative integral membrane protein	Pseudoalteromonas phenolica	Pseudoalteromonas	0	0	0	0	0	0	0	0	0	4	8	6	0	3	0	4	7	2	0	0	0	0	0	0	0	0	0	5	1	1	10	1	14	1	1	0
TRINITY_DN364353_c0_g1_i1	245	ALO40833.1	Periplasmic serine endoprotease	Pseudoalteromonas phenolica	Pseudoalteromonas	0	92	0	0	0	0	0	0	61	0	8	31	0	0	3	13	0	0	0	0	0	35	0	0	96	0	32	2	2	5	0	3	0	0	0	4
TRINITY_DN364353_c0_g2_i1	367	ALO40833.1	Periplasmic serine endoprotease	Pseudoalteromonas phenolica	Pseudoalteromonas	0	0	0	0	0	0	0	0	0	5	5	0	0	0	0	6	0	3	0	0	0	0	0	0	0	0	0	3	2	0	0	4	0	0	0	2
TRINITY_DN364353_c0_g3_i1	249	ALO40833.1	Periplasmic serine endoprotease	Pseudoalteromonas phenolica	Pseudoalteromonas	0	0	62	0	0	0	41	0	40	6	32	13	0	0	0	0	3	0	0	0	0	34	0	0	31	32	31	5	9	10	0	3	3	9	0	0
TRINITY_DN301139_c0_g1_i1	223	ALO40836.1	putative ATPase	Pseudoalteromonas phenolica	Pseudoalteromonas	0	0	0	0	0	0	0	0	0	0	0	0	0	0	0	0	3	0	0	0	0	0	0	0	0	0	0	3	13	0	0	0	0	0	0	0
TRINITY_DN301139_c0_g2_i1	223	ALO40836.1	putative ATPase	Pseudoalteromonas phenolica	Pseudoalteromonas	0	0	0	0	0	0	0	0	0	0	0	0	0	0	0	0	14	0	0	0	0	0	0	0	0	0	0	0	1	0	0	0	0	0	0	0
TRINITY_DN189337_c0_g1_i1	209	ALO40849.1	Response regulator receiver modulated metal dependent phosphohydrolase	Pseudoalteromonas phenolica	Pseudoalteromonas	0	0	0	0	0	0	0	0	0	0	0	0	0	0	0	0	0	18	0	0	0	0	0	0	0	0	0	0	6	0	0	0	0	0	0	0
TRINITY_DN35942_c0_g1_i1	286	ALO40874.1	hypothetical protein PP2015_348	Pseudoalteromonas phenolica	Pseudoalteromonas	0	0	0	0	0	0	0	0	0	0	0	0	0	25	0	0	0	0	0	0	0	0	0	0	0	0	0	0	0	0	0	0	0	0	0	0
TRINITY_DN460999_c0_g1_i1	717	ALO40874.1	hypothetical protein PP2015_348	Pseudoalteromonas phenolica	Pseudoalteromonas	0	0	0	0	0	0	0	0	0	26	0	0	0	2	0	3	2	0	0	0	0	0	0	0	0	0	0	12	6	14	25	6	13	0	6	23
TRINITY_DN460999_c0_g2_i1	377	ALO40874.1	hypothetical protein PP2015_348	Pseudoalteromonas phenolica	Pseudoalteromonas	0	0	0	0	0	0	0	0	0	5	0	0	0	0	2	0	2	0	0	0	0	0	0	0	0	0	0	3	5	0	23	0	0	0	0	0
TRINITY_DN460999_c0_g3_i1	362	ALO40874.1	hypothetical protein PP2015_348	Pseudoalteromonas phenolica	Pseudoalteromonas	0	0	0	0	0	0	0	0	0	0	0	0	0	4	2	0	2	0	0	0	0	0	0	0	0	0	0	10	1	0	0	0	0	0	0	0
TRINITY_DN464345_c0_g1_i1	338	ALO40874.1	hypothetical protein PP2015_348	Pseudoalteromonas phenolica	Pseudoalteromonas	0	0	0	0	0	0	0	0	0	0	0	0	0	28	31	0	0	6	0	0	0	0	0	0	0	0	0	0	0	0	0	0	0	0	0	0
TRINITY_DN464345_c0_g2_i1	338	ALO40874.1	hypothetical protein PP2015_348	Pseudoalteromonas phenolica	Pseudoalteromonas	0	0	0	0	0	0	0	0	0	0	0	0	0	9	5	0	0	0	0	0	0	0	0	0	0	0	0	0	0	0	0	0	0	0	0	0
TRINITY_DN464345_c0_g3_i1	338	ALO40874.1	hypothetical protein PP2015_348	Pseudoalteromonas phenolica	Pseudoalteromonas	0	0	0	0	0	0	0	0	0	0	0	0	0	0	2	0	0	0	0	0	0	0	0	0	0	0	0	0	0	0	0	6	0	0	0	0
TRINITY_DN464345_c0_g4_i1	266	ALO40874.1	hypothetical protein PP2015_348	Pseudoalteromonas phenolica	Pseudoalteromonas	0	0	0	0	0	0	0	0	0	0	0	0	0	0	0	0	0	7	0	0	0	0	0	0	0	0	0	0	2	0	0	0	19	0	0	0
TRINITY_DN532499_c0_g1_i1	476	ALO40874.1	hypothetical protein PP2015_348	Pseudoalteromonas phenolica	Pseudoalteromonas	0	0	0	0	0	0	0	0	0	0	0	0	0	0	0	9	3	6	0	0	0	0	0	0	0	0	0	0	0	0	0	0	0	0	0	0
TRINITY_DN131312_c0_g1_i1	230	ALO40876.1	Sensory box protein	Pseudoalteromonas phenolica	Pseudoalteromonas	0	0	0	0	0	0	0	0	0	0	0	0	0	0	0	0	0	0	0	0	0	0	0	0	0	0	0	0	0	0	0	0	16	0	0	0
TRINITY_DN748904_c0_g1_i1	268	ALO40876.1	Sensory box protein	Pseudoalteromonas phenolica	Pseudoalteromonas	0	0	0	0	0	0	0	0	0	0	4	0	0	0	3	0	0	0	0	0	0	0	0	0	0	0	0	0	0	0	0	16	0	0	0	0
TRINITY_DN431062_c0_g1_i1	317	ALO40891.1	Cell division protein FtsZ	Pseudoalteromonas phenolica	Pseudoalteromonas	0	0	0	0	0	0	0	0	0	38	19	0	14	42	66	57	87	44	0	0	0	0	0	0	0	0	0	26	23	16	64	24	8	0	29	97
TRINITY_DN502260_c0_g1_i1	357	ALO40891.1	Cell division protein FtsZ	Pseudoalteromonas phenolica	Pseudoalteromonas	0	0	0	0	0	0	0	0	0	4	0	0	0	0	0	1	2	4	0	0	0	0	0	0	0	0	0	0	2	32	0	0	39	0	13	0
TRINITY_DN502260_c0_g1_i4	2010	ALO40891.1	Cell division protein FtsZ	Pseudoalteromonas phenolica	Pseudoalteromonas	0	0	0	0	0	0	0	0	0	9	8	0	3	3	9	11	11	5	0	0	0	0	0	0	0	0	0	4	2	11	20	4	14	2	12	11
TRINITY_DN349115_c0_g1_i1	271	ALO40898.1	Glucose/galactose transporter	Pseudoalteromonas phenolica	Pseudoalteromonas	0	0	0	0	0	0	0	0	0	7	13	0	0	6	0	38	0	7	0	0	0	0	0	0	0	0	0	0	0	0	4	0	0	0	0	52
TRINITY_DN374252_c0_g1_i1	445	ALO40898.1	Glucose/galactose transporter	Pseudoalteromonas phenolica	Pseudoalteromonas	0	0	0	0	0	0	0	0	0	35	7	0	0	0	0	3	0	27	0	0	0	0	0	0	0	0	0	5	0	0	0	0	14	0	0	0
TRINITY_DN157391_c0_g1_i1	314	ALO40899.1	hypothetical protein PP2015_373	Pseudoalteromonas phenolica	Pseudoalteromonas	0	0	0	0	0	0	0	0	0	0	3	0	0	0	0	2	0	0	0	0	0	0	0	0	0	0	0	0	0	0	0	0	12	0	0	0
TRINITY_DN157391_c0_g2_i1	250	ALO40899.1	hypothetical protein PP2015_373	Pseudoalteromonas phenolica	Pseudoalteromonas	0	0	0	0	0	0	0	0	0	0	0	0	0	19	0	0	0	0	0	0	0	0	0	0	0	0	0	0	0	0	0	0	0	0	0	0
TRINITY_DN596406_c0_g1_i1	340	ALO40899.1	hypothetical protein PP2015_373	Pseudoalteromonas phenolica	Pseudoalteromonas	0	0	0	0	0	0	0	0	0	0	0	3	0	0	5	0	0	0	0	0	0	0	0	0	0	0	0	2	4	0	0	0	4	0	0	3
TRINITY_DN719219_c0_g1_i1	234	ALO40899.1	hypothetical protein PP2015_373	Pseudoalteromonas phenolica	Pseudoalteromonas	0	0	0	0	0	0	0	0	0	0	2	0	0	0	14	0	7	0	0	0	0	0	0	0	0	0	0	0	0	0	0	0	0	0	0	0
TRINITY_DN21423_c0_g1_i1	243	ALO40905.1	Chemotaxis sensory transducer protein	Pseudoalteromonas phenolica	Pseudoalteromonas	0	0	0	0	0	0	0	0	0	0	2	0	0	0	0	0	0	0	0	0	0	0	0	0	0	0	0	0	8	0	0	0	0	0	0	0
TRINITY_DN257082_c0_g1_i1	437	ALO40905.1	Chemotaxis sensory transducer protein	Pseudoalteromonas phenolica	Pseudoalteromonas	0	0	0	0	0	0	0	0	0	0	0	0	0	2	0	0	2	4	0	0	0	0	0	0	0	0	0	0	3	0	10	0	0	0	3	0
TRINITY_DN299921_c0_g1_i1	274	ALO40905.1	Chemotaxis sensory transducer protein	Pseudoalteromonas phenolica	Pseudoalteromonas	0	0	0	0	0	0	0	0	0	0	0	0	2	0	0	0	3	0	0	0	0	0	0	0	0	0	0	0	0	0	0	3	0	0	0	0
TRINITY_DN299921_c0_g2_i1	354	ALO40905.1	Chemotaxis sensory transducer protein	Pseudoalteromonas phenolica	Pseudoalteromonas	0	0	0	0	0	0	0	0	0	0	0	0	7	0	0	0	0	0	0	0	0	0	0	0	0	0	0	0	1	0	0	2	11	0	64	0
TRINITY_DN299921_c0_g3_i1	354	ALO40905.1	Chemotaxis sensory transducer protein	Pseudoalteromonas phenolica	Pseudoalteromonas	0	0	0	0	0	0	0	0	0	0	0	0	2	0	0	0	0	0	0	0	0	0	0	0	0	0	0	0	0	0	0	6	2	0	0	0
TRINITY_DN395829_c0_g1_i1	410	ALO40905.1	Chemotaxis sensory transducer protein	Pseudoalteromonas phenolica	Pseudoalteromonas	0	0	0	0	0	0	0	0	0	0	0	5	3	0	0	0	9	0	0	0	0	0	0	0	0	0	0	0	0	0	0	0	0	0	0	0
TRINITY_DN395829_c0_g2_i1	661	ALO40905.1	Chemotaxis sensory transducer protein	Pseudoalteromonas phenolica	Pseudoalteromonas	0	0	0	0	0	0	0	0	0	6	3	2	0	18	0	0	5	0	0	0	0	0	0	0	0	0	0	0	2	0	19	21	6	0	7	0
TRINITY_DN373847_c0_g1_i1	254	ALO40918.1	tRNA-dihydrouridine synthase A	Pseudoalteromonas phenolica	Pseudoalteromonas	0	0	0	0	0	0	0	0	0	2	0	0	0	0	0	16	0	0	0	0	0	0	0	0	0	0	0	0	0	0	0	0	0	0	0	0
TRINITY_DN735320_c0_g1_i1	235	ALO40918.1	tRNA-dihydrouridine synthase A	Pseudoalteromonas phenolica	Pseudoalteromonas	0	0	0	0	0	0	0	0	0	0	11	0	0	3	0	0	0	0	0	0	0	0	0	0	0	0	0	0	0	0	0	0	3	0	0	0
TRINITY_DN809210_c0_g1_i1	216	ALO40918.1	tRNA-dihydrouridine synthase A	Pseudoalteromonas phenolica	Pseudoalteromonas	0	0	0	0	0	0	0	0	0	0	12	0	0	0	0	0	0	0	0	0	0	0	0	0	0	0	0	0	0	0	0	32	3	0	5	0
TRINITY_DN312389_c0_g1_i1	386	ALO41013.1	hypothetical protein PP2015_491	Pseudoalteromonas phenolica	Pseudoalteromonas	0	0	0	0	0	0	0	0	0	0	3	0	0	4	0	0	0	2	0	0	0	0	0	0	0	0	0	8	0	0	0	4	0	0	0	0
TRINITY_DN180085_c0_g1_i1	278	ALO41020.1	Protein translocase subunit SecD	Pseudoalteromonas phenolica	Pseudoalteromonas	0	0	0	0	0	0	0	0	0	13	20	0	2	0	3	6	5	0	0	0	0	0	0	0	0	0	0	0	2	0	0	0	0	0	0	0
TRINITY_DN180085_c0_g2_i1	253	ALO41020.1	Protein translocase subunit SecD	Pseudoalteromonas phenolica	Pseudoalteromonas	0	0	0	0	0	0	0	0	0	0	0	0	0	6	3	4	6	0	0	0	0	0	0	0	0	0	0	0	0	0	0	0	0	0	0	0
TRINITY_DN481629_c0_g1_i1	251	ALO41020.1	Protein translocase subunit SecD	Pseudoalteromonas phenolica	Pseudoalteromonas	0	0	0	0	0	0	0	0	0	0	0	0	0	3	0	2	9	0	0	0	0	0	0	0	0	0	0	0	0	0	0	0	0	0	0	60
TRINITY_DN481629_c0_g2_i1	313	ALO41020.1	Protein translocase subunit SecD	Pseudoalteromonas phenolica	Pseudoalteromonas	0	0	0	0	0	0	0	0	0	3	0	0	4	0	0	0	0	1	0	0	0	0	0	0	0	0	0	0	0	0	0	0	2	4	0	0
TRINITY_DN481629_c0_g3_i1	373	ALO41020.1	Protein translocase subunit SecD	Pseudoalteromonas phenolica	Pseudoalteromonas	0	0	0	0	0	0	0	0	0	3	0	35	3	17	0	7	0	10	0	0	0	0	0	0	0	0	0	0	5	0	0	0	17	18	0	0
TRINITY_DN481629_c0_g4_i1	271	ALO41020.1	Protein translocase subunit SecD	Pseudoalteromonas phenolica	Pseudoalteromonas	36	41	0	55	57	68	150	100	111	0	0	8	2	12	9	10	3	3	0	46	44	0	35	38	173	0	57	2	3	5	47	8	0	25	4	7
TRINITY_DN481629_c0_g4_i2	878	ALO41020.1	Protein translocase subunit SecD	Pseudoalteromonas phenolica	Pseudoalteromonas	0	0	0	0	0	0	0	0	0	0	1	13	3	4	0	1	2	1	0	0	0	0	0	0	0	0	0	1	1	0	0	7	0	0	0	1
TRINITY_DN481629_c0_g4_i3	951	ALO41020.1	Protein translocase subunit SecD	Pseudoalteromonas phenolica	Pseudoalteromonas	0	0	0	0	0	0	0	0	0	6	17	1	5	1	2	4	9	13	0	0	0	0	0	0	0	0	0	0	2	0	4	1	1	0	0	1
TRINITY_DN481629_c0_g4_i4	377	ALO41020.1	Protein translocase subunit SecD	Pseudoalteromonas phenolica	Pseudoalteromonas	0	0	0	0	0	0	0	0	0	0	0	0	0	0	2	8	0	0	0	0	0	0	0	0	0	0	0	2	1	0	0	0	0	0	0	5
TRINITY_DN481629_c0_g7_i1	205	ALO41020.1	Protein translocase subunit SecD	Pseudoalteromonas phenolica	Pseudoalteromonas	0	0	0	0	0	0	0	0	0	0	0	0	0	0	0	0	0	0	0	0	0	0	0	0	0	0	0	0	1	0	0	0	0	67	39	0
TRINITY_DN110012_c0_g1_i1	205	ALO41099.1	hypothetical protein PP2015_578	Pseudoalteromonas phenolica	Pseudoalteromonas	0	0	0	0	0	0	0	0	0	0	2	0	0	0	0	0	22	0	0	0	0	0	0	0	0	0	0	0	7	0	0	0	0	0	0	0
TRINITY_DN274942_c0_g1_i1	428	ALO41099.1	hypothetical protein PP2015_578	Pseudoalteromonas phenolica	Pseudoalteromonas	0	0	0	0	0	22	0	0	12	7	0	0	1	0	0	0	0	4	36	0	28	0	0	0	18	0	18	0	0	0	2	0	0	0	0	0
TRINITY_DN274942_c0_g2_i1	720	ALO41099.1	hypothetical protein PP2015_578	Pseudoalteromonas phenolica	Pseudoalteromonas	0	0	0	0	0	0	0	0	0	3	1	0	3	0	0	1	12	3	0	0	0	0	0	0	0	0	0	2	0	0	1	0	2	0	0	0
TRINITY_DN383812_c0_g1_i1	272	ALO41099.1	hypothetical protein PP2015_578	Pseudoalteromonas phenolica	Pseudoalteromonas	0	0	0	0	0	0	0	0	0	0	0	0	0	0	0	0	0	2	0	0	0	0	0	0	0	0	0	0	0	0	0	5	0	0	0	0
TRINITY_DN383812_c0_g2_i1	272	ALO41099.1	hypothetical protein PP2015_578	Pseudoalteromonas phenolica	Pseudoalteromonas	0	0	0	0	0	0	0	0	0	0	0	0	0	0	0	0	0	3	0	0	0	0	0	0	0	0	0	0	0	0	0	18	0	0	0	0
TRINITY_DN408523_c0_g1_i1	230	ALO41099.1	hypothetical protein PP2015_578	Pseudoalteromonas phenolica	Pseudoalteromonas	0	0	0	0	0	0	0	0	0	0	9	0	0	0	0	18	0	0	0	0	0	0	0	0	0	0	0	13	0	17	0	0	0	0	0	0
TRINITY_DN439903_c0_g1_i1	286	ALO41099.1	hypothetical protein PP2015_578	Pseudoalteromonas phenolica	Pseudoalteromonas	0	0	0	0	0	0	0	0	0	0	9	0	0	0	6	0	0	0	0	0	0	0	0	0	0	0	0	4	0	0	0	0	0	0	0	0
TRINITY_DN439903_c0_g2_i1	208	ALO41099.1	hypothetical protein PP2015_578	Pseudoalteromonas phenolica	Pseudoalteromonas	0	0	0	0	0	0	0	0	0	0	7	0	0	0	0	10	0	0	0	0	0	0	0	0	0	0	0	0	0	0	0	0	0	0	0	0
TRINITY_DN439903_c0_g3_i1	246	ALO41099.1	hypothetical protein PP2015_578	Pseudoalteromonas phenolica	Pseudoalteromonas	0	0	0	0	0	0	0	0	0	0	0	0	0	0	0	8	0	15	0	0	0	0	0	0	0	0	0	0	0	0	0	0	0	0	0	0
TRINITY_DN509682_c0_g1_i1	254	ALO41099.1	hypothetical protein PP2015_578	Pseudoalteromonas phenolica	Pseudoalteromonas	0	0	0	0	0	0	0	0	0	0	0	0	0	0	0	0	0	0	0	0	0	0	0	0	0	0	0	2	0	0	0	0	0	0	0	0
TRINITY_DN544215_c0_g1_i1	244	ALO41182.1	MgtC/SapB transporter	Pseudoalteromonas phenolica	Pseudoalteromonas	0	0	0	0	0	0	0	0	0	0	0	0	0	0	0	0	0	0	0	0	0	0	0	0	0	0	0	0	4	0	0	0	0	0	0	0
TRINITY_DN749916_c0_g1_i1	287	ALO41189.1	6-aminohexanoate hydrolase	Pseudoalteromonas phenolica	Pseudoalteromonas	0	0	0	0	0	0	0	0	0	3	0	0	0	0	0	5	0	0	0	0	0	0	0	0	0	0	0	0	0	0	0	0	0	0	0	0
TRINITY_DN749916_c0_g2_i1	287	ALO41189.1	6-aminohexanoate hydrolase	Pseudoalteromonas phenolica	Pseudoalteromonas	0	0	0	0	0	0	0	0	0	8	0	0	0	0	0	2	0	3	0	0	0	0	0	0	0	0	0	0	0	0	0	0	0	0	0	0
TRINITY_DN400457_c0_g1_i1	250	ALO41196.1	Elongation factor Ts	Pseudoalteromonas phenolica	Pseudoalteromonas	0	0	0	0	0	0	0	0	20	0	0	0	0	19	0	2	0	2	0	0	0	0	0	0	0	0	0	0	3	0	0	6	7	9	50	0
TRINITY_DN159260_c0_g1_i1	450	ALO41221.1	Beta-galactosidase	Pseudoalteromonas phenolica	Pseudoalteromonas	0	0	0	0	0	0	0	0	0	2	0	7	3	0	0	5	0	0	0	0	0	0	0	0	0	0	0	0	1	0	50	0	3	0	0	10
TRINITY_DN340696_c0_g1_i1	291	ALO41221.1	Beta-galactosidase	Pseudoalteromonas phenolica	Pseudoalteromonas	0	0	0	0	0	0	0	0	0	0	0	8	0	24	0	0	3	0	0	0	0	0	0	0	0	0	0	12	0	0	0	0	0	0	0	6
TRINITY_DN340696_c0_g2_i1	218	ALO41221.1	Beta-galactosidase	Pseudoalteromonas phenolica	Pseudoalteromonas	0	0	0	0	0	0	0	0	0	0	0	10	3	7	0	0	0	0	0	0	0	0	0	0	0	0	0	0	0	0	0	0	0	0	0	0
TRINITY_DN410851_c0_g1_i1	233	ALO41221.1	Beta-galactosidase	Pseudoalteromonas phenolica	Pseudoalteromonas	0	0	0	0	0	0	0	0	0	0	0	0	0	0	0	4	0	0	0	0	0	0	0	0	0	0	0	0	0	0	0	0	0	0	39	0
TRINITY_DN412668_c0_g1_i1	232	ALO41221.1	Beta-galactosidase	Pseudoalteromonas phenolica	Pseudoalteromonas	0	0	0	0	0	0	0	0	0	0	0	0	0	0	0	0	0	0	0	0	0	0	0	0	0	0	0	0	0	0	0	0	0	0	24	0
TRINITY_DN412668_c0_g2_i1	232	ALO41221.1	Beta-galactosidase	Pseudoalteromonas phenolica	Pseudoalteromonas	0	0	0	0	0	0	0	0	0	6	0	0	0	0	0	0	0	0	0	0	0	0	0	0	0	0	0	0	0	0	0	0	0	0	127	0
TRINITY_DN412668_c0_g3_i1	232	ALO41221.1	Beta-galactosidase	Pseudoalteromonas phenolica	Pseudoalteromonas	0	0	0	0	0	0	0	0	0	0	0	0	0	0	3	0	0	0	0	0	0	0	0	0	0	0	0	0	0	0	0	0	0	0	20	0
TRINITY_DN438424_c0_g1_i1	279	ALO41221.1	Beta-galactosidase	Pseudoalteromonas phenolica	Pseudoalteromonas	0	0	0	0	0	0	0	0	0	0	0	0	0	0	0	0	5	3	0	0	0	0	0	0	0	0	0	0	1	0	15	0	0	0	0	0
TRINITY_DN438424_c0_g2_i1	504	ALO41221.1	Beta-galactosidase	Pseudoalteromonas phenolica	Pseudoalteromonas	0	0	0	0	0	0	0	0	0	0	0	0	0	0	5	0	12	2	0	0	0	0	0	0	0	0	0	0	0	0	0	0	0	0	0	0
TRINITY_DN438424_c0_g3_i1	223	ALO41221.1	Beta-galactosidase	Pseudoalteromonas phenolica	Pseudoalteromonas	0	0	0	0	0	0	0	0	0	0	0	0	3	0	0	0	0	8	0	0	0	0	0	0	0	0	0	0	1	0	0	0	0	0	0	0
TRINITY_DN464375_c0_g1_i1	523	ALO41221.1	Beta-galactosidase	Pseudoalteromonas phenolica	Pseudoalteromonas	0	0	0	0	0	0	0	0	0	4	0	0	0	5	2	0	6	0	0	0	0	0	0	0	0	0	0	0	0	0	4	0	5	0	13	0
TRINITY_DN464375_c0_g2_i1	266	ALO41221.1	Beta-galactosidase	Pseudoalteromonas phenolica	Pseudoalteromonas	0	0	0	0	0	0	0	0	0	0	0	0	0	0	0	0	0	0	0	0	0	0	0	0	0	0	0	0	0	0	0	0	0	0	43	0
TRINITY_DN588894_c0_g1_i1	291	ALO41221.1	Beta-galactosidase	Pseudoalteromonas phenolica	Pseudoalteromonas	0	0	0	0	0	0	0	0	0	0	0	23	2	0	0	0	0	0	0	0	0	0	0	0	0	0	0	0	0	0	0	26	0	0	0	0
TRINITY_DN699041_c0_g1_i1	403	ALO41221.1	Beta-galactosidase	Pseudoalteromonas phenolica	Pseudoalteromonas	0	0	0	0	0	0	0	0	0	14	0	0	0	8	8	3	0	2	0	0	0	0	0	0	0	0	0	0	3	0	0	3	0	0	0	0
TRINITY_DN72486_c0_g1_i1	491	ALO41221.1	Beta-galactosidase	Pseudoalteromonas phenolica	Pseudoalteromonas	0	0	0	0	0	0	0	0	0	0	28	0	0	0	0	0	0	0	0	0	0	0	0	0	0	0	0	4	0	0	0	8	0	2	2	0
TRINITY_DN72486_c0_g2_i1	491	ALO41221.1	Beta-galactosidase	Pseudoalteromonas phenolica	Pseudoalteromonas	0	0	0	0	0	0	0	0	0	0	4	0	0	0	0	2	0	0	0	0	0	0	0	0	0	0	0	0	0	0	0	3	0	2	2	0
TRINITY_DN249739_c0_g1_i1	212	ALO41240.1	4-hydroxybenzoate synthetase	Pseudoalteromonas phenolica	Pseudoalteromonas	0	0	0	0	0	0	0	0	0	0	9	0	0	0	0	7	7	9	0	0	0	0	0	0	0	0	0	0	0	0	0	0	0	0	0	0
TRINITY_DN341411_c0_g1_i1	263	ALO41248.1	Glycerol-3-phosphate acyltransferase	Pseudoalteromonas phenolica	Pseudoalteromonas	0	0	0	0	0	0	0	0	0	0	0	0	0	0	0	0	12	0	0	0	0	0	0	0	0	0	0	0	0	0	0	0	0	0	0	0
TRINITY_DN407714_c0_g1_i1	547	ALO41254.1	Type II secretory pathway, component ExeA	Pseudoalteromonas phenolica	Pseudoalteromonas	18	0	0	27	0	0	0	0	9	4	0	2	2	1	4	0	0	4	0	0	0	16	35	0	43	15	0	9	2	37	31	0	0	2	27	5
TRINITY_DN473775_c0_g1_i1	436	ALO41254.1	Type II secretory pathway, component ExeA	Pseudoalteromonas phenolica	Pseudoalteromonas	0	0	0	0	0	0	0	0	0	0	0	0	1	2	0	0	2	2	0	0	0	0	0	0	0	0	0	0	0	0	0	0	6	0	3	2
TRINITY_DN33015_c0_g1_i1	481	ALO41256.1	Metal dependent phosphohydrolase domain-containing protein	Pseudoalteromonas phenolica	Pseudoalteromonas	0	0	0	0	0	0	0	0	0	0	6	0	8	3	0	2	2	0	0	0	0	0	0	0	0	0	0	6	3	0	0	0	0	0	28	0
TRINITY_DN461446_c0_g1_i1	205	ALO41256.1	Metal dependent phosphohydrolase domain-containing protein	Pseudoalteromonas phenolica	Pseudoalteromonas	0	0	0	0	0	0	0	0	0	0	0	0	3	4	0	0	0	0	0	0	0	0	0	0	0	0	0	0	0	0	89	20	0	0	0	4
TRINITY_DN6544_c0_g1_i1	230	ALO41256.1	Metal dependent phosphohydrolase domain-containing protein	Pseudoalteromonas phenolica	Pseudoalteromonas	0	0	0	0	0	0	0	0	0	0	2	0	0	0	0	0	3	0	0	0	0	0	0	0	0	0	0	0	3	0	0	0	0	0	0	0
TRINITY_DN6544_c0_g2_i1	233	ALO41256.1	Metal dependent phosphohydrolase domain-containing protein	Pseudoalteromonas phenolica	Pseudoalteromonas	0	0	0	0	0	0	0	0	0	0	2	0	0	0	7	0	0	0	0	0	0	0	0	0	0	0	0	0	3	0	0	0	0	5	0	0
TRINITY_DN699021_c0_g1_i1	217	ALO41256.1	Metal dependent phosphohydrolase domain-containing protein	Pseudoalteromonas phenolica	Pseudoalteromonas	0	0	0	0	0	0	0	0	0	0	0	0	0	0	7	0	0	0	0	0	0	0	0	0	0	0	0	0	0	0	39	0	0	0	0	0
TRINITY_DN462570_c0_g1_i1	293	ALO41265.1	Glutamate 5-kinase	Pseudoalteromonas phenolica	Pseudoalteromonas	0	0	0	0	0	0	0	0	0	3	0	0	0	0	0	0	0	16	0	0	0	0	0	0	0	0	0	0	1	0	0	7	2	0	0	0
TRINITY_DN462570_c0_g2_i1	293	ALO41265.1	Glutamate 5-kinase	Pseudoalteromonas phenolica	Pseudoalteromonas	0	0	0	0	0	0	0	0	0	2	0	0	0	0	0	2	5	5	0	0	0	0	0	0	0	0	0	12	0	0	0	0	15	0	54	12
TRINITY_DN594635_c0_g1_i1	223	ALO41265.1	Glutamate 5-kinase	Pseudoalteromonas phenolica	Pseudoalteromonas	0	0	0	0	0	0	0	0	0	6	0	0	0	0	0	0	0	0	0	0	0	0	0	0	0	0	0	0	0	0	0	6	0	0	0	0
TRINITY_DN90007_c0_g1_i1	218	ALO41265.1	Glutamate 5-kinase	Pseudoalteromonas phenolica	Pseudoalteromonas	0	0	0	0	0	0	0	0	0	0	0	0	0	0	0	0	0	0	0	0	0	0	0	0	0	0	0	0	0	0	0	0	14	0	0	0
TRINITY_DN90007_c0_g2_i1	218	ALO41265.1	Glutamate 5-kinase	Pseudoalteromonas phenolica	Pseudoalteromonas	0	0	0	0	0	0	0	0	0	0	0	0	0	0	0	0	0	0	0	0	0	0	0	0	0	0	0	0	0	0	0	0	9	0	0	0
TRINITY_DN169042_c0_g1_i1	379	ALO41266.1	Diguanylate cyclase	Pseudoalteromonas phenolica	Pseudoalteromonas	0	0	0	0	0	0	0	0	0	0	0	0	3	0	0	0	4	1	0	0	0	0	0	0	0	0	0	0	1	0	0	5	0	0	0	7
TRINITY_DN169042_c0_g2_i1	378	ALO41266.1	Diguanylate cyclase	Pseudoalteromonas phenolica	Pseudoalteromonas	0	0	0	0	0	0	0	0	0	0	0	0	8	0	0	1	4	2	0	0	0	0	0	0	0	0	0	0	0	0	0	0	0	0	0	0
TRINITY_DN479587_c0_g1_i1	1271	ALO41305.1	Putative TonB-dependent receptor	Pseudoalteromonas phenolica	Pseudoalteromonas	0	0	0	0	0	0	0	0	0	11	19	0	9	7	8	4	6	3	0	0	0	0	0	0	0	0	0	0	0	0	1	0	0	0	2	0
TRINITY_DN479587_c0_g1_i2	691	ALO41305.1	Putative TonB-dependent receptor	Pseudoalteromonas phenolica	Pseudoalteromonas	14	81	22	0	0	0	15	0	0	5	4	2	8	5	2	2	0	1	0	6	0	0	0	0	11	0	0	0	0	0	0	0	0	12	0	1
TRINITY_DN479587_c0_g2_i1	244	ALO41305.1	Putative TonB-dependent receptor	Pseudoalteromonas phenolica	Pseudoalteromonas	0	0	0	0	0	0	0	0	0	17	8	27	10	0	0	8	0	0	0	0	0	0	0	0	0	0	0	0	0	0	4	0	0	0	0	0
TRINITY_DN479587_c0_g3_i1	707	ALO41305.1	Putative TonB-dependent receptor	Pseudoalteromonas phenolica	Pseudoalteromonas	0	0	0	0	0	0	0	0	0	2	2	5	5	2	1	1	0	0	0	0	0	0	0	0	0	0	0	0	0	0	0	0	0	0	0	0
TRINITY_DN479587_c0_g5_i1	768	ALO41305.1	Putative TonB-dependent receptor	Pseudoalteromonas phenolica	Pseudoalteromonas	0	0	20	0	0	0	0	0	0	4	0	14	0	1	4	2	4	1	20	0	0	0	0	0	0	10	20	1	1	2	0	0	2	0	3	1
TRINITY_DN416481_c0_g1_i1	330	ALO41309.1	hypothetical protein PP2015_790	Pseudoalteromonas phenolica	Pseudoalteromonas	0	0	0	0	0	0	0	0	0	0	0	0	0	0	0	0	0	0	0	0	0	0	0	0	0	0	0	0	4	0	0	0	23	0	0	0
TRINITY_DN416481_c0_g2_i1	209	ALO41309.1	hypothetical protein PP2015_790	Pseudoalteromonas phenolica	Pseudoalteromonas	0	0	0	0	0	0	0	0	0	0	0	0	0	0	0	0	0	0	0	0	0	0	0	0	0	0	0	0	0	0	0	0	24	22	0	0
TRINITY_DN637536_c0_g1_i1	240	ALO41309.1	hypothetical protein PP2015_790	Pseudoalteromonas phenolica	Pseudoalteromonas	0	47	0	0	32	0	0	0	0	0	0	0	0	0	0	0	0	0	0	0	0	0	0	0	0	33	0	0	2	5	0	35	3	0	0	0
TRINITY_DN173652_c0_g1_i1	362	ALO41326.1	hypothetical protein PP2015_807	Pseudoalteromonas phenolica	Pseudoalteromonas	0	0	0	0	0	0	0	0	0	0	0	0	0	0	0	0	0	16	0	0	0	0	0	0	0	0	0	0	1	0	0	0	0	0	0	0
TRINITY_DN663988_c0_g1_i1	210	ALO41343.1	hypothetical protein PP2015_824	Pseudoalteromonas phenolica	Pseudoalteromonas	0	0	0	0	0	0	0	0	0	0	0	0	0	0	0	0	0	0	0	0	0	0	0	0	0	0	0	0	0	0	0	0	21	0	0	0
TRINITY_DN408243_c0_g1_i1	242	ALO41346.1	Efflux transporter, RND family, MFP subunit	Pseudoalteromonas phenolica	Pseudoalteromonas	0	0	0	0	0	0	0	0	0	0	0	0	0	13	0	0	0	0	0	0	0	0	0	0	0	0	0	0	0	0	0	0	0	0	0	0
TRINITY_DN408243_c0_g1_i2	577	ALO41346.1	Efflux transporter, RND family, MFP subunit	Pseudoalteromonas phenolica	Pseudoalteromonas	0	0	0	0	0	0	0	0	0	0	0	0	0	1	0	2	5	0	0	0	0	0	0	0	0	0	0	0	3	0	4	0	1	0	0	0
TRINITY_DN534464_c0_g1_i1	284	ALO41346.1	Efflux transporter, RND family, MFP subunit	Pseudoalteromonas phenolica	Pseudoalteromonas	0	0	0	0	0	0	0	0	0	8	0	0	0	0	0	4	11	0	0	0	0	0	0	0	0	0	0	6	0	0	4	0	0	0	0	0
TRINITY_DN341423_c0_g1_i1	208	ALO41364.1	hypothetical protein PP2015_845	Pseudoalteromonas phenolica	Pseudoalteromonas	0	0	0	0	0	0	0	0	0	18	10	0	0	8	0	5	29	0	0	0	0	0	0	0	0	0	0	0	0	0	149	0	0	0	0	0
TRINITY_DN147149_c0_g1_i1	212	ALO41370.1	Putative lipid II flippase MurJ	Pseudoalteromonas phenolica	Pseudoalteromonas	0	0	0	0	0	0	0	0	0	0	0	0	0	0	0	0	0	4	0	0	0	0	0	0	0	0	0	0	0	0	10	7	0	0	0	4
TRINITY_DN564847_c0_g1_i1	387	ALO41370.1	Putative lipid II flippase MurJ	Pseudoalteromonas phenolica	Pseudoalteromonas	0	0	0	0	0	0	0	0	0	0	0	0	0	2	4	11	0	0	0	0	0	0	0	0	0	0	0	0	5	0	0	0	11	0	0	0
TRINITY_DN696174_c0_g1_i1	228	ALO41370.1	Putative lipid II flippase MurJ	Pseudoalteromonas phenolica	Pseudoalteromonas	0	0	0	0	0	0	0	0	0	0	0	0	0	0	0	0	0	0	0	0	0	0	0	0	0	0	0	0	0	0	0	0	3	0	0	62
TRINITY_DN13126_c0_g1_i1	234	ALO41380.1	hypothetical protein PP2015_861	Pseudoalteromonas phenolica	Pseudoalteromonas	0	0	0	0	0	0	0	0	0	0	8	0	0	0	0	0	26	0	0	0	0	0	0	0	0	0	0	0	0	0	0	0	0	0	0	0
TRINITY_DN171347_c0_g1_i1	224	ALO41382.1	Prepilin-type N-terminal cleavage/methylation domain protein	Pseudoalteromonas phenolica	Pseudoalteromonas	0	0	0	0	0	0	0	0	0	0	2	0	0	0	0	2	0	0	0	0	0	0	0	0	0	0	0	0	2	0	0	0	0	0	0	0
TRINITY_DN171347_c0_g2_i1	207	ALO41382.1	Prepilin-type N-terminal cleavage/methylation domain protein	Pseudoalteromonas phenolica	Pseudoalteromonas	0	0	0	0	0	0	0	0	0	0	0	0	3	0	0	0	0	5	0	0	0	0	0	0	0	0	0	0	0	0	0	0	0	0	0	4
TRINITY_DN454958_c0_g2_i1	241	ALO41382.1	Prepilin-type N-terminal cleavage/methylation domain protein	Pseudoalteromonas phenolica	Pseudoalteromonas	0	0	0	0	0	0	0	0	0	0	0	0	0	0	0	0	0	0	0	0	0	0	0	0	0	0	0	0	6	0	0	0	0	19	0	0
TRINITY_DN789506_c0_g1_i1	278	ALO41382.1	Prepilin-type N-terminal cleavage/methylation domain protein	Pseudoalteromonas phenolica	Pseudoalteromonas	0	0	0	0	0	0	0	0	0	0	2	0	0	0	0	2	0	0	0	0	0	0	0	0	0	0	0	0	0	0	0	0	4	0	0	48
TRINITY_DN27468_c0_g1_i1	316	ALO41384.1	Prepilin-type N-terminal cleavage/methylation domain protein	Pseudoalteromonas phenolica	Pseudoalteromonas	0	0	0	0	0	0	0	0	0	21	0	0	0	0	0	0	0	19	0	0	0	0	0	0	0	0	0	0	0	0	0	0	0	0	0	0
TRINITY_DN371582_c0_g1_i1	242	ALO41384.1	Prepilin-type N-terminal cleavage/methylation domain protein	Pseudoalteromonas phenolica	Pseudoalteromonas	0	0	0	0	0	0	0	0	0	0	8	0	10	0	0	9	13	8	0	0	0	0	0	0	0	0	0	2	0	0	0	0	0	24	0	76
TRINITY_DN371582_c0_g2_i1	205	ALO41384.1	Prepilin-type N-terminal cleavage/methylation domain protein	Pseudoalteromonas phenolica	Pseudoalteromonas	0	0	0	0	0	0	0	0	0	0	0	0	0	0	0	0	0	16	0	0	0	0	0	0	0	0	0	0	0	0	0	0	0	0	0	0
TRINITY_DN601033_c0_g1_i1	347	ALO41384.1	Prepilin-type N-terminal cleavage/methylation domain protein	Pseudoalteromonas phenolica	Pseudoalteromonas	0	0	0	0	0	0	0	0	0	4	0	0	11	0	0	3	0	0	0	0	0	0	0	0	0	0	0	0	0	0	0	0	0	0	0	0
TRINITY_DN385091_c0_g1_i1	240	ALO41402.1	hypothetical protein PP2015_884	Pseudoalteromonas phenolica	Pseudoalteromonas	0	0	0	0	0	0	0	0	0	0	0	0	0	20	0	0	0	16	0	0	0	0	0	0	0	0	0	0	7	0	53	0	0	5	0	0
TRINITY_DN544565_c0_g1_i1	353	ALO41402.1	hypothetical protein PP2015_884	Pseudoalteromonas phenolica	Pseudoalteromonas	0	0	0	0	0	0	0	0	0	0	0	0	0	0	5	10	0	0	0	0	0	0	0	0	0	0	0	0	0	0	0	0	0	0	0	0
TRINITY_DN279265_c0_g1_i1	366	ALO41408.1	Basal-body periplasmic P-ring protein	Pseudoalteromonas phenolica	Pseudoalteromonas	0	0	0	0	0	0	0	0	0	3	0	0	0	0	0	0	0	0	0	0	0	0	0	0	0	0	0	0	0	0	3	0	20	0	0	0
TRINITY_DN279265_c0_g1_i2	249	ALO41408.1	Basal-body periplasmic P-ring protein	Pseudoalteromonas phenolica	Pseudoalteromonas	0	0	0	0	0	0	0	0	0	0	0	0	0	0	0	0	0	0	0	0	0	0	0	0	0	0	0	0	0	0	0	0	5	0	36	0
TRINITY_DN306764_c0_g1_i1	236	ALO41419.1	Flagellar biosynthesis	Pseudoalteromonas phenolica	Pseudoalteromonas	0	0	0	0	0	0	0	0	0	0	0	0	3	0	17	7	19	0	0	0	0	0	0	0	0	0	0	0	0	0	0	0	0	0	0	0
TRINITY_DN368794_c0_g1_i1	284	ALO41419.1	Flagellar biosynthesis	Pseudoalteromonas phenolica	Pseudoalteromonas	0	0	0	0	0	0	0	0	0	3	0	0	7	0	0	0	0	7	0	0	0	0	0	0	0	0	0	0	0	0	0	0	0	0	0	0
TRINITY_DN368794_c0_g2_i1	290	ALO41419.1	Flagellar biosynthesis	Pseudoalteromonas phenolica	Pseudoalteromonas	0	0	0	0	0	0	0	0	0	0	0	0	0	14	0	4	0	0	0	0	0	0	0	0	0	0	0	4	1	0	0	0	0	0	0	0
TRINITY_DN368794_c0_g3_i1	418	ALO41419.1	Flagellar biosynthesis	Pseudoalteromonas phenolica	Pseudoalteromonas	0	0	0	0	0	0	0	0	0	0	0	0	4	11	4	0	0	0	0	0	0	0	0	0	0	0	0	3	1	0	0	0	0	0	0	0
TRINITY_DN789123_c0_g1_i1	274	ALO41419.1	Flagellar biosynthesis	Pseudoalteromonas phenolica	Pseudoalteromonas	0	0	0	0	0	0	0	0	0	0	0	0	2	0	0	4	0	0	0	0	0	0	0	0	0	0	0	0	1	0	0	0	0	0	0	23
TRINITY_DN400748_c0_g1_i1	667	ALO41464.1	Flagellar biosynthetic protein FliO	Pseudoalteromonas phenolica	Pseudoalteromonas	0	0	0	0	0	0	0	0	0	1	0	0	0	0	0	5	2	0	0	0	0	0	0	0	0	0	0	4	0	0	10	0	0	0	7	0
TRINITY_DN502967_c0_g1_i2	450	ALO41472.1	RNA polymerase sigma factor FliA	Pseudoalteromonas phenolica	Pseudoalteromonas	0	25	0	0	0	0	0	0	0	5	3	0	1	5	0	6	8	3	0	0	0	0	0	0	0	0	0	3	1	0	0	8	14	0	0	2
TRINITY_DN192665_c0_g1_i1	303	ALO41491.1	Cytochrome C biogenesis protein	Pseudoalteromonas phenolica	Pseudoalteromonas	0	0	0	0	0	0	0	0	0	0	0	0	0	0	3	0	0	3	0	0	0	0	0	0	0	0	0	0	1	0	0	0	0	0	0	0
TRINITY_DN192665_c0_g2_i1	376	ALO41491.1	Cytochrome C biogenesis protein	Pseudoalteromonas phenolica	Pseudoalteromonas	0	0	0	0	0	0	0	0	0	2	1	0	0	0	0	0	0	5	0	0	0	0	0	0	0	0	0	0	0	0	3	0	0	0	0	0
TRINITY_DN192665_c0_g3_i1	303	ALO41491.1	Cytochrome C biogenesis protein	Pseudoalteromonas phenolica	Pseudoalteromonas	0	0	0	0	0	0	0	0	0	2	0	0	0	0	3	0	3	9	0	0	0	0	0	0	0	0	0	0	0	0	4	0	0	0	0	0
TRINITY_DN340497_c0_g1_i1	357	ALO41491.1	Cytochrome C biogenesis protein	Pseudoalteromonas phenolica	Pseudoalteromonas	0	0	0	0	0	0	0	0	14	0	1	0	3	7	0	1	2	0	0	0	0	0	0	0	0	0	0	0	6	0	0	0	0	3	3	2
TRINITY_DN340497_c0_g2_i1	357	ALO41491.1	Cytochrome C biogenesis protein	Pseudoalteromonas phenolica	Pseudoalteromonas	0	31	0	0	0	0	0	0	0	0	3	6	2	2	0	6	21	7	0	35	0	24	0	0	22	0	0	2	1	0	0	0	4	3	0	0
TRINITY_DN539239_c0_g1_i1	253	ALO41491.1	Cytochrome C biogenesis protein	Pseudoalteromonas phenolica	Pseudoalteromonas	0	0	0	0	0	0	0	0	0	0	2	0	29	0	0	0	6	0	0	0	0	0	0	0	0	0	0	0	0	0	0	0	0	0	0	0
TRINITY_DN702630_c0_g1_i1	243	ALO41491.1	Cytochrome C biogenesis protein	Pseudoalteromonas phenolica	Pseudoalteromonas	0	0	0	0	0	0	0	0	0	0	6	0	0	0	0	0	13	0	0	0	0	0	0	0	0	0	0	0	0	0	0	0	0	0	0	0
TRINITY_DN447045_c0_g2_i1	337	ALO41497.1	Chemotaxis sensory protein	Pseudoalteromonas phenolica	Pseudoalteromonas	0	0	0	0	0	0	0	0	0	0	0	0	2	0	0	2	16	1	0	0	0	0	0	0	0	0	0	2	1	23	0	0	0	0	0	0
TRINITY_DN447045_c0_g3_i1	337	ALO41497.1	Chemotaxis sensory protein	Pseudoalteromonas phenolica	Pseudoalteromonas	0	0	0	0	0	0	0	0	0	0	0	0	0	0	14	2	2	1	0	0	0	0	0	0	0	0	0	0	0	0	0	0	0	0	0	0
TRINITY_DN461420_c0_g1_i1	261	ALO41497.1	Chemotaxis sensory protein	Pseudoalteromonas phenolica	Pseudoalteromonas	0	0	0	0	0	0	0	0	0	7	0	0	0	0	0	0	0	0	0	0	0	0	0	0	0	0	0	0	0	5	37	0	0	0	0	0
TRINITY_DN461420_c0_g1_i2	486	ALO41497.1	Chemotaxis sensory protein	Pseudoalteromonas phenolica	Pseudoalteromonas	0	0	0	0	0	0	0	0	0	5	0	0	0	0	0	17	0	0	0	0	0	0	0	0	0	0	0	0	8	0	0	0	0	0	0	0
TRINITY_DN461420_c0_g2_i1	237	ALO41497.1	Chemotaxis sensory protein	Pseudoalteromonas phenolica	Pseudoalteromonas	0	0	0	0	0	0	0	0	0	18	0	0	0	0	0	0	0	0	0	0	0	0	0	0	0	0	0	0	0	5	0	0	0	0	29	0
TRINITY_DN652952_c0_g1_i1	206	ALO41505.1	putative phosphotransferase	Pseudoalteromonas phenolica	Pseudoalteromonas	0	0	0	0	0	0	0	0	0	0	0	0	0	0	0	0	37	0	0	0	0	0	0	0	0	0	0	0	0	0	0	0	0	0	0	0
TRINITY_DN335065_c0_g1_i1	517	ALO41542.1	Outer membrane protein	Pseudoalteromonas phenolica	Pseudoalteromonas	0	0	0	0	0	0	0	0	0	11	21	0	2	0	0	0	9	3	0	0	0	0	0	0	0	0	0	2	3	0	0	3	0	0	0	0
TRINITY_DN738552_c0_g1_i1	538	ALO41542.1	Outer membrane protein	Pseudoalteromonas phenolica	Pseudoalteromonas	0	0	0	0	0	0	0	0	0	0	0	16	0	6	0	0	3	0	0	0	0	0	0	0	0	0	0	2	0	0	0	0	2	0	0	0
TRINITY_DN655882_c0_g1_i1	208	ALO41553.1	hypothetical protein PP2015_1036	Pseudoalteromonas phenolica	Pseudoalteromonas	0	0	0	0	0	0	0	0	0	0	0	0	0	0	0	0	0	9	0	0	0	0	0	0	0	0	0	0	0	0	0	0	0	0	0	0
TRINITY_DN370293_c0_g1_i1	260	ALO41560.1	RND family efflux transporter, MFP subunit	Pseudoalteromonas phenolica	Pseudoalteromonas	0	0	0	0	0	0	0	0	0	0	0	0	0	0	6	0	0	0	0	0	0	0	0	0	0	0	0	0	5	0	0	0	0	18	57	0
TRINITY_DN449445_c0_g1_i1	257	ALO41560.1	RND family efflux transporter, MFP subunit	Pseudoalteromonas phenolica	Pseudoalteromonas	0	0	0	0	0	0	0	0	0	0	0	0	0	0	0	22	18	0	0	0	0	0	0	0	0	0	0	0	1	0	0	19	22	0	0	0
TRINITY_DN449445_c0_g1_i2	431	ALO41560.1	RND family efflux transporter, MFP subunit	Pseudoalteromonas phenolica	Pseudoalteromonas	0	0	0	0	0	0	0	0	0	22	7	0	3	0	0	5	7	2	0	0	0	0	0	0	0	0	0	14	0	0	0	10	0	0	0	0
TRINITY_DN449445_c0_g1_i3	871	ALO41560.1	RND family efflux transporter, MFP subunit	Pseudoalteromonas phenolica	Pseudoalteromonas	0	0	0	0	0	0	0	0	0	10	9	0	0	2	2	2	4	3	0	0	0	0	0	0	0	0	0	1	0	0	0	1	5	0	0	22
TRINITY_DN95197_c0_g1_i1	308	ALO41560.1	RND family efflux transporter, MFP subunit	Pseudoalteromonas phenolica	Pseudoalteromonas	0	0	0	0	0	0	0	0	0	0	0	0	0	0	0	0	0	0	0	0	0	0	0	0	0	0	0	0	0	0	0	9	4	0	0	0
TRINITY_DN237583_c0_g1_i1	208	ALO41569.1	DNA polymerase	Pseudoalteromonas phenolica	Pseudoalteromonas	0	0	0	0	0	0	0	0	0	0	0	0	0	0	0	0	0	0	0	0	0	0	0	0	0	0	0	0	0	0	0	0	0	71	0	0
TRINITY_DN488313_c0_g1_i1	289	ALO41581.1	Dihydroorotase	Pseudoalteromonas phenolica	Pseudoalteromonas	0	0	0	0	0	0	0	0	0	26	22	15	6	0	0	2	8	15	0	0	0	0	0	0	0	0	0	0	2	0	0	0	13	0	31	21
TRINITY_DN488313_c0_g1_i2	766	ALO41581.1	Dihydroorotase	Pseudoalteromonas phenolica	Pseudoalteromonas	0	0	0	0	0	0	0	0	0	20	23	23	2	3	4	6	14	13	0	0	0	0	0	0	0	0	0	2	1	0	0	7	7	0	16	8
TRINITY_DN491701_c0_g3_i1	334	ALO41581.1	Dihydroorotase	Pseudoalteromonas phenolica	Pseudoalteromonas	0	0	0	0	0	0	0	0	0	0	0	0	0	0	0	0	0	0	0	0	0	0	0	0	0	0	0	9	3	50	0	0	15	0	0	0
TRINITY_DN491701_c0_g5_i1	336	ALO41581.1	Dihydroorotase	Pseudoalteromonas phenolica	Pseudoalteromonas	0	0	0	0	0	0	0	0	0	0	0	0	0	0	0	0	0	0	0	0	0	0	0	0	0	0	0	7	5	45	0	25	20	0	0	0
TRINITY_DN262218_c0_g1_i1	240	ALO41583.1	carboxylate--amine ligase	Pseudoalteromonas phenolica	Pseudoalteromonas	0	0	0	0	0	0	0	0	0	0	0	0	3	0	0	0	32	0	0	0	0	0	0	0	0	0	0	0	0	0	0	0	0	0	0	0
TRINITY_DN262218_c0_g2_i1	240	ALO41583.1	carboxylate--amine ligase	Pseudoalteromonas phenolica	Pseudoalteromonas	0	0	0	0	0	0	0	0	0	0	0	0	0	7	0	0	32	0	0	0	0	0	0	0	0	0	0	0	0	0	0	0	0	0	0	0
TRINITY_DN429420_c0_g1_i1	371	ALO41603.1	Aminotransferase class V	Pseudoalteromonas phenolica	Pseudoalteromonas	26	0	0	0	0	0	0	0	14	0	0	0	0	0	0	0	0	0	0	0	0	0	0	28	0	0	0	0	5	0	9	0	2	0	0	0
TRINITY_DN429420_c0_g1_i2	396	ALO41603.1	Aminotransferase class V	Pseudoalteromonas phenolica	Pseudoalteromonas	0	0	0	0	0	0	0	0	0	26	0	0	0	0	0	4	0	2	0	0	0	0	0	0	0	0	0	0	2	0	0	0	0	0	0	0
TRINITY_DN429420_c0_g1_i3	787	ALO41603.1	Aminotransferase class V	Pseudoalteromonas phenolica	Pseudoalteromonas	0	0	0	0	0	0	0	0	0	1	4	10	0	2	3	3	4	0	0	0	0	0	0	0	0	0	0	11	1	0	12	0	0	0	0	15
TRINITY_DN79100_c0_g1_i1	335	ALO41604.1	Beta-lactamase	Pseudoalteromonas phenolica	Pseudoalteromonas	0	0	0	0	0	0	0	0	0	1	3	3	0	0	0	0	0	0	0	13	0	0	0	0	0	0	0	14	0	8	0	0	0	20	7	3
TRINITY_DN335335_c0_g1_i1	259	ALO41605.1	hypothetical protein PP2015_1089	Pseudoalteromonas phenolica	Pseudoalteromonas	0	0	0	0	0	0	0	0	0	11	0	0	0	0	0	0	0	0	0	0	0	0	0	0	0	0	0	0	0	0	21	0	0	0	0	0
TRINITY_DN335335_c0_g2_i1	276	ALO41605.1	hypothetical protein PP2015_1089	Pseudoalteromonas phenolica	Pseudoalteromonas	0	0	0	0	0	0	0	0	0	0	0	0	0	0	0	0	0	0	0	0	0	0	0	0	0	0	0	0	3	0	0	0	5	0	0	0
TRINITY_DN71729_c0_g1_i1	202	ALO41605.1	hypothetical protein PP2015_1089	Pseudoalteromonas phenolica	Pseudoalteromonas	0	0	0	0	0	0	0	0	0	0	0	0	0	0	0	0	0	0	0	0	0	0	0	0	0	0	0	0	6	0	0	0	0	0	0	0
TRINITY_DN71729_c0_g2_i1	202	ALO41605.1	hypothetical protein PP2015_1089	Pseudoalteromonas phenolica	Pseudoalteromonas	0	0	0	0	0	0	0	0	0	2	0	0	0	0	0	0	0	0	0	0	0	0	0	0	0	0	0	0	4	0	0	0	0	0	0	0
TRINITY_DN273267_c0_g1_i1	245	ALO41628.1	membrane protein	Pseudoalteromonas phenolica	Pseudoalteromonas	0	0	0	0	0	0	0	0	0	0	12	0	0	0	0	4	0	0	0	0	0	0	0	0	0	0	0	0	0	0	0	34	20	0	0	0
TRINITY_DN343164_c0_g1_i1	347	ALO41628.1	membrane protein	Pseudoalteromonas phenolica	Pseudoalteromonas	0	0	0	0	0	0	0	0	14	32	27	60	0	5	0	3	0	0	0	0	0	0	0	0	0	0	0	7	10	0	0	4	0	0	0	0
TRINITY_DN343164_c0_g2_i1	242	ALO41628.1	membrane protein	Pseudoalteromonas phenolica	Pseudoalteromonas	0	0	0	31	0	0	0	0	0	33	0	0	3	3	0	0	0	6	0	0	0	0	0	0	0	0	0	0	4	0	0	0	0	0	0	0
TRINITY_DN415548_c0_g1_i1	1059	ALO41673.1	PPE repeat-containing protein	Pseudoalteromonas phenolica	Pseudoalteromonas	0	0	0	0	0	0	0	0	0	6	4	0	1	10	2	0	4	0	0	0	0	0	0	0	0	0	0	0	2	0	0	4	1	0	0	0
TRINITY_DN415548_c0_g2_i1	629	ALO41673.1	PPE repeat-containing protein	Pseudoalteromonas phenolica	Pseudoalteromonas	0	0	0	0	0	0	0	14	0	0	7	0	3	0	5	0	0	0	0	0	19	0	30	0	12	0	0	2	1	0	0	0	9	4	0	1
TRINITY_DN427032_c0_g1_i1	263	ALO41673.1	PPE repeat-containing protein	Pseudoalteromonas phenolica	Pseudoalteromonas	0	0	0	0	0	0	0	0	0	2	0	0	0	3	0	0	3	0	0	0	0	0	0	0	0	0	0	0	8	0	0	3	0	0	0	0
TRINITY_DN427032_c0_g1_i2	474	ALO41673.1	PPE repeat-containing protein	Pseudoalteromonas phenolica	Pseudoalteromonas	0	0	0	0	0	0	0	0	0	49	0	0	0	0	0	0	5	0	0	0	0	0	0	0	0	0	0	0	1	0	45	0	0	0	0	0
TRINITY_DN444169_c0_g1_i1	218	ALO41673.1	PPE repeat-containing protein	Pseudoalteromonas phenolica	Pseudoalteromonas	0	0	0	0	0	0	0	0	0	17	0	0	0	0	0	0	0	0	0	0	0	0	0	0	0	0	0	0	0	0	0	0	0	0	0	57
TRINITY_DN444169_c0_g2_i1	260	ALO41673.1	PPE repeat-containing protein	Pseudoalteromonas phenolica	Pseudoalteromonas	0	0	0	0	0	0	0	0	0	9	0	0	0	0	0	0	0	0	0	0	0	0	0	0	0	0	0	0	0	0	0	0	22	0	0	0
TRINITY_DN444169_c0_g3_i1	260	ALO41673.1	PPE repeat-containing protein	Pseudoalteromonas phenolica	Pseudoalteromonas	0	0	0	0	0	0	0	0	0	14	8	0	0	0	0	0	0	0	0	0	0	0	0	0	0	0	0	0	0	0	37	0	2	0	0	0
TRINITY_DN444169_c0_g4_i1	260	ALO41673.1	PPE repeat-containing protein	Pseudoalteromonas phenolica	Pseudoalteromonas	0	0	0	0	0	0	0	0	0	0	0	0	0	0	0	0	0	0	0	0	0	0	0	0	0	0	0	5	0	0	8	0	0	0	0	0
TRINITY_DN129651_c0_g1_i1	223	ALO41678.1	putative peptidyl-prolyl cis-trans isomerase	Pseudoalteromonas phenolica	Pseudoalteromonas	0	0	0	0	0	0	0	0	0	0	0	0	0	0	0	0	0	0	0	0	0	0	0	0	0	0	0	0	0	0	0	0	0	0	36	0
TRINITY_DN129651_c0_g2_i1	223	ALO41678.1	Putative peptidyl-prolyl cis-trans isomerase	Pseudoalteromonas phenolica	Pseudoalteromonas	0	0	0	0	0	0	0	0	0	0	0	0	0	0	0	0	0	0	0	0	0	0	0	0	0	0	0	0	0	0	0	0	0	0	20	0
TRINITY_DN644699_c0_g1_i1	204	ALO41707.1	hypothetical protein PP2015_1191	Pseudoalteromonas phenolica	Pseudoalteromonas	0	0	0	0	0	0	0	0	0	0	2	0	24	0	4	8	7	0	0	0	0	0	0	0	0	0	0	0	4	0	0	0	0	0	6	17
TRINITY_DN108699_c0_g1_i1	270	ALO41737.1	Exonuclease, DNA polymerase III, Transport : siderophore/vit B12ilon subunit family	Pseudoalteromonas phenolica	Pseudoalteromonas	0	0	0	0	0	0	0	0	0	0	0	0	0	0	0	0	6	0	0	0	0	0	0	0	0	0	0	0	0	0	0	46	5	0	0	0
TRINITY_DN17979_c0_g1_i1	311	ALO41737.1	Exonuclease, DNA polymerase III, Transport : siderophore/vit B12ilon subunit family	Pseudoalteromonas phenolica	Pseudoalteromonas	0	0	0	0	0	0	0	0	0	0	0	0	0	0	0	0	15	0	0	0	0	0	0	0	0	0	0	0	1	0	0	0	14	0	0	0
TRINITY_DN787754_c0_g1_i1	419	ALO41737.1	Exonuclease, DNA polymerase III, Transport : siderophore/vit B12ilon subunit family	Pseudoalteromonas phenolica	Pseudoalteromonas	0	0	0	0	0	0	0	0	0	0	8	0	4	0	0	0	0	0	0	0	0	0	0	0	0	0	0	0	0	0	0	2	0	38	0	0
TRINITY_DN390106_c0_g1_i1	296	ALO41744.1	Amphiphile Efflux-1 family protein	Pseudoalteromonas phenolica	Pseudoalteromonas	0	0	0	0	0	0	0	0	0	0	0	0	0	0	0	0	15	2	0	0	0	0	0	0	0	0	0	0	0	0	0	0	0	15	0	0
TRINITY_DN407243_c0_g1_i1	240	ALO41754.1	hypothetical protein PP2015_1239	Pseudoalteromonas phenolica	Pseudoalteromonas	0	0	0	0	0	0	0	0	0	8	0	0	3	0	0	0	10	0	0	0	0	0	0	0	0	0	0	5	0	0	0	0	3	0	5	0
TRINITY_DN127190_c0_g1_i1	462	ALO41756.1	ATP-dependent helicase	Pseudoalteromonas phenolica	Pseudoalteromonas	0	0	0	0	0	0	0	0	0	6	0	0	0	5	0	7	0	2	0	0	0	0	0	0	0	0	0	0	1	0	0	0	0	0	0	0
TRINITY_DN635307_c0_g1_i1	231	ALO41756.1	ATP-dependent helicase	Pseudoalteromonas phenolica	Pseudoalteromonas	0	0	0	0	0	0	0	0	0	0	0	0	0	0	0	0	20	2	0	0	0	0	0	0	0	0	0	10	0	0	0	0	0	0	0	0
TRINITY_DN527782_c0_g1_i1	245	ALO41793.1	tRNA 5-methylaminomethyl-2-thiouridine biosynthesis bifunctional protein MnmC	Pseudoalteromonas phenolica	Pseudoalteromonas	0	0	0	0	0	0	0	0	0	0	0	0	0	0	0	0	0	0	0	0	0	0	0	0	0	0	0	0	10	0	0	0	0	0	0	0
TRINITY_DN617677_c0_g1_i1	235	ALO41793.1	tRNA 5-methylaminomethyl-2-thiouridine biosynthesis bifunctional protein MnmC	Pseudoalteromonas phenolica	Pseudoalteromonas	0	0	0	0	0	0	0	0	0	0	0	0	3	0	0	0	6	4	0	0	0	0	0	0	0	0	0	0	0	0	0	0	16	0	0	8
TRINITY_DN464629_c0_g1_i1	226	ALO41796.1	MinD/MRP family ATPase	Pseudoalteromonas phenolica	Pseudoalteromonas	0	0	0	0	0	0	0	0	0	0	0	0	0	0	0	2	0	2	0	0	0	0	0	0	0	0	0	0	3	0	9	0	0	0	0	55
TRINITY_DN464629_c0_g2_i1	277	ALO41796.1	MinD/MRP family ATPase	Pseudoalteromonas phenolica	Pseudoalteromonas	35	0	0	0	28	0	0	33	18	0	0	4	0	0	0	2	0	0	0	0	0	0	0	0	0	0	0	0	12	0	0	5	25	0	8	3
TRINITY_DN464629_c0_g2_i2	266	ALO41796.1	MinD/MRP family ATPase	Pseudoalteromonas phenolica	Pseudoalteromonas	37	42	0	0	0	35	0	0	19	0	0	0	5	0	0	0	0	2	0	0	0	0	0	0	0	0	29	0	8	0	0	0	21	0	30	0
TRINITY_DN464629_c0_g3_i1	277	ALO41796.1	MinD/MRP family ATPase	Pseudoalteromonas phenolica	Pseudoalteromonas	0	0	0	27	0	0	0	0	0	0	0	0	0	6	0	24	0	20	0	0	0	0	0	37	0	0	0	0	0	0	0	0	0	0	98	0
TRINITY_DN509756_c0_g1_i1	392	ALO41799.1	hypothetical protein PP2015_1287	Pseudoalteromonas phenolica	Pseudoalteromonas	0	0	0	0	0	0	0	0	0	12	0	0	2	0	0	0	0	0	0	0	0	0	0	0	0	0	0	0	15	0	0	0	0	0	0	0
TRINITY_DN400271_c0_g1_i1	233	ALO41801.1	Aspartate aminotransferase	Pseudoalteromonas phenolica	Pseudoalteromonas	0	0	0	0	0	0	0	0	0	6	0	0	0	0	0	0	0	0	0	0	0	0	0	0	0	0	0	5	0	0	0	0	0	0	0	0
TRINITY_DN400271_c0_g2_i1	284	ALO41801.1	Aspartate aminotransferase	Pseudoalteromonas phenolica	Pseudoalteromonas	0	0	0	0	0	0	0	0	0	2	2	46	2	0	0	0	0	0	0	0	0	0	0	0	0	0	0	0	5	0	0	0	0	0	0	0
TRINITY_DN400271_c0_g3_i1	284	ALO41801.1	Aspartate aminotransferase	Pseudoalteromonas phenolica	Pseudoalteromonas	0	0	0	0	0	0	0	0	0	7	2	0	0	3	0	18	0	0	0	0	0	0	0	0	0	0	0	4	0	0	0	0	0	0	0	0
TRINITY_DN446201_c0_g1_i1	439	ALO41801.1	Aspartate aminotransferase	Pseudoalteromonas phenolica	Pseudoalteromonas	0	0	0	0	0	0	0	0	0	4	2	0	6	0	0	5	3	2	0	0	0	0	0	0	0	0	0	0	0	0	0	0	0	18	18	2
TRINITY_DN482051_c0_g1_i1	893	ALO41801.1	Aspartate aminotransferase	Pseudoalteromonas phenolica	Pseudoalteromonas	0	0	0	0	0	0	0	0	0	11	6	4	3	0	5	5	5	13	0	0	0	0	0	0	0	0	0	1	0	0	0	6	3	3	0	0
TRINITY_DN513853_c0_g1_i1	330	ALO41801.1	Aspartate aminotransferase	Pseudoalteromonas phenolica	Pseudoalteromonas	0	0	0	0	23	0	0	0	0	3	0	7	4	0	0	2	14	3	0	0	0	0	0	0	0	24	0	0	1	0	0	0	4	0	0	0
TRINITY_DN599087_c0_g1_i1	263	ALO41820.1	XRE family transcriptional regulator	Pseudoalteromonas phenolica	Pseudoalteromonas	0	0	0	0	0	0	0	0	0	0	0	0	0	0	0	0	0	0	0	0	0	0	0	0	0	0	0	0	0	0	0	0	0	0	43	0
TRINITY_DN453039_c0_g2_i1	614	ALO41828.1	Putative response regulator	Pseudoalteromonas phenolica	Pseudoalteromonas	0	0	0	0	0	0	0	0	0	14	9	13	0	0	8	5	7	0	0	0	0	0	0	0	0	0	0	2	0	2	24	0	0	11	0	17
TRINITY_DN383253_c0_g1_i1	268	ALO41844.1	Glutathione-regulated potassium-efflux system protein (K(+)/H(+) antiporter)	Pseudoalteromonas phenolica	Pseudoalteromonas	0	0	0	0	0	0	0	0	0	0	0	0	2	12	0	0	0	2	0	0	0	0	0	0	0	0	0	0	0	38	0	0	0	0	0	0
TRINITY_DN535012_c0_g1_i1	251	ALO41844.1	Glutathione-regulated potassium-efflux system protein (K(+)/H(+) antiporter)	Pseudoalteromonas phenolica	Pseudoalteromonas	0	0	0	0	0	0	0	0	0	0	0	0	2	0	0	0	6	2	0	0	0	0	0	0	0	0	0	0	0	0	0	0	0	0	0	0
TRINITY_DN307486_c0_g1_i1	205	ALO41845.1	SpoOM family protein	Pseudoalteromonas phenolica	Pseudoalteromonas	48	0	75	0	37	136	0	0	49	2	0	5	0	27	0	0	0	2	0	20	0	83	0	100	0	0	0	0	0	6	0	0	104	6	6	26
TRINITY_DN492169_c0_g1_i1	340	ALO41845.1	SpoOM family protein	Pseudoalteromonas phenolica	Pseudoalteromonas	0	33	0	22	0	0	0	0	15	10	16	0	7	28	7	41	25	4	0	0	0	0	0	0	0	0	0	5	3	7	0	0	13	10	0	3
TRINITY_DN492169_c0_g2_i1	717	ALO41845.1	SpoOM family protein	Pseudoalteromonas phenolica	Pseudoalteromonas	0	0	0	0	0	0	0	0	0	14	45	32	12	14	12	12	14	10	0	0	0	0	0	0	0	0	0	15	16	20	25	10	35	5	6	38
TRINITY_DN787788_c0_g1_i1	218	ALO41845.1	SpoOM family protein	Pseudoalteromonas phenolica	Pseudoalteromonas	0	0	0	0	0	0	0	0	0	6	0	0	0	0	0	7	0	0	0	0	0	0	0	0	0	0	0	0	0	0	0	0	0	0	0	0
TRINITY_DN20250_c0_g1_i1	217	ALO41870.1	TAP domain-containing protein	Pseudoalteromonas phenolica	Pseudoalteromonas	0	0	0	0	0	0	0	0	0	0	2	0	0	0	0	0	0	4	0	0	0	0	0	0	0	0	0	0	0	0	64	0	0	0	0	0
TRINITY_DN457715_c0_g1_i1	355	ALO41870.1	TAP domain-containing protein	Pseudoalteromonas phenolica	Pseudoalteromonas	0	0	0	0	0	0	0	0	0	5	4	0	0	0	14	0	0	0	0	0	0	0	0	0	0	0	0	0	4	0	0	0	2	0	0	27
TRINITY_DN457715_c0_g2_i1	454	ALO41870.1	TAP domain-containing protein	Pseudoalteromonas phenolica	Pseudoalteromonas	0	0	0	0	0	0	0	0	0	0	4	0	5	3	0	3	0	0	0	0	0	0	0	0	0	0	0	0	1	17	0	0	14	0	0	0
TRINITY_DN615465_c0_g1_i1	249	ALO41870.1	TAP domain-containing protein	Pseudoalteromonas phenolica	Pseudoalteromonas	39	0	0	0	0	0	0	0	20	0	0	0	0	29	13	0	18	0	0	0	0	0	0	0	0	0	0	0	0	0	0	0	0	0	0	0
TRINITY_DN400065_c0_g1_i1	224	ALO41879.1	hypothetical protein PP2015_1373	Pseudoalteromonas phenolica	Pseudoalteromonas	0	0	0	0	0	0	0	0	0	0	0	0	0	0	0	0	0	0	0	0	0	0	0	0	0	0	0	8	0	34	0	0	0	0	0	0
TRINITY_DN400065_c0_g2_i1	203	ALO41879.1	hypothetical protein PP2015_1373	Pseudoalteromonas phenolica	Pseudoalteromonas	0	0	0	0	0	0	0	0	0	0	0	38	0	0	0	0	0	0	0	0	0	0	0	0	0	0	0	0	0	0	0	0	0	0	0	0
TRINITY_DN400065_c0_g3_i1	224	ALO41879.1	hypothetical protein PP2015_1373	Pseudoalteromonas phenolica	Pseudoalteromonas	0	0	0	0	0	0	0	0	0	50	0	34	0	7	0	21	0	4	0	0	0	0	0	0	0	0	0	0	0	0	0	0	0	0	0	0
TRINITY_DN496222_c1_g1_i1	274	ALO41879.1	hypothetical protein PP2015_1373	Pseudoalteromonas phenolica	Pseudoalteromonas	0	0	0	0	0	0	0	0	0	0	0	0	0	3	0	2	0	10	0	0	0	0	0	0	0	0	0	0	0	0	0	0	0	0	0	10
TRINITY_DN180219_c0_g1_i1	311	ALO41881.1	Putative metal-dependent hydrolase	Pseudoalteromonas phenolica	Pseudoalteromonas	0	0	0	0	0	0	0	0	0	0	0	0	2	0	8	0	0	0	0	0	0	0	0	0	0	0	0	0	0	0	0	0	0	0	0	0
TRINITY_DN271193_c0_g2_i1	275	ALO41881.1	Putative metal-dependent hydrolase	Pseudoalteromonas phenolica	Pseudoalteromonas	0	0	0	0	0	0	0	0	0	0	0	0	7	0	0	0	0	0	0	0	0	0	0	0	0	0	0	2	0	0	0	0	0	0	0	0
TRINITY_DN781275_c0_g1_i1	375	ALO41881.1	Putative metal-dependent hydrolase	Pseudoalteromonas phenolica	Pseudoalteromonas	0	0	0	0	0	0	0	0	0	0	0	0	0	0	4	0	8	0	0	0	0	0	0	0	0	0	0	5	0	0	0	0	0	0	0	33
TRINITY_DN271193_c0_g1_i1	237	ALO41882.1	hypothetical protein PP2015_1376	Pseudoalteromonas phenolica	Pseudoalteromonas	0	0	0	0	0	0	0	0	0	0	0	0	5	0	0	0	0	0	0	0	0	0	0	0	0	0	0	3	0	0	0	23	0	0	0	0
TRINITY_DN400289_c0_g1_i1	320	ALO41910.1	Putative membrane protein	Pseudoalteromonas phenolica	Pseudoalteromonas	0	0	0	0	0	0	0	0	0	0	0	0	0	0	0	0	0	6	0	0	0	0	0	0	0	0	0	0	0	0	0	0	0	0	0	0
TRINITY_DN400289_c0_g2_i1	320	ALO41910.1	Putative membrane protein	Pseudoalteromonas phenolica	Pseudoalteromonas	0	0	0	0	0	0	0	0	0	0	0	0	0	7	0	0	0	1	0	0	0	0	0	0	0	0	0	0	4	0	0	0	0	0	0	0
TRINITY_DN400289_c0_g3_i1	320	ALO41910.1	Putative membrane protein	Pseudoalteromonas phenolica	Pseudoalteromonas	0	0	0	0	0	0	0	0	0	0	0	0	0	12	0	0	0	1	0	0	0	0	0	0	0	0	0	0	1	0	0	0	0	0	0	0
TRINITY_DN415520_c0_g1_i1	332	ALO41914.1	Exonuclease III	Pseudoalteromonas phenolica	Pseudoalteromonas	0	0	0	0	0	0	0	0	0	18	1	0	0	0	19	9	7	0	0	0	0	0	0	0	0	0	0	2	0	0	0	0	0	0	24	0
TRINITY_DN444016_c0_g1_i1	264	ALO41914.1	Exonuclease III	Pseudoalteromonas phenolica	Pseudoalteromonas	0	0	0	0	0	0	0	0	0	4	8	0	0	0	0	10	9	0	0	0	0	0	0	0	0	0	0	2	24	0	0	0	0	0	77	0
TRINITY_DN269668_c0_g1_i1	350	ALO41924.1	RND transporter	Pseudoalteromonas phenolica	Pseudoalteromonas	0	0	0	0	0	0	0	0	0	0	0	0	0	0	0	0	2	0	0	0	0	0	0	0	0	0	0	2	0	0	9	0	4	0	0	13
TRINITY_DN269668_c0_g2_i1	350	ALO41924.1	RND transporter	Pseudoalteromonas phenolica	Pseudoalteromonas	0	0	0	0	0	0	0	0	0	0	0	0	0	2	0	0	0	0	0	0	0	0	0	0	0	0	0	3	0	0	0	0	7	0	0	15
TRINITY_DN413954_c0_g1_i1	238	ALO41924.1	RND transporter	Pseudoalteromonas phenolica	Pseudoalteromonas	0	0	0	0	0	0	0	0	0	0	0	0	0	0	0	0	0	0	0	0	0	0	0	0	0	0	0	0	0	0	36	0	0	0	0	0
TRINITY_DN413954_c0_g2_i1	430	ALO41924.1	RND transporter	Pseudoalteromonas phenolica	Pseudoalteromonas	0	0	0	0	0	0	0	0	0	11	0	0	0	4	0	0	0	13	0	0	0	0	0	0	0	0	0	18	5	0	0	18	13	0	0	76
TRINITY_DN553641_c0_g1_i1	247	ALO41924.1	RND transporter	Pseudoalteromonas phenolica	Pseudoalteromonas	0	0	0	0	0	0	0	0	0	0	0	0	5	0	13	0	0	0	0	0	0	0	0	0	0	0	0	0	0	0	0	0	0	0	0	0
TRINITY_DN756685_c0_g1_i1	303	ALO41927.1	hypothetical protein PP2015_1422	Pseudoalteromonas phenolica	Pseudoalteromonas	0	0	0	0	0	0	0	0	0	9	0	0	0	0	0	7	10	8	0	0	0	0	0	0	0	0	0	0	0	0	0	21	4	0	0	0
TRINITY_DN519908_c0_g1_i1	318	ALO41951.1	Putative transcriptional regulator	Pseudoalteromonas phenolica	Pseudoalteromonas	0	0	0	0	0	0	0	0	0	0	0	0	0	2	0	0	0	1	0	0	0	0	0	0	0	0	0	0	0	0	0	0	0	0	0	0
TRINITY_DN408097_c0_g1_i1	270	ALO41969.1	hypothetical protein PP2015_1465	Pseudoalteromonas phenolica	Pseudoalteromonas	0	0	0	0	0	0	0	0	0	5	0	0	0	0	6	0	3	2	0	0	0	0	0	0	0	0	0	0	0	0	0	0	0	0	0	0
TRINITY_DN341190_c0_g1_i1	261	ALO41982.1	Sulfate permease related transporter (MFS superfamily)	Pseudoalteromonas phenolica	Pseudoalteromonas	0	86	0	0	0	0	0	0	0	0	0	0	0	0	0	2	0	0	0	0	0	0	0	0	0	0	0	5	0	0	0	0	0	0	0	0
TRINITY_DN341190_c0_g2_i1	261	ALO41982.1	Sulfate permease related transporter (MFS superfamily)	Pseudoalteromonas phenolica	Pseudoalteromonas	0	0	0	0	0	36	0	0	0	2	0	0	0	0	0	2	0	0	0	0	0	0	0	0	30	31	0	0	0	10	0	0	0	26	0	0
TRINITY_DN380024_c0_g1_i1	338	ALO41982.1	Sulfate permease related transporter (MFS superfamily)	Pseudoalteromonas phenolica	Pseudoalteromonas	0	0	0	0	0	0	0	0	0	0	0	0	4	12	0	2	0	3	0	0	0	0	0	0	0	0	0	0	0	0	28	14	0	0	54	0
TRINITY_DN380024_c0_g2_i1	363	ALO41982.1	Sulfate permease related transporter (MFS superfamily)	Pseudoalteromonas phenolica	Pseudoalteromonas	0	0	0	0	0	0	0	0	0	0	0	0	0	0	0	0	2	5	0	0	0	0	0	0	0	0	0	0	0	0	0	0	0	0	0	0
TRINITY_DN653544_c0_g1_i1	249	ALO42008.1	Transcriptional Regulator, MerR family protein	Pseudoalteromonas phenolica	Pseudoalteromonas	0	0	0	0	0	0	0	0	0	0	8	0	0	0	19	0	0	2	0	0	0	0	0	0	0	0	0	2	0	0	0	0	0	0	0	21
TRINITY_DN272631_c0_g1_i1	248	ALO42015.1	MFS transporter	Pseudoalteromonas phenolica	Pseudoalteromonas	0	0	0	0	0	0	0	0	0	0	0	0	0	0	0	2	15	0	0	0	0	0	0	0	0	0	0	0	0	0	0	0	0	0	0	0
TRINITY_DN272631_c0_g2_i1	359	ALO42015.1	MFS transporter	Pseudoalteromonas phenolica	Pseudoalteromonas	0	0	0	0	0	0	0	0	0	1	0	0	5	2	18	3	0	17	0	0	0	0	0	0	0	0	0	0	2	0	12	0	0	0	0	25
TRINITY_DN273593_c0_g1_i1	494	ALO42015.1	MFS transporter	Pseudoalteromonas phenolica	Pseudoalteromonas	0	0	0	0	0	0	0	0	0	9	0	0	8	2	0	2	0	1	0	0	0	0	0	0	0	0	0	8	0	0	0	0	11	0	9	0
TRINITY_DN616976_c0_g1_i1	260	ALO42015.1	MFS transporter	Pseudoalteromonas phenolica	Pseudoalteromonas	0	0	0	0	0	0	0	0	0	0	0	0	0	0	0	0	0	0	0	0	0	0	0	0	0	0	0	0	3	0	0	0	7	0	0	0
TRINITY_DN648618_c0_g1_i1	207	ALO42015.1	MFS transporter	Pseudoalteromonas phenolica	Pseudoalteromonas	0	0	0	0	0	0	0	0	0	0	0	0	0	0	0	0	0	9	0	0	0	0	0	0	0	0	0	3	0	0	0	0	0	0	0	0
TRINITY_DN473227_c0_g1_i1	721	ALO42031.1	ribonucleotide-diphosphate reductase subunit beta	Pseudoalteromonas phenolica	Pseudoalteromonas	0	0	0	0	0	0	0	0	0	3	0	0	0	1	2	2	0	8	0	0	0	0	0	0	0	0	0	0	0	2	16	0	0	2	2	12
TRINITY_DN473227_c0_g1_i2	540	ALO42031.1	ribonucleotide-diphosphate reductase subunit beta	Pseudoalteromonas phenolica	Pseudoalteromonas	0	0	0	0	0	0	0	0	0	3	0	0	2	0	0	5	0	0	0	0	0	0	0	0	0	0	0	0	0	2	0	0	5	0	2	13
TRINITY_DN392092_c0_g1_i1	207	ALO42055.1	Outer-membrane lipoprotein carrier protein	Pseudoalteromonas phenolica	Pseudoalteromonas	0	0	0	0	0	0	0	0	0	2	0	0	15	0	0	3	0	0	0	0	0	0	0	0	0	0	0	0	0	0	0	0	0	0	0	0
TRINITY_DN392092_c0_g2_i1	427	ALO42055.1	Outer-membrane lipoprotein carrier protein	Pseudoalteromonas phenolica	Pseudoalteromonas	0	0	0	0	0	0	0	0	0	1	3	0	0	0	0	0	0	11	0	0	0	0	0	0	0	0	0	6	0	0	5	0	0	0	5	12
TRINITY_DN448037_c0_g1_i1	552	ALO42060.1	3-hydroxydecanoyl-acyl-carrier-protein dehydratase	Pseudoalteromonas phenolica	Pseudoalteromonas	0	0	0	0	0	0	0	0	0	4	7	4	4	6	0	1	8	5	0	0	0	0	0	0	0	0	0	0	4	0	0	5	3	23	47	0
TRINITY_DN346663_c0_g1_i1	254	ALO42074.1	ABC transporter ATP-binding protein	Pseudoalteromonas phenolica	Pseudoalteromonas	0	0	0	0	0	0	0	0	0	0	6	9	10	0	0	12	0	4	0	0	0	0	0	0	0	0	0	0	0	0	0	0	0	9	0	7
TRINITY_DN371378_c0_g1_i1	256	ALO42074.1	ABC transporter ATP-binding protein	Pseudoalteromonas phenolica	Pseudoalteromonas	0	0	0	0	0	0	0	0	0	18	0	0	0	0	19	2	0	0	0	0	0	0	0	0	0	0	0	0	0	0	0	0	0	0	75	0
TRINITY_DN371378_c0_g2_i1	252	ALO42074.1	ABC transporter ATP-binding protein	Pseudoalteromonas phenolica	Pseudoalteromonas	0	0	0	0	0	0	0	0	0	11	8	0	22	0	0	0	0	0	0	0	0	0	0	0	0	0	0	0	0	0	0	0	0	0	0	7
TRINITY_DN386178_c0_g1_i1	294	ALO42074.1	ABC transporter ATP-binding protein	Pseudoalteromonas phenolica	Pseudoalteromonas	0	0	0	0	0	0	0	0	0	0	0	0	0	3	0	0	21	0	0	0	0	0	0	0	0	0	0	0	0	0	0	0	0	0	0	0
TRINITY_DN386178_c0_g1_i2	383	ALO42074.1	ABC transporter ATP-binding protein	Pseudoalteromonas phenolica	Pseudoalteromonas	0	0	0	0	0	0	0	0	0	13	0	0	0	0	0	0	4	1	0	0	0	0	0	0	0	0	0	3	0	27	3	0	7	0	6	25
TRINITY_DN468321_c0_g2_i1	248	ALO42074.1	ABC transporter ATP-binding protein	Pseudoalteromonas phenolica	Pseudoalteromonas	0	0	0	0	0	0	0	0	0	0	4	0	0	0	0	0	0	4	0	0	0	0	0	0	0	0	0	2	5	0	0	0	0	0	0	0
TRINITY_DN813386_c0_g1_i1	276	ALO42093.1	DNA-binding winged-HTH domain protein	Pseudoalteromonas phenolica	Pseudoalteromonas	0	0	0	0	0	0	0	0	0	0	0	0	0	0	0	0	0	0	0	0	0	0	0	0	0	0	0	0	0	0	0	0	0	0	37	6
TRINITY_DN553031_c0_g1_i1	225	ALO42094.1	hydrolase	Pseudoalteromonas phenolica	Pseudoalteromonas	0	0	0	0	0	0	0	0	0	0	0	0	0	0	0	0	0	0	0	0	0	0	0	0	0	0	0	0	2	0	0	0	0	0	0	0
TRINITY_DN375030_c0_g1_i1	397	ALO42126.1	Polysaccharide export periplasmic protein	Pseudoalteromonas phenolica	Pseudoalteromonas	0	0	0	0	0	0	0	0	0	0	13	0	0	0	0	0	29	8	0	0	0	0	0	0	0	0	0	0	0	0	0	0	2	0	0	58
TRINITY_DN771753_c0_g1_i1	270	ALO42126.1	Polysaccharide export periplasmic protein	Pseudoalteromonas phenolica	Pseudoalteromonas	0	0	0	0	0	0	0	0	0	26	0	0	0	0	0	0	0	0	0	0	0	0	0	0	0	0	0	4	0	0	0	0	0	0	0	0
TRINITY_DN416839_c0_g1_i1	668	ALO42162.1	Protease 4	Pseudoalteromonas phenolica	Pseudoalteromonas	0	0	0	0	0	0	0	0	0	0	0	0	0	5	0	2	0	2	0	0	0	0	0	0	0	0	0	0	0	0	0	0	4	0	17	0
TRINITY_DN416839_c0_g2_i1	262	ALO42162.1	Protease 4	Pseudoalteromonas phenolica	Pseudoalteromonas	0	0	0	0	0	0	0	0	0	0	0	0	0	0	0	10	0	4	0	0	0	0	0	0	0	0	0	0	0	0	0	0	0	0	0	0
TRINITY_DN157127_c0_g1_i1	317	ALO42200.1	Peptidase, M16 family protein	Pseudoalteromonas phenolica	Pseudoalteromonas	0	0	0	0	0	0	0	0	0	0	9	0	0	0	5	2	10	3	0	0	0	0	0	0	0	0	0	0	0	0	0	0	0	0	0	0
TRINITY_DN260871_c0_g1_i1	260	ALO42200.1	Peptidase, M16 family protein	Pseudoalteromonas phenolica	Pseudoalteromonas	0	0	0	0	0	0	0	0	0	18	0	34	10	24	0	2	15	0	0	0	0	0	0	0	0	0	0	0	0	0	0	0	0	0	0	0
TRINITY_DN260871_c0_g2_i1	260	ALO42200.1	Peptidase, M16 family protein	Pseudoalteromonas phenolica	Pseudoalteromonas	0	0	0	0	0	0	0	0	0	0	0	0	17	0	0	0	3	0	0	0	0	0	0	0	0	0	0	0	0	0	0	0	0	0	0	0
TRINITY_DN651027_c0_g1_i1	303	ALO42200.1	Peptidase, M16 family protein	Pseudoalteromonas phenolica	Pseudoalteromonas	0	0	0	0	0	0	0	0	0	0	0	0	0	0	16	0	0	0	0	0	0	0	0	0	0	0	0	0	0	0	0	0	0	0	0	0
TRINITY_DN711108_c0_g1_i1	286	ALO42200.1	Peptidase, M16 family protein	Pseudoalteromonas phenolica	Pseudoalteromonas	0	0	0	0	0	0	0	0	0	0	0	0	4	0	6	0	5	0	0	0	0	0	0	0	0	0	0	0	0	0	0	0	0	0	0	0
TRINITY_DN791005_c0_g1_i1	222	ALO42200.1	Peptidase, M16 family protein	Pseudoalteromonas phenolica	Pseudoalteromonas	0	0	0	0	0	0	0	0	0	0	13	0	8	7	0	0	0	15	0	0	0	0	0	0	0	0	0	0	0	0	0	0	0	0	0	0
TRINITY_DN503352_c1_g1_i1	551	ALO42204.1	Putative Polyphosphate kinase 2	Pseudoalteromonas phenolica	Pseudoalteromonas	0	0	0	0	0	0	0	0	0	0	0	10	2	0	3	0	3	3	0	0	0	0	0	0	0	0	0	2	0	0	8	0	0	0	0	13
TRINITY_DN503352_c1_g1_i2	542	ALO42204.1	Putative Polyphosphate kinase 2	Pseudoalteromonas phenolica	Pseudoalteromonas	0	0	0	0	0	0	0	0	0	0	0	6	6	3	12	3	7	0	0	0	0	0	0	0	0	0	0	0	0	0	0	0	0	0	0	0
TRINITY_DN503352_c2_g1_i1	355	ALO42204.1	Putative Polyphosphate kinase 2	Pseudoalteromonas phenolica	Pseudoalteromonas	0	0	0	0	0	0	0	0	0	7	0	28	7	9	5	0	9	5	0	0	0	0	0	0	0	0	0	0	0	18	0	0	0	0	0	0
TRINITY_DN503352_c2_g2_i1	249	ALO42204.1	Putative Polyphosphate kinase 2	Pseudoalteromonas phenolica	Pseudoalteromonas	0	0	0	0	0	0	0	0	0	0	0	0	0	0	3	0	6	0	0	0	0	0	0	0	0	0	0	29	9	0	0	6	8	0	0	85
TRINITY_DN503352_c2_g3_i1	249	ALO42204.1	Putative Polyphosphate kinase 2	Pseudoalteromonas phenolica	Pseudoalteromonas	0	0	0	0	0	0	0	0	0	0	4	0	0	0	3	6	25	19	0	0	0	0	0	0	0	0	0	0	2	0	0	3	3	18	0	7
TRINITY_DN503352_c2_g4_i1	237	ALO42204.1	Putative Polyphosphate kinase 2	Pseudoalteromonas phenolica	Pseudoalteromonas	0	0	0	0	0	0	0	0	0	0	6	0	0	0	0	13	0	2	0	0	0	0	0	0	0	0	0	0	0	0	0	0	0	0	0	0
TRINITY_DN503352_c2_g5_i1	249	ALO42204.1	Putative Polyphosphate kinase 2	Pseudoalteromonas phenolica	Pseudoalteromonas	0	0	0	0	0	0	0	0	0	0	8	0	0	0	0	2	6	8	0	0	0	0	0	0	0	0	0	0	1	0	0	25	3	60	0	25
TRINITY_DN503352_c3_g2_i1	523	ALO42204.1	Putative Polyphosphate kinase 2	Pseudoalteromonas phenolica	Pseudoalteromonas	0	0	0	0	0	0	0	0	0	0	7	11	0	5	5	1	6	3	0	0	0	0	0	0	0	0	0	2	3	7	4	0	0	0	0	2
TRINITY_DN503352_c3_g2_i2	406	ALO42204.1	Putative Polyphosphate kinase 2	Pseudoalteromonas phenolica	Pseudoalteromonas	0	0	0	0	0	0	0	0	0	0	2	11	2	8	0	1	0	1	0	0	0	0	0	0	0	0	0	0	4	9	0	0	0	0	0	4
TRINITY_DN503352_c3_g2_i3	401	ALO42204.1	Putative Polyphosphate kinase 2	Pseudoalteromonas phenolica	Pseudoalteromonas	0	0	0	0	0	0	0	0	0	1	16	16	5	6	0	5	4	9	0	0	0	0	0	0	0	0	0	0	7	0	3	7	2	0	0	24
TRINITY_DN503352_c3_g2_i4	557	ALO42204.1	Putative Polyphosphate kinase 2	Pseudoalteromonas phenolica	Pseudoalteromonas	0	0	0	0	0	0	0	0	0	1	24	6	2	4	6	6	0	1	0	0	0	0	0	0	0	0	0	0	10	0	4	4	0	0	0	30
TRINITY_DN503352_c3_g3_i1	512	ALO42204.1	Putative Polyphosphate kinase 2	Pseudoalteromonas phenolica	Pseudoalteromonas	0	0	0	0	0	0	0	0	0	0	0	2	5	3	2	3	10	2	0	0	0	0	0	0	0	0	0	3	1	0	13	0	12	0	0	43
TRINITY_DN503352_c3_g3_i2	483	ALO42204.1	Putative Polyphosphate kinase 2	Pseudoalteromonas phenolica	Pseudoalteromonas	0	0	0	0	0	0	0	0	0	0	0	14	3	0	3	10	16	2	0	0	0	0	0	0	0	0	0	0	0	0	0	0	1	0	0	0
TRINITY_DN503352_c3_g3_i3	505	ALO42204.1	Putative Polyphosphate kinase 2	Pseudoalteromonas phenolica	Pseudoalteromonas	0	0	0	0	0	0	0	0	0	4	0	4	5	2	3	11	5	2	0	0	0	0	0	0	0	0	0	2	1	0	0	0	5	0	0	0
TRINITY_DN150249_c0_g1_i1	315	ALO42232.1	TonB-dependent receptor	Pseudoalteromonas phenolica	Pseudoalteromonas	0	0	0	0	0	0	0	0	0	0	0	0	0	20	0	2	0	6	0	0	0	0	0	0	0	0	0	0	0	0	0	0	0	0	0	0
TRINITY_DN205379_c0_g1_i1	254	ALO42232.1	TonB-dependent receptor	Pseudoalteromonas phenolica	Pseudoalteromonas	0	0	0	0	0	0	0	0	0	0	4	0	5	16	3	0	6	0	0	0	0	0	0	0	0	0	0	0	1	0	0	0	0	0	0	0
TRINITY_DN385627_c0_g1_i1	493	ALO42232.1	TonB-dependent receptor	Pseudoalteromonas phenolica	Pseudoalteromonas	0	0	0	0	0	0	0	0	0	10	4	0	4	0	0	5	6	3	0	0	0	0	0	0	0	0	0	0	0	0	0	0	0	0	0	0
TRINITY_DN385627_c0_g1_i2	497	ALO42232.1	TonB-dependent receptor	Pseudoalteromonas phenolica	Pseudoalteromonas	0	0	0	0	0	0	0	0	0	24	12	4	1	5	0	5	12	11	0	0	0	0	0	0	0	0	0	0	0	0	0	0	0	0	0	0
TRINITY_DN443236_c0_g1_i1	272	ALO42232.1	TonB-dependent receptor	Pseudoalteromonas phenolica	Pseudoalteromonas	0	0	0	0	0	0	0	33	0	21	2	0	2	41	3	0	0	3	0	0	0	31	0	0	0	0	0	0	0	0	0	3	0	0	4	0
TRINITY_DN443236_c1_g1_i1	492	ALO42232.1	TonB-dependent receptor	Pseudoalteromonas phenolica	Pseudoalteromonas	0	0	0	0	0	0	0	0	0	4	4	2	0	2	2	9	2	2	0	0	0	0	0	0	0	0	0	0	0	0	0	7	13	9	0	2
TRINITY_DN443236_c1_g1_i2	529	ALO42232.1	TonB-dependent receptor	Pseudoalteromonas phenolica	Pseudoalteromonas	0	0	0	0	0	0	0	0	0	2	6	15	0	0	0	3	0	3	0	0	0	0	0	0	0	0	0	7	1	0	0	5	2	13	13	5
TRINITY_DN497720_c0_g2_i1	629	ALO42232.1	TonB-dependent receptor	Pseudoalteromonas phenolica	Pseudoalteromonas	0	0	0	0	0	0	0	0	0	12	6	0	1	0	14	6	4	7	0	0	0	0	0	0	0	0	0	1	0	0	0	0	0	0	0	1
TRINITY_DN497720_c0_g2_i2	629	ALO42232.1	TonB-dependent receptor	Pseudoalteromonas phenolica	Pseudoalteromonas	0	0	0	0	0	0	0	0	0	4	6	0	1	3	0	5	0	2	0	0	0	0	0	0	0	0	0	1	1	0	0	0	0	0	0	1
TRINITY_DN497720_c0_g3_i1	282	ALO42232.1	TonB-dependent receptor	Pseudoalteromonas phenolica	Pseudoalteromonas	0	0	0	0	0	0	0	0	0	0	12	0	0	0	0	9	0	3	0	0	0	0	0	0	0	0	0	0	0	0	0	0	0	0	0	0
TRINITY_DN501720_c0_g1_i1	1586	ALO42232.1	TonB-dependent receptor	Pseudoalteromonas phenolica	Pseudoalteromonas	0	0	0	0	0	0	0	0	0	9	5	19	1	1	6	7	3	12	0	0	0	0	0	0	0	0	0	7	7	38	23	5	6	11	24	28
TRINITY_DN501720_c0_g1_i2	239	ALO42232.1	TonB-dependent receptor	Pseudoalteromonas phenolica	Pseudoalteromonas	0	0	0	0	0	0	0	0	0	0	0	0	10	0	0	22	10	0	0	0	0	0	0	0	0	0	0	0	2	0	0	0	0	0	0	0
TRINITY_DN501720_c0_g1_i3	311	ALO42232.1	TonB-dependent receptor	Pseudoalteromonas phenolica	Pseudoalteromonas	32	0	0	0	0	30	33	0	0	6	2	0	0	5	5	15	0	2	50	0	38	0	0	0	25	0	25	0	1	8	3	0	2	26	4	0
TRINITY_DN501720_c0_g1_i4	419	ALO42232.1	TonB-dependent receptor	Pseudoalteromonas phenolica	Pseudoalteromonas	0	0	0	0	0	0	0	0	0	13	7	0	0	8	4	7	9	4	0	0	0	0	0	0	0	0	0	0	0	0	0	0	0	0	0	0
TRINITY_DN501720_c0_g1_i5	405	ALO42232.1	TonB-dependent receptor	Pseudoalteromonas phenolica	Pseudoalteromonas	0	0	0	0	0	0	0	0	0	13	11	0	0	8	4	0	0	3	0	0	0	0	0	0	0	0	0	0	0	25	0	0	9	34	0	2
TRINITY_DN501720_c0_g1_i6	218	ALO42232.1	TonB-dependent receptor	Pseudoalteromonas phenolica	Pseudoalteromonas	0	0	71	34	0	43	0	0	0	0	2	5	0	4	0	12	0	4	0	77	0	0	0	0	0	0	0	0	1	0	0	0	3	16	42	8
TRINITY_DN501720_c0_g1_i7	337	ALO42232.1	TonB-dependent receptor	Pseudoalteromonas phenolica	Pseudoalteromonas	0	0	0	0	0	0	0	0	0	0	0	0	0	0	0	18	5	0	0	0	0	0	0	0	0	0	0	0	0	0	0	0	0	0	54	0
TRINITY_DN501720_c0_g2_i1	268	ALO42232.1	TonB-dependent receptor	Pseudoalteromonas phenolica	Pseudoalteromonas	0	0	0	0	0	0	0	0	0	0	0	0	0	0	0	0	0	0	0	0	0	0	0	0	0	0	0	0	0	33	0	0	0	0	0	0
TRINITY_DN501720_c0_g3_i1	337	ALO42232.1	TonB-dependent receptor	Pseudoalteromonas phenolica	Pseudoalteromonas	0	0	0	0	0	0	0	0	0	0	0	59	0	5	0	0	0	0	0	0	0	0	0	0	0	0	0	0	0	0	0	0	0	0	3	3
TRINITY_DN259097_c0_g1_i1	409	ALO42246.1	Aminopeptidase YpdF (MP-, MA-, MS-,AP-,NP-specific)	Pseudoalteromonas phenolica	Pseudoalteromonas	0	0	0	0	0	0	0	0	0	0	0	0	0	4	0	0	0	0	0	0	0	0	0	0	0	0	0	0	1	0	3	0	12	0	3	0
TRINITY_DN390393_c0_g1_i1	276	ALO42246.1	Aminopeptidase YpdF (MP-, MA-, MS-,AP-,NP-specific)	Pseudoalteromonas phenolica	Pseudoalteromonas	0	0	0	0	0	0	0	0	0	0	4	0	0	0	6	0	0	0	0	0	0	0	0	0	0	0	0	0	4	0	0	0	32	0	8	0
TRINITY_DN468633_c0_g1_i1	203	ALO42246.1	Aminopeptidase YpdF (MP-, MA-, MS-,AP-,NP-specific)	Pseudoalteromonas phenolica	Pseudoalteromonas	0	0	0	0	0	0	0	0	0	0	5	0	9	0	0	8	0	0	0	0	0	0	0	0	0	0	0	0	2	0	0	0	0	0	0	0
TRINITY_DN468633_c0_g2_i1	204	ALO42246.1	Aminopeptidase YpdF (MP-, MA-, MS-,AP-,NP-specific)	Pseudoalteromonas phenolica	Pseudoalteromonas	0	0	0	0	0	0	0	0	0	0	0	0	9	0	20	5	0	0	0	0	0	0	0	0	0	0	0	0	0	0	0	0	0	0	6	0
TRINITY_DN468633_c0_g3_i1	203	ALO42246.1	Aminopeptidase YpdF (MP-, MA-, MS-,AP-,NP-specific)	Pseudoalteromonas phenolica	Pseudoalteromonas	0	0	0	0	0	0	0	0	0	0	0	0	9	0	0	0	0	0	0	0	0	0	0	0	0	0	0	0	0	0	0	7	0	0	0	0
TRINITY_DN468633_c0_g4_i1	203	ALO42246.1	Aminopeptidase YpdF (MP-, MA-, MS-,AP-,NP-specific)	Pseudoalteromonas phenolica	Pseudoalteromonas	0	0	0	0	0	0	0	0	0	0	0	0	3	0	0	3	0	0	0	0	0	0	0	0	0	0	0	0	0	0	0	17	0	0	0	0
TRINITY_DN790710_c0_g1_i1	245	ALO42246.1	Aminopeptidase YpdF (MP-, MA-, MS-,AP-,NP-specific)	Pseudoalteromonas phenolica	Pseudoalteromonas	0	0	0	0	0	0	0	0	0	25	0	0	0	0	0	0	0	11	0	0	0	0	0	0	0	0	0	19	0	0	4	0	0	0	0	76
TRINITY_DN478798_c1_g2_i1	251	ALO42252.1	hypothetical protein PP2015_1750	Pseudoalteromonas phenolica	Pseudoalteromonas	39	0	0	0	0	0	0	0	20	0	4	9	7	6	6	14	0	0	0	0	0	0	0	0	0	0	0	26	9	0	0	25	0	5	95	63
TRINITY_DN14966_c0_g1_i1	301	ALO42284.1	BNR repeat protein	Pseudoalteromonas phenolica	Pseudoalteromonas	0	0	0	0	0	0	0	0	0	0	2	0	2	5	0	0	0	3	0	0	0	0	0	0	0	0	0	0	1	0	0	0	0	0	0	0
TRINITY_DN14966_c0_g2_i1	301	ALO42284.1	BNR repeat protein	Pseudoalteromonas phenolica	Pseudoalteromonas	0	0	0	0	0	0	0	0	0	0	5	0	4	16	0	0	0	3	0	0	0	0	0	0	0	0	0	0	0	0	0	0	2	0	0	0
TRINITY_DN471537_c0_g1_i1	553	ALO42284.1	BNR repeat protein	Pseudoalteromonas phenolica	Pseudoalteromonas	0	0	0	0	0	0	0	0	0	0	8	0	0	4	0	10	0	3	0	0	0	0	0	0	0	0	0	11	0	5	0	0	0	0	0	0
TRINITY_DN471537_c0_g2_i1	249	ALO42284.1	BNR repeat protein	Pseudoalteromonas phenolica	Pseudoalteromonas	0	0	0	0	0	0	0	0	0	0	2	0	0	0	0	0	6	0	0	0	0	0	0	0	0	0	0	0	0	0	0	0	0	0	0	0
TRINITY_DN538250_c0_g1_i1	237	ALO42284.1	BNR repeat protein	Pseudoalteromonas phenolica	Pseudoalteromonas	0	0	0	0	0	0	0	0	0	0	4	0	0	0	0	0	0	0	0	0	0	0	0	0	0	0	0	0	0	0	86	0	0	0	0	0
TRINITY_DN78341_c0_g1_i1	378	ALO42284.1	BNR repeat protein	Pseudoalteromonas phenolica	Pseudoalteromonas	0	0	0	0	0	0	0	0	0	0	0	41	3	0	0	3	0	1	0	0	0	0	0	0	0	0	0	0	1	0	0	0	2	0	0	0
TRINITY_DN260168_c0_g1_i1	209	ALO42301.1	hypothetical protein PP2015_1800	Pseudoalteromonas phenolica	Pseudoalteromonas	0	0	0	0	0	0	0	0	0	0	0	0	0	0	0	0	0	4	0	0	0	0	0	0	0	0	0	0	0	0	0	0	0	0	0	0
TRINITY_DN10872_c0_g1_i1	235	ALO42333.1	NTP pyrophosphohydrolase	Pseudoalteromonas phenolica	Pseudoalteromonas	0	0	0	0	0	0	0	0	0	0	2	0	0	0	0	0	3	4	0	0	0	0	0	0	0	0	0	0	0	22	0	0	0	0	0	0
TRINITY_DN369271_c0_g1_i1	425	ALO42333.1	NTP pyrophosphohydrolase	Pseudoalteromonas phenolica	Pseudoalteromonas	0	0	0	0	0	0	0	0	0	0	12	0	0	0	0	0	0	11	0	0	0	0	0	0	0	0	0	0	1	0	0	0	0	0	0	0
TRINITY_DN369271_c0_g2_i1	234	ALO42333.1	NTP pyrophosphohydrolase	Pseudoalteromonas phenolica	Pseudoalteromonas	0	0	0	0	0	0	0	0	0	0	0	0	3	10	0	0	0	0	0	0	0	0	0	0	0	0	0	0	0	0	0	0	0	5	0	0
TRINITY_DN369271_c0_g3_i1	240	ALO42333.1	NTP pyrophosphohydrolase	Pseudoalteromonas phenolica	Pseudoalteromonas	0	0	0	0	0	0	0	0	0	0	6	0	0	10	0	0	0	0	0	0	0	0	0	0	0	0	0	0	13	0	0	0	0	5	0	0
TRINITY_DN369271_c0_g4_i1	240	ALO42333.1	NTP pyrophosphohydrolase	Pseudoalteromonas phenolica	Pseudoalteromonas	0	0	0	0	0	0	0	0	0	0	2	0	3	13	0	0	6	0	0	0	0	0	0	0	0	0	0	0	0	0	0	0	0	0	0	0
TRINITY_DN691749_c0_g1_i1	296	ALO42333.1	NTP pyrophosphohydrolase	Pseudoalteromonas phenolica	Pseudoalteromonas	0	0	0	0	0	0	0	0	0	0	0	0	2	0	0	0	0	17	0	0	0	0	0	0	0	0	0	0	0	0	0	0	15	0	0	0
TRINITY_DN722516_c0_g1_i1	319	ALO42333.1	NTP pyrophosphohydrolase	Pseudoalteromonas phenolica	Pseudoalteromonas	0	0	0	0	0	0	0	0	0	0	0	0	10	0	0	0	2	3	0	0	0	0	0	0	0	0	0	0	0	0	0	0	6	0	0	0
TRINITY_DN361308_c0_g1_i1	220	ALO42334.1	Glucosamine-6-phosphate deaminase	Pseudoalteromonas phenolica	Pseudoalteromonas	0	0	0	0	0	0	0	0	0	0	11	0	0	0	0	5	0	0	0	0	0	0	0	0	0	0	0	0	0	0	0	0	0	5	15	0
TRINITY_DN361308_c0_g2_i1	220	ALO42334.1	Glucosamine-6-phosphate deaminase	Pseudoalteromonas phenolica	Pseudoalteromonas	0	0	0	0	0	0	0	0	0	0	7	0	0	0	0	2	0	0	0	0	0	0	0	0	0	0	0	0	0	0	0	0	0	36	0	48
TRINITY_DN411790_c0_g1_i1	409	ALO42334.1	Glucosamine-6-phosphate deaminase	Pseudoalteromonas phenolica	Pseudoalteromonas	0	0	0	0	0	0	0	0	0	0	6	0	0	0	0	10	0	2	0	0	0	0	0	0	0	0	0	9	7	0	55	42	0	0	8	0
TRINITY_DN87470_c0_g1_i1	262	ALO42334.1	Glucosamine-6-phosphate deaminase	Pseudoalteromonas phenolica	Pseudoalteromonas	0	0	0	0	0	0	0	0	0	0	0	0	0	0	0	0	0	0	0	0	0	0	0	0	0	0	0	0	0	0	0	0	29	0	0	0
TRINITY_DN363877_c0_g1_i1	250	ALO42358.1	Anthranilate synthase component 1	Pseudoalteromonas phenolica	Pseudoalteromonas	0	0	0	0	0	0	0	0	0	0	0	0	0	0	0	0	0	0	0	0	0	0	0	0	0	0	0	0	0	0	0	22	2	0	0	0
TRINITY_DN363877_c0_g2_i1	250	ALO42358.1	Anthranilate synthase component 1	Pseudoalteromonas phenolica	Pseudoalteromonas	0	0	0	0	0	0	0	0	0	0	0	0	0	0	0	0	0	4	0	0	0	0	0	0	0	0	0	5	0	0	0	0	10	0	0	0
TRINITY_DN385152_c0_g1_i1	407	ALO42358.1	Anthranilate synthase component 1	Pseudoalteromonas phenolica	Pseudoalteromonas	0	0	0	0	0	0	0	0	0	2	0	0	9	0	0	0	0	5	0	0	0	0	0	0	0	0	0	1	0	0	0	0	0	0	14	28
TRINITY_DN751532_c0_g1_i1	271	ALO42363.1	Tryptophan synthase alpha chain	Pseudoalteromonas phenolica	Pseudoalteromonas	0	0	0	0	0	0	0	0	0	0	0	0	0	0	3	0	0	0	0	0	0	0	0	0	0	0	0	2	0	47	0	0	0	13	0	0
TRINITY_DN748894_c0_g1_i1	267	ALO42368.1	hypothetical protein PP2015_1867	Pseudoalteromonas phenolica	Pseudoalteromonas	0	0	0	0	0	0	0	0	0	9	0	0	2	0	3	0	0	0	0	0	0	0	0	0	0	0	0	0	0	0	44	0	0	0	0	0
TRINITY_DN365761_c0_g1_i1	424	ALO42447.1	D-lactate dehydrogenase	Pseudoalteromonas phenolica	Pseudoalteromonas	23	0	0	35	0	0	0	0	0	18	0	29	1	2	0	15	0	0	0	0	0	0	0	0	0	19	0	0	1	0	5	0	31	0	0	2
TRINITY_DN365761_c0_g2_i1	419	ALO42447.1	D-lactate dehydrogenase	Pseudoalteromonas phenolica	Pseudoalteromonas	0	0	0	18	0	22	0	0	12	0	2	3	0	0	2	5	0	0	0	20	0	0	0	0	0	19	0	0	1	0	15	17	4	0	3	0
TRINITY_DN278770_c0_g1_i1	534	ALO42451.1	GTPase Era	Pseudoalteromonas phenolica	Pseudoalteromonas	0	0	0	0	0	0	0	0	0	9	0	0	1	0	0	3	3	2	0	0	0	0	0	0	0	0	0	11	0	0	0	3	0	4	0	8
TRINITY_DN169415_c0_g1_i1	360	ALO42482.1	hypothetical protein PP2015_1984	Pseudoalteromonas phenolica	Pseudoalteromonas	0	0	0	0	0	0	0	0	0	0	0	0	0	0	0	12	0	0	0	0	0	0	0	0	0	0	0	0	4	0	0	0	0	0	0	0
TRINITY_DN562539_c0_g1_i1	227	ALO42482.1	hypothetical protein PP2015_1984	Pseudoalteromonas phenolica	Pseudoalteromonas	0	0	0	0	0	0	0	0	0	0	0	0	0	0	0	0	0	0	0	0	0	0	0	0	0	0	0	0	14	56	0	6	47	0	0	0
TRINITY_DN162396_c0_g1_i1	288	ALO42532.1	hypothetical protein PP2015_2034	Pseudoalteromonas phenolica	Pseudoalteromonas	0	0	0	0	0	0	0	0	0	0	0	0	0	0	6	0	19	2	0	0	0	0	0	0	0	0	0	0	2	0	0	0	0	8	0	0
TRINITY_DN414914_c0_g1_i1	220	ALO42532.1	hypothetical protein PP2015_2034	Pseudoalteromonas phenolica	Pseudoalteromonas	0	0	0	0	0	0	0	0	0	0	0	0	0	0	0	9	0	2	0	0	0	0	0	0	0	0	0	0	2	0	0	0	0	16	0	0
TRINITY_DN414914_c0_g2_i1	216	ALO42532.1	hypothetical protein PP2015_2034	Pseudoalteromonas phenolica	Pseudoalteromonas	0	0	0	0	0	0	0	0	0	0	0	0	0	4	0	14	0	0	0	0	0	0	0	0	0	0	0	0	0	0	0	0	0	0	0	4
TRINITY_DN804697_c0_g1_i1	202	ALO42532.1	hypothetical protein PP2015_2034	Pseudoalteromonas phenolica	Pseudoalteromonas	0	0	0	0	0	0	0	0	0	0	0	0	0	0	0	0	4	2	0	0	0	0	0	0	0	0	0	0	0	0	0	0	15	0	0	0
TRINITY_DN431201_c0_g1_i1	785	ALO42544.1	Leucine dehydrogenase	Pseudoalteromonas phenolica	Pseudoalteromonas	0	0	0	0	0	0	0	0	0	0	16	0	2	10	10	5	3	11	0	0	0	0	0	0	0	0	0	0	0	0	0	0	2	0	0	0
TRINITY_DN474872_c0_g1_i1	526	ALO42544.1	Leucine dehydrogenase	Pseudoalteromonas phenolica	Pseudoalteromonas	0	0	0	0	0	0	0	0	0	5	8	23	7	15	0	10	6	2	0	0	0	0	0	0	0	0	0	1	1	17	6	0	2	0	9	10
TRINITY_DN474872_c0_g2_i1	427	ALO42544.1	Leucine dehydrogenase	Pseudoalteromonas phenolica	Pseudoalteromonas	0	0	0	0	0	0	0	0	0	0	0	0	1	22	8	7	0	7	0	0	0	0	0	0	0	0	0	0	0	0	0	0	0	0	0	0
TRINITY_DN474872_c0_g2_i2	405	ALO42544.1	Leucine dehydrogenase	Pseudoalteromonas phenolica	Pseudoalteromonas	0	0	0	0	0	0	0	0	0	0	0	0	0	6	0	5	0	0	0	10	0	0	0	0	0	0	0	0	1	0	0	0	2	0	0	0
TRINITY_DN584923_c0_g1_i1	296	ALO42544.1	Leucine dehydrogenase	Pseudoalteromonas phenolica	Pseudoalteromonas	0	38	0	0	0	0	0	0	17	0	0	0	0	0	0	2	0	3	0	0	0	0	32	35	0	27	0	0	0	4	0	0	0	4	4	30
TRINITY_DN656894_c0_g1_i1	259	ALO42544.1	Leucine dehydrogenase	Pseudoalteromonas phenolica	Pseudoalteromonas	0	0	0	0	0	0	0	0	0	43	0	0	0	0	0	8	3	0	0	0	0	0	0	0	0	0	0	0	0	0	0	0	0	0	0	14
TRINITY_DN94559_c0_g1_i1	335	ALO42552.1	Cyclic diguanosine monophosphate-binding protein	Pseudoalteromonas phenolica	Pseudoalteromonas	0	0	0	0	0	0	0	0	0	0	0	0	2	0	0	2	0	0	0	0	0	0	0	0	0	0	0	7	1	0	0	0	0	0	0	21
TRINITY_DN94559_c0_g2_i1	328	ALO42552.1	Cyclic diguanosine monophosphate-binding protein	Pseudoalteromonas phenolica	Pseudoalteromonas	0	0	0	0	0	0	0	0	0	14	0	0	4	0	0	0	5	0	0	0	0	0	0	0	0	0	0	0	4	0	0	0	4	0	0	8
TRINITY_DN265442_c0_g1_i1	207	ALO42610.1	Signal transduction histidine kinase LytS	Pseudoalteromonas phenolica	Pseudoalteromonas	0	0	0	0	0	0	0	0	0	0	0	0	6	0	0	0	7	0	0	0	0	0	0	0	0	0	0	0	0	0	0	0	0	0	0	0
TRINITY_DN4873_c0_g1_i1	206	ALO42610.1	Signal transduction histidine kinase LytS	Pseudoalteromonas phenolica	Pseudoalteromonas	0	0	0	0	0	0	0	0	0	5	0	123	0	0	0	0	15	0	0	0	0	0	0	0	0	0	0	0	4	0	0	0	6	0	0	0
TRINITY_DN450746_c0_g1_i1	498	ALO42626.1	Transport protein	Pseudoalteromonas phenolica	Pseudoalteromonas	0	0	0	0	0	0	0	0	0	0	5	0	1	0	0	0	0	2	0	0	0	0	0	0	0	0	0	0	1	0	0	0	5	0	0	0
TRINITY_DN450746_c0_g2_i1	407	ALO42626.1	Transport protein	Pseudoalteromonas phenolica	Pseudoalteromonas	0	0	0	0	0	0	0	0	0	0	0	0	2	0	0	0	2	0	0	0	0	0	0	0	0	0	0	0	4	0	0	0	0	0	0	0
TRINITY_DN450746_c0_g3_i1	407	ALO42626.1	Transport protein	Pseudoalteromonas phenolica	Pseudoalteromonas	0	0	0	0	0	0	0	0	0	0	0	0	3	0	0	0	0	0	0	0	0	0	0	0	0	0	0	0	1	0	0	0	9	0	0	0
TRINITY_DN450746_c0_g4_i1	407	ALO42626.1	Transport protein	Pseudoalteromonas phenolica	Pseudoalteromonas	0	0	0	0	0	0	0	0	0	0	6	0	0	0	0	0	0	0	0	0	0	0	0	0	0	0	0	0	4	0	0	0	0	0	0	0
TRINITY_DN450746_c0_g5_i1	287	ALO42626.1	Transport protein	Pseudoalteromonas phenolica	Pseudoalteromonas	0	0	0	0	0	0	0	0	0	0	0	0	0	0	0	0	0	0	0	0	0	0	0	0	0	0	0	0	2	0	0	0	0	0	0	0
TRINITY_DN252574_c0_g1_i1	297	ALO42640.1	hypothetical protein PP2015_2143	Pseudoalteromonas phenolica	Pseudoalteromonas	0	0	0	0	0	0	0	0	0	8	0	0	4	3	0	0	0	0	0	0	0	0	0	0	0	0	0	0	0	0	7	0	0	0	0	0
TRINITY_DN100425_c0_g1_i1	289	ALO42655.1	Amidinotransferase	Pseudoalteromonas phenolica	Pseudoalteromonas	0	0	0	0	0	0	0	0	0	0	0	0	0	0	0	0	0	0	0	0	0	0	0	0	0	0	0	6	4	0	0	0	0	0	0	0
TRINITY_DN736374_c0_g1_i1	211	ALO42655.1	Amidinotransferase	Pseudoalteromonas phenolica	Pseudoalteromonas	0	0	0	0	0	0	0	0	0	0	0	0	0	0	15	0	0	0	0	0	0	0	0	0	0	0	0	0	0	0	0	0	0	0	0	0
TRINITY_DN723631_c0_g1_i1	237	ALO42683.1	fructokinase	Pseudoalteromonas phenolica	Pseudoalteromonas	0	0	0	0	0	0	0	0	0	0	0	0	0	0	0	0	0	0	0	0	0	0	0	0	0	0	0	0	0	0	0	15	0	0	0	0
TRINITY_DN453371_c0_g1_i1	219	ALO42695.1	hypothetical protein PP2015_2198	Pseudoalteromonas phenolica	Pseudoalteromonas	0	0	0	0	0	0	0	0	0	0	0	0	23	0	0	0	0	0	0	0	0	0	0	0	0	0	0	0	0	0	0	3	34	0	31	0
TRINITY_DN453371_c0_g2_i1	283	ALO42695.1	hypothetical protein PP2015_2198	Pseudoalteromonas phenolica	Pseudoalteromonas	0	0	0	0	0	0	0	0	0	0	0	0	0	0	0	9	0	0	0	0	0	0	0	0	0	0	0	0	8	0	0	0	38	0	24	0
TRINITY_DN806438_c0_g1_i1	307	ALO42695.1	hypothetical protein PP2015_2198	Pseudoalteromonas phenolica	Pseudoalteromonas	0	37	50	0	0	0	0	29	0	2	0	0	0	5	3	0	0	0	201	0	0	0	0	0	0	0	0	17	1	4	0	0	0	4	0	0
TRINITY_DN281118_c0_g1_i1	211	ALO42703.1	Transcriptional regulator AsnC family	Pseudoalteromonas phenolica	Pseudoalteromonas	0	0	0	0	0	0	0	0	0	0	0	0	3	0	0	0	0	0	0	0	0	0	0	0	0	0	0	0	0	0	5	10	0	0	0	0
TRINITY_DN501702_c0_g1_i5	202	ALO42805.1	3-hydroxyacyl-acyl-carrier-protein] dehydratase FabZ	Pseudoalteromonas phenolica	Pseudoalteromonas	0	0	0	0	0	0	0	0	0	16	5	0	0	0	0	0	0	9	0	0	0	0	0	0	0	0	0	0	0	0	0	0	0	0	0	0
TRINITY_DN506789_c0_g12_i1	216	ALO42827.1	hypothetical protein PP2015_2331	Pseudoalteromonas phenolica	Pseudoalteromonas	0	0	0	0	0	0	0	0	0	32	7	20	43	7	34	7	117	63	0	0	0	0	0	0	0	0	0	8	8	47	5	22	0	0	11	29
TRINITY_DN506789_c0_g22_i1	204	ALO42827.1	hypothetical protein PP2015_2331	Pseudoalteromonas phenolica	Pseudoalteromonas	0	0	0	0	0	0	0	0	0	14	105	48	55	66	16	74	135	85	0	0	0	0	0	0	0	0	0	61	29	19	131	119	46	89	161	207
TRINITY_DN446868_c0_g1_i1	210	ALO42831.1	SecY interacting protein Syd	Pseudoalteromonas phenolica	Pseudoalteromonas	0	0	0	0	0	0	0	0	24	0	12	0	3	23	0	0	0	4	73	0	0	0	0	98	0	0	37	0	14	0	5	0	71	0	0	0
TRINITY_DN160656_c0_g1_i1	274	ALO42836.1	membrane protein	Pseudoalteromonas phenolica	Pseudoalteromonas	0	0	0	0	0	0	0	0	0	0	0	0	0	0	0	0	0	0	0	0	0	0	0	0	0	0	0	0	6	0	0	0	0	0	0	0
TRINITY_DN160656_c0_g2_i1	513	ALO42836.1	membrane protein	Pseudoalteromonas phenolica	Pseudoalteromonas	0	0	0	0	0	0	0	0	0	0	0	0	0	0	0	0	0	5	0	0	0	0	0	0	0	0	0	0	1	7	0	0	0	0	0	0
TRINITY_DN421520_c0_g1_i1	286	ALO42836.1	membrane protein	Pseudoalteromonas phenolica	Pseudoalteromonas	0	0	0	0	0	0	0	0	0	0	0	0	0	0	17	0	0	5	0	0	0	0	0	0	0	0	0	4	0	0	19	0	0	0	0	0
TRINITY_DN421520_c0_g2_i1	283	ALO42836.1	membrane protein	Pseudoalteromonas phenolica	Pseudoalteromonas	0	0	0	0	0	0	0	0	0	0	0	0	0	0	0	0	0	12	0	0	0	0	0	0	0	0	0	11	0	0	34	0	2	0	0	0
TRINITY_DN560552_c0_g1_i1	263	ALO42836.1	membrane protein	Pseudoalteromonas phenolica	Pseudoalteromonas	0	0	0	0	0	0	0	0	0	0	0	0	0	0	0	0	0	0	0	0	0	0	0	0	0	0	0	0	3	0	0	0	0	0	0	0
TRINITY_DN113993_c0_g1_i1	395	ALO42851.1	Diguanylate cyclase (GGDEF) domain-containing protein	Pseudoalteromonas phenolica	Pseudoalteromonas	0	0	0	0	0	0	0	0	0	0	0	19	0	4	2	0	0	5	0	0	0	0	0	0	0	0	0	0	2	0	0	0	9	0	0	0
TRINITY_DN113993_c0_g2_i1	292	ALO42851.1	Diguanylate cyclase (GGDEF) domain-containing protein	Pseudoalteromonas phenolica	Pseudoalteromonas	0	0	0	0	0	0	0	0	0	0	0	30	0	0	3	0	0	0	0	0	0	0	0	0	0	0	0	0	10	0	0	0	0	0	0	0
TRINITY_DN367911_c0_g1_i1	448	ALO42851.1	Diguanylate cyclase (GGDEF) domain-containing protein	Pseudoalteromonas phenolica	Pseudoalteromonas	0	0	0	0	0	0	0	0	0	0	0	0	0	2	0	3	0	0	0	0	0	0	0	0	0	0	0	0	0	0	0	0	6	0	0	0
TRINITY_DN367911_c0_g2_i1	448	ALO42851.1	Diguanylate cyclase (GGDEF) domain-containing protein	Pseudoalteromonas phenolica	Pseudoalteromonas	0	0	0	0	0	0	0	0	0	0	0	0	1	5	0	0	0	0	0	0	0	0	0	0	0	0	0	0	0	0	0	0	14	0	0	0
TRINITY_DN702177_c0_g1_i1	261	ALO42851.1	Diguanylate cyclase (GGDEF) domain-containing protein	Pseudoalteromonas phenolica	Pseudoalteromonas	0	0	0	0	0	0	0	0	0	0	0	0	0	0	0	0	6	0	0	0	0	0	0	0	0	0	0	0	0	0	0	0	0	0	0	0
TRINITY_DN702177_c0_g2_i1	261	ALO42851.1	Diguanylate cyclase (GGDEF) domain-containing protein	Pseudoalteromonas phenolica	Pseudoalteromonas	0	0	0	0	0	0	0	0	0	14	0	0	0	0	0	0	9	0	0	0	0	0	0	0	0	0	0	0	0	0	0	0	0	0	0	0
TRINITY_DN147523_c0_g1_i1	202	ALO42853.1	hypothetical protein PP2015_2360	Pseudoalteromonas phenolica	Pseudoalteromonas	0	0	0	37	0	0	0	0	0	2	0	0	0	0	4	0	0	0	0	0	0	0	0	0	0	0	0	0	0	0	122	0	0	0	112	4
TRINITY_DN323425_c0_g1_i1	229	ALO42853.1	hypothetical protein PP2015_2360	Pseudoalteromonas phenolica	Pseudoalteromonas	0	0	0	0	0	0	0	0	0	37	0	0	0	0	7	0	0	4	0	0	0	0	0	0	0	0	0	0	8	0	0	0	0	0	0	4
TRINITY_DN703587_c0_g1_i1	302	ALO42853.1	hypothetical protein PP2015_2360	Pseudoalteromonas phenolica	Pseudoalteromonas	0	0	0	0	0	0	0	0	0	5	3	0	0	0	0	0	13	2	0	0	0	0	0	0	0	0	0	0	0	0	0	0	0	0	0	0
TRINITY_DN806107_c0_g1_i1	236	ALO42853.1	hypothetical protein PP2015_2360	Pseudoalteromonas phenolica	Pseudoalteromonas	0	0	0	0	0	0	0	0	0	0	0	0	0	0	0	9	0	0	0	0	0	0	0	0	0	0	0	0	0	0	0	0	0	0	0	0
TRINITY_DN435235_c0_g1_i1	240	ALO42881.1	transporting ATPase	Pseudoalteromonas phenolica	Pseudoalteromonas	0	0	0	0	0	0	0	0	0	0	0	0	0	0	0	0	0	0	0	0	0	0	0	0	0	0	0	0	0	0	0	35	0	0	0	0
TRINITY_DN435235_c0_g2_i1	404	ALO42881.1	transporting ATPase	Pseudoalteromonas phenolica	Pseudoalteromonas	0	0	0	0	0	0	0	0	0	0	0	0	0	4	0	0	0	0	0	0	0	0	0	0	0	0	0	4	0	0	0	0	0	0	6	0
TRINITY_DN131955_c0_g1_i1	280	ALO42888.1	hypothetical protein PP2015_2395	Pseudoalteromonas phenolica	Pseudoalteromonas	0	0	0	0	0	0	0	0	0	2	0	0	0	0	0	0	0	2	0	0	0	0	0	0	0	0	0	2	2	27	8	5	0	0	0	0
TRINITY_DN280101_c0_g1_i1	225	ALO42888.1	hypothetical protein PP2015_2395	Pseudoalteromonas phenolica	Pseudoalteromonas	0	0	0	0	0	0	0	0	0	4	0	0	0	0	0	0	0	6	0	0	0	0	0	0	0	0	0	0	0	0	0	0	0	0	0	0
TRINITY_DN280101_c0_g2_i1	322	ALO42888.1	hypothetical protein PP2015_2395	Pseudoalteromonas phenolica	Pseudoalteromonas	0	0	0	0	0	0	0	0	0	0	5	0	0	0	0	0	0	1	0	0	0	0	0	0	0	0	0	0	2	16	3	0	0	0	0	0
TRINITY_DN461321_c0_g1_i1	512	ALO42888.1	hypothetical protein PP2015_2395	Pseudoalteromonas phenolica	Pseudoalteromonas	0	0	0	0	0	0	0	0	0	0	3	0	5	0	0	0	1	1	0	0	0	0	0	0	0	0	0	5	3	0	13	8	0	0	0	5
TRINITY_DN61574_c0_g1_i1	254	ALO42888.1	hypothetical protein PP2015_2395	Pseudoalteromonas phenolica	Pseudoalteromonas	0	0	0	0	0	0	0	0	0	0	8	0	0	0	0	0	0	11	0	0	0	0	0	0	0	0	0	0	4	0	0	0	0	0	0	0
TRINITY_DN403818_c0_g1_i1	416	ALO42915.1	acyltransferase	Pseudoalteromonas phenolica	Pseudoalteromonas	0	0	0	0	0	0	0	0	0	11	1	37	1	0	0	0	9	2	0	0	0	0	0	0	0	0	0	4	2	0	0	0	15	0	0	28
TRINITY_DN818399_c0_g1_i1	332	ALO42915.1	acyltransferase	Pseudoalteromonas phenolica	Pseudoalteromonas	0	0	0	0	0	0	0	0	0	0	0	0	0	0	0	3	0	0	0	0	0	0	0	0	0	0	0	0	7	0	0	0	2	0	0	0
TRINITY_DN294433_c0_g1_i1	482	ALO42925.1	Hydrolase	Pseudoalteromonas phenolica	Pseudoalteromonas	0	0	0	0	0	0	0	0	0	2	0	0	0	0	0	2	3	0	0	0	0	0	0	0	0	0	0	1	0	0	0	0	0	0	0	4
TRINITY_DN294433_c0_g2_i1	482	ALO42925.1	Hydrolase	Pseudoalteromonas phenolica	Pseudoalteromonas	0	0	0	0	0	0	0	0	0	1	0	0	0	0	0	0	0	1	0	0	0	0	0	0	0	0	0	4	0	0	0	10	1	0	5	22
TRINITY_DN626786_c0_g1_i1	213	ALO42925.1	Hydrolase	Pseudoalteromonas phenolica	Pseudoalteromonas	0	0	0	0	0	0	0	0	0	0	0	0	0	0	0	10	0	0	0	0	0	0	0	0	0	0	0	0	0	0	0	0	0	0	0	0
TRINITY_DN436827_c0_g1_i1	214	ALO42941.1	Lipid A biosynthesis lauroyl acyltransferase	Pseudoalteromonas phenolica	Pseudoalteromonas	0	0	0	0	0	0	0	0	0	0	0	0	0	11	0	0	4	4	0	0	0	0	0	0	0	0	0	0	0	0	0	0	0	0	0	0
TRINITY_DN436827_c0_g2_i1	270	ALO42941.1	Lipid A biosynthesis lauroyl acyltransferase	Pseudoalteromonas phenolica	Pseudoalteromonas	0	0	0	0	0	0	0	0	0	0	0	0	18	9	0	0	3	2	0	0	0	0	0	0	0	0	0	0	7	0	0	10	0	0	0	0
TRINITY_DN134076_c0_g1_i1	278	ALO42953.1	PLP-binding domain-containing protein	Pseudoalteromonas phenolica	Pseudoalteromonas	35	0	55	134	0	67	0	0	0	15	13	0	2	0	20	2	3	8	55	45	0	0	34	0	56	0	56	2	2	5	0	0	20	4	20	10
TRINITY_DN481920_c0_g1_i1	316	ALO42961.1	Acetoacetyl-CoA reductase	Pseudoalteromonas phenolica	Pseudoalteromonas	0	0	0	0	0	0	0	0	0	4	11	49	2	5	0	2	0	0	0	0	0	0	0	0	0	0	0	2	1	0	0	0	0	0	0	28
TRINITY_DN481920_c0_g2_i1	284	ALO42961.1	Acetoacetyl-CoA reductase	Pseudoalteromonas phenolica	Pseudoalteromonas	0	0	0	0	0	0	0	0	0	2	5	0	2	17	0	0	0	3	0	0	0	0	0	0	0	0	0	0	4	0	0	0	2	0	0	3
TRINITY_DN481920_c0_g3_i1	446	ALO42961.1	Acetoacetyl-CoA reductase	Pseudoalteromonas phenolica	Pseudoalteromonas	0	0	0	0	0	0	0	0	0	5	3	0	1	0	13	2	19	6	0	0	0	0	0	0	0	0	0	0	0	0	2	26	0	0	5	0
TRINITY_DN481920_c0_g3_i2	721	ALO42961.1	Acetoacetyl-CoA reductase	Pseudoalteromonas phenolica	Pseudoalteromonas	0	0	0	0	0	0	0	0	0	7	16	0	13	9	6	15	18	7	0	0	0	0	0	0	0	0	0	17	28	4	39	23	40	3	16	5
TRINITY_DN481920_c0_g3_i3	387	ALO42961.1	Acetoacetyl-CoA reductase	Pseudoalteromonas phenolica	Pseudoalteromonas	0	0	0	0	0	0	0	0	0	7	8	0	2	0	10	1	2	2	0	0	0	0	0	0	0	0	0	0	0	0	0	13	2	0	0	25
TRINITY_DN475109_c0_g2_i1	503	ALO42964.1	hypothetical protein PP2015_2472	Pseudoalteromonas phenolica	Pseudoalteromonas	0	0	0	0	0	0	0	0	0	3	0	7	0	0	2	1	3	3	0	0	0	0	0	0	0	0	0	0	0	13	0	7	0	0	0	0
TRINITY_DN447960_c0_g1_i1	353	ALO42975.1	Phosphoserine phosphatase	Pseudoalteromonas phenolica	Pseudoalteromonas	0	0	0	0	0	0	0	0	0	0	14	0	0	13	9	0	2	0	0	0	0	0	0	0	0	0	0	0	0	0	0	4	0	0	0	0
TRINITY_DN447960_c0_g2_i1	252	ALO42975.1	Phosphoserine phosphatase	Pseudoalteromonas phenolica	Pseudoalteromonas	0	0	0	0	0	0	0	0	0	0	0	0	0	0	0	0	0	2	0	0	0	0	0	0	0	0	0	0	0	0	13	0	0	0	0	0
TRINITY_DN447960_c0_g3_i1	651	ALO42975.1	Phosphoserine phosphatase	Pseudoalteromonas phenolica	Pseudoalteromonas	0	0	0	0	0	0	0	0	0	4	3	0	1	0	0	1	1	1	0	0	0	0	0	0	0	0	0	3	1	2	21	2	0	0	16	0
TRINITY_DN448501_c0_g1_i1	797	ALO42975.1	Phosphoserine phosphatase	Pseudoalteromonas phenolica	Pseudoalteromonas	0	0	0	0	0	0	0	0	0	5	0	0	2	0	3	5	0	4	0	0	0	0	0	0	0	0	0	3	1	0	8	4	2	0	13	2
TRINITY_DN430543_c0_g1_i1	448	ALO42990.1	Response regulator	Pseudoalteromonas phenolica	Pseudoalteromonas	0	0	0	0	0	0	0	0	0	0	3	0	0	21	0	2	5	0	0	0	0	0	0	0	0	0	0	0	2	0	33	0	0	0	0	0
TRINITY_DN430543_c0_g2_i1	226	ALO42990.1	Response regulator	Pseudoalteromonas phenolica	Pseudoalteromonas	0	0	0	0	0	0	0	0	0	0	7	0	0	0	0	0	7	0	0	0	0	0	0	0	0	0	0	11	1	0	0	0	0	0	70	0
TRINITY_DN483479_c0_g1_i1	326	ALO42990.1	Response regulator	Pseudoalteromonas phenolica	Pseudoalteromonas	0	34	0	46	24	28	0	0	46	1	2	3	0	7	5	3	5	0	47	13	110	52	0	31	24	49	0	20	1	0	3	0	12	0	3	16
TRINITY_DN483479_c1_g1_i1	262	ALO42990.1	Response regulator	Pseudoalteromonas phenolica	Pseudoalteromonas	0	0	0	0	0	0	0	0	0	0	0	0	0	0	0	0	0	0	0	0	0	0	0	0	0	0	0	0	3	0	0	0	2	0	13	0
TRINITY_DN332570_c0_g1_i1	228	ALO43001.1	ABC-type hemin transport system, periplasmic component	Pseudoalteromonas phenolica	Pseudoalteromonas	0	0	0	0	0	0	0	0	0	0	0	0	0	0	4	0	0	0	0	0	0	0	0	0	0	0	0	5	0	0	0	24	3	5	50	0
TRINITY_DN332570_c0_g2_i1	222	ALO43001.1	ABC-type hemin transport system, periplasmic component	Pseudoalteromonas phenolica	Pseudoalteromonas	0	0	0	0	0	0	0	0	0	0	0	0	0	0	0	0	0	0	0	0	0	0	0	0	0	0	0	0	2	0	0	0	0	0	123	52
TRINITY_DN169471_c0_g1_i1	210	ALO43007.1	Putative Mg2+ and Co2+ transporter CorB	Pseudoalteromonas phenolica	Pseudoalteromonas	0	0	0	0	0	0	0	0	0	0	0	0	0	0	0	0	0	0	0	0	0	0	0	0	0	0	0	0	0	0	0	0	54	0	0	0
TRINITY_DN448534_c0_g1_i1	751	ALO43007.1	Putative Mg2+ and Co2+ transporter CorB	Pseudoalteromonas phenolica	Pseudoalteromonas	0	0	0	0	0	0	0	0	0	0	3	0	1	1	0	2	5	0	0	0	0	0	0	0	0	0	0	0	0	10	9	0	0	0	0	12
TRINITY_DN448534_c0_g2_i1	415	ALO43007.1	Putative Mg2+ and Co2+ transporter CorB	Pseudoalteromonas phenolica	Pseudoalteromonas	0	0	0	0	0	0	0	0	0	0	7	0	0	2	0	0	0	0	0	0	0	0	0	0	0	0	0	0	2	0	8	0	2	0	0	0
TRINITY_DN448534_c0_g3_i1	751	ALO43007.1	Putative Mg2+ and Co2+ transporter CorB	Pseudoalteromonas phenolica	Pseudoalteromonas	0	0	0	0	0	0	0	0	0	0	3	0	1	0	0	0	6	2	0	0	0	0	0	0	0	0	0	5	2	0	7	3	0	0	0	0
TRINITY_DN690801_c0_g1_i1	232	ALO43007.1	Putative Mg2+ and Co2+ transporter CorB	Pseudoalteromonas phenolica	Pseudoalteromonas	0	0	0	0	0	0	0	0	0	2	0	0	0	0	0	0	13	2	0	0	0	0	0	0	0	0	0	0	0	0	0	0	0	0	0	0
TRINITY_DN451475_c0_g3_i1	467	ALO43008.1	hypothetical protein PP2015_2518	Pseudoalteromonas phenolica	Pseudoalteromonas	0	0	0	0	0	0	0	0	0	0	0	0	0	0	0	0	7	5	0	0	0	0	0	0	0	0	0	0	0	3	0	0	5	32	5	0
TRINITY_DN451475_c0_g3_i2	456	ALO43008.1	hypothetical protein PP2015_2518	Pseudoalteromonas phenolica	Pseudoalteromonas	0	0	0	0	0	0	0	0	0	25	0	7	0	0	0	0	8	4	0	0	0	0	0	0	0	0	0	0	1	0	0	0	7	25	12	0
TRINITY_DN451475_c0_g4_i1	269	ALO43008.1	hypothetical protein PP2015_2518	Pseudoalteromonas phenolica	Pseudoalteromonas	0	0	0	0	0	0	0	0	0	0	7	12	0	0	0	0	0	0	0	0	0	0	0	0	0	0	0	0	0	0	0	0	0	0	0	0
TRINITY_DN415764_c0_g1_i1	211	ALO43018.1	putative ATPase	Pseudoalteromonas phenolica	Pseudoalteromonas	0	0	0	0	0	0	0	0	0	0	0	21	3	0	0	0	7	0	0	0	0	0	0	0	0	0	0	0	1	0	0	33	0	0	0	0
TRINITY_DN415764_c0_g2_i1	201	ALO43018.1	putative ATPase	Pseudoalteromonas phenolica	Pseudoalteromonas	0	0	0	0	0	0	0	0	0	0	0	0	0	0	0	0	0	0	0	0	0	0	0	0	0	0	0	30	0	0	0	0	0	0	6	0
TRINITY_DN415764_c0_g3_i1	512	ALO43018.1	Putative ATPase	Pseudoalteromonas phenolica	Pseudoalteromonas	0	0	0	0	0	0	0	0	0	0	0	0	0	0	0	0	1	7	0	0	0	0	0	0	0	0	0	0	0	0	21	0	0	0	0	0
TRINITY_DN415764_c0_g4_i1	512	ALO43018.1	Putative ATPase	Pseudoalteromonas phenolica	Pseudoalteromonas	0	0	0	0	0	0	0	0	0	0	0	0	0	0	0	0	1	4	0	0	0	0	0	0	0	0	0	0	0	0	27	0	0	0	11	0
TRINITY_DN647495_c0_g1_i1	290	ALO43018.1	Putative ATPase	Pseudoalteromonas phenolica	Pseudoalteromonas	0	0	0	0	0	0	0	0	0	0	0	0	0	0	0	0	0	0	0	0	0	0	0	0	0	0	0	0	0	0	0	0	9	79	0	6
TRINITY_DN470110_c0_g1_i1	349	ALO43037.1	50S ribosomal protein L3 glutamine methyltransferase	Pseudoalteromonas phenolica	Pseudoalteromonas	0	0	0	0	0	0	0	0	0	5	0	0	0	0	0	1	0	1	0	0	0	0	0	0	0	0	0	0	0	0	0	0	0	0	0	0
TRINITY_DN470110_c0_g2_i1	558	ALO43037.1	50S ribosomal protein L3 glutamine methyltransferase	Pseudoalteromonas phenolica	Pseudoalteromonas	0	0	0	0	0	0	0	0	0	3	0	4	2	0	13	0	8	3	0	0	0	0	0	0	0	0	0	0	0	7	0	7	4	0	0	16
TRINITY_DN470110_c0_g2_i2	246	ALO43037.1	50S ribosomal protein L3 glutamine methyltransferase	Pseudoalteromonas phenolica	Pseudoalteromonas	0	0	0	0	0	0	0	0	0	0	0	0	0	0	3	0	25	0	0	0	0	0	0	0	0	0	0	0	5	0	0	0	0	0	0	14
TRINITY_DN470110_c0_g3_i1	246	ALO43037.1	50S ribosomal protein L3 glutamine methyltransferase	Pseudoalteromonas phenolica	Pseudoalteromonas	0	0	0	0	0	0	0	0	0	15	0	0	20	0	0	0	6	2	0	0	0	0	0	0	0	0	0	0	2	0	0	0	0	0	0	0
TRINITY_DN487644_c0_g1_i1	323	ALO43037.1	50S ribosomal protein L3 glutamine methyltransferase	Pseudoalteromonas phenolica	Pseudoalteromonas	0	0	0	0	0	29	0	28	31	12	6	7	0	15	8	3	5	1	0	0	0	0	0	0	73	0	0	2	4	4	3	2	0	0	0	5
TRINITY_DN487644_c0_g2_i1	442	ALO43037.1	50S ribosomal protein L3 glutamine methyltransferase	Pseudoalteromonas phenolica	Pseudoalteromonas	0	0	0	0	0	0	0	0	0	4	4	22	6	2	2	7	26	7	0	0	0	0	0	0	0	0	0	9	1	0	0	8	3	0	5	0
TRINITY_DN487644_c0_g2_i2	341	ALO43037.1	50S ribosomal protein L3 glutamine methyltransferase	Pseudoalteromonas phenolica	Pseudoalteromonas	0	0	0	0	0	0	0	0	0	1	6	26	0	25	0	12	4	8	0	0	0	0	0	0	0	0	0	2	1	4	0	6	0	0	0	3
TRINITY_DN445556_c0_g1_i1	346	ALO43038.1	peptidase S10	Pseudoalteromonas phenolica	Pseudoalteromonas	0	0	0	0	0	0	0	0	0	0	17	0	0	0	0	3	0	0	0	0	0	0	0	0	0	0	0	21	0	51	0	0	0	0	0	0
TRINITY_DN308972_c0_g1_i1	384	ALO43039.1	Response regulator receiver protein	Pseudoalteromonas phenolica	Pseudoalteromonas	0	0	0	0	0	0	0	0	0	1	0	9	0	0	0	1	4	6	0	0	0	0	0	0	0	0	0	0	1	0	0	0	20	15	0	7
TRINITY_DN308972_c0_g2_i1	384	ALO43039.1	Response regulator receiver protein	Pseudoalteromonas phenolica	Pseudoalteromonas	0	0	0	0	0	0	0	0	0	6	0	11	2	0	0	1	4	2	0	0	0	0	0	0	0	0	0	0	1	0	0	4	16	18	0	21
TRINITY_DN489585_c0_g1_i1	425	ALO43041.1	hypothetical protein PP2015_2551	Pseudoalteromonas phenolica	Pseudoalteromonas	0	0	0	0	0	0	0	0	0	7	6	0	0	0	4	6	0	0	0	0	0	0	0	0	0	0	0	10	7	0	20	10	12	0	40	39
TRINITY_DN489585_c0_g1_i2	424	ALO43041.1	hypothetical protein PP2015_2551	Pseudoalteromonas phenolica	Pseudoalteromonas	0	0	0	0	0	0	0	0	0	0	0	36	0	0	8	1	0	9	0	0	0	0	0	0	0	0	0	0	0	0	0	2	0	0	0	2
TRINITY_DN489585_c0_g2_i1	449	ALO43041.1	hypothetical protein PP2015_2551	Pseudoalteromonas phenolica	Pseudoalteromonas	22	0	0	17	0	21	0	0	11	10	8	0	6	4	0	1	7	5	0	0	27	0	0	0	0	0	0	0	0	0	0	17	0	8	0	2
TRINITY_DN578098_c0_g1_i1	293	ALO43059.1	metallophosphoesterase	Pseudoalteromonas phenolica	Pseudoalteromonas	0	0	0	0	0	0	0	0	0	0	0	0	0	0	0	9	0	3	0	0	0	0	0	0	0	0	0	0	0	0	0	0	0	0	0	0
TRINITY_DN688196_c0_g1_i1	404	ALO43067.1	Methylenetetrahydrofolate reductase	Pseudoalteromonas phenolica	Pseudoalteromonas	0	0	0	0	0	0	0	0	0	2	0	0	0	0	0	1	0	0	0	0	0	0	0	0	0	0	0	0	7	0	0	0	0	0	0	0
TRINITY_DN294159_c0_g1_i1	266	ALO43074.1	Dipeptidyl peptidase IV	Pseudoalteromonas phenolica	Pseudoalteromonas	0	0	0	0	0	0	0	0	0	0	0	0	5	0	0	0	0	4	0	0	0	0	0	0	0	0	0	0	0	0	16	0	7	0	21	0
TRINITY_DN294159_c0_g2_i1	266	ALO43074.1	Dipeptidyl peptidase IV	Pseudoalteromonas phenolica	Pseudoalteromonas	0	0	58	0	0	0	0	0	0	0	0	4	0	3	0	2	0	0	0	0	45	0	0	0	0	0	0	0	0	0	40	0	7	0	0	0
TRINITY_DN331383_c0_g1_i1	283	ALO43074.1	Dipeptidyl peptidase IV	Pseudoalteromonas phenolica	Pseudoalteromonas	0	0	0	0	0	0	0	0	0	0	4	0	4	0	0	0	0	2	0	0	0	0	0	0	0	0	0	0	0	0	0	0	2	0	0	0
TRINITY_DN394860_c0_g1_i1	450	ALO43074.1	Dipeptidyl peptidase IV	Pseudoalteromonas phenolica	Pseudoalteromonas	0	0	0	0	0	0	0	0	0	0	7	56	10	12	4	9	0	0	0	0	0	0	0	0	0	0	0	0	1	0	0	5	6	0	0	2
TRINITY_DN394860_c1_g1_i1	484	ALO43074.1	Dipeptidyl peptidase IV	Pseudoalteromonas phenolica	Pseudoalteromonas	0	0	0	0	0	0	0	0	0	0	0	2	1	3	0	0	0	0	0	0	0	0	0	0	0	0	0	1	6	0	4	4	0	2	0	0
TRINITY_DN394860_c1_g2_i1	399	ALO43074.1	Dipeptidyl peptidase IV	Pseudoalteromonas phenolica	Pseudoalteromonas	0	0	0	0	0	0	0	0	0	7	4	25	2	6	14	0	0	4	0	0	0	0	0	0	0	0	0	0	1	0	0	0	0	0	0	0
TRINITY_DN394860_c1_g3_i1	274	ALO43074.1	Dipeptidyl peptidase IV	Pseudoalteromonas phenolica	Pseudoalteromonas	0	0	0	0	0	0	0	0	0	0	2	0	7	23	0	0	0	0	0	0	0	0	0	0	0	0	0	0	1	0	0	0	0	0	0	0
TRINITY_DN394860_c1_g4_i1	399	ALO43074.1	Dipeptidyl peptidase IV	Pseudoalteromonas phenolica	Pseudoalteromonas	0	0	0	0	0	0	0	0	0	6	2	19	3	0	0	1	0	1	0	0	0	0	0	0	0	0	0	0	4	0	0	3	0	3	0	0
TRINITY_DN394860_c1_g5_i1	222	ALO43074.1	Dipeptidyl peptidase IV	Pseudoalteromonas phenolica	Pseudoalteromonas	0	0	0	0	0	0	0	0	0	0	0	0	3	0	4	0	0	0	0	0	0	0	0	0	0	0	0	0	9	0	0	0	0	0	0	0
TRINITY_DN449743_c0_g1_i1	314	ALO43074.1	Dipeptidyl peptidase IV	Pseudoalteromonas phenolica	Pseudoalteromonas	0	0	0	0	0	0	0	0	0	9	6	0	12	0	0	17	2	3	0	0	0	0	0	0	0	0	0	0	0	57	17	0	0	0	7	36
TRINITY_DN167407_c0_g1_i1	345	ALO43078.1	DNA-binding response regulator	Pseudoalteromonas phenolica	Pseudoalteromonas	0	0	0	0	0	0	0	0	0	0	0	0	0	0	0	0	4	0	0	0	0	0	0	0	0	0	0	0	0	0	0	6	0	0	0	0
TRINITY_DN80128_c0_g1_i1	235	ALO43078.1	DNA-binding response regulator	Pseudoalteromonas phenolica	Pseudoalteromonas	0	0	0	0	0	0	0	0	0	0	0	0	0	0	0	0	0	0	0	0	0	0	0	0	0	0	0	10	3	0	0	0	0	0	0	0
TRINITY_DN416237_c0_g1_i1	898	ALO43133.1	Phosphate starvation-inducible protein PhoH, putative ATPase	Pseudoalteromonas phenolica	Pseudoalteromonas	0	0	0	0	0	0	11	10	0	0	3	2	0	4	1	2	1	1	0	5	13	0	0	0	0	0	0	1	1	1	0	1	4	0	10	1
TRINITY_DN416237_c0_g1_i2	947	ALO43133.1	Phosphate starvation-inducible protein PhoH, putative ATPase	Pseudoalteromonas phenolica	Pseudoalteromonas	0	0	0	0	0	0	0	0	0	0	3	9	1	2	0	3	1	0	0	0	0	0	0	0	0	0	0	2	3	0	0	1	2	0	8	0
TRINITY_DN416237_c0_g1_i3	573	ALO43133.1	Phosphate starvation-inducible protein PhoH, putative ATPase	Pseudoalteromonas phenolica	Pseudoalteromonas	0	0	0	0	0	0	0	0	0	0	9	2	0	8	0	0	7	0	0	0	0	0	0	0	0	0	0	1	0	0	0	0	0	0	2	0
TRINITY_DN427167_c0_g1_i1	320	ALO43144.1	LPS-assembly lipoprotein LptE	Pseudoalteromonas phenolica	Pseudoalteromonas	0	0	0	0	0	0	0	0	0	0	0	0	0	10	0	0	7	0	0	0	0	0	0	0	0	0	0	0	0	0	33	0	0	0	0	0
TRINITY_DN427167_c0_g2_i1	289	ALO43144.1	LPS-assembly lipoprotein LptE	Pseudoalteromonas phenolica	Pseudoalteromonas	0	0	0	0	0	0	0	0	0	0	7	0	0	0	0	0	0	0	0	0	0	0	0	0	0	0	0	0	0	0	0	0	9	0	0	0
TRINITY_DN427167_c0_g3_i1	386	ALO43144.1	LPS-assembly lipoprotein LptE	Pseudoalteromonas phenolica	Pseudoalteromonas	0	0	0	0	0	0	0	0	0	0	0	0	0	0	0	0	6	5	0	0	0	0	0	0	0	0	0	0	0	0	0	0	2	0	0	0
TRINITY_DN426073_c0_g1_i1	362	ALO43147.1	Ribosomal silencing factor RsfS	Pseudoalteromonas phenolica	Pseudoalteromonas	0	0	0	0	0	0	0	0	0	3	0	0	0	0	2	9	8	0	0	0	0	0	0	0	0	0	0	2	2	0	0	4	0	0	6	10
TRINITY_DN426073_c0_g2_i1	236	ALO43147.1	Ribosomal silencing factor RsfS	Pseudoalteromonas phenolica	Pseudoalteromonas	0	0	0	0	0	0	0	0	0	4	0	0	13	0	10	0	0	0	0	0	0	0	0	0	0	0	0	3	0	0	0	0	0	0	14	15
TRINITY_DN121243_c0_g1_i1	268	ALO43156.1	Tyrosine-specific transporter	Pseudoalteromonas phenolica	Pseudoalteromonas	0	0	0	0	0	0	0	0	0	16	0	0	0	0	0	0	0	14	0	0	0	0	0	0	0	0	0	0	0	0	0	0	0	0	0	3
TRINITY_DN528822_c0_g1_i1	674	ALO43156.1	Tyrosine-specific transporter	Pseudoalteromonas phenolica	Pseudoalteromonas	0	0	0	0	0	0	0	0	0	0	9	10	0	0	2	1	3	1	0	0	0	0	0	0	0	0	0	2	1	0	19	0	2	0	0	0
TRINITY_DN139239_c0_g2_i1	339	ALO43159.1	hypothetical protein PP2015_2672	Pseudoalteromonas phenolica	Pseudoalteromonas	0	0	0	0	0	0	0	0	0	3	0	0	0	0	14	0	0	4	0	0	0	0	0	0	0	0	0	0	0	0	0	0	0	0	0	0
TRINITY_DN418007_c0_g1_i1	310	ALO43165.1	diguanylate cyclase	Pseudoalteromonas phenolica	Pseudoalteromonas	0	0	0	0	0	0	0	0	0	0	0	0	0	0	0	0	0	0	0	0	0	0	0	0	0	0	0	8	6	74	0	0	8	0	0	0
TRINITY_DN712702_c0_g1_i1	251	ALO43165.1	diguanylate cyclase	Pseudoalteromonas phenolica	Pseudoalteromonas	0	0	0	0	0	0	0	0	0	0	0	0	0	0	0	0	0	0	0	0	0	0	0	0	0	0	0	0	4	0	4	0	5	0	0	0
TRINITY_DN770352_c0_g1_i1	444	ALO43165.1	diguanylate cyclase	Pseudoalteromonas phenolica	Pseudoalteromonas	0	0	0	0	0	0	0	0	0	0	0	0	0	0	0	0	0	0	0	0	0	0	0	0	0	0	0	8	3	0	2	0	0	0	0	0
TRINITY_DN783630_c0_g1_i1	335	ALO43165.1	diguanylate cyclase	Pseudoalteromonas phenolica	Pseudoalteromonas	0	0	0	0	0	0	0	0	0	0	0	0	0	0	0	0	16	0	0	0	0	0	0	0	0	0	0	0	0	0	0	6	4	0	0	0
TRINITY_DN598708_c0_g1_i1	240	ALO43187.1	hypothetical protein PP2015_2700	Pseudoalteromonas phenolica	Pseudoalteromonas	0	0	0	0	0	0	0	0	0	0	0	0	0	0	0	13	0	0	0	0	0	0	0	0	0	0	0	0	0	0	0	0	0	0	0	0
TRINITY_DN401898_c0_g1_i1	225	ALO43189.1	hypothetical protein PP2015_2702	Pseudoalteromonas phenolica	Pseudoalteromonas	0	0	0	0	0	0	0	0	0	0	0	0	3	4	4	5	0	0	0	0	0	0	0	0	0	0	0	0	0	0	0	0	0	0	0	0
TRINITY_DN401898_c0_g2_i1	441	ALO43189.1	hypothetical protein PP2015_2702	Pseudoalteromonas phenolica	Pseudoalteromonas	0	0	0	0	0	0	0	0	0	0	0	0	7	0	24	5	0	2	0	0	0	0	0	0	0	0	0	0	0	0	0	0	0	0	0	0
TRINITY_DN461523_c0_g1_i1	228	ALO43189.1	hypothetical protein PP2015_2702	Pseudoalteromonas phenolica	Pseudoalteromonas	0	0	0	0	0	0	0	0	0	33	4	0	0	0	4	0	0	4	0	0	0	0	0	0	0	0	0	5	2	0	0	0	0	0	0	0
TRINITY_DN461523_c0_g2_i1	366	ALO43189.1	hypothetical protein PP2015_2702	Pseudoalteromonas phenolica	Pseudoalteromonas	0	0	0	0	0	0	0	0	0	14	3	24	0	17	2	0	0	9	0	0	0	0	0	0	0	0	0	2	18	21	0	44	0	0	6	24
TRINITY_DN461523_c0_g3_i1	240	ALO43189.1	hypothetical protein PP2015_2702	Pseudoalteromonas phenolica	Pseudoalteromonas	0	0	0	0	0	0	0	0	0	0	0	9	0	3	0	0	0	0	0	0	0	0	0	0	0	0	0	0	0	0	18	9	0	0	5	0
TRINITY_DN503626_c1_g3_i3	308	ALO43215.1	Na(+)-translocating NADH-quinone reductase subunit A	Pseudoalteromonas phenolica	Pseudoalteromonas	32	36	0	24	0	181	0	0	16	17	0	21	4	0	0	3	2	2	50	0	116	0	0	33	127	26	0	8	6	0	10	0	4	15	4	11
TRINITY_DN503626_c1_g3_i5	665	ALO43215.1	Na(+)-translocating NADH-quinone reductase subunit A	Pseudoalteromonas phenolica	Pseudoalteromonas	0	0	0	0	0	0	15	14	0	3	3	10	5	1	1	9	0	11	0	19	0	0	29	0	0	12	0	2	1	0	6	0	6	2	0	0
TRINITY_DN503626_c1_g3_i6	2120	ALO43215.1	Na(+)-translocating NADH-quinone reductase subunit A	Pseudoalteromonas phenolica	Pseudoalteromonas	5	0	0	4	0	0	0	4	0	9	9	12	3	7	3	11	3	8	0	4	6	0	0	0	0	4	0	11	5	6	10	5	6	5	27	9
TRINITY_DN503626_c1_g3_i7	1857	ALO43215.1	Na(+)-translocating NADH-quinone reductase subunit A	Pseudoalteromonas phenolica	Pseudoalteromonas	0	0	0	0	4	5	0	0	0	11	12	18	3	9	7	12	1	10	0	9	0	0	0	0	4	0	4	10	5	3	7	3	12	10	23	13
TRINITY_DN175032_c0_g1_i1	249	ALO43242.1	Signal transduction histidine kinase	Signal transduction	Pseudoalteromonas	0	45	62	30	0	0	0	0	20	0	4	0	20	0	13	4	0	0	0	0	0	0	0	0	0	0	0	5	0	0	0	0	0	0	0	0
TRINITY_DN586681_c0_g1_i1	279	ALO43242.1	Signal transduction histidine kinase	Pseudoalteromonas phenolica	Pseudoalteromonas	0	0	0	0	0	0	0	0	0	0	0	0	0	0	0	0	0	3	0	0	0	0	0	0	0	0	0	0	2	0	0	0	0	0	0	0
TRINITY_DN589396_c0_g1_i1	318	ALO43242.1	Signal transduction histidine kinase	Pseudoalteromonas phenolica	Pseudoalteromonas	31	35	0	0	0	0	160	57	47	0	0	0	0	17	3	0	0	0	0	26	38	0	0	0	25	0	0	0	1	4	0	2	10	4	0	0
TRINITY_DN788469_c0_g1_i1	356	ALO43242.1	Signal transduction histidine kinase	Pseudoalteromonas phenolica	Pseudoalteromonas	0	0	0	0	0	0	0	0	0	0	3	0	0	11	0	1	0	0	0	0	0	0	0	0	0	0	0	0	0	0	0	0	9	0	0	0
TRINITY_DN198527_c0_g1_i1	332	ALO43250.1	Tyrosine--tRNA ligase	Pseudoalteromonas phenolica	Pseudoalteromonas	0	0	0	0	0	0	0	0	0	10	21	0	4	0	10	6	0	10	0	0	0	0	0	0	0	0	0	0	0	0	0	0	0	0	0	0
TRINITY_DN421967_c0_g1_i1	341	ALO43250.1	Tyrosine--tRNA ligase	Pseudoalteromonas phenolica	Pseudoalteromonas	0	0	0	0	0	0	0	0	0	0	0	0	0	0	5	14	0	0	0	0	0	0	0	0	0	0	0	7	0	26	0	0	11	0	0	5
TRINITY_DN461837_c0_g1_i1	492	ALO43250.1	Tyrosine--tRNA ligase	Pseudoalteromonas phenolica	Pseudoalteromonas	0	0	0	0	0	0	0	0	0	12	12	0	3	3	13	1	2	2	0	0	0	0	0	0	0	0	0	2	16	0	0	0	25	0	0	34
TRINITY_DN462205_c0_g1_i1	201	ALO43250.1	Tyrosine--tRNA ligase	Pseudoalteromonas phenolica	Pseudoalteromonas	0	0	0	0	0	0	0	0	0	0	0	0	6	0	0	0	30	2	0	0	0	0	0	0	0	0	0	0	0	0	0	0	0	0	6	0
TRINITY_DN462205_c0_g1_i2	284	ALO43250.1	Tyrosine--tRNA ligase	Pseudoalteromonas phenolica	Pseudoalteromonas	35	0	0	0	0	0	72	32	0	10	21	0	4	0	0	16	11	0	54	30	0	0	0	0	28	0	0	2	1	0	75	0	9	16	24	3
TRINITY_DN486472_c1_g1_i1	473	ALO43261.1	Dihydrofolate reductase	Pseudoalteromonas phenolica	Pseudoalteromonas	0	0	0	0	0	0	0	0	0	10	0	5	5	3	0	7	5	1	0	0	0	0	0	0	0	0	0	0	0	0	0	0	4	0	0	0
TRINITY_DN486472_c1_g1_i2	473	ALO43261.1	Dihydrofolate reductase	Pseudoalteromonas phenolica	Pseudoalteromonas	0	0	0	0	0	0	0	0	0	0	0	9	3	0	2	0	6	2	0	0	0	0	0	0	0	0	0	0	0	0	14	26	4	0	22	0
TRINITY_DN160474_c0_g1_i1	272	ALO43272.1	Metal-dependent phosphohydrolase, HD region	Pseudoalteromonas phenolica	Pseudoalteromonas	0	0	0	0	0	0	0	0	0	0	0	0	0	6	15	0	0	0	0	0	0	0	0	0	0	0	0	0	0	0	0	0	0	0	0	0
TRINITY_DN431047_c0_g1_i1	240	ALO43272.1	Metal-dependent phosphohydrolase, HD region	Pseudoalteromonas phenolica	Pseudoalteromonas	41	0	64	31	64	116	170	226	146	0	8	14	0	10	17	6	10	8	257	52	100	71	158	171	98	0	0	7	1	11	18	0	3	14	9	11
TRINITY_DN431047_c0_g2_i1	299	ALO43272.1	Metal-dependent phosphohydrolase, HD region	Pseudoalteromonas phenolica	Pseudoalteromonas	0	0	0	0	0	0	0	0	0	0	10	0	0	26	0	0	15	14	0	0	0	0	0	0	0	0	0	0	0	0	0	0	59	15	0	0
TRINITY_DN192426_c0_g1_i1	226	ALO43274.1	1-acyl-sn-glycerol-3-phosphate acyltransferase	Pseudoalteromonas phenolica	Pseudoalteromonas	0	0	0	0	0	0	0	0	0	10	0	0	0	0	0	0	0	8	0	0	0	0	0	0	0	0	0	0	2	0	0	0	0	0	0	0
TRINITY_DN192426_c0_g2_i1	226	ALO43274.1	1-acyl-sn-glycerol-3-phosphate acyltransferase	Pseudoalteromonas phenolica	Pseudoalteromonas	0	0	0	0	0	0	0	0	0	33	0	0	0	0	46	0	27	8	0	0	0	0	0	0	0	0	0	0	0	0	0	0	0	0	0	0
TRINITY_DN505323_c0_g1_i1	592	ALO43284.1	tRNA-dihydrouridine synthase	Pseudoalteromonas phenolica	Pseudoalteromonas	0	0	0	0	0	0	0	0	0	10	8	0	9	11	0	18	3	12	0	0	0	0	0	0	0	0	0	2	7	0	0	7	2	0	56	13
TRINITY_DN505323_c0_g6_i2	322	ALO43284.1	tRNA-dihydrouridine synthase	Pseudoalteromonas phenolica	Pseudoalteromonas	30	35	0	0	24	0	0	0	16	0	14	0	12	0	3	3	19	19	0	26	0	0	0	64	49	25	0	0	1	4	0	9	0	0	0	0
TRINITY_DN752470_c0_g1_i1	247	ALO43307.1	hypothetical protein PP2015_2822	Pseudoalteromonas phenolica	Pseudoalteromonas	0	0	0	0	31	0	0	0	0	0	24	9	0	0	0	2	0	6	0	0	0	0	0	0	0	0	0	5	4	0	4	0	3	46	0	0
TRINITY_DN19199_c0_g1_i1	228	ALO43319.1	Carbohydrate kinase	Pseudoalteromonas phenolica	Pseudoalteromonas	0	0	0	0	0	0	0	0	0	25	0	0	0	14	14	14	3	0	0	0	0	0	0	0	0	0	0	0	2	0	0	0	0	0	0	0
TRINITY_DN560769_c0_g1_i1	216	ALO43319.1	Carbohydrate kinase	Pseudoalteromonas phenolica	Pseudoalteromonas	0	0	0	0	0	0	0	0	0	0	0	0	20	0	0	0	0	0	0	0	0	0	0	0	0	0	0	0	0	0	0	0	0	0	0	0
TRINITY_DN647175_c0_g1_i1	203	ALO43319.1	Carbohydrate kinase	Pseudoalteromonas phenolica	Pseudoalteromonas	0	0	0	0	0	0	0	0	0	0	0	0	0	0	24	5	0	0	0	0	0	0	0	0	0	0	0	0	0	0	0	0	0	0	0	0
TRINITY_DN689657_c0_g1_i1	410	ALO43319.1	Carbohydrate kinase	Pseudoalteromonas phenolica	Pseudoalteromonas	0	0	0	0	0	0	0	0	0	0	2	0	6	6	0	0	0	0	0	0	0	0	0	0	0	0	0	12	0	0	0	0	0	0	0	0
TRINITY_DN693311_c0_g1_i1	248	ALO43319.1	Carbohydrate kinase	Pseudoalteromonas phenolica	Pseudoalteromonas	0	0	0	0	0	0	0	0	0	11	0	0	0	0	0	0	0	0	0	0	0	0	0	0	0	0	0	0	0	0	0	0	10	14	0	0
TRINITY_DN423106_c0_g1_i1	372	ALO43333.1	ABC transporter ATP-binding protein	Pseudoalteromonas phenolica	Pseudoalteromonas	0	0	0	0	0	0	0	0	0	0	0	0	0	0	0	0	0	0	0	0	0	0	0	0	0	0	0	10	8	0	0	11	13	0	0	0
TRINITY_DN746561_c0_g1_i1	240	ALO43333.1	ABC transporter ATP-binding protein	Pseudoalteromonas phenolica	Pseudoalteromonas	0	0	0	0	0	0	0	0	0	16	0	0	0	13	0	0	0	0	0	0	0	0	0	0	0	0	0	0	0	0	0	0	0	0	0	0
TRINITY_DN481601_c0_g1_i1	294	ALO43337.1	Ribonuclease PH	Pseudoalteromonas phenolica	Pseudoalteromonas	0	0	0	0	0	0	0	0	0	5	8	0	4	0	0	4	5	6	0	0	0	0	0	0	0	0	0	0	0	0	0	0	0	0	0	0
TRINITY_DN481601_c0_g1_i3	272	ALO43337.1	Ribonuclease PH	Pseudoalteromonas phenolica	Pseudoalteromonas	0	0	0	0	0	0	0	0	0	0	0	0	0	3	0	0	0	0	0	0	0	0	0	0	0	0	0	0	2	0	0	8	9	0	4	0
TRINITY_DN481601_c0_g1_i4	404	ALO43337.1	Ribonuclease PH	Pseudoalteromonas phenolica	Pseudoalteromonas	24	0	0	0	0	0	0	0	0	0	1	0	0	0	0	0	6	1	0	10	0	0	23	0	0	0	0	0	1	0	3	2	5	0	3	2
TRINITY_DN266193_c0_g1_i1	371	ALO43356.1	hypothetical protein PP2015_2871	Pseudoalteromonas phenolica	Pseudoalteromonas	0	0	0	0	0	0	0	0	0	0	0	0	0	19	0	0	0	0	0	0	0	0	0	0	0	0	0	0	2	21	0	0	0	0	0	0
TRINITY_DN145246_c0_g1_i1	494	ALO43364.1	tRNA pseudouridine synthase D	Pseudoalteromonas phenolica	Pseudoalteromonas	0	0	0	0	0	0	0	0	0	0	4	20	0	0	0	4	0	2	0	0	0	0	0	0	0	0	0	5	0	0	2	0	4	0	41	9
TRINITY_DN268610_c0_g1_i1	323	ALO43364.1	tRNA pseudouridine synthase D	Pseudoalteromonas phenolica	Pseudoalteromonas	0	0	0	0	0	0	0	0	0	7	0	0	0	2	0	10	0	1	0	0	0	0	0	0	0	0	0	0	0	0	0	0	0	0	0	0
TRINITY_DN458809_c0_g1_i1	250	ALO43373.1	ATP-dependent DNA helicase RecQ	Pseudoalteromonas phenolica	Pseudoalteromonas	0	0	0	0	0	0	0	0	0	0	0	0	0	0	0	0	0	2	0	0	0	0	0	0	0	0	0	0	2	0	0	0	20	0	0	0
TRINITY_DN458809_c0_g2_i1	250	ALO43373.1	ATP-dependent DNA helicase RecQ	Pseudoalteromonas phenolica	Pseudoalteromonas	0	0	0	0	0	0	0	0	0	0	0	0	0	16	0	0	0	2	0	0	0	0	0	0	0	0	0	0	6	0	0	0	0	0	0	0
TRINITY_DN458809_c0_g3_i1	472	ALO43373.1	ATP-dependent DNA helicase RecQ	Pseudoalteromonas phenolica	Pseudoalteromonas	0	0	0	0	0	0	0	0	0	0	0	0	0	0	0	1	0	0	0	0	0	0	0	0	0	0	0	4	6	0	0	0	0	24	34	21
TRINITY_DN458809_c0_g3_i2	331	ALO43373.1	ATP-dependent DNA helicase RecQ	Pseudoalteromonas phenolica	Pseudoalteromonas	0	0	0	0	0	0	0	0	15	0	0	0	0	0	0	2	0	0	0	0	0	0	0	0	0	0	0	16	0	0	0	0	11	0	0	0
TRINITY_DN458809_c0_g4_i1	250	ALO43373.1	ATP-dependent DNA helicase RecQ	Pseudoalteromonas phenolica	Pseudoalteromonas	0	0	0	0	0	0	0	0	0	0	0	0	5	0	0	0	0	4	0	0	0	0	0	0	0	0	0	0	2	0	0	0	2	0	0	0
TRINITY_DN476264_c0_g1_i1	480	ALO43373.1	ATP-dependent DNA helicase RecQ	Pseudoalteromonas phenolica	Pseudoalteromonas	0	0	0	0	0	0	0	0	0	3	0	0	8	16	0	1	0	0	0	0	0	0	0	0	0	0	0	1	4	0	0	13	0	14	19	17
TRINITY_DN613100_c0_g1_i1	317	ALO43373.1	ATP-dependent DNA helicase RecQ	Pseudoalteromonas phenolica	Pseudoalteromonas	0	0	0	71	0	0	0	0	0	0	8	0	0	7	3	0	0	0	0	13	0	0	0	32	0	0	0	0	1	0	0	0	34	0	0	0
TRINITY_DN249545_c0_g1_i1	372	ALO43375.1	hypothetical protein PP2015_2891	Pseudoalteromonas phenolica	Pseudoalteromonas	0	0	0	0	0	0	0	0	0	0	1	0	0	0	0	6	0	0	0	0	0	0	0	0	0	0	0	0	0	0	0	0	0	0	0	0
TRINITY_DN249545_c0_g2_i1	372	ALO43375.1	hypothetical protein PP2015_2891	Pseudoalteromonas phenolica	Pseudoalteromonas	0	0	0	0	0	0	0	0	0	0	1	0	0	0	0	7	0	0	0	0	0	0	0	0	0	0	0	0	0	0	11	0	3	0	0	0
TRINITY_DN437901_c0_g1_i1	325	ALO43375.1	hypothetical protein PP2015_2891	Pseudoalteromonas phenolica	Pseudoalteromonas	0	0	0	0	0	0	0	0	0	26	9	0	2	27	0	0	0	20	0	0	0	0	0	0	0	0	0	7	6	12	0	4	21	0	0	0
TRINITY_DN534927_c0_g1_i1	224	ALO43375.1	hypothetical protein PP2015_2891	Pseudoalteromonas phenolica	Pseudoalteromonas	0	0	0	0	0	0	0	0	0	0	0	0	6	0	4	0	0	4	0	0	0	0	0	0	0	0	0	3	0	0	0	0	0	0	0	0
TRINITY_DN574322_c0_g1_i1	347	ALO43375.1	hypothetical protein PP2015_2891	Pseudoalteromonas phenolica	Pseudoalteromonas	0	0	0	0	0	0	0	0	0	0	0	0	11	0	0	7	0	0	0	0	0	0	0	0	0	0	0	0	0	0	0	0	0	0	0	0
TRINITY_DN628412_c0_g1_i1	614	ALO43375.1	hypothetical protein PP2015_2891	Pseudoalteromonas phenolica	Pseudoalteromonas	0	0	0	0	0	0	0	0	0	0	16	0	0	0	0	0	0	0	0	0	0	0	0	0	0	0	0	6	2	4	3	0	5	22	0	11
TRINITY_DN814193_c0_g1_i1	225	ALO43375.1	hypothetical protein PP2015_2891	Pseudoalteromonas phenolica	Pseudoalteromonas	0	0	0	0	0	0	0	0	0	0	0	0	0	0	4	0	0	4	0	0	0	0	0	0	0	0	0	3	0	0	0	0	0	0	0	0
TRINITY_DN125399_c0_g1_i1	229	ALO43378.1	Nicotinamide mononucleotide transporter	Pseudoalteromonas phenolica	Pseudoalteromonas	0	0	0	0	0	0	0	0	0	4	0	0	0	0	0	0	0	16	0	0	0	0	0	0	0	0	0	0	0	0	47	0	0	0	0	0
TRINITY_DN520276_c0_g1_i1	202	ALO43378.1	Nicotinamide mononucleotide transporter	Pseudoalteromonas phenolica	Pseudoalteromonas	0	0	0	0	0	0	0	0	0	0	0	0	0	0	0	18	0	0	0	0	0	0	0	0	0	0	0	0	0	0	0	0	0	0	0	0
TRINITY_DN259521_c0_g1_i1	341	ALO43382.1	Aminoglycoside phosphotransferase	Pseudoalteromonas phenolica	Pseudoalteromonas	0	0	0	0	0	0	0	0	0	0	0	0	4	0	0	0	0	0	0	0	0	0	0	0	0	0	0	0	3	0	0	0	0	0	0	0
TRINITY_DN259521_c0_g2_i1	341	ALO43382.1	Aminoglycoside phosphotransferase	Pseudoalteromonas phenolica	Pseudoalteromonas	0	0	0	0	0	0	0	0	0	0	0	0	11	0	0	0	0	1	0	0	0	0	0	0	0	0	0	0	1	0	0	0	0	0	0	0
TRINITY_DN265812_c0_g1_i1	256	ALO43382.1	Aminoglycoside phosphotransferase	Pseudoalteromonas phenolica	Pseudoalteromonas	0	0	0	0	0	0	0	0	0	0	0	0	0	0	0	0	6	0	0	0	0	0	0	0	0	0	0	0	3	0	0	0	0	0	0	0
TRINITY_DN265812_c0_g2_i1	412	ALO43382.1	Aminoglycoside phosphotransferase	Pseudoalteromonas phenolica	Pseudoalteromonas	0	0	0	0	0	0	0	0	0	0	4	0	3	0	0	8	6	2	0	0	0	0	0	0	0	0	0	0	0	0	0	0	0	0	0	0
TRINITY_DN421561_c0_g1_i1	226	ALO43382.1	Aminoglycoside phosphotransferase	Pseudoalteromonas phenolica	Pseudoalteromonas	0	0	0	0	0	0	0	0	0	0	0	19	0	3	14	0	0	0	0	0	0	0	0	0	0	0	0	0	0	0	0	25	0	0	0	0
TRINITY_DN421561_c0_g1_i2	296	ALO43382.1	Aminoglycoside phosphotransferase	Pseudoalteromonas phenolica	Pseudoalteromonas	0	0	0	0	0	0	0	0	0	0	18	37	6	5	0	0	0	14	0	0	0	0	0	0	0	0	0	0	2	0	22	2	0	0	0	15
TRINITY_DN306596_c0_g1_i1	233	ALO43383.1	UDP-glucose pyrophosphorylase	Pseudoalteromonas phenolica	Pseudoalteromonas	0	0	0	0	0	0	0	0	0	0	9	9	0	10	0	0	0	22	0	0	0	0	0	0	0	0	0	0	1	0	0	12	3	0	19	0
TRINITY_DN382787_c0_g1_i1	372	ALO43383.1	UDP-glucose pyrophosphorylase	Pseudoalteromonas phenolica	Pseudoalteromonas	0	0	0	0	0	0	0	0	0	0	9	0	7	4	13	0	0	8	0	0	0	0	0	0	0	0	0	0	1	0	0	0	0	0	0	0
TRINITY_DN382787_c0_g2_i1	354	ALO43383.1	UDP-glucose pyrophosphorylase	Pseudoalteromonas phenolica	Pseudoalteromonas	0	0	0	0	0	0	0	0	0	0	10	0	0	0	0	0	0	4	0	0	0	0	0	0	0	0	0	0	1	0	0	0	0	0	0	0
TRINITY_DN420226_c0_g1_i1	202	ALO43410.1	Putative integral membrane protein	Pseudoalteromonas phenolica	Pseudoalteromonas	0	0	0	0	0	0	0	0	0	0	0	0	0	0	0	21	0	0	0	0	0	0	0	0	0	0	0	0	3	0	21	0	6	0	0	0
TRINITY_DN699097_c0_g1_i1	334	ALO43410.1	Putative integral membrane protein	Pseudoalteromonas phenolica	Pseudoalteromonas	0	0	0	0	0	0	0	0	0	0	4	0	0	0	0	0	0	6	0	0	0	0	0	0	0	0	0	0	1	0	13	0	0	0	0	0
TRINITY_DN701597_c0_g1_i1	230	ALO43431.1	hypothetical protein PP2015_2948	Pseudoalteromonas phenolica	Pseudoalteromonas	0	0	0	0	0	0	0	0	0	0	0	0	0	0	0	0	0	0	0	0	0	0	0	0	0	0	0	16	0	0	0	0	0	0	0	0
TRINITY_DN202662_c0_g1_i1	226	ALO43463.1	TonB-dependent receptor	Pseudoalteromonas phenolica	Pseudoalteromonas	0	0	0	0	0	0	0	0	0	0	0	0	11	0	0	0	0	0	0	0	0	0	0	0	0	0	0	0	0	0	0	0	0	0	0	0
TRINITY_DN202662_c0_g2_i1	246	ALO43463.1	TonB-dependent receptor	Pseudoalteromonas phenolica	Pseudoalteromonas	0	0	0	0	0	0	0	0	0	0	8	0	0	0	0	0	16	0	0	0	0	0	0	0	0	0	0	0	1	0	0	0	0	0	0	0
TRINITY_DN357769_c0_g1_i1	226	ALO43463.1	TonB-dependent receptor	Pseudoalteromonas phenolica	Pseudoalteromonas	0	0	0	0	0	0	0	0	0	0	9	5	0	0	4	0	0	2	0	0	0	0	0	0	35	0	0	13	1	0	0	0	0	0	0	51
TRINITY_DN378528_c0_g1_i1	244	ALO43463.1	TonB-dependent receptor	Pseudoalteromonas phenolica	Pseudoalteromonas	0	0	0	0	0	0	0	0	0	6	0	0	0	0	0	0	16	0	0	0	0	0	0	0	0	0	0	0	0	0	18	0	8	0	0	0
TRINITY_DN378528_c0_g1_i2	380	ALO43463.1	TonB-dependent receptor	Pseudoalteromonas phenolica	Pseudoalteromonas	0	0	0	0	0	0	0	0	0	9	0	0	0	0	0	0	2	4	0	0	0	0	0	0	0	0	0	0	0	0	11	11	5	0	21	0
TRINITY_DN431833_c0_g1_i1	336	ALO43463.1	TonB-dependent receptor	Pseudoalteromonas phenolica	Pseudoalteromonas	0	0	0	0	0	0	0	0	0	0	0	13	0	14	0	0	0	10	0	0	0	0	0	0	0	0	0	0	0	0	0	0	0	0	0	0
TRINITY_DN431833_c0_g2_i1	233	ALO43463.1	TonB-dependent receptor	Pseudoalteromonas phenolica	Pseudoalteromonas	0	0	0	0	0	0	0	77	22	0	19	24	3	3	0	0	0	0	0	0	0	0	0	0	0	0	0	3	4	0	9	0	0	0	58	30
TRINITY_DN544706_c0_g1_i1	253	ALO43463.1	TonB-dependent receptor	Pseudoalteromonas phenolica	Pseudoalteromonas	0	0	0	0	0	0	0	0	0	0	2	22	2	0	0	0	0	7	0	0	0	0	0	0	0	0	0	0	0	0	0	0	0	0	0	0
TRINITY_DN589458_c0_g1_i1	206	ALO43463.1	TonB-dependent receptor	Pseudoalteromonas phenolica	Pseudoalteromonas	0	0	0	0	0	0	0	0	0	7	2	0	0	0	0	0	7	14	0	0	0	0	0	0	0	0	0	0	0	0	0	0	0	0	0	0
TRINITY_DN457907_c0_g1_i1	225	ALO43466.1	Type IIA topoisomerase, B subunit	Pseudoalteromonas phenolica	Pseudoalteromonas	0	0	0	0	0	0	0	0	0	31	0	39	0	0	11	0	3	4	0	0	0	0	0	0	0	0	0	8	11	0	0	31	8	0	0	0
TRINITY_DN405886_c0_g1_i1	258	ALO43502.1	EAL domain protein	Pseudoalteromonas phenolica	Pseudoalteromonas	0	87	119	0	0	36	39	35	19	0	0	0	2	21	6	0	0	5	60	16	93	0	0	119	0	31	0	0	0	5	0	0	0	0	4	0
TRINITY_DN405886_c0_g2_i1	256	ALO43502.1	EAL domain protein	Pseudoalteromonas phenolica	Pseudoalteromonas	0	0	0	29	0	0	40	0	59	0	17	0	0	3	0	2	9	0	0	16	0	0	0	40	31	0	30	0	7	0	50	0	0	4	0	3
TRINITY_DN554401_c0_g1_i1	262	ALO43502.1	EAL domain protein	Pseudoalteromonas phenolica	Pseudoalteromonas	0	0	0	0	0	0	0	0	0	0	11	0	0	3	0	0	0	0	0	0	0	0	0	0	0	0	0	0	0	0	0	0	0	0	0	37
TRINITY_DN575586_c0_g1_i1	248	ALO43502.1	EAL domain protein	Pseudoalteromonas phenolica	Pseudoalteromonas	0	0	0	0	0	0	0	0	0	0	0	0	5	0	0	0	0	0	0	0	0	0	0	0	0	0	0	0	2	0	0	0	0	0	0	0
TRINITY_DN589340_c0_g1_i1	382	ALO43502.1	EAL domain protein	Pseudoalteromonas phenolica	Pseudoalteromonas	0	0	0	0	0	0	0	0	0	0	0	0	3	0	0	0	0	5	0	0	0	0	0	0	0	0	0	2	0	0	0	0	0	0	0	0
TRINITY_DN612037_c0_g1_i1	278	ALO43502.1	EAL domain protein	Pseudoalteromonas phenolica	Pseudoalteromonas	0	0	0	0	0	0	0	0	0	0	0	0	4	6	0	0	0	0	0	0	0	0	0	0	0	0	0	0	0	0	0	0	0	0	0	0
TRINITY_DN796770_c0_g1_i1	425	ALO43515.1	competence protein ComF	Pseudoalteromonas phenolica	Pseudoalteromonas	0	0	0	0	0	0	0	0	0	0	0	0	0	0	0	5	0	0	0	0	0	0	0	0	0	0	0	0	0	0	0	0	3	0	0	0
TRINITY_DN461981_c0_g1_i1	476	ALO43535.1	Cytochrome c oxidase subunit 2	Pseudoalteromonas phenolica	Pseudoalteromonas	0	0	0	0	0	0	0	0	0	0	3	9	0	3	3	0	3	4	0	0	0	0	0	0	0	0	0	20	8	0	0	0	32	0	64	37
TRINITY_DN461981_c0_g2_i1	476	ALO43535.1	Cytochrome c oxidase subunit 2	Pseudoalteromonas phenolica	Pseudoalteromonas	0	0	0	0	0	0	0	0	0	0	8	5	1	8	0	1	3	1	0	0	0	0	0	0	0	0	0	14	2	0	4	0	8	0	0	13
TRINITY_DN461981_c1_g1_i1	299	ALO43535.1	Cytochrome c oxidase subunit 2	Pseudoalteromonas phenolica	Pseudoalteromonas	0	0	0	0	0	0	0	0	0	0	0	0	4	3	0	0	0	3	0	0	0	0	0	0	0	0	0	0	3	0	0	0	0	0	0	3
TRINITY_DN461981_c1_g2_i1	615	ALO43535.1	Cytochrome c oxidase subunit 2	Pseudoalteromonas phenolica	Pseudoalteromonas	0	0	0	0	0	0	0	0	0	8	15	38	2	1	0	1	2	0	0	0	0	0	0	0	0	0	0	10	8	0	35	6	3	0	0	11
TRINITY_DN461981_c1_g2_i2	547	ALO43535.1	Cytochrome c oxidase subunit 2	Pseudoalteromonas phenolica	Pseudoalteromonas	0	0	28	0	0	0	0	0	0	10	13	10	0	1	0	3	8	0	0	15	0	0	17	0	0	0	0	2	2	0	39	1	1	0	0	6
TRINITY_DN480846_c0_g1_i1	212	ALO43539.1	potassium channel protein	Pseudoalteromonas phenolica	Pseudoalteromonas	0	0	0	0	0	0	0	0	0	0	0	0	0	0	0	10	0	0	0	0	0	0	0	0	0	0	0	0	0	0	0	0	0	0	0	4
TRINITY_DN480846_c0_g2_i1	212	ALO43539.1	potassium channel protein	Pseudoalteromonas phenolica	Pseudoalteromonas	0	0	0	0	0	0	0	0	0	0	0	0	0	0	0	7	0	0	0	0	0	0	0	0	0	0	0	0	0	0	0	0	0	0	0	0
TRINITY_DN480846_c0_g3_i1	242	ALO43539.1	potassium channel protein	Pseudoalteromonas phenolica	Pseudoalteromonas	0	0	0	0	0	0	0	0	0	0	6	0	0	0	0	2	0	17	0	0	0	0	0	0	0	0	0	0	0	0	0	14	0	9	0	0
TRINITY_DN480846_c0_g3_i2	262	ALO43539.1	potassium channel protein	Pseudoalteromonas phenolica	Pseudoalteromonas	0	0	0	0	0	0	0	0	0	0	8	21	0	0	0	4	0	7	0	0	0	0	0	0	0	0	0	0	3	0	0	13	0	13	56	7
TRINITY_DN412790_c0_g2_i1	233	ALO43542.1	tRNA(Met) cytidine acetyltransferase TmcA	Pseudoalteromonas phenolica	Pseudoalteromonas	0	0	0	0	0	0	0	0	0	0	2	0	5	0	0	0	0	6	0	0	0	0	0	0	0	0	0	3	0	0	0	0	0	0	0	0
TRINITY_DN589169_c0_g1_i1	208	ALO43542.1	tRNA(Met) cytidine acetyltransferase TmcA	Pseudoalteromonas phenolica	Pseudoalteromonas	0	0	0	0	0	0	0	0	0	0	0	0	0	0	0	0	0	0	0	0	0	0	0	0	0	0	0	0	0	0	0	0	42	0	0	0
TRINITY_DN698011_c0_g1_i1	265	ALO43542.1	tRNA(Met) cytidine acetyltransferase TmcA	Pseudoalteromonas phenolica	Pseudoalteromonas	0	0	0	0	0	0	0	0	0	0	0	0	0	0	0	0	0	0	0	0	0	0	0	0	0	0	0	0	3	0	0	0	0	0	0	0
TRINITY_DN323700_c0_g1_i1	282	ALO43555.1	Hydrolase	Pseudoalteromonas phenolica	Pseudoalteromonas	0	0	0	0	0	0	0	0	0	5	0	0	0	0	0	0	3	0	0	0	0	0	0	0	0	0	0	0	6	0	0	0	0	0	0	0
TRINITY_DN323700_c0_g2_i1	248	ALO43555.1	Hydrolase	Pseudoalteromonas phenolica	Pseudoalteromonas	0	0	0	0	0	0	0	0	0	0	0	0	0	0	0	0	0	0	0	0	0	0	0	0	0	0	0	0	3	0	0	0	0	0	0	0
TRINITY_DN471215_c0_g1_i1	246	ALO43561.1	Outer membrane protein	Pseudoalteromonas phenolica	Pseudoalteromonas	0	0	0	0	0	0	0	0	0	0	0	0	0	6	0	4	0	0	0	0	0	0	0	0	0	0	0	15	0	0	26	0	0	0	0	0
TRINITY_DN471215_c0_g2_i1	207	ALO43561.1	Outer membrane protein	Pseudoalteromonas phenolica	Pseudoalteromonas	0	0	0	0	0	0	0	0	0	0	2	0	6	0	0	0	0	0	0	0	0	0	0	0	0	0	0	0	0	0	0	0	0	0	0	0
TRINITY_DN471215_c0_g3_i1	599	ALO43561.1	Outer membrane protein	Pseudoalteromonas phenolica	Pseudoalteromonas	0	0	0	0	0	0	0	0	0	4	1	0	0	0	0	0	3	5	0	0	0	0	0	0	0	0	0	8	6	0	16	3	0	8	8	0
TRINITY_DN471215_c0_g3_i2	481	ALO43561.1	Outer membrane protein	Pseudoalteromonas phenolica	Pseudoalteromonas	0	0	0	0	0	0	0	0	0	5	3	0	0	0	0	1	0	3	0	9	0	0	0	0	0	0	0	0	7	0	40	0	0	0	21	0
TRINITY_DN471215_c0_g4_i1	383	ALO43561.1	Outer membrane protein	Pseudoalteromonas phenolica	Pseudoalteromonas	0	0	0	0	0	0	0	0	0	0	0	0	0	0	0	0	0	5	0	0	0	0	0	0	0	0	0	0	0	0	17	0	0	0	0	0
TRINITY_DN471215_c0_g5_i1	209	ALO43561.1	Outer membrane protein	Pseudoalteromonas phenolica	Pseudoalteromonas	0	0	0	0	0	0	0	0	0	0	0	0	6	19	0	5	0	4	0	0	0	0	0	0	0	0	0	0	0	0	0	0	0	0	0	0
TRINITY_DN471215_c0_g6_i1	207	ALO43561.1	Outer membrane protein	Pseudoalteromonas phenolica	Pseudoalteromonas	0	0	0	0	0	0	0	0	0	5	5	0	0	0	0	30	0	0	0	0	0	0	0	0	0	0	0	0	2	0	0	30	0	0	0	0
TRINITY_DN482022_c0_g1_i1	442	ALO43561.1	Outer membrane protein	Pseudoalteromonas phenolica	Pseudoalteromonas	0	0	0	0	0	0	0	0	0	1	0	0	0	0	0	0	0	2	0	0	0	0	0	0	0	0	0	8	1	0	10	0	0	0	18	8
TRINITY_DN482022_c0_g1_i2	772	ALO43561.1	Outer membrane protein	Pseudoalteromonas phenolica	Pseudoalteromonas	0	0	0	0	0	0	0	0	0	9	13	14	0	0	0	7	2	4	0	0	0	0	0	0	0	0	0	0	5	16	0	2	0	9	6	10
TRINITY_DN482022_c0_g1_i3	256	ALO43561.1	Outer membrane protein	Pseudoalteromonas phenolica	Pseudoalteromonas	0	0	0	0	0	0	0	0	0	55	14	0	0	0	32	0	21	15	0	0	0	0	0	0	0	0	0	0	2	0	0	0	0	0	0	0
TRINITY_DN542142_c0_g1_i1	249	ALO43561.1	Outer membrane protein	Pseudoalteromonas phenolica	Pseudoalteromonas	0	0	0	0	0	0	0	0	0	0	16	18	0	13	0	6	0	2	0	0	0	0	0	0	0	0	0	0	0	0	0	0	0	0	0	0
TRINITY_DN396858_c0_g1_i1	282	ALO43621.1	Phospholipase A	Pseudoalteromonas phenolica	Pseudoalteromonas	0	0	0	0	0	0	0	0	0	0	0	0	0	0	0	0	0	0	0	0	0	0	0	0	0	0	0	0	9	0	0	12	0	0	0	0
TRINITY_DN535465_c0_g1_i1	240	ALO43621.1	Phospholipase A	Pseudoalteromonas phenolica	Pseudoalteromonas	0	0	0	0	0	0	0	0	0	21	0	0	0	0	0	0	0	0	0	0	0	0	0	0	0	0	0	0	0	0	0	0	0	0	0	18
TRINITY_DN387061_c0_g1_i1	209	ALO43623.1	Spermidine synthase-like protein	Pseudoalteromonas phenolica	Pseudoalteromonas	0	0	74	0	0	44	0	86	0	13	2	0	3	0	12	25	29	0	0	20	0	0	0	0	0	38	0	6	2	0	0	17	3	0	0	76
TRINITY_DN595785_c0_g1_i1	279	ALO43623.1	Spermidine synthase-like protein	Pseudoalteromonas phenolica	Pseudoalteromonas	0	0	0	0	0	0	0	0	0	0	0	0	0	6	0	0	5	0	0	0	0	0	0	0	0	0	0	0	0	0	0	0	0	0	0	3
TRINITY_DN759762_c0_g1_i1	255	ALO43623.1	Spermidine synthase-like protein	Pseudoalteromonas phenolica	Pseudoalteromonas	0	0	0	0	0	0	0	0	0	9	0	0	0	0	3	0	0	2	0	0	0	0	0	0	0	0	0	0	1	0	0	0	0	0	0	0
TRINITY_DN725360_c0_g1_i1	424	ALO43626.1	hypothetical protein PP2015_3147	Pseudoalteromonas phenolica	Pseudoalteromonas	0	0	0	0	0	0	0	0	0	0	0	0	0	4	0	0	0	2	0	0	0	0	0	0	0	0	0	0	0	0	0	0	1	0	0	0
TRINITY_DN374200_c0_g1_i1	285	ALO43640.1	Glycerol-3-phosphate acyltransferase	Pseudoalteromonas phenolica	Pseudoalteromonas	0	0	0	0	0	0	0	0	0	0	0	0	2	0	0	4	0	0	0	0	0	0	0	0	0	0	0	0	2	0	0	0	0	0	0	0
TRINITY_DN374200_c0_g2_i1	368	ALO43640.1	Glycerol-3-phosphate acyltransferase	Pseudoalteromonas phenolica	Pseudoalteromonas	0	0	0	0	0	0	0	0	0	0	0	0	3	4	0	0	0	0	0	0	0	0	0	0	0	0	0	0	8	0	0	0	0	0	0	0
TRINITY_DN378384_c0_g1_i1	294	ALO43640.1	Glycerol-3-phosphate acyltransferase	Pseudoalteromonas phenolica	Pseudoalteromonas	0	0	0	0	0	0	0	0	0	0	0	0	0	0	0	0	0	2	0	0	0	0	0	0	0	0	0	12	0	0	0	0	0	0	0	0
TRINITY_DN378384_c0_g2_i1	268	ALO43640.1	Glycerol-3-phosphate acyltransferase	Pseudoalteromonas phenolica	Pseudoalteromonas	0	0	0	0	0	0	0	0	0	21	0	0	0	0	0	0	0	0	0	0	0	0	0	0	0	0	0	0	2	0	0	0	0	0	8	0
TRINITY_DN413704_c0_g1_i1	267	ALO43640.1	Glycerol-3-phosphate acyltransferase	Pseudoalteromonas phenolica	Pseudoalteromonas	0	0	0	0	0	0	0	0	0	0	0	0	0	0	0	0	0	0	0	0	0	0	0	0	0	0	0	0	3	0	0	0	47	0	0	0
TRINITY_DN413704_c0_g1_i2	278	ALO43640.1	Glycerol-3-phosphate acyltransferase	Pseudoalteromonas phenolica	Pseudoalteromonas	0	0	0	0	0	0	73	32	18	2	2	0	2	0	0	4	0	17	0	0	0	0	0	0	0	0	0	34	1	9	0	0	2	0	0	41
TRINITY_DN47639_c0_g1_i1	226	ALO43640.1	Glycerol-3-phosphate acyltransferase	Pseudoalteromonas phenolica	Pseudoalteromonas	0	0	0	0	0	0	0	0	0	0	4	0	0	3	0	0	0	8	0	0	0	0	0	0	0	0	0	0	0	0	0	0	8	0	0	0
TRINITY_DN529929_c0_g1_i1	208	ALO43640.1	Glycerol-3-phosphate acyltransferase	Pseudoalteromonas phenolica	Pseudoalteromonas	0	0	0	0	0	0	0	0	0	0	0	0	0	0	23	0	0	0	0	0	0	0	0	0	0	0	0	0	0	0	0	0	0	0	0	0
TRINITY_DN335586_c0_g1_i1	207	ALO43656.1	Serine/threonine protein kinase	Pseudoalteromonas phenolica	Pseudoalteromonas	0	0	0	0	0	0	0	0	0	0	0	0	0	4	0	3	0	2	0	0	0	0	0	0	0	0	0	0	0	0	5	0	15	0	0	30
TRINITY_DN335586_c0_g2_i1	207	ALO43656.1	Serine/threonine protein kinase	Pseudoalteromonas phenolica	Pseudoalteromonas	0	0	0	0	0	0	0	0	0	20	0	0	0	0	16	3	0	0	0	0	0	0	0	0	0	0	0	0	0	0	0	0	3	0	0	0
TRINITY_DN335586_c1_g1_i1	214	ALO43656.1	Serine/threonine protein kinase	Pseudoalteromonas phenolica	Pseudoalteromonas	0	0	0	0	36	43	0	0	0	2	0	0	12	0	0	5	0	2	0	0	0	0	0	0	0	0	0	0	1	0	0	0	6	11	0	4
TRINITY_DN335586_c1_g2_i1	225	ALO43656.1	Serine/threonine protein kinase	Pseudoalteromonas phenolica	Pseudoalteromonas	0	50	0	0	0	41	0	40	0	25	2	0	0	0	0	5	0	15	0	19	53	0	0	0	0	107	0	3	0	0	0	0	8	0	0	0
TRINITY_DN402113_c0_g1_i1	347	ALO43656.1	Serine/threonine protein kinase	Pseudoalteromonas phenolica	Pseudoalteromonas	0	0	0	0	0	0	0	0	0	7	0	0	0	0	0	0	0	0	0	0	0	0	0	0	0	0	0	0	1	0	0	0	4	3	0	0
TRINITY_DN402113_c0_g2_i1	347	ALO43656.1	Serine/threonine protein kinase	Pseudoalteromonas phenolica	Pseudoalteromonas	0	0	0	0	0	0	0	0	0	7	0	0	0	5	0	0	0	0	0	0	0	0	0	0	0	0	0	0	3	0	0	0	11	0	0	0
TRINITY_DN459758_c0_g1_i1	295	ALO43656.1	Serine/threonine protein kinase	Pseudoalteromonas phenolica	Pseudoalteromonas	0	0	0	0	0	0	0	0	0	0	0	0	0	0	0	0	8	0	0	0	0	0	0	0	0	0	0	0	2	0	0	0	0	0	0	0
TRINITY_DN459758_c0_g2_i1	364	ALO43656.1	Serine/threonine protein kinase	Pseudoalteromonas phenolica	Pseudoalteromonas	0	0	0	0	0	0	0	0	0	0	0	0	9	0	0	1	10	3	0	0	0	0	0	0	0	0	0	2	4	0	0	0	5	0	0	0
TRINITY_DN562940_c0_g1_i1	499	ALO43675.1	Extracellular solute-binding protein	Pseudoalteromonas phenolica	Pseudoalteromonas	0	0	0	0	0	0	0	0	0	0	0	0	10	0	0	4	0	7	0	0	0	0	0	0	0	0	0	0	0	0	0	0	0	0	0	0
TRINITY_DN703283_c0_g1_i1	212	ALO43675.1	Extracellular solute-binding protein	Pseudoalteromonas phenolica	Pseudoalteromonas	0	0	0	0	0	0	0	0	0	0	0	0	0	0	0	0	0	0	0	0	0	0	0	0	0	0	0	0	0	0	0	0	12	0	0	0
TRINITY_DN431053_c0_g1_i1	655	ALO43677.1	acyltransferase	Pseudoalteromonas phenolica	Pseudoalteromonas	0	0	0	0	0	0	0	0	0	0	3	0	3	0	2	2	0	0	0	0	0	0	0	0	0	0	0	1	2	0	0	3	4	0	0	11
TRINITY_DN34990_c0_g1_i1	224	ALO43684.1	diguanylate cyclase	Pseudoalteromonas phenolica	Pseudoalteromonas	0	0	0	0	0	0	0	0	0	0	0	0	0	0	7	0	7	0	0	0	0	0	0	0	0	0	0	0	1	0	0	0	0	0	0	0
TRINITY_DN382504_c0_g1_i1	510	ALO43684.1	diguanylate cyclase	Pseudoalteromonas phenolica	Pseudoalteromonas	0	0	0	0	0	0	0	0	0	1	0	0	0	0	0	2	0	0	0	0	0	0	0	0	0	0	0	0	0	0	0	0	10	0	0	0
TRINITY_DN382504_c0_g2_i1	510	ALO43684.1	diguanylate cyclase	Pseudoalteromonas phenolica	Pseudoalteromonas	0	0	0	0	0	0	0	0	0	12	2	65	0	0	0	3	0	4	0	0	0	0	0	0	0	0	0	6	0	5	4	0	17	0	11	0
TRINITY_DN382504_c0_g3_i1	202	ALO43684.1	diguanylate cyclase	Pseudoalteromonas phenolica	Pseudoalteromonas	0	0	0	0	0	0	0	0	0	0	0	0	6	12	0	0	8	0	0	0	0	0	0	0	0	0	0	0	0	0	0	0	0	0	0	0
TRINITY_DN802122_c0_g1_i1	203	ALO43684.1	diguanylate cyclase	Pseudoalteromonas phenolica	Pseudoalteromonas	0	0	0	0	0	0	0	0	0	18	20	0	0	0	0	0	0	0	0	0	0	0	0	0	0	0	0	0	0	0	0	0	0	0	0	43
TRINITY_DN477581_c0_g10_i1	359	ALO43704.1	hypothetical protein PP2015_3226	Pseudoalteromonas phenolica	Pseudoalteromonas	0	31	0	0	0	0	28	25	14	8	0	0	14	26	16	9	8	5	43	0	0	0	0	0	44	22	0	0	6	0	48	4	21	3	19	32
TRINITY_DN477581_c0_g2_i1	330	ALO43704.1	hypothetical protein PP2015_3226	Pseudoalteromonas phenolica	Pseudoalteromonas	0	0	0	0	0	0	0	0	0	0	0	0	8	17	0	0	5	0	0	0	0	0	0	0	0	0	0	0	0	0	0	2	2	0	0	0
TRINITY_DN477581_c0_g4_i1	330	ALO43704.1	hypothetical protein PP2015_3226	Pseudoalteromonas phenolica	Pseudoalteromonas	0	0	0	0	0	0	0	0	0	3	0	0	2	12	10	14	14	6	0	0	0	0	0	0	0	0	0	0	1	0	6	48	30	0	7	11
TRINITY_DN477581_c0_g7_i1	362	ALO43704.1	hypothetical protein PP2015_3226	Pseudoalteromonas phenolica	Pseudoalteromonas	0	0	0	21	0	0	0	0	0	25	21	24	10	4	31	20	6	0	0	0	0	0	0	0	22	0	0	2	1	14	6	2	10	0	3	0
TRINITY_DN477581_c0_g8_i1	328	ALO43704.1	hypothetical protein PP2015_3226	Pseudoalteromonas phenolica	Pseudoalteromonas	0	0	0	0	0	0	0	0	0	0	3	0	0	2	10	0	0	0	0	0	0	0	0	0	0	0	0	15	0	0	0	0	17	0	3	0
TRINITY_DN477581_c0_g9_i1	299	ALO43704.1	hypothetical protein PP2015_3226	Pseudoalteromonas phenolica	Pseudoalteromonas	0	0	0	0	0	0	0	0	0	0	0	0	0	0	0	0	0	14	0	0	0	0	0	0	0	0	0	0	1	0	0	0	2	0	0	0
TRINITY_DN496820_c0_g1_i1	271	ALO43708.1	hypothetical protein PP2015_3230	Pseudoalteromonas phenolica	Pseudoalteromonas	0	0	0	0	0	0	0	0	0	40	17	4	14	6	12	86	37	35	0	0	0	0	0	0	0	0	0	29	14	5	4	10	60	4	159	10
TRINITY_DN496820_c0_g14_i1	202	ALO43708.1	hypothetical protein PP2015_3230	Pseudoalteromonas phenolica	Pseudoalteromonas	0	0	0	0	0	0	0	0	0	5	15	0	0	0	0	0	4	37	0	0	0	0	0	0	0	0	0	0	3	0	0	3	0	0	0	0
TRINITY_DN496820_c0_g4_i1	223	ALO43708.1	hypothetical protein PP2015_3230	Pseudoalteromonas phenolica	Pseudoalteromonas	0	0	0	0	0	0	0	0	0	52	45	103	25	57	14	42	24	25	0	0	0	0	0	0	0	0	0	70	11	11	72	118	73	5	76	237
TRINITY_DN496820_c0_g6_i2	296	ALO43708.1	hypothetical protein PP2015_3230	Pseudoalteromonas phenolica	Pseudoalteromonas	0	0	0	0	0	0	0	0	0	0	2	0	0	3	0	4	3	2	0	0	0	0	0	0	0	0	0	38	17	0	4	16	19	0	65	33
TRINITY_DN496820_c0_g8_i1	349	ALO43708.1	hypothetical protein PP2015_3230	Pseudoalteromonas phenolica	Pseudoalteromonas	0	0	0	0	0	0	0	0	0	36	105	0	14	36	14	9	22	23	0	0	0	0	0	0	0	0	0	0	0	0	0	0	4	0	0	0
TRINITY_DN429595_c0_g1_i1	299	ALO43711.1	hypothetical protein PP2015_3234	Pseudoalteromonas phenolica	Pseudoalteromonas	33	0	51	0	0	0	0	0	0	0	0	0	4	0	8	0	3	2	0	0	0	0	0	0	0	0	0	2	1	9	4	0	6	0	0	6
TRINITY_DN429595_c0_g2_i1	270	ALO43711.1	hypothetical protein PP2015_3234	Pseudoalteromonas phenolica	Pseudoalteromonas	0	0	0	0	0	0	0	0	0	0	0	0	2	0	3	0	6	0	0	0	0	0	0	0	0	0	0	0	0	0	0	0	32	0	0	3
TRINITY_DN756540_c0_g1_i1	242	ALO43711.1	hypothetical protein PP2015_3234	Pseudoalteromonas phenolica	Pseudoalteromonas	0	0	0	0	0	0	0	0	0	0	0	0	0	0	0	6	0	0	0	0	0	0	0	0	0	0	0	0	0	0	0	0	0	0	0	0
TRINITY_DN500893_c0_g1_i2	1398	ALO43734.1	hypothetical protein PP2015_3257	Pseudoalteromonas phenolica	Pseudoalteromonas	0	0	0	0	0	0	0	0	0	2	0	0	0	4	1	1	2	1	0	0	0	0	0	0	0	0	0	2	7	19	29	11	4	12	4	4
TRINITY_DN544387_c0_g1_i1	206	ALO43734.1	hypothetical protein PP2015_3257	Pseudoalteromonas phenolica	Pseudoalteromonas	0	0	0	0	0	0	0	0	0	0	0	0	0	15	0	0	0	0	0	0	0	0	0	0	0	0	0	0	0	0	0	0	0	0	0	0
TRINITY_DN499926_c0_g2_i1	2292	ALO43736.1	hypothetical protein PP2015_3259	Pseudoalteromonas phenolica	Pseudoalteromonas	0	0	0	0	0	0	0	0	0	1	2	0	1	2	0	6	5	2	0	0	0	0	0	0	0	0	0	3	6	11	16	18	16	13	20	4
TRINITY_DN499926_c0_g2_i2	1922	ALO43736.1	hypothetical protein PP2015_3259	Pseudoalteromonas phenolica	Pseudoalteromonas	5	0	8	0	4	0	0	0	0	2	2	0	1	2	0	4	6	4	0	0	0	0	0	0	0	0	0	3	5	7	12	15	19	13	22	8
TRINITY_DN499926_c0_g1_i1	269	ALO43737.1	hypothetical protein PP2015_3260	Pseudoalteromonas phenolica	Pseudoalteromonas	0	0	0	0	0	0	0	0	0	0	0	0	0	0	0	0	0	0	0	0	0	0	0	0	0	0	0	0	2	0	0	15	0	51	0	7
TRINITY_DN499926_c0_g3_i1	268	ALO43737.1	hypothetical protein PP2015_3260	Pseudoalteromonas phenolica	Pseudoalteromonas	0	0	0	0	0	0	0	0	0	0	0	0	0	0	0	0	0	0	0	0	0	0	0	0	0	0	0	0	3	9	0	8	0	0	0	10
TRINITY_DN499926_c0_g3_i2	269	ALO43737.1	hypothetical protein PP2015_3260	Pseudoalteromonas phenolica	Pseudoalteromonas	0	0	0	0	0	0	0	0	0	0	0	0	0	3	0	0	11	0	0	0	0	0	0	0	0	0	0	0	0	9	0	0	0	4	0	20
TRINITY_DN297358_c0_g1_i1	402	ALO43756.1	esterase	Pseudoalteromonas phenolica	Pseudoalteromonas	0	0	0	0	0	0	0	0	0	0	6	0	0	0	4	0	0	1	0	0	0	0	0	0	0	0	0	24	5	0	0	0	39	0	0	2
TRINITY_DN450867_c0_g1_i1	210	ALO43756.1	esterase	Pseudoalteromonas phenolica	Pseudoalteromonas	0	0	0	0	0	0	0	0	0	0	0	0	0	0	0	22	0	0	0	0	0	0	0	0	0	0	0	3	0	0	0	0	0	0	0	0
TRINITY_DN450867_c0_g2_i1	594	ALO43756.1	esterase	Pseudoalteromonas phenolica	Pseudoalteromonas	0	0	0	0	0	0	0	0	0	5	3	0	0	8	3	0	5	0	0	0	0	0	0	0	0	0	0	4	3	0	0	0	3	42	38	0
TRINITY_DN763009_c0_g1_i1	231	ALO43756.1	esterase	Pseudoalteromonas phenolica	Pseudoalteromonas	0	0	0	0	0	0	0	0	0	0	0	0	0	0	0	0	0	2	0	0	0	0	0	0	0	0	0	0	4	0	0	0	0	0	0	0
TRINITY_DN213324_c0_g1_i1	242	ALO43781.1	histidine kinase	Pseudoalteromonas phenolica	Pseudoalteromonas	0	0	0	0	0	0	0	0	0	15	0	0	0	0	0	0	0	2	0	0	0	0	0	0	0	0	0	0	10	0	0	3	0	0	0	0
TRINITY_DN775755_c0_g1_i1	252	ALO43781.1	histidine kinase	Pseudoalteromonas phenolica	Pseudoalteromonas	0	0	0	0	0	0	0	0	0	0	0	0	0	0	13	0	0	0	0	0	0	0	0	0	0	0	0	0	0	0	0	0	0	0	0	0
TRINITY_DN744076_c0_g1_i1	223	ALO43784.1	hypothetical protein PP2015_3308	Pseudoalteromonas phenolica	Pseudoalteromonas	0	0	0	0	0	0	0	0	0	0	0	0	0	0	0	0	0	0	0	0	0	0	0	0	0	0	0	0	0	0	0	0	34	26	0	0
TRINITY_DN490847_c1_g2_i2	448	ALO43793.1	Putative S-(Hydroxymethyl)glutathione dehydrogenase	Pseudoalteromonas phenolica	Pseudoalteromonas	0	0	0	0	0	0	0	0	0	7	10	0	3	0	0	21	3	0	0	0	0	0	0	0	0	0	0	4	1	0	0	0	22	0	0	0
TRINITY_DN498573_c0_g1_i1	545	ALO43793.1	Putative S-(Hydroxymethyl)glutathione dehydrogenase	Pseudoalteromonas phenolica	Pseudoalteromonas	0	0	28	0	14	17	0	0	0	5	0	0	1	0	3	2	3	1	28	23	0	16	0	0	29	15	0	12	4	0	2	41	30	4	25	3
TRINITY_DN498573_c0_g1_i2	485	ALO43793.1	Putative S-(Hydroxymethyl)glutathione dehydrogenase	Pseudoalteromonas phenolica	Pseudoalteromonas	0	0	0	0	0	0	0	0	0	14	1	0	0	3	5	7	6	6	0	0	0	0	0	0	0	0	0	5	2	0	24	6	12	0	14	7
TRINITY_DN498573_c0_g1_i3	247	ALO43793.1	Putative S-(Hydroxymethyl)glutathione dehydrogenase	Pseudoalteromonas phenolica	Pseudoalteromonas	0	0	0	0	0	0	0	0	0	0	4	0	0	0	0	0	0	11	0	0	0	0	0	0	0	0	0	0	0	0	0	0	0	0	0	0
TRINITY_DN498573_c0_g2_i1	225	ALO43793.1	Putative S-(Hydroxymethyl)glutathione dehydrogenase	Pseudoalteromonas phenolica	Pseudoalteromonas	0	0	0	0	0	0	0	0	0	17	20	0	11	7	4	7	3	0	0	0	0	0	0	0	0	0	0	0	0	0	0	0	0	0	0	8
TRINITY_DN498573_c0_g4_i1	220	ALO43793.1	Putative S-(Hydroxymethyl)glutathione dehydrogenase	Pseudoalteromonas phenolica	Pseudoalteromonas	0	0	0	0	0	0	0	82	0	2	0	5	40	0	4	5	10	15	0	19	0	0	0	0	36	0	0	0	0	0	0	13	20	0	5	0
TRINITY_DN498573_c0_g5_i1	212	ALO43793.1	Putative S-(Hydroxymethyl)glutathione dehydrogenase	Pseudoalteromonas phenolica	Pseudoalteromonas	0	53	0	0	0	0	48	43	24	0	0	5	12	4	15	2	0	4	145	0	56	40	0	0	0	0	0	0	1	0	5	20	12	5	5	0
TRINITY_DN498798_c3_g1_i1	279	ALO43793.1	Putative S-(Hydroxymethyl)glutathione dehydrogenase	Pseudoalteromonas phenolica	Pseudoalteromonas	0	0	0	0	0	0	0	0	0	0	7	39	9	0	0	0	0	2	0	0	0	0	0	0	0	0	0	0	6	0	0	0	0	0	0	0
TRINITY_DN498798_c3_g1_i2	453	ALO43793.1	Putative S-(Hydroxymethyl)glutathione dehydrogenase	Pseudoalteromonas phenolica	Pseudoalteromonas	0	0	0	0	0	0	0	0	0	5	14	0	1	17	0	5	22	3	0	0	0	0	0	0	0	0	0	1	7	0	0	0	6	0	13	0
TRINITY_DN498798_c3_g2_i1	277	ALO43793.1	Putative S-(Hydroxymethyl)glutathione dehydrogenase	Pseudoalteromonas phenolica	Pseudoalteromonas	0	0	0	0	0	0	0	0	0	7	0	0	0	0	0	11	0	0	0	0	0	0	0	0	0	0	0	17	0	0	0	7	5	0	0	0
TRINITY_DN135394_c0_g1_i1	220	ALO43802.1	Lanthionine biosynthesis protein LanB	Pseudoalteromonas phenolica	Pseudoalteromonas	0	0	0	0	0	0	0	0	0	0	0	0	0	0	0	35	0	0	0	0	0	0	0	0	0	0	0	0	0	0	0	0	0	0	0	0
TRINITY_DN166566_c0_g1_i1	279	ALO43802.1	Lanthionine biosynthesis protein LanB	Pseudoalteromonas phenolica	Pseudoalteromonas	0	0	0	0	0	0	0	0	0	0	9	0	0	0	0	6	0	0	0	0	0	0	0	0	0	0	0	0	0	0	34	0	0	0	0	0
TRINITY_DN166566_c0_g2_i1	279	ALO43802.1	Lanthionine biosynthesis protein LanB	Pseudoalteromonas phenolica	Pseudoalteromonas	0	0	0	0	0	0	0	0	0	0	4	0	0	0	0	0	0	0	0	0	0	0	0	0	0	0	0	0	0	0	46	0	0	0	0	0
TRINITY_DN32235_c0_g1_i1	298	ALO43802.1	Lanthionine biosynthesis protein LanB	Pseudoalteromonas phenolica	Pseudoalteromonas	0	0	0	0	0	0	0	0	0	0	18	0	0	0	0	2	15	11	0	0	0	0	0	0	0	0	0	0	3	0	0	0	19	0	8	27
TRINITY_DN338438_c0_g1_i1	345	ALO43802.1	Lanthionine biosynthesis protein LanB	Pseudoalteromonas phenolica	Pseudoalteromonas	0	0	0	22	0	0	0	0	15	1	0	3	0	2	0	0	0	0	0	0	0	0	0	0	0	0	0	0	0	0	0	0	2	7	0	18
TRINITY_DN338438_c0_g2_i1	345	ALO43802.1	Lanthionine biosynthesis protein LanB	Pseudoalteromonas phenolica	Pseudoalteromonas	0	0	0	22	0	0	0	0	0	15	0	35	0	9	5	0	0	7	0	0	35	0	0	0	23	0	0	0	0	0	0	0	2	0	0	33
TRINITY_DN435192_c0_g1_i1	208	ALO43802.1	Lanthionine biosynthesis protein LanB	Pseudoalteromonas phenolica	Pseudoalteromonas	0	0	0	0	0	0	0	0	0	0	0	0	0	0	0	0	0	0	0	0	0	0	0	0	0	0	0	0	0	0	0	0	9	11	0	0
TRINITY_DN435192_c0_g2_i1	523	ALO43802.1	Lanthionine biosynthesis protein LanB	Pseudoalteromonas phenolica	Pseudoalteromonas	0	0	0	0	0	0	0	0	0	2	1	27	0	0	0	0	6	0	0	0	0	0	0	0	0	0	0	0	2	0	0	5	7	4	0	7
TRINITY_DN435192_c0_g2_i2	231	ALO43802.1	Lanthionine biosynthesis protein LanB	Pseudoalteromonas phenolica	Pseudoalteromonas	0	0	0	0	0	0	0	0	0	0	4	0	11	0	0	0	0	0	0	0	0	0	0	0	0	0	0	0	0	0	0	0	0	0	20	42
TRINITY_DN606865_c0_g1_i1	275	ALO43802.1	Lanthionine biosynthesis protein LanB	Pseudoalteromonas phenolica	Pseudoalteromonas	0	0	0	0	0	0	0	0	0	0	2	0	0	0	0	0	0	7	0	0	0	0	0	0	0	0	0	0	0	0	0	0	0	0	0	0
TRINITY_DN608138_c0_g1_i1	233	ALO43802.1	Lanthionine biosynthesis protein LanB	Pseudoalteromonas phenolica	Pseudoalteromonas	0	0	0	0	0	0	0	0	0	20	13	0	0	0	0	0	0	6	0	0	0	0	0	0	0	0	0	0	0	0	0	0	0	0	0	0
TRINITY_DN734768_c0_g1_i1	383	ALO43802.1	Lanthionine biosynthesis protein LanB	Pseudoalteromonas phenolica	Pseudoalteromonas	0	0	0	0	0	0	0	0	0	0	0	20	2	0	0	0	0	1	0	0	0	0	0	0	0	0	0	6	1	0	0	0	0	0	0	53
TRINITY_DN30330_c0_g1_i1	279	ALO43836.1	Bifunctional protein GlmU	Pseudoalteromonas phenolica	Pseudoalteromonas	0	0	0	0	0	0	0	0	0	12	4	0	2	0	0	0	11	0	0	0	0	0	0	0	0	0	0	0	0	0	0	0	0	0	49	0
TRINITY_DN475334_c0_g1_i1	228	ALO43836.1	Bifunctional protein GlmU	Pseudoalteromonas phenolica	Pseudoalteromonas	0	0	0	0	67	41	45	0	22	4	0	0	0	3	0	0	0	0	0	0	0	0	0	0	0	0	102	0	1	6	0	0	25	5	0	0
TRINITY_DN475334_c0_g2_i1	228	ALO43836.1	Bifunctional protein GlmU	Pseudoalteromonas phenolica	Pseudoalteromonas	0	0	0	0	0	81	0	0	22	6	0	0	0	3	4	2	0	2	0	18	0	0	42	45	0	0	34	3	1	0	0	3	11	0	5	4
TRINITY_DN475334_c0_g3_i1	238	ALO43836.1	Bifunctional protein GlmU	Pseudoalteromonas phenolica	Pseudoalteromonas	0	0	0	0	0	0	0	0	0	6	0	0	0	0	3	2	0	0	0	0	0	0	0	0	0	0	0	0	0	0	0	0	0	0	0	7
TRINITY_DN475334_c0_g4_i1	390	ALO43836.1	Bifunctional protein GlmU	Pseudoalteromonas phenolica	Pseudoalteromonas	0	0	0	0	0	0	26	0	0	0	0	0	0	14	0	0	2	1	0	0	0	0	0	0	20	0	0	0	0	0	0	0	0	0	0	0
TRINITY_DN475334_c0_g4_i2	368	ALO43836.1	Bifunctional protein GlmU	Pseudoalteromonas phenolica	Pseudoalteromonas	0	0	0	0	21	0	0	0	0	0	1	3	3	2	0	0	2	1	0	11	0	0	0	0	21	0	42	0	1	0	3	6	5	0	3	0
TRINITY_DN475334_c0_g4_i3	814	ALO43836.1	Bifunctional protein GlmU	Pseudoalteromonas phenolica	Pseudoalteromonas	0	0	0	0	0	0	0	0	0	6	5	7	2	2	2	3	1	1	0	0	0	0	0	0	0	0	0	0	1	0	0	1	5	0	14	2
TRINITY_DN475334_c0_g4_i4	439	ALO43836.1	Bifunctional protein GlmU	Pseudoalteromonas phenolica	Pseudoalteromonas	22	0	0	0	17	0	0	21	46	1	0	3	0	4	11	0	2	4	35	19	0	0	0	23	0	0	18	1	1	0	0	2	1	3	8	2
TRINITY_DN475334_c0_g4_i5	437	ALO43836.1	Bifunctional protein GlmU	Pseudoalteromonas phenolica	Pseudoalteromonas	0	0	0	17	0	0	70	0	0	1	5	8	1	2	4	2	2	4	35	29	109	0	0	0	0	0	0	0	3	0	0	0	1	0	10	0
TRINITY_DN475334_c0_g4_i6	1322	ALO43836.1	Bifunctional protein GlmU	Pseudoalteromonas phenolica	Pseudoalteromonas	0	0	0	0	0	0	0	0	0	7	5	5	1	5	1	2	2	2	0	0	0	0	0	0	0	0	0	1	1	0	0	6	1	0	5	1
TRINITY_DN475334_c0_g4_i7	669	ALO43836.1	Bifunctional protein GlmU	Pseudoalteromonas phenolica	Pseudoalteromonas	0	0	0	0	0	0	0	0	0	1	1	0	5	5	0	0	7	0	0	0	0	0	0	0	0	0	0	0	1	0	0	4	0	0	0	0
TRINITY_DN475334_c0_g4_i8	351	ALO43836.1	Bifunctional protein GlmU	Pseudoalteromonas phenolica	Pseudoalteromonas	0	64	0	21	0	26	0	0	0	3	0	0	2	0	9	1	4	1	0	24	0	97	0	58	0	23	22	2	0	7	0	2	0	0	3	0
TRINITY_DN475334_c0_g5_i1	230	ALO43836.1	Bifunctional protein GlmU	Pseudoalteromonas phenolica	Pseudoalteromonas	0	0	0	0	0	0	0	0	0	8	0	0	0	0	0	0	0	0	0	0	0	0	0	0	0	0	0	0	9	0	0	0	16	0	0	0
TRINITY_DN475334_c0_g6_i1	258	ALO43836.1	Bifunctional protein GlmU	Pseudoalteromonas phenolica	Pseudoalteromonas	0	44	0	116	0	0	0	70	19	2	0	0	0	3	3	18	9	0	0	33	46	99	37	0	61	0	0	0	3	0	0	0	7	4	0	0
TRINITY_DN696097_c0_g1_i1	258	ALO43836.1	Bifunctional protein GlmU	Pseudoalteromonas phenolica	Pseudoalteromonas	0	0	0	0	0	0	0	0	0	0	0	0	5	0	13	6	0	0	0	0	0	0	0	0	0	0	0	0	0	0	0	0	0	0	0	0
TRINITY_DN109724_c0_g1_i1	257	ALO43873.1	Malate synthase G	Pseudoalteromonas phenolica	Pseudoalteromonas	0	0	0	0	0	0	0	0	0	11	0	0	5	6	0	18	0	0	0	0	0	0	0	0	0	0	0	28	0	0	0	0	0	0	0	0
TRINITY_DN110378_c0_g1_i1	239	ALO43873.1	Malate synthase G	Pseudoalteromonas phenolica	Pseudoalteromonas	0	0	0	0	0	0	0	0	0	0	8	0	0	0	0	0	0	0	0	0	0	0	0	0	0	0	0	0	4	0	0	0	16	0	0	0
TRINITY_DN158669_c0_g1_i1	332	ALO43873.1	Malate synthase G	Pseudoalteromonas phenolica	Pseudoalteromonas	0	0	46	0	23	0	31	0	0	0	3	0	7	0	0	0	9	0	279	13	0	0	0	0	0	0	0	4	1	0	0	0	0	0	10	0
TRINITY_DN236647_c0_g1_i1	228	ALO43873.1	Malate synthase G	Pseudoalteromonas phenolica	Pseudoalteromonas	0	0	0	0	0	0	0	0	0	0	0	0	3	7	0	0	0	0	0	0	0	0	0	0	0	0	0	0	0	6	0	0	0	0	0	0
TRINITY_DN236647_c0_g2_i1	233	ALO43873.1	Malate synthase G	Pseudoalteromonas phenolica	Pseudoalteromonas	0	0	0	0	0	0	0	0	0	0	0	0	3	0	0	0	3	0	0	0	0	0	0	0	0	0	0	0	0	5	0	0	0	0	0	0
TRINITY_DN316292_c0_g1_i1	312	ALO43873.1	Malate synthase G	Pseudoalteromonas phenolica	Pseudoalteromonas	0	0	0	0	0	0	0	0	0	3	0	0	0	0	0	0	7	0	0	0	0	0	0	0	0	0	0	0	0	0	0	22	16	0	0	0
TRINITY_DN533974_c0_g1_i1	266	ALO43873.1	Malate synthase G	Pseudoalteromonas phenolica	Pseudoalteromonas	0	0	0	0	0	0	0	0	0	11	17	0	0	0	0	0	0	0	0	0	0	0	0	0	0	0	0	9	0	38	0	0	0	0	9	0
TRINITY_DN408285_c0_g1_i1	261	ALO43874.1	Beta-propeller domain-containing protein	Pseudoalteromonas phenolica	Pseudoalteromonas	0	0	0	0	0	0	0	0	0	0	0	0	0	0	0	0	0	0	0	0	0	0	0	0	0	0	0	0	0	0	70	5	0	9	0	0
TRINITY_DN408285_c0_g2_i1	261	ALO43874.1	Beta-propeller domain-containing protein	Pseudoalteromonas phenolica	Pseudoalteromonas	0	0	0	0	0	0	0	0	0	0	0	0	0	0	0	0	0	0	0	0	0	0	0	0	0	0	0	9	0	0	4	0	0	0	0	0
TRINITY_DN552539_c0_g1_i1	403	ALO43874.1	Beta-propeller domain-containing protein	Pseudoalteromonas phenolica	Pseudoalteromonas	0	0	0	0	0	0	0	0	0	0	0	0	0	4	0	0	23	0	0	0	0	0	0	0	0	0	0	0	0	0	0	0	0	0	0	0
TRINITY_DN335286_c0_g1_i1	262	ALO43888.1	prolyl endopeptidase	Pseudoalteromonas phenolica	Pseudoalteromonas	0	0	0	0	0	0	0	0	0	4	0	0	0	0	0	0	0	4	0	0	0	0	0	0	0	0	0	0	0	0	0	0	0	0	0	0
TRINITY_DN335286_c0_g2_i1	263	ALO43888.1	prolyl endopeptidase	Pseudoalteromonas phenolica	Pseudoalteromonas	0	0	0	0	0	0	0	0	0	4	0	0	5	0	0	0	6	2	0	0	0	0	0	0	0	0	0	0	2	0	0	0	0	0	0	0
TRINITY_DN400068_c0_g1_i1	589	ALO43888.1	prolyl endopeptidase	Pseudoalteromonas phenolica	Pseudoalteromonas	0	0	0	0	0	0	0	0	0	10	5	0	0	1	0	0	14	2	0	0	0	0	0	0	0	0	0	0	0	0	0	0	0	2	0	0
TRINITY_DN400068_c0_g2_i1	267	ALO43888.1	prolyl endopeptidase	Pseudoalteromonas phenolica	Pseudoalteromonas	0	0	0	0	0	0	0	0	0	0	0	0	0	0	0	2	3	0	0	0	0	0	0	0	0	0	0	0	0	0	0	0	0	4	0	0
TRINITY_DN400068_c0_g3_i1	589	ALO43888.1	prolyl endopeptidase	Pseudoalteromonas phenolica	Pseudoalteromonas	0	0	0	0	0	0	0	0	0	3	3	2	0	1	0	0	8	1	0	0	0	0	0	0	0	0	0	0	0	0	0	0	0	0	0	0
TRINITY_DN415135_c0_g1_i1	281	ALO43888.1	prolyl endopeptidase	Pseudoalteromonas phenolica	Pseudoalteromonas	0	0	0	0	0	0	0	0	0	0	0	0	0	28	0	11	3	0	0	0	0	0	0	0	0	0	0	0	0	0	0	0	0	0	0	0
TRINITY_DN415135_c0_g2_i1	239	ALO43888.1	prolyl endopeptidase	Pseudoalteromonas phenolica	Pseudoalteromonas	0	0	0	0	0	0	0	0	0	14	0	0	0	0	0	0	0	8	0	0	0	0	0	0	0	0	0	0	0	0	0	0	21	0	0	0
TRINITY_DN415135_c1_g1_i1	254	ALO43888.1	prolyl endopeptidase	Pseudoalteromonas phenolica	Pseudoalteromonas	0	0	0	0	0	0	0	0	0	0	0	0	5	0	0	14	0	0	0	0	0	0	0	0	0	0	0	0	0	0	0	0	0	0	0	0
TRINITY_DN482597_c0_g1_i1	260	ALO43888.1	prolyl endopeptidase	Pseudoalteromonas phenolica	Pseudoalteromonas	0	0	0	0	0	0	0	0	0	9	8	0	0	0	0	0	12	0	0	0	0	0	0	0	0	0	0	11	2	0	21	0	0	0	0	24
TRINITY_DN482597_c0_g2_i1	767	ALO43888.1	prolyl endopeptidase	Pseudoalteromonas phenolica	Pseudoalteromonas	0	0	0	0	0	0	0	0	0	2	4	14	8	0	4	0	15	14	0	0	0	0	0	0	0	0	0	2	5	0	7	6	1	0	0	25
TRINITY_DN482597_c0_g3_i1	319	ALO43888.1	prolyl endopeptidase	Pseudoalteromonas phenolica	Pseudoalteromonas	0	0	0	0	0	0	0	0	0	1	0	0	4	10	10	13	2	0	0	0	0	0	0	0	0	0	0	0	0	0	0	0	0	0	0	0
TRINITY_DN299191_c0_g1_i1	219	ALO43891.1	Catalase-peroxidase	Pseudoalteromonas phenolica	Pseudoalteromonas	0	0	0	0	0	0	0	0	0	0	0	0	9	0	0	0	28	0	0	0	0	0	0	0	0	0	0	0	0	0	0	0	0	0	0	0
TRINITY_DN337146_c0_g2_i1	250	ALO43891.1	Catalase-peroxidase	Pseudoalteromonas phenolica	Pseudoalteromonas	0	0	0	0	0	0	0	0	0	0	0	0	0	9	0	0	0	0	0	0	0	0	0	0	0	0	0	0	0	0	0	0	0	0	0	0
TRINITY_DN337146_c0_g3_i1	249	ALO43891.1	Catalase-peroxidase	Pseudoalteromonas phenolica	Pseudoalteromonas	0	0	0	0	0	0	0	0	0	0	0	0	0	32	0	0	0	0	0	0	0	0	0	0	0	0	0	0	0	0	0	0	0	0	0	0
TRINITY_DN526879_c0_g1_i1	259	ALO43891.1	Catalase-peroxidase	Pseudoalteromonas phenolica	Pseudoalteromonas	0	0	0	0	0	0	0	0	0	0	8	0	0	0	0	12	0	0	0	0	0	0	0	0	0	0	0	0	0	0	0	0	0	0	0	0
TRINITY_DN528236_c0_g1_i1	209	ALO43891.1	Catalase-peroxidase	Pseudoalteromonas phenolica	Pseudoalteromonas	0	0	0	0	0	0	0	0	0	0	0	0	0	0	0	0	22	0	0	0	0	0	0	0	0	0	0	0	0	0	0	0	0	0	0	0
TRINITY_DN564324_c0_g1_i1	216	ALO43891.1	Catalase-peroxidase	Pseudoalteromonas phenolica	Pseudoalteromonas	0	0	0	0	0	0	0	0	0	0	7	0	0	0	7	0	4	0	0	0	0	0	0	0	0	0	0	0	0	0	0	0	0	47	0	0
TRINITY_DN401384_c0_g1_i1	455	ALO43911.1	ABC-type antimicrobial peptide transport system, permease component	Pseudoalteromonas phenolica	Pseudoalteromonas	0	0	0	0	0	0	0	0	0	4	4	0	0	0	0	0	0	0	0	0	0	0	0	0	0	0	0	3	0	17	2	6	0	0	7	0
TRINITY_DN279787_c0_g1_i1	691	ALO43914.1	Beta-hexosaminidase A	Pseudoalteromonas phenolica	Pseudoalteromonas	0	0	0	0	0	0	0	0	0	0	3	0	0	0	0	0	6	1	0	0	0	0	0	0	0	0	0	5	0	0	0	11	0	5	0	0
TRINITY_DN321553_c0_g1_i1	296	ALO43943.1	Methyl-accepting chemotaxis protein	Pseudoalteromonas phenolica	Pseudoalteromonas	0	0	0	0	0	0	0	0	0	0	0	0	0	3	3	9	0	0	0	0	0	0	0	0	0	0	0	0	0	0	0	0	0	0	12	0
TRINITY_DN350615_c0_g1_i1	275	ALO43943.1	Methyl-accepting chemotaxis protein	Pseudoalteromonas phenolica	Pseudoalteromonas	0	0	0	0	0	0	0	0	0	2	7	0	14	29	0	17	50	7	0	0	0	0	0	0	0	0	0	4	1	0	0	0	7	37	25	3
TRINITY_DN381452_c0_g1_i1	352	ALO43943.1	Methyl-accepting chemotaxis protein	Pseudoalteromonas phenolica	Pseudoalteromonas	0	0	0	0	0	0	0	0	0	0	0	6	0	2	0	0	2	0	0	12	0	0	27	0	22	23	0	2	3	0	36	0	9	0	0	3
TRINITY_DN381452_c0_g1_i2	228	ALO43943.1	Methyl-accepting chemotaxis protein	Pseudoalteromonas phenolica	Pseudoalteromonas	0	0	0	0	0	0	0	0	0	0	4	0	11	0	0	0	0	0	0	0	0	0	0	0	0	0	0	0	0	0	0	0	5	0	0	4
TRINITY_DN684824_c0_g1_i1	228	ALO43951.1	Energy transducer TonB	Pseudoalteromonas phenolica	Pseudoalteromonas	0	0	0	0	0	0	0	0	0	0	0	0	11	0	0	0	0	4	0	0	0	0	0	0	0	0	0	0	0	0	0	0	0	0	0	0
TRINITY_DN481562_c0_g1_i2	215	ALO43967.1	hypothetical protein PP2015_3493	Pseudoalteromonas phenolica	Pseudoalteromonas	0	0	0	0	0	0	0	0	0	26	14	0	0	4	0	12	18	0	0	0	0	0	0	0	0	0	0	0	0	0	0	0	44	0	0	0
TRINITY_DN693059_c0_g1_i1	297	ALO43967.1	hypothetical protein PP2015_3493	Pseudoalteromonas phenolica	Pseudoalteromonas	0	0	0	0	0	0	0	0	0	0	7	0	0	0	0	0	3	0	0	0	0	0	0	0	0	0	0	2	3	0	0	0	0	0	0	0
TRINITY_DN504951_c2_g12_i1	293	ALO43969.1	Methylisocitrate lyase	Pseudoalteromonas phenolica	Pseudoalteromonas	0	0	0	0	0	0	0	0	0	5	7	0	2	3	3	5	3	2	0	0	0	0	0	0	0	0	0	22	3	0	0	0	17	0	0	15
TRINITY_DN504951_c2_g13_i1	473	ALO43969.1	Methylisocitrate lyase	Pseudoalteromonas phenolica	Pseudoalteromonas	0	0	0	0	0	0	0	0	0	18	18	0	3	0	0	5	23	6	0	0	0	0	0	0	0	0	0	13	8	0	0	0	15	2	29	0
TRINITY_DN504951_c2_g13_i2	468	ALO43969.1	Methylisocitrate lyase	Pseudoalteromonas phenolica	Pseudoalteromonas	0	0	0	0	0	0	0	0	0	0	4	0	8	7	5	11	15	1	0	0	0	0	0	0	0	0	0	3	7	0	0	0	3	0	2	2
TRINITY_DN504951_c2_g13_i3	295	ALO43969.1	Methylisocitrate lyase	Pseudoalteromonas phenolica	Pseudoalteromonas	0	0	0	0	0	0	0	0	0	32	10	0	11	3	14	11	28	6	0	0	0	0	0	0	0	0	0	0	0	0	0	0	0	0	0	3
TRINITY_DN504951_c2_g4_i1	293	ALO43969.1	Methylisocitrate lyase	Pseudoalteromonas phenolica	Pseudoalteromonas	0	0	0	0	0	0	0	0	0	41	29	0	8	16	0	2	21	13	0	0	0	0	0	0	0	0	0	0	1	0	0	0	0	0	0	0
TRINITY_DN504951_c2_g5_i1	290	ALO43969.1	Methylisocitrate lyase	Pseudoalteromonas phenolica	Pseudoalteromonas	0	0	0	0	0	0	0	0	0	5	22	8	13	3	11	4	13	3	0	0	0	0	0	0	0	0	0	29	25	4	118	62	19	0	12	64
TRINITY_DN107334_c0_g1_i1	262	ALO43972.1	AcnD-accessory protein PrpF	Pseudoalteromonas phenolica	Pseudoalteromonas	0	0	0	0	0	0	0	0	0	0	0	0	0	0	0	0	0	0	0	0	0	0	0	0	0	0	0	0	4	0	0	0	0	0	0	0
TRINITY_DN727382_c0_g1_i1	248	ALO43972.1	AcnD-accessory protein PrpF	Pseudoalteromonas phenolica	Pseudoalteromonas	0	0	0	0	0	0	0	0	0	0	0	0	0	0	0	0	0	0	0	0	0	0	0	0	0	0	0	0	0	0	0	0	0	0	0	25
TRINITY_DN744339_c0_g1_i1	285	ALO43972.1	AcnD-accessory protein PrpF	Pseudoalteromonas phenolica	Pseudoalteromonas	0	0	0	0	0	0	0	0	0	0	0	0	0	0	0	0	0	0	0	0	0	0	0	0	0	0	0	0	1	0	0	0	18	0	36	37
TRINITY_DN88339_c0_g1_i1	212	ALO43972.1	AcnD-accessory protein PrpF	Pseudoalteromonas phenolica	Pseudoalteromonas	0	0	0	0	0	0	0	0	0	0	0	0	0	0	4	20	0	0	0	0	0	0	0	0	0	0	0	0	3	0	0	0	0	0	0	4
TRINITY_DN356330_c0_g1_i1	372	ALO43978.1	Kelch repeat-containing protein	Pseudoalteromonas phenolica	Pseudoalteromonas	0	0	0	0	0	0	0	0	0	0	5	0	0	0	0	0	2	0	0	0	0	0	0	0	0	0	0	0	0	0	0	0	2	0	15	26
TRINITY_DN356330_c0_g2_i1	303	ALO43978.1	Kelch repeat-containing protein	Pseudoalteromonas phenolica	Pseudoalteromonas	0	0	0	0	0	0	0	0	0	0	3	0	0	0	0	0	8	0	0	0	0	0	0	0	0	0	0	0	1	0	0	0	2	0	0	0
TRINITY_DN356330_c0_g3_i1	283	ALO43978.1	Kelch repeat-containing protein	Pseudoalteromonas phenolica	Pseudoalteromonas	0	0	0	0	0	0	0	0	0	0	0	0	0	0	0	0	0	0	0	0	0	0	0	0	0	0	0	0	2	0	0	0	0	0	16	0
TRINITY_DN56427_c0_g1_i1	457	ALO43978.1	Kelch repeat-containing protein	Pseudoalteromonas phenolica	Pseudoalteromonas	0	0	0	0	0	0	0	0	0	0	0	0	0	0	0	2	0	2	0	0	0	0	0	0	0	0	0	0	1	14	0	0	0	0	0	0
TRINITY_DN56427_c0_g1_i2	410	ALO43978.1	Kelch repeat-containing protein	Pseudoalteromonas phenolica	Pseudoalteromonas	0	0	0	0	19	0	0	0	0	0	0	3	0	2	0	0	0	0	0	0	29	0	0	0	0	0	0	3	2	9	0	2	0	3	0	2
TRINITY_DN56427_c0_g2_i1	376	ALO43978.1	Kelch repeat-containing protein	Pseudoalteromonas phenolica	Pseudoalteromonas	0	0	0	0	0	0	0	0	0	0	0	0	0	0	0	0	0	5	0	0	0	0	0	0	0	0	0	0	0	0	0	0	0	0	0	0
TRINITY_DN546669_c0_g1_i1	219	ALO44010.1	Major facilitator transporter	Pseudoalteromonas phenolica	Pseudoalteromonas	0	0	0	0	0	0	0	0	0	0	0	0	0	0	0	0	0	0	0	0	0	0	0	0	0	0	0	0	0	0	0	0	0	62	0	0
TRINITY_DN441411_c0_g1_i1	554	ALO44014.1	Glycosyl hydrolase, family 31	Pseudoalteromonas phenolica	Pseudoalteromonas	0	0	0	0	0	0	0	0	0	0	0	0	0	0	0	3	0	3	0	0	0	0	0	0	0	0	0	0	0	0	0	0	0	0	0	0
TRINITY_DN441411_c0_g2_i1	554	ALO44014.1	Glycosyl hydrolase, family 31	Pseudoalteromonas phenolica	Pseudoalteromonas	0	0	0	13	0	0	0	0	0	2	0	0	0	0	0	1	0	2	0	0	0	0	0	0	0	0	0	8	0	2	0	0	0	0	0	0
TRINITY_DN441411_c1_g1_i1	226	ALO44014.1	Glycosyl hydrolase, family 31	Pseudoalteromonas phenolica	Pseudoalteromonas	0	0	0	0	0	0	0	0	0	0	0	0	0	0	0	0	0	2	0	0	0	0	0	0	0	0	0	5	0	0	0	0	0	0	0	0
TRINITY_DN441411_c1_g2_i1	215	ALO44014.1	Glycosyl hydrolase, family 31	Pseudoalteromonas phenolica	Pseudoalteromonas	0	0	0	0	0	0	0	0	0	0	0	0	0	0	19	0	0	0	0	0	0	0	0	0	0	0	0	0	0	0	0	0	0	0	0	0
TRINITY_DN441411_c1_g3_i1	513	ALO44014.1	Glycosyl hydrolase, family 31	Pseudoalteromonas phenolica	Pseudoalteromonas	0	0	0	15	0	0	0	0	0	2	0	0	2	0	0	3	1	10	0	0	0	0	0	0	0	0	0	2	2	0	0	0	1	0	0	0
TRINITY_DN441411_c1_g4_i1	215	ALO44014.1	Glycosyl hydrolase, family 31	Pseudoalteromonas phenolica	Pseudoalteromonas	0	0	0	0	0	0	0	0	0	0	0	0	0	0	15	0	4	4	0	0	0	0	0	0	0	0	0	0	0	0	0	0	3	0	0	0
TRINITY_DN648779_c0_g1_i1	222	ALO44014.1	Glycosyl hydrolase, family 31	Pseudoalteromonas phenolica	Pseudoalteromonas	0	0	0	0	0	0	0	0	0	0	0	0	6	0	0	16	0	0	0	0	0	0	0	0	0	0	0	0	0	0	0	0	0	0	0	0
TRINITY_DN746429_c0_g1_i1	232	ALO44014.1	Glycosyl hydrolase, family 31	Pseudoalteromonas phenolica	Pseudoalteromonas	0	0	0	0	0	0	0	0	0	0	0	0	0	0	0	0	0	12	0	0	0	0	0	0	0	0	0	0	0	0	0	6	0	0	0	0
TRINITY_DN788206_c0_g1_i1	302	ALO44014.1	Glycosyl hydrolase, family 31	Pseudoalteromonas phenolica	Pseudoalteromonas	0	0	0	0	0	0	0	0	0	0	0	0	2	0	3	0	0	0	0	0	0	0	0	0	0	0	0	0	0	0	0	0	0	0	49	0
TRINITY_DN443998_c0_g1_i1	553	ALO44015.1	alpha-glucosidase	Pseudoalteromonas phenolica	Pseudoalteromonas	0	0	0	0	0	0	0	0	0	0	0	0	0	3	1	9	1	0	0	0	0	0	0	0	0	0	0	9	2	0	0	0	0	0	0	0
TRINITY_DN443998_c0_g1_i2	296	ALO44015.1	alpha-glucosidase	Pseudoalteromonas phenolica	Pseudoalteromonas	0	0	0	0	0	0	0	0	0	0	0	0	0	5	3	16	0	0	0	0	0	0	0	0	0	0	0	0	0	0	0	0	0	0	0	0
TRINITY_DN495844_c0_g1_i1	404	ALO44015.1	alpha-glucosidase	Pseudoalteromonas phenolica	Pseudoalteromonas	0	0	0	0	0	0	0	0	0	21	6	0	8	8	14	3	21	9	0	0	0	0	0	0	0	0	0	1	0	0	5	0	9	0	22	0
TRINITY_DN495844_c0_g1_i2	404	ALO44015.1	alpha-glucosidase	Pseudoalteromonas phenolica	Pseudoalteromonas	0	0	0	0	0	0	0	0	0	2	5	0	0	0	2	3	2	2	0	0	0	0	0	0	0	0	0	0	1	0	11	34	0	0	0	24
TRINITY_DN495844_c0_g2_i1	294	ALO44015.1	alpha-glucosidase	Pseudoalteromonas phenolica	Pseudoalteromonas	0	0	0	0	0	0	0	0	0	0	0	0	0	0	0	4	0	0	0	0	0	0	0	0	0	0	0	20	0	0	0	0	0	0	0	0
TRINITY_DN495844_c0_g2_i2	251	ALO44015.1	alpha-glucosidase	Pseudoalteromonas phenolica	Pseudoalteromonas	0	0	0	0	0	0	0	0	0	15	0	0	7	0	0	0	33	0	0	0	0	0	0	0	0	0	0	0	0	0	0	0	0	0	0	0
TRINITY_DN478045_c0_g1_i1	487	ALO44016.1	alpha-amylase	Pseudoalteromonas phenolica	Pseudoalteromonas	0	0	0	0	0	0	0	0	0	0	6	0	0	0	17	7	9	7	0	0	0	0	0	0	0	0	0	0	2	0	0	17	0	0	2	2
TRINITY_DN485860_c0_g1_i1	260	ALO44016.1	alpha-amylase	Pseudoalteromonas phenolica	Pseudoalteromonas	0	0	0	0	0	0	0	0	0	9	10	0	0	0	0	0	0	0	0	0	0	0	0	0	0	0	0	0	0	0	0	0	0	0	0	0
TRINITY_DN485860_c0_g2_i1	381	ALO44016.1	alpha-amylase	Pseudoalteromonas phenolica	Pseudoalteromonas	0	0	0	0	0	0	0	0	0	1	10	0	5	17	13	4	6	0	0	0	0	0	0	0	0	0	0	0	1	57	0	25	0	0	18	14
TRINITY_DN485860_c0_g3_i1	202	ALO44016.1	alpha-amylase	Pseudoalteromonas phenolica	Pseudoalteromonas	0	0	0	0	0	0	0	0	0	12	0	0	0	4	0	0	15	0	0	0	0	0	0	0	0	0	0	0	0	0	0	0	0	0	0	0
TRINITY_DN485860_c0_g4_i1	275	ALO44016.1	alpha-amylase	Pseudoalteromonas phenolica	Pseudoalteromonas	0	0	0	0	0	0	0	0	0	12	5	12	9	11	6	0	0	5	0	0	0	0	0	0	0	0	0	0	0	0	0	0	0	0	0	80
TRINITY_DN530035_c0_g1_i1	234	ALO44016.1	alpha-amylase	Pseudoalteromonas phenolica	Pseudoalteromonas	0	0	0	0	0	0	0	0	0	0	0	14	0	0	28	0	0	2	0	0	0	0	0	0	0	0	0	0	0	0	0	0	0	0	0	0
TRINITY_DN700547_c0_g1_i1	337	ALO44017.1	hypothetical protein PP2015_3543	Pseudoalteromonas phenolica	Pseudoalteromonas	0	0	0	0	0	0	0	0	0	0	0	0	18	5	0	0	5	3	0	0	0	0	0	0	0	0	0	0	0	0	0	0	0	0	0	0
TRINITY_DN741910_c0_g1_i1	214	ALO44049.1	Racemase	Pseudoalteromonas phenolica	Pseudoalteromonas	0	0	0	0	0	0	0	0	0	0	0	0	0	0	0	0	0	0	0	0	0	0	0	0	0	0	0	0	10	0	0	0	0	0	0	0
TRINITY_DN304446_c0_g1_i1	310	ALO44061.1	hypothetical protein PP2015_3587	Pseudoalteromonas phenolica	Pseudoalteromonas	0	0	0	0	25	0	0	29	0	0	0	0	0	0	10	0	0	3	0	27	0	0	0	0	0	0	0	4	1	8	3	2	0	0	4	11
TRINITY_DN304446_c0_g2_i1	279	ALO44061.1	hypothetical protein PP2015_3587	Pseudoalteromonas phenolica	Pseudoalteromonas	0	0	0	0	0	0	0	0	0	0	0	0	0	0	0	0	0	0	0	0	0	0	0	0	0	0	0	4	0	0	0	12	4	0	0	0
TRINITY_DN304446_c0_g3_i1	315	ALO44061.1	hypothetical protein PP2015_3587	Pseudoalteromonas phenolica	Pseudoalteromonas	0	36	0	0	0	29	0	0	0	0	0	0	0	0	3	0	2	0	0	107	0	0	0	0	0	0	0	6	0	4	0	9	2	0	0	0
TRINITY_DN304446_c0_g4_i1	300	ALO44061.1	hypothetical protein PP2015_3587	Pseudoalteromonas phenolica	Pseudoalteromonas	0	0	0	0	0	0	0	0	0	0	0	0	0	0	3	0	0	0	0	0	0	0	0	0	0	0	0	18	0	0	0	7	6	0	0	6
TRINITY_DN659303_c0_g1_i1	428	ALO44061.1	hypothetical protein PP2015_3587	Pseudoalteromonas phenolica	Pseudoalteromonas	0	0	0	0	0	0	0	0	0	0	1	0	1	4	0	0	0	2	0	0	0	0	0	0	0	0	0	0	0	0	0	0	0	0	0	0
TRINITY_DN140675_c0_g1_i1	217	ALO44067.1	hypothetical protein PP2015_3593	Pseudoalteromonas phenolica	Pseudoalteromonas	0	0	0	0	0	0	0	0	0	0	0	0	6	0	0	14	0	0	0	0	0	0	0	0	0	0	0	0	3	0	0	0	0	0	0	0
TRINITY_DN140675_c0_g2_i1	315	ALO44067.1	hypothetical protein PP2015_3593	Pseudoalteromonas phenolica	Pseudoalteromonas	0	0	0	0	0	0	0	0	0	0	6	0	12	0	0	7	0	6	0	0	0	0	0	0	0	0	0	0	2	0	0	0	0	0	0	0
TRINITY_DN140675_c0_g3_i1	213	ALO44067.1	hypothetical protein PP2015_3593	Pseudoalteromonas phenolica	Pseudoalteromonas	0	0	0	0	0	0	0	0	0	0	0	0	0	0	0	0	0	0	0	0	0	0	0	0	0	0	0	0	5	0	0	0	0	0	0	0
TRINITY_DN141758_c0_g1_i1	362	ALO44068.1	Methyl-accepting chemotaxis protein	Pseudoalteromonas phenolica	Pseudoalteromonas	0	0	0	0	0	0	0	0	0	0	0	0	0	13	0	0	0	0	0	0	0	0	0	0	0	0	0	0	0	0	0	0	0	0	0	0
TRINITY_DN141758_c0_g2_i1	363	ALO44068.1	Methyl-accepting chemotaxis protein	Pseudoalteromonas phenolica	Pseudoalteromonas	0	0	0	0	0	0	0	0	0	0	0	0	0	0	0	6	0	0	0	0	0	0	0	0	0	0	0	0	1	0	0	0	2	0	0	0
TRINITY_DN394657_c0_g1_i1	248	ALO44068.1	Methyl-accepting chemotaxis protein	Pseudoalteromonas phenolica	Pseudoalteromonas	0	0	0	0	0	0	0	0	0	0	6	0	0	0	0	0	0	2	0	0	0	0	0	0	0	0	0	0	2	0	0	8	0	0	0	0
TRINITY_DN394657_c0_g2_i1	202	ALO44068.1	Methyl-accepting chemotaxis protein	Pseudoalteromonas phenolica	Pseudoalteromonas	0	0	0	0	0	0	0	0	0	0	0	0	0	0	0	0	0	2	0	0	0	0	0	0	0	0	0	0	2	0	0	0	0	0	0	0
TRINITY_DN78414_c0_g1_i1	381	ALO44068.1	Methyl-accepting chemotaxis protein	Pseudoalteromonas phenolica	Pseudoalteromonas	0	0	0	0	0	0	0	0	0	0	0	6	0	0	0	3	0	10	0	0	0	0	0	0	0	0	0	0	2	0	0	15	0	0	3	16
TRINITY_DN246779_c0_g1_i1	281	ALO44070.1	hypothetical protein PP2015_3596	Pseudoalteromonas phenolica	Pseudoalteromonas	0	0	0	0	0	0	0	0	0	0	2	0	0	0	0	2	0	0	0	0	0	0	0	0	0	0	0	2	0	0	0	0	0	0	4	0
TRINITY_DN246779_c0_g2_i1	221	ALO44070.1	hypothetical protein PP2015_3596	Pseudoalteromonas phenolica	Pseudoalteromonas	0	0	0	0	0	0	0	0	0	0	2	10	0	0	0	0	0	0	0	0	0	0	0	0	0	0	0	3	10	0	0	0	0	0	10	0
TRINITY_DN688909_c0_g1_i1	231	ALO44070.1	hypothetical protein PP2015_3596	Pseudoalteromonas phenolica	Pseudoalteromonas	0	0	0	0	0	0	0	0	0	14	0	0	0	0	0	0	0	0	0	0	0	0	0	0	0	0	0	5	0	0	0	0	0	0	20	0
TRINITY_DN593975_c0_g1_i1	210	ALO44079.1	hypothetical protein PP2015_3605	Pseudoalteromonas phenolica	Pseudoalteromonas	0	0	0	0	0	0	0	0	0	0	9	0	0	0	0	0	0	0	0	0	0	0	0	0	0	0	0	0	0	0	0	0	0	0	0	63
TRINITY_DN382985_c0_g1_i1	395	ALO44088.1	Subtilisin-like serine protease	Pseudoalteromonas phenolica	Pseudoalteromonas	0	0	0	0	0	0	0	0	0	2	0	0	0	6	0	7	0	2	0	0	0	0	0	0	0	0	0	6	4	0	0	0	0	0	0	25
TRINITY_DN382985_c0_g1_i2	359	ALO44088.1	Subtilisin-like serine protease	Pseudoalteromonas phenolica	Pseudoalteromonas	0	0	0	0	0	0	0	0	0	1	0	0	0	11	0	0	0	0	0	0	0	0	0	0	0	0	0	0	1	0	0	0	0	0	13	32
TRINITY_DN494798_c0_g1_i1	695	ALO44088.1	Subtilisin-like serine protease	Pseudoalteromonas phenolica	Pseudoalteromonas	0	0	0	0	0	0	0	0	0	3	0	0	2	0	0	0	0	0	0	0	0	0	0	0	0	0	0	0	4	13	6	1	7	7	39	0
TRINITY_DN494798_c0_g2_i1	229	ALO44088.1	Subtilisin-like serine protease	Pseudoalteromonas phenolica	Pseudoalteromonas	0	0	0	0	0	0	0	0	0	0	4	0	0	0	4	0	0	0	0	0	0	0	0	0	0	0	0	0	0	0	51	0	0	0	0	0
TRINITY_DN494798_c0_g3_i1	223	ALO44088.1	Subtilisin-like serine protease	Pseudoalteromonas phenolica	Pseudoalteromonas	0	0	0	0	0	0	0	0	0	0	0	0	0	0	0	0	0	0	0	0	0	0	0	0	0	0	0	0	15	23	0	0	0	0	0	0
TRINITY_DN494798_c0_g4_i1	216	ALO44088.1	Subtilisin-like serine protease	Pseudoalteromonas phenolica	Pseudoalteromonas	0	0	0	0	0	0	0	0	0	0	0	0	0	0	0	0	0	0	0	0	0	0	0	0	0	0	0	0	0	0	5	0	0	0	37	0
TRINITY_DN494798_c0_g5_i1	210	ALO44088.1	Subtilisin-like serine protease	Pseudoalteromonas phenolica	Pseudoalteromonas	0	0	0	0	0	0	0	0	0	0	0	0	0	0	0	0	0	0	0	0	0	0	0	0	0	0	0	0	0	0	0	33	0	0	0	0
TRINITY_DN494798_c0_g6_i1	614	ALO44088.1	Subtilisin-like serine protease	Pseudoalteromonas phenolica	Pseudoalteromonas	0	0	0	0	0	0	0	0	0	0	0	11	0	0	1	3	0	0	0	0	0	0	0	0	0	0	0	8	8	35	40	17	10	11	0	23
TRINITY_DN494798_c0_g6_i2	263	ALO44088.1	Subtilisin-like serine protease	Pseudoalteromonas phenolica	Pseudoalteromonas	0	0	0	0	0	0	0	0	0	0	0	0	0	0	6	2	0	5	0	0	0	0	0	0	0	0	0	0	1	0	0	0	2	0	0	0
TRINITY_DN494798_c0_g6_i3	313	ALO44088.1	Subtilisin-like serine protease	Pseudoalteromonas phenolica	Pseudoalteromonas	0	0	0	0	0	0	0	0	0	0	0	0	0	0	0	12	0	0	0	0	0	0	0	0	0	0	0	0	1	0	0	0	18	0	36	0
TRINITY_DN515117_c0_g1_i1	229	ALO44089.1	Chitinase	Pseudoalteromonas phenolica	Pseudoalteromonas	0	0	0	0	0	0	0	0	0	0	0	0	0	0	0	0	10	0	0	0	0	0	0	0	0	0	0	0	0	0	0	0	0	0	0	0
TRINITY_DN648355_c0_g1_i1	263	ALO44089.1	Chitinase	Pseudoalteromonas phenolica	Pseudoalteromonas	0	0	0	0	0	0	0	0	0	0	0	0	0	0	0	22	0	5	0	0	0	0	0	0	0	0	0	0	0	0	0	0	12	0	0	0
TRINITY_DN675392_c0_g1_i1	229	ALO44092.1	Secreted protein, containing thioredoxin-like domain	Pseudoalteromonas phenolica	Pseudoalteromonas	0	0	0	0	0	0	0	0	0	0	0	0	0	0	0	0	0	0	0	0	0	0	0	0	0	0	0	0	0	0	0	0	22	0	0	0
TRINITY_DN124629_c0_g1_i1	255	ALO44105.1	ligand-gated channel protein	Pseudoalteromonas phenolica	Pseudoalteromonas	0	0	0	0	0	0	0	0	0	0	14	4	0	3	48	6	0	2	0	0	0	0	0	0	0	0	0	0	0	0	0	0	0	0	0	0
TRINITY_DN507975_c1_g1_i1	428	ALO44105.1	ligand-gated channel protein	Pseudoalteromonas phenolica	Pseudoalteromonas	0	0	0	0	0	0	0	0	0	0	16	0	7	17	0	8	7	5	0	0	0	0	0	0	0	0	0	8	1	0	0	40	3	0	3	45
TRINITY_DN507975_c1_g1_i2	337	ALO44105.1	ligand-gated channel protein	Pseudoalteromonas phenolica	Pseudoalteromonas	0	0	0	0	0	0	0	0	0	1	0	0	0	19	14	3	0	11	0	0	0	0	0	0	0	0	0	2	0	0	0	0	0	0	0	0
TRINITY_DN507975_c1_g2_i1	250	ALO44105.1	ligand-gated channel protein	Pseudoalteromonas phenolica	Pseudoalteromonas	0	0	0	0	0	0	0	0	0	0	0	0	0	0	0	0	0	0	0	0	0	0	0	0	0	0	0	0	4	0	0	0	0	0	0	0
TRINITY_DN507975_c1_g2_i2	771	ALO44105.1	ligand-gated channel protein	Pseudoalteromonas phenolica	Pseudoalteromonas	0	0	0	0	0	0	0	0	0	11	8	31	5	11	2	9	8	15	0	0	0	0	0	0	0	0	0	4	1	3	0	18	13	0	12	11
TRINITY_DN507975_c2_g1_i1	378	ALO44105.1	ligand-gated channel protein	Pseudoalteromonas phenolica	Pseudoalteromonas	0	0	0	0	0	0	0	0	0	0	0	0	7	13	0	7	6	7	0	0	0	0	0	0	0	0	0	0	0	0	0	0	0	0	0	0
TRINITY_DN507975_c2_g3_i1	210	ALO44105.1	ligand-gated channel protein	Pseudoalteromonas phenolica	Pseudoalteromonas	0	0	0	0	0	0	0	0	0	0	0	0	0	0	0	0	0	0	0	0	0	0	0	0	0	0	0	0	6	0	0	0	0	0	0	0
TRINITY_DN507975_c2_g3_i2	1436	ALO44105.1	ligand-gated channel protein	Pseudoalteromonas phenolica	Pseudoalteromonas	0	0	0	0	0	0	0	0	0	11	11	18	2	12	2	9	6	16	0	0	0	0	0	0	0	0	0	7	0	6	3	15	21	0	20	10
TRINITY_DN507975_c2_g3_i3	393	ALO44105.1	ligand-gated channel protein	Pseudoalteromonas phenolica	Pseudoalteromonas	0	0	0	0	0	0	0	0	0	0	0	6	0	18	0	3	0	1	0	0	0	0	0	0	0	0	0	21	0	0	0	0	0	0	0	0
TRINITY_DN507975_c3_g1_i1	547	ALO44105.1	ligand-gated channel protein	Pseudoalteromonas phenolica	Pseudoalteromonas	0	0	0	0	0	0	0	0	0	12	2	0	14	0	12	6	1	6	0	0	0	0	0	0	0	0	0	0	0	0	0	0	0	0	0	0
TRINITY_DN608570_c0_g1_i1	236	ALO44105.1	ligand-gated channel protein	Pseudoalteromonas phenolica	Pseudoalteromonas	0	0	0	0	0	0	0	0	0	0	0	0	0	0	0	0	0	0	0	0	0	0	0	0	0	0	0	0	0	0	0	0	0	0	29	0
TRINITY_DN313457_c0_g1_i1	280	ALO44108.1	Collagenase	Pseudoalteromonas phenolica	Pseudoalteromonas	0	0	0	0	0	0	0	0	0	0	0	0	0	0	0	6	3	0	0	0	0	0	0	0	0	0	0	0	0	0	0	0	0	0	0	0
TRINITY_DN313457_c0_g1_i2	312	ALO44108.1	Collagenase	Pseudoalteromonas phenolica	Pseudoalteromonas	0	0	0	0	0	0	0	0	0	0	0	0	2	0	0	5	0	3	0	0	0	0	0	0	0	0	0	0	0	0	0	0	0	0	0	0
TRINITY_DN362882_c0_g1_i1	223	ALO44112.1	hypothetical protein PP2015_3638	Pseudoalteromonas phenolica	Pseudoalteromonas	0	0	0	0	0	0	0	0	0	0	0	0	0	0	0	5	0	0	0	0	0	0	0	0	0	0	0	0	0	0	0	0	3	0	31	0
TRINITY_DN415257_c0_g1_i1	240	ALO44112.1	hypothetical protein PP2015_3638	Pseudoalteromonas phenolica	Pseudoalteromonas	0	0	0	0	0	0	0	0	0	0	0	0	0	0	0	0	0	2	0	0	0	0	0	43	0	0	0	0	4	0	0	0	0	0	0	0
TRINITY_DN415257_c0_g2_i1	280	ALO44112.1	hypothetical protein PP2015_3638	Pseudoalteromonas phenolica	Pseudoalteromonas	0	0	0	0	0	0	0	0	0	0	0	0	0	0	0	0	0	0	0	0	0	0	0	0	0	0	0	0	3	0	0	0	0	0	0	0
TRINITY_DN415257_c0_g3_i1	240	ALO44112.1	hypothetical protein PP2015_3638	Pseudoalteromonas phenolica	Pseudoalteromonas	0	0	0	31	0	0	0	0	0	2	0	0	0	0	0	0	3	2	0	0	0	0	0	0	0	0	0	0	2	0	0	0	0	0	0	0
TRINITY_DN415257_c0_g4_i1	280	ALO44112.1	hypothetical protein PP2015_3638	Pseudoalteromonas phenolica	Pseudoalteromonas	0	0	0	0	0	0	0	0	0	0	0	4	0	0	0	0	0	3	0	0	0	0	0	0	0	0	0	0	0	0	0	0	0	0	0	0
TRINITY_DN608114_c0_g1_i1	258	ALO44112.1	hypothetical protein PP2015_3638	Pseudoalteromonas phenolica	Pseudoalteromonas	0	0	0	0	0	0	0	0	0	0	0	0	5	6	0	0	0	0	0	0	0	0	0	0	0	0	0	2	0	0	0	0	0	0	0	0
TRINITY_DN389352_c0_g1_i1	303	ALO44115.1	hypothetical protein PP2015_3641	Pseudoalteromonas phenolica	Pseudoalteromonas	0	0	0	0	0	0	0	0	0	0	0	0	0	0	0	3	8	5	0	0	0	0	0	0	0	0	0	4	7	0	0	16	0	0	0	0
TRINITY_DN363878_c0_g1_i1	273	ALO44146.1	hypothetical protein PP2015_3673	Pseudoalteromonas phenolica	Pseudoalteromonas	0	0	0	0	0	0	0	0	0	10	0	0	0	0	0	8	0	0	0	0	0	0	0	0	0	0	0	0	3	0	0	0	0	4	0	0
TRINITY_DN363878_c0_g2_i1	265	ALO44146.1	hypothetical protein PP2015_3673	Pseudoalteromonas phenolica	Pseudoalteromonas	0	0	0	0	0	0	0	0	0	0	0	0	0	0	0	0	6	0	0	0	0	0	0	0	0	0	0	14	3	0	0	0	17	0	0	0
TRINITY_DN588703_c0_g1_i1	255	ALO44146.1	hypothetical protein PP2015_3673	Pseudoalteromonas phenolica	Pseudoalteromonas	0	0	0	0	0	0	0	0	0	0	0	0	0	6	0	0	27	0	0	0	0	0	0	0	0	0	0	0	0	0	0	0	0	0	0	0
TRINITY_DN653891_c0_g1_i1	260	ALO44155.1	CzcA family heavy metal efflux protein	Pseudoalteromonas phenolica	Pseudoalteromonas	0	0	0	0	0	0	0	0	0	0	0	0	0	0	0	0	0	0	0	0	0	0	0	0	0	0	0	0	0	0	0	0	0	0	0	41
TRINITY_DN1111_c0_g1_i1	309	ALO44160.1	Zn-dependent hydrolase	Pseudoalteromonas phenolica	Pseudoalteromonas	0	0	0	0	0	0	0	0	0	0	3	0	0	5	0	0	0	2	0	0	0	0	0	0	0	0	0	0	0	0	0	4	0	0	11	29
TRINITY_DN1111_c0_g2_i1	309	ALO44160.1	Zn-dependent hydrolase	Pseudoalteromonas phenolica	Pseudoalteromonas	0	0	0	0	0	0	0	0	0	21	0	0	0	0	0	3	0	2	0	0	0	0	0	0	0	0	0	0	0	0	0	0	0	0	0	0
TRINITY_DN445955_c0_g1_i1	582	ALO44175.1	catalase	Pseudoalteromonas phenolica	Pseudoalteromonas	0	0	0	0	0	0	0	0	0	3	0	23	1	0	0	4	5	2	0	0	0	0	0	0	0	0	0	2	7	0	0	0	8	4	0	38
TRINITY_DN447349_c0_g1_i1	357	ALO44175.1	catalase	Pseudoalteromonas phenolica	Pseudoalteromonas	0	0	0	0	0	0	0	0	0	4	0	0	0	0	0	0	0	0	0	0	0	0	0	0	0	0	0	20	1	0	78	0	23	0	0	0
TRINITY_DN447349_c0_g1_i2	596	ALO44175.1	catalase	Pseudoalteromonas phenolica	Pseudoalteromonas	0	0	0	0	0	0	0	0	0	17	0	0	0	0	0	3	0	1	0	0	0	0	0	0	0	0	0	1	5	13	14	0	2	8	29	0
TRINITY_DN473277_c0_g1_i1	355	ALO44175.1	catalase	Pseudoalteromonas phenolica	Pseudoalteromonas	0	0	0	0	0	0	0	0	0	3	0	0	2	0	5	0	2	0	0	0	0	0	0	0	0	0	0	0	4	0	0	0	0	0	0	0
TRINITY_DN473277_c0_g2_i1	220	ALO44175.1	catalase	Pseudoalteromonas phenolica	Pseudoalteromonas	0	0	0	0	0	0	46	41	46	0	2	0	3	0	4	0	3	0	0	19	0	0	43	0	36	0	0	0	0	6	0	6	0	5	31	0
TRINITY_DN473277_c0_g3_i1	474	ALO44175.1	catalase	Pseudoalteromonas phenolica	Pseudoalteromonas	0	0	0	0	0	0	0	0	0	6	6	0	3	0	19	0	10	0	0	0	0	0	0	0	0	0	0	18	6	0	0	9	11	5	0	0
TRINITY_DN473277_c0_g4_i1	225	ALO44175.1	catalase	Pseudoalteromonas phenolica	Pseudoalteromonas	0	0	0	0	0	0	0	0	0	0	0	0	0	0	0	0	0	0	0	0	0	0	0	0	0	0	0	0	0	0	0	0	0	0	30	0
TRINITY_DN473545_c0_g1_i1	286	ALO44175.1	catalase	Pseudoalteromonas phenolica	Pseudoalteromonas	0	0	0	0	0	0	0	0	0	0	0	0	0	0	0	0	24	0	0	0	0	0	0	0	0	0	0	13	8	27	0	0	0	0	0	0
TRINITY_DN473545_c0_g1_i2	377	ALO44175.1	catalase	Pseudoalteromonas phenolica	Pseudoalteromonas	0	0	0	0	0	0	0	0	0	9	0	0	0	0	0	0	2	0	0	0	0	0	0	0	0	0	0	0	7	0	0	6	15	0	0	0
TRINITY_DN749096_c0_g1_i1	269	ALO44175.1	catalase	Pseudoalteromonas phenolica	Pseudoalteromonas	0	0	0	0	0	0	0	0	0	2	0	0	0	0	0	0	9	3	0	0	0	0	0	0	0	0	0	2	1	5	0	0	2	0	0	0
TRINITY_DN349678_c0_g1_i1	256	ALO44180.1	CobW-like nucleotide binding protein	Pseudoalteromonas phenolica	Pseudoalteromonas	0	0	0	0	0	0	0	0	0	0	0	0	0	0	0	0	0	0	0	0	0	0	0	0	0	0	0	0	0	0	0	0	0	89	0	0
TRINITY_DN349418_c0_g1_i1	470	ALO44183.1	hypothetical protein PP2015_3711	Pseudoalteromonas phenolica	Pseudoalteromonas	0	0	0	0	0	0	0	19	0	0	0	0	0	0	0	0	0	0	0	0	0	0	0	0	0	0	0	0	0	3	2	4	0	0	0	28
TRINITY_DN349418_c0_g2_i1	487	ALO44183.1	hypothetical protein PP2015_3711	Pseudoalteromonas phenolica	Pseudoalteromonas	0	0	0	0	0	0	0	0	0	0	0	0	0	0	0	1	0	4	0	0	0	0	0	0	0	0	0	0	0	0	2	3	0	0	0	13
TRINITY_DN581602_c0_g1_i1	260	ALO44183.1	hypothetical protein PP2015_3711	Pseudoalteromonas phenolica	Pseudoalteromonas	0	0	0	0	0	0	0	0	0	0	0	0	0	0	0	0	0	0	0	0	0	0	0	0	0	0	0	0	5	0	0	0	0	0	0	0
TRINITY_DN705504_c0_g1_i1	272	ALO44186.1	hypothetical protein PP2015_3714	Pseudoalteromonas phenolica	Pseudoalteromonas	0	0	0	0	0	0	0	0	0	0	0	0	0	0	0	0	6	12	0	0	0	0	0	0	0	0	0	0	0	0	0	0	0	0	0	0
TRINITY_DN729880_c0_g1_i1	233	ALO44186.1	hypothetical protein PP2015_3714	Pseudoalteromonas phenolica	Pseudoalteromonas	0	0	0	0	0	0	0	0	0	0	0	0	0	0	0	13	0	0	0	0	0	0	0	0	0	0	0	0	0	0	0	0	0	0	0	0
TRINITY_DN747844_c0_g1_i1	201	ALO44186.1	hypothetical protein PP2015_3714	Pseudoalteromonas phenolica	Pseudoalteromonas	0	0	0	0	0	0	0	0	0	0	0	0	0	0	0	0	0	0	0	0	0	0	0	0	0	0	0	0	0	0	0	41	3	0	0	0
TRINITY_DN791730_c0_g1_i1	236	ALO44186.1	hypothetical protein PP2015_3714	Pseudoalteromonas phenolica	Pseudoalteromonas	0	0	0	0	0	0	0	0	0	0	0	0	0	0	0	0	0	0	0	0	0	0	0	0	0	0	0	15	0	0	0	0	0	0	0	0
TRINITY_DN796979_c0_g1_i1	208	ALO44187.1	Sigma-54 dependent DNA-binding response regulator	Pseudoalteromonas phenolica	Pseudoalteromonas	0	0	0	0	0	0	0	0	0	34	0	0	0	0	0	0	0	0	0	0	0	0	0	0	0	0	0	3	10	0	0	0	0	0	0	0
TRINITY_DN54550_c0_g1_i1	240	ALO44188.1	Sensor histidine kinase	Pseudoalteromonas phenolica	Pseudoalteromonas	0	0	0	0	0	0	0	0	0	0	0	0	0	0	0	0	35	0	0	0	0	0	0	0	0	0	0	0	0	0	0	0	0	0	0	0
TRINITY_DN365997_c0_g1_i1	551	ALO44198.1	plasmid partition ParA protein	Pseudoalteromonas phenolica	Pseudoalteromonas	0	0	0	0	0	0	0	0	0	3	2	0	0	0	0	0	1	0	0	0	0	0	0	0	0	0	0	0	2	0	0	0	0	6	0	2
TRINITY_DN365997_c0_g2_i1	594	ALO44198.1	plasmid partition ParA protein	Pseudoalteromonas phenolica	Pseudoalteromonas	0	0	0	0	0	0	0	0	0	2	1	0	0	0	0	2	1	1	0	0	0	0	0	0	0	0	0	0	2	0	0	0	0	25	0	4
TRINITY_DN791593_c0_g1_i1	301	ALO44198.1	plasmid partition ParA protein	Pseudoalteromonas phenolica	Pseudoalteromonas	0	0	0	0	0	0	0	0	0	0	0	0	0	0	0	0	5	0	0	0	0	0	0	0	0	0	0	0	0	0	0	0	4	0	0	0
TRINITY_DN543170_c0_g1_i1	225	ALO44227.1	Asparagine synthase	Pseudoalteromonas phenolica	Pseudoalteromonas	0	0	0	0	0	0	0	0	0	0	0	0	0	0	0	0	0	0	0	0	0	0	0	0	0	0	0	0	0	0	48	0	0	0	0	0
TRINITY_DN552787_c0_g1_i1	401	ALO44235.1	hypothetical protein PP2015_3763	Pseudoalteromonas phenolica	Pseudoalteromonas	0	0	0	0	0	0	0	0	0	2	0	0	0	0	4	0	4	0	0	0	0	0	0	0	0	0	0	0	0	0	0	0	0	0	0	0
TRINITY_DN727701_c0_g1_i1	201	ALO44255.1	Alkaline phosphatase	Pseudoalteromonas phenolica	Pseudoalteromonas	0	0	0	0	0	0	0	0	0	0	0	0	0	0	24	0	0	0	0	0	0	0	0	0	0	0	0	0	0	0	0	0	0	0	0	0
TRINITY_DN308190_c0_g1_i1	234	ALO44258.1	ABC-type amino acid transport protein	Pseudoalteromonas phenolica	Pseudoalteromonas	0	0	0	0	0	0	0	0	0	0	0	0	0	0	0	0	0	0	0	0	0	0	0	0	0	0	0	0	0	0	0	9	0	0	0	0
TRINITY_DN308190_c0_g2_i1	234	ALO44258.1	ABC-type amino acid transport protein	Pseudoalteromonas phenolica	Pseudoalteromonas	0	0	0	0	0	0	0	0	0	0	0	23	0	0	0	0	0	0	0	0	0	0	0	0	0	0	0	0	0	0	0	15	0	0	5	0
TRINITY_DN308190_c0_g3_i1	234	ALO44258.1	ABC-type amino acid transport protein	Pseudoalteromonas phenolica	Pseudoalteromonas	0	0	0	0	0	0	0	0	0	0	0	0	0	0	0	0	0	0	0	0	0	0	0	0	0	0	0	0	0	0	0	41	0	0	0	0
TRINITY_DN390825_c0_g1_i1	223	ALO44258.1	ABC-type amino acid transport protein	Pseudoalteromonas phenolica	Pseudoalteromonas	0	0	0	0	0	0	0	0	0	0	0	0	11	0	0	0	0	0	0	0	0	0	0	0	0	0	0	11	0	0	0	3	11	0	56	0
TRINITY_DN390825_c0_g2_i1	223	ALO44258.1	ABC-type amino acid transport protein	Pseudoalteromonas phenolica	Pseudoalteromonas	0	0	0	0	0	0	0	0	0	0	0	30	0	0	0	0	0	4	0	0	0	0	0	0	0	0	0	0	0	0	0	0	0	0	87	0
TRINITY_DN191320_c0_g1_i1	327	ALO44269.1	deoxyribodipyrimidine photolyase	Pseudoalteromonas phenolica	Pseudoalteromonas	0	0	0	0	0	0	0	0	0	0	0	0	0	0	0	0	0	0	0	0	0	0	0	0	0	0	0	2	12	0	0	0	0	0	0	22
TRINITY_DN538640_c0_g1_i1	217	ALO44269.1	deoxyribodipyrimidine photolyase	Pseudoalteromonas phenolica	Pseudoalteromonas	0	0	0	0	0	0	0	0	0	0	11	0	0	0	0	0	0	13	0	0	0	0	0	0	0	0	0	0	0	6	0	0	0	0	0	0
TRINITY_DN551817_c0_g1_i1	272	ALO44286.1	LacI family transcription regulator	Pseudoalteromonas phenolica	Pseudoalteromonas	0	0	0	0	0	0	0	0	0	0	0	0	0	0	0	4	0	0	0	0	0	0	0	0	0	0	0	0	0	0	0	0	0	0	0	49
TRINITY_DN593582_c0_g1_i1	228	ALO44286.1	LacI family transcription regulator	Pseudoalteromonas phenolica	Pseudoalteromonas	0	0	0	0	0	0	0	0	0	0	0	0	0	0	0	0	0	8	0	0	0	0	0	0	0	0	0	0	0	0	0	0	0	0	0	0
TRINITY_DN403901_c0_g1_i1	211	ALO44306.1	Chitinase B	Pseudoalteromonas phenolica	Pseudoalteromonas	0	0	0	0	0	0	0	0	0	0	0	0	0	0	0	0	0	0	0	0	0	0	0	0	0	0	0	0	1	0	0	0	0	0	43	0
TRINITY_DN404927_c0_g1_i1	456	ALO44306.1	Chitinase B	Pseudoalteromonas phenolica	Pseudoalteromonas	0	0	0	0	0	0	0	0	0	0	0	0	0	0	0	3	0	0	0	0	0	0	0	0	0	0	0	0	2	0	0	0	0	0	0	0
TRINITY_DN404927_c0_g2_i1	456	ALO44306.1	Chitinase B	Pseudoalteromonas phenolica	Pseudoalteromonas	0	0	0	0	0	0	0	0	0	0	0	0	0	0	0	0	0	1	0	0	0	0	0	0	0	0	0	3	2	0	0	0	0	0	0	0
TRINITY_DN404927_c0_g3_i1	300	ALO44306.1	Chitinase B	Pseudoalteromonas phenolica	Pseudoalteromonas	0	0	0	0	0	0	0	0	0	0	0	0	0	0	0	0	0	2	0	0	0	0	0	0	0	0	0	0	1	0	0	0	4	0	0	0
TRINITY_DN508290_c1_g6_i1	321	ALO44356.1	hypothetical protein PP2015_3887	Pseudoalteromonas phenolica	Pseudoalteromonas	0	0	0	0	0	0	0	0	0	0	2	0	0	2	8	0	0	6	0	0	0	0	0	0	0	0	0	0	3	0	0	0	0	0	0	0
TRINITY_DN725865_c0_g1_i1	267	ALO44356.1	hypothetical protein PP2015_3887	Pseudoalteromonas phenolica	Pseudoalteromonas	0	0	0	0	0	0	0	0	0	0	0	0	0	0	0	0	29	0	0	0	0	0	0	0	0	0	0	0	0	0	0	0	0	0	0	0
TRINITY_DN448441_c0_g1_i1	325	ALO44367.1	hypothetical protein PP2015_3898	Pseudoalteromonas phenolica	Pseudoalteromonas	0	0	0	0	0	0	0	0	0	9	0	0	0	0	0	0	0	9	0	0	0	0	0	0	0	0	0	0	0	0	99	0	0	21	0	0
TRINITY_DN448441_c0_g1_i2	436	ALO44367.1	hypothetical protein PP2015_3898	Pseudoalteromonas phenolica	Pseudoalteromonas	0	0	0	0	0	0	0	0	0	6	0	0	0	2	0	0	0	0	0	0	0	0	0	0	0	0	0	5	0	0	0	0	0	0	42	0
TRINITY_DN322409_c0_g1_i1	335	ALO44371.1	hypothetical protein PP2015_3902	Pseudoalteromonas phenolica	Pseudoalteromonas	0	0	0	0	0	0	0	0	0	0	3	0	6	0	0	0	0	0	0	0	0	0	0	0	0	0	0	0	0	0	0	0	4	0	0	0
TRINITY_DN322409_c0_g2_i1	336	ALO44371.1	hypothetical protein PP2015_3902	Pseudoalteromonas phenolica	Pseudoalteromonas	0	0	0	0	0	0	0	0	0	0	6	0	0	0	5	0	14	0	0	0	0	0	0	0	0	0	0	0	0	0	0	0	2	0	0	0
TRINITY_DN322409_c0_g3_i1	334	ALO44371.1	hypothetical protein PP2015_3902	Pseudoalteromonas phenolica	Pseudoalteromonas	0	0	0	0	0	0	0	0	0	0	1	0	0	0	5	0	0	0	0	0	0	0	0	0	0	0	0	0	0	0	0	0	0	0	0	0
TRINITY_DN322409_c0_g4_i1	336	ALO44371.1	hypothetical protein PP2015_3902	Pseudoalteromonas phenolica	Pseudoalteromonas	0	0	0	0	0	0	0	0	0	0	3	0	2	0	0	0	0	3	0	0	0	0	0	0	0	0	0	0	0	0	0	0	0	0	0	0
TRINITY_DN468704_c0_g1_i1	238	ALO44371.1	hypothetical protein PP2015_3902	Pseudoalteromonas phenolica	Pseudoalteromonas	0	0	0	0	0	0	0	0	0	2	2	0	10	0	0	0	10	0	0	0	0	0	0	0	0	0	0	5	0	0	27	0	76	0	38	81
TRINITY_DN468704_c0_g1_i2	316	ALO44371.1	hypothetical protein PP2015_3902	Pseudoalteromonas phenolica	Pseudoalteromonas	0	0	0	0	0	0	0	0	0	1	2	17	0	0	0	0	7	0	0	0	0	0	0	0	0	0	0	13	3	0	3	0	0	0	0	59
TRINITY_DN662598_c0_g1_i1	244	ALO44377.1	Phycocyanin subunit alpha	Pseudoalteromonas phenolica	Pseudoalteromonas	0	0	0	0	0	0	0	0	0	25	6	0	0	0	0	21	0	0	0	0	0	0	0	0	0	0	0	0	0	0	0	0	0	0	0	0
TRINITY_DN639064_c0_g1_i1	229	ALO44388.1	Short chain dehydrogenase	Pseudoalteromonas phenolica	Pseudoalteromonas	0	0	0	0	0	0	0	0	0	0	0	0	0	28	0	0	0	0	0	0	0	0	0	0	0	0	0	0	0	0	0	0	0	0	0	0
TRINITY_DN370888_c0_g1_i1	331	ALO44392.1	Fmu (Sun) domain-containing protein	Pseudoalteromonas phenolica	Pseudoalteromonas	0	0	0	0	0	0	0	0	0	0	0	0	0	0	0	0	0	3	0	0	0	0	0	0	0	0	0	0	5	0	0	0	0	0	0	0
TRINITY_DN370888_c0_g2_i1	331	ALO44392.1	Fmu (Sun) domain-containing protein	Pseudoalteromonas phenolica	Pseudoalteromonas	0	0	0	0	0	0	0	0	0	0	0	0	11	0	0	0	9	6	0	0	0	0	0	0	0	0	0	0	0	0	0	0	0	0	0	0
TRINITY_DN370888_c0_g3_i1	235	ALO44392.1	Fmu (Sun) domain-containing protein	Pseudoalteromonas phenolica	Pseudoalteromonas	0	0	0	0	0	0	0	0	0	0	4	0	0	0	0	35	3	4	0	0	0	0	0	0	0	0	0	0	0	0	0	0	0	0	0	0
TRINITY_DN622924_c0_g1_i1	266	ALO44392.1	Fmu (Sun) domain-containing protein	Pseudoalteromonas phenolica	Pseudoalteromonas	0	0	0	0	0	0	0	0	0	14	4	0	0	0	0	0	0	0	0	0	0	0	0	0	0	0	0	0	0	38	0	8	0	0	0	0
TRINITY_DN380018_c0_g1_i1	272	ALO44399.1	hypothetical protein PP2015_3931	Pseudoalteromonas phenolica	Pseudoalteromonas	0	0	0	0	0	0	0	0	0	0	2	0	0	0	6	0	3	0	0	0	0	0	0	0	0	0	0	0	2	0	0	51	0	8	8	0
TRINITY_DN20525_c0_g1_i1	208	ALO44410.1	RND transporter MFP subunit	Pseudoalteromonas phenolica	Pseudoalteromonas	0	0	0	0	0	0	0	0	0	4	0	0	0	0	0	0	0	0	0	0	0	0	0	0	0	0	0	0	4	0	0	0	0	0	0	17
TRINITY_DN20525_c0_g2_i1	377	ALO44410.1	RND transporter MFP subunit	Pseudoalteromonas phenolica	Pseudoalteromonas	0	0	0	0	0	0	0	0	0	1	0	0	0	0	0	0	0	0	0	0	0	0	0	0	0	0	0	13	4	0	0	0	2	0	0	42
TRINITY_DN400775_c0_g1_i1	325	ALO44410.1	RND transporter MFP subunit	Pseudoalteromonas phenolica	Pseudoalteromonas	0	0	0	0	0	0	0	0	0	0	0	0	4	0	0	0	0	0	0	0	0	0	0	0	0	0	0	7	1	0	53	4	4	0	0	0
TRINITY_DN135861_c0_g1_i1	210	ALO44417.1	hypothetical protein PP2015_3949	Pseudoalteromonas phenolica	Pseudoalteromonas	93	53	0	0	37	44	0	0	24	0	2	10	3	0	19	0	0	13	0	40	0	0	0	0	112	0	74	0	2	0	0	10	3	0	11	13
TRINITY_DN135861_c0_g2_i1	211	ALO44417.1	hypothetical protein PP2015_3949	Pseudoalteromonas phenolica	Pseudoalteromonas	465	160	0	71	0	0	0	0	0	0	0	0	3	0	11	0	4	11	146	0	0	0	0	49	0	0	0	0	0	6	5	3	0	5	0	0
TRINITY_DN196753_c0_g1_i1	493	ALO44445.1	hypothetical protein PP2015_3977	Pseudoalteromonas phenolica	Pseudoalteromonas	0	0	0	0	0	0	0	0	0	0	0	0	0	6	3	2	14	0	0	0	0	0	0	0	0	0	0	0	0	0	0	0	0	0	0	0
TRINITY_DN586490_c0_g1_i1	412	ALO44449.1	Oxygen-insensitive NAD(P)H nitroreductase	Pseudoalteromonas phenolica	Pseudoalteromonas	0	0	0	0	0	0	0	0	0	0	8	0	0	0	0	0	0	0	0	0	0	0	0	0	0	0	0	9	5	0	0	0	0	0	0	0
TRINITY_DN486900_c0_g1_i1	1145	ALO44469.1	Putative Cobalt-zinc-cadmium resistance protein (Cation efflux system protein)	Pseudoalteromonas phenolica	Pseudoalteromonas	0	0	0	0	0	0	0	0	0	6	3	0	1	8	17	5	2	11	0	0	0	0	0	0	0	0	0	1	1	0	2	1	0	11	5	16
TRINITY_DN486900_c0_g1_i2	398	ALO44469.1	Putative Cobalt-zinc-cadmium resistance protein (Cation efflux system protein)	Pseudoalteromonas phenolica	Pseudoalteromonas	0	0	0	0	0	0	0	0	0	0	4	0	6	6	0	4	0	1	0	0	0	0	0	0	0	0	0	0	0	0	0	0	3	0	0	0
TRINITY_DN486900_c0_g2_i1	203	ALO44469.1	Putative Cobalt-zinc-cadmium resistance protein (Cation efflux system protein)	Pseudoalteromonas phenolica	Pseudoalteromonas	0	0	0	0	0	0	0	0	0	0	5	0	3	12	0	0	19	0	0	0	0	0	0	0	0	0	0	0	0	0	0	0	3	0	0	0
TRINITY_DN464183_c0_g2_i1	471	ALO44470.1	metal transporter	Pseudoalteromonas phenolica	Pseudoalteromonas	0	0	0	0	0	0	0	0	0	1	4	0	0	0	0	19	3	7	0	0	0	0	0	0	0	0	0	0	0	5	0	0	0	0	12	28
TRINITY_DN478972_c0_g1_i1	224	ALO44470.1	metal transporter	Pseudoalteromonas phenolica	Pseudoalteromonas	0	0	0	0	0	0	0	0	0	0	0	0	3	18	0	0	0	6	0	0	0	0	0	0	0	0	0	0	3	0	0	31	0	10	0	0
TRINITY_DN478972_c0_g1_i2	282	ALO44470.1	metal transporter	Pseudoalteromonas phenolica	Pseudoalteromonas	0	0	0	0	0	0	0	0	0	0	5	0	0	11	3	0	5	3	0	0	0	0	0	0	0	0	0	0	2	0	0	15	2	8	0	0
TRINITY_DN478972_c0_g2_i1	387	ALO44470.1	metal transporter	Pseudoalteromonas phenolica	Pseudoalteromonas	0	0	0	0	0	0	0	0	0	0	0	0	0	2	2	5	6	6	0	0	0	0	0	0	0	0	0	0	0	0	6	7	0	0	56	14
TRINITY_DN478972_c0_g2_i2	426	ALO44470.1	metal transporter	Pseudoalteromonas phenolica	Pseudoalteromonas	0	0	0	0	0	0	0	0	0	0	0	0	0	2	25	1	7	2	0	0	0	0	0	0	0	0	0	0	0	0	0	16	0	0	0	14
TRINITY_DN478972_c0_g3_i1	532	ALO44470.1	metal transporter	Pseudoalteromonas phenolica	Pseudoalteromonas	0	0	0	0	0	0	0	0	0	6	0	0	1	1	6	5	22	5	0	0	0	0	0	0	0	0	0	13	0	5	0	0	1	9	34	0
TRINITY_DN199315_c0_g1_i1	358	ALO44499.1	TonB-dependent receptor	Pseudoalteromonas phenolica	Pseudoalteromonas	0	0	0	0	0	0	0	0	0	0	0	6	0	0	0	6	0	0	0	0	0	0	0	0	0	0	0	2	0	0	0	2	0	6	0	0
TRINITY_DN433816_c0_g1_i1	258	ALO44499.1	TonB-dependent receptor	Pseudoalteromonas phenolica	Pseudoalteromonas	0	0	0	0	0	0	0	0	0	0	0	0	0	12	0	0	3	4	0	0	0	0	0	0	0	0	0	0	1	0	0	0	0	9	0	0
TRINITY_DN608208_c0_g1_i1	211	ALO44499.1	TonB-dependent receptor	Pseudoalteromonas phenolica	Pseudoalteromonas	0	0	0	0	0	0	0	0	0	18	5	0	0	0	0	0	0	0	0	0	0	0	0	0	0	0	0	0	0	0	5	69	0	0	0	0
TRINITY_DN676258_c0_g1_i1	380	ALO44499.1	TonB-dependent receptor	Pseudoalteromonas phenolica	Pseudoalteromonas	0	0	0	0	0	0	0	0	0	9	4	0	0	4	0	0	0	0	0	0	0	0	0	0	0	0	0	0	1	0	0	11	0	0	0	7
TRINITY_DN757520_c0_g1_i1	386	ALO44499.1	TonB-dependent receptor	Pseudoalteromonas phenolica	Pseudoalteromonas	0	0	0	0	0	0	0	0	0	2	0	0	0	0	0	4	0	2	0	0	0	0	0	0	0	0	0	0	0	0	0	2	0	0	0	0
TRINITY_DN26740_c0_g1_i1	278	ALO44514.1	ATP-dependent DNA helicase RecQ family protein	Pseudoalteromonas phenolica	Pseudoalteromonas	0	0	0	0	0	0	0	0	0	0	0	0	0	0	6	0	0	0	0	0	0	0	0	0	0	0	0	6	0	0	0	0	0	0	0	22
TRINITY_DN412280_c0_g1_i1	447	ALO44514.1	ATP-dependent DNA helicase RecQ family protein	Pseudoalteromonas phenolica	Pseudoalteromonas	0	0	0	0	0	0	0	0	0	0	0	0	0	0	0	0	0	2	0	0	0	0	0	0	0	0	0	0	3	6	0	8	0	0	0	14
TRINITY_DN412280_c0_g2_i1	447	ALO44514.1	ATP-dependent DNA helicase RecQ family protein	Pseudoalteromonas phenolica	Pseudoalteromonas	0	0	0	0	0	0	0	0	0	0	0	0	0	18	0	0	0	0	0	0	0	0	0	0	0	0	0	0	0	9	0	0	0	0	0	16
TRINITY_DN580465_c0_g1_i1	245	ALO44514.1	ATP-dependent DNA helicase RecQ family protein	Pseudoalteromonas phenolica	Pseudoalteromonas	0	0	0	0	0	0	0	0	0	0	0	0	0	19	0	6	0	0	0	0	0	0	0	0	0	0	0	0	2	0	0	0	0	5	32	4
TRINITY_DN136929_c0_g1_i1	214	ALO44525.1	hypothetical protein PP2015_4057	Pseudoalteromonas phenolica	Pseudoalteromonas	0	0	0	0	0	0	0	0	0	0	0	0	23	0	0	5	4	2	0	0	0	0	0	0	0	0	0	0	0	0	0	0	3	0	0	0
TRINITY_DN475431_c0_g1_i1	238	ALO44525.1	hypothetical protein PP2015_4057	Pseudoalteromonas phenolica	Pseudoalteromonas	0	0	0	0	0	0	0	0	0	0	0	0	10	7	0	4	10	8	0	0	0	0	0	0	0	0	0	15	4	0	0	6	0	0	0	0
TRINITY_DN475431_c0_g2_i1	245	ALO44525.1	hypothetical protein PP2015_4057	Pseudoalteromonas phenolica	Pseudoalteromonas	0	0	0	0	0	0	0	0	0	0	0	0	0	6	0	0	3	0	0	0	0	0	0	0	0	0	0	0	0	0	0	0	0	0	0	0
TRINITY_DN475431_c0_g3_i1	251	ALO44525.1	hypothetical protein PP2015_4057	Pseudoalteromonas phenolica	Pseudoalteromonas	0	0	0	0	0	0	0	0	0	0	0	0	0	0	0	4	3	9	0	0	0	0	0	0	0	0	0	17	3	0	0	0	0	0	0	0
TRINITY_DN475431_c0_g4_i1	232	ALO44525.1	hypothetical protein PP2015_4057	Pseudoalteromonas phenolica	Pseudoalteromonas	0	0	0	0	0	0	0	0	0	0	0	0	0	0	0	0	0	24	0	0	0	0	0	0	0	0	0	5	2	0	0	0	0	0	0	0
TRINITY_DN570575_c0_g1_i1	276	ALO44525.1	hypothetical protein PP2015_4057	Pseudoalteromonas phenolica	Pseudoalteromonas	0	0	0	0	0	0	0	0	0	0	0	0	0	0	9	2	0	0	0	0	0	0	0	0	0	0	0	0	0	0	0	0	0	0	0	0
TRINITY_DN321614_c0_g1_i1	262	ALO44527.1	hypothetical protein PP2015_4059	Pseudoalteromonas phenolica	Pseudoalteromonas	0	0	0	0	0	0	0	0	0	0	4	0	5	0	0	0	3	0	0	0	0	0	0	0	0	0	0	5	0	0	0	0	2	0	4	13
TRINITY_DN321614_c0_g2_i1	262	ALO44527.1	hypothetical protein PP2015_4059	Pseudoalteromonas phenolica	Pseudoalteromonas	0	0	0	0	0	0	0	0	0	0	0	0	0	0	0	2	0	2	0	0	0	0	0	0	0	0	0	0	0	0	0	0	0	0	17	0
TRINITY_DN321614_c0_g3_i1	262	ALO44527.1	hypothetical protein PP2015_4059	Pseudoalteromonas phenolica	Pseudoalteromonas	0	0	0	0	0	0	0	0	0	0	2	0	0	0	0	0	0	0	0	0	0	0	0	0	0	0	0	0	0	0	4	0	0	0	17	0
TRINITY_DN321614_c0_g4_i1	262	ALO44527.1	hypothetical protein PP2015_4059	Pseudoalteromonas phenolica	Pseudoalteromonas	0	0	0	0	0	0	0	0	0	0	0	0	0	0	0	0	0	0	0	0	0	0	0	0	0	0	0	0	0	0	4	0	0	0	0	0
TRINITY_DN245480_c0_g1_i1	281	ALO44535.1	Export protein (LysE)	Pseudoalteromonas phenolica	Pseudoalteromonas	0	0	0	0	0	66	109	0	36	2	0	8	2	0	3	2	3	3	0	75	0	30	34	0	28	28	28	30	2	5	4	0	7	4	4	0
TRINITY_DN136457_c0_g1_i1	258	ALO44540.1	hypothetical protein PP2015_4072	Pseudoalteromonas phenolica	Pseudoalteromonas	0	0	0	0	0	0	0	0	0	0	0	0	0	0	0	0	0	4	0	0	0	0	0	0	0	0	0	0	0	0	0	32	0	0	0	0
TRINITY_DN691957_c0_g1_i1	276	ALO44540.1	hypothetical protein PP2015_4072	Pseudoalteromonas phenolica	Pseudoalteromonas	0	0	0	0	0	0	0	0	0	2	2	0	0	0	0	8	0	0	0	0	0	0	0	0	28	0	0	0	5	0	0	0	0	0	0	13
TRINITY_DN6298_c0_g1_i1	550	ALO44559.1	Esterase/lipase/thioesterase family protein	Pseudoalteromonas phenolica	Pseudoalteromonas	0	0	0	0	0	0	0	0	0	0	1	0	0	0	0	0	0	0	0	0	0	0	0	0	0	0	0	4	0	0	0	0	7	0	0	0
TRINITY_DN315197_c0_g1_i1	317	ALO44563.1	Aminoacyl-histidine dipeptidase	Pseudoalteromonas phenolica	Pseudoalteromonas	0	0	0	0	0	0	0	0	0	13	0	0	0	0	0	0	0	0	0	0	0	0	0	0	0	0	0	6	0	0	0	0	0	0	0	0
TRINITY_DN315197_c0_g2_i1	317	ALO44563.1	Aminoacyl-histidine dipeptidase	Pseudoalteromonas phenolica	Pseudoalteromonas	0	0	0	0	0	0	0	0	0	16	0	0	0	0	0	3	0	12	0	0	0	0	0	0	0	0	0	0	0	0	0	0	0	0	0	0
TRINITY_DN330532_c0_g1_i1	299	ALO44563.1	Aminoacyl-histidine dipeptidase	Pseudoalteromonas phenolica	Pseudoalteromonas	0	0	0	0	0	0	0	0	0	6	0	0	0	0	8	0	8	8	0	0	0	0	0	0	0	0	0	0	4	0	0	23	0	0	0	0
TRINITY_DN56878_c0_g1_i1	203	ALO44563.1	Aminoacyl-histidine dipeptidase	Pseudoalteromonas phenolica	Pseudoalteromonas	0	0	0	0	0	0	0	0	0	5	0	0	0	0	12	0	8	0	0	0	0	0	0	0	0	0	0	0	2	0	0	10	0	0	0	0
TRINITY_DN56878_c0_g1_i2	219	ALO44563.1	Aminoacyl-histidine dipeptidase	Pseudoalteromonas phenolica	Pseudoalteromonas	0	0	0	0	0	0	0	0	0	0	0	0	0	0	4	0	0	0	0	0	0	0	0	0	0	0	0	0	1	0	0	16	0	0	0	0
TRINITY_DN577725_c0_g1_i1	499	ALO44563.1	Aminoacyl-histidine dipeptidase	Pseudoalteromonas phenolica	Pseudoalteromonas	0	0	0	0	0	0	0	0	0	11	0	0	0	11	0	0	0	2	0	0	0	0	0	0	0	0	0	0	0	0	0	0	3	0	0	0
TRINITY_DN813543_c0_g1_i1	229	ALO44563.1	Aminoacyl-histidine dipeptidase	Pseudoalteromonas phenolica	Pseudoalteromonas	0	0	0	0	0	0	0	0	0	0	0	0	0	0	0	0	0	4	0	0	0	0	0	0	0	0	0	0	1	0	0	0	0	0	0	0
TRINITY_DN416703_c0_g1_i1	493	ALO44580.1	Aldehyde dehydrogenase	Pseudoalteromonas phenolica	Pseudoalteromonas	0	0	0	0	0	0	0	0	0	5	5	0	3	0	0	2	0	0	0	0	0	0	0	0	0	0	0	0	4	0	0	0	0	42	0	16
TRINITY_DN416703_c0_g2_i1	223	ALO44580.1	Aldehyde dehydrogenase	Pseudoalteromonas phenolica	Pseudoalteromonas	0	0	0	0	0	0	0	0	0	0	7	0	0	0	0	0	0	0	0	0	0	0	0	0	0	0	0	0	0	0	0	0	0	0	0	0
TRINITY_DN773185_c0_g1_i1	202	ALO44580.1	Aldehyde dehydrogenase	Pseudoalteromonas phenolica	Pseudoalteromonas	0	0	0	0	0	0	0	0	0	0	0	0	0	0	0	0	0	0	0	0	0	0	0	0	0	0	0	0	0	0	0	0	12	0	0	0
TRINITY_DN491813_c0_g1_i1	396	ALO44590.1	Putative manganese binding agmatinase (SpeB)	Pseudoalteromonas phenolica	Pseudoalteromonas	0	0	0	0	0	0	0	0	0	0	5	11	0	2	0	1	2	0	0	0	0	0	0	0	0	0	0	0	0	0	0	17	6	12	17	11
TRINITY_DN491813_c0_g1_i2	526	ALO44590.1	Putative manganese binding agmatinase (SpeB)	Pseudoalteromonas phenolica	Pseudoalteromonas	0	0	0	0	0	0	0	0	0	0	6	15	0	0	2	4	3	0	0	0	0	0	0	0	0	0	0	6	0	0	8	8	12	4	11	12
TRINITY_DN491813_c0_g1_i3	342	ALO44590.1	Putative manganese binding agmatinase (SpeB)	Pseudoalteromonas phenolica	Pseudoalteromonas	0	0	0	0	0	0	0	0	0	0	0	58	0	9	2	2	9	0	0	0	0	0	0	0	0	0	0	0	0	0	0	22	0	0	0	0
TRINITY_DN491813_c0_g1_i4	368	ALO44590.1	Putative manganese binding agmatinase (SpeB)	Pseudoalteromonas phenolica	Pseudoalteromonas	0	0	0	0	0	0	0	0	14	0	3	18	0	0	2	1	8	0	0	0	32	0	0	0	0	0	0	2	0	0	0	0	5	0	12	2
TRINITY_DN491813_c1_g1_i1	550	ALO44590.1	Putative manganese binding agmatinase (SpeB)	Pseudoalteromonas phenolica	Pseudoalteromonas	0	0	0	0	0	0	0	0	0	6	5	0	1	6	4	7	4	4	0	0	0	0	0	0	0	0	0	0	1	7	4	10	1	8	0	0
TRINITY_DN491813_c1_g1_i2	499	ALO44590.1	Putative manganese binding agmatinase (SpeB)	Pseudoalteromonas phenolica	Pseudoalteromonas	0	0	0	0	0	0	0	0	0	1	3	0	4	2	2	7	2	5	0	0	0	0	0	0	0	0	0	0	0	3	4	12	1	9	0	0
TRINITY_DN491813_c1_g2_i1	204	ALO44590.1	Putative manganese binding agmatinase (SpeB)	Pseudoalteromonas phenolica	Pseudoalteromonas	0	0	0	0	0	0	0	0	0	5	5	0	0	0	0	0	0	0	0	0	0	0	0	0	0	0	0	0	3	0	0	24	3	0	22	35
TRINITY_DN257641_c0_g1_i1	383	ALO44598.1	Outer membrane protein with a TonB box	Pseudoalteromonas phenolica	Pseudoalteromonas	0	0	0	0	0	0	0	0	0	1	8	20	2	0	4	7	4	10	0	0	0	0	0	0	0	0	0	0	0	0	0	0	5	0	0	0
TRINITY_DN257641_c0_g2_i1	383	ALO44598.1	Outer membrane protein with a TonB box	Pseudoalteromonas phenolica	Pseudoalteromonas	0	0	0	0	0	0	0	0	0	10	5	14	3	0	4	7	12	5	0	0	0	0	0	0	0	0	0	2	2	0	0	0	0	0	0	0
TRINITY_DN355789_c0_g1_i1	268	ALO44598.1	Outer membrane protein with a TonB box	Pseudoalteromonas phenolica	Pseudoalteromonas	0	0	0	0	0	0	0	0	0	0	0	0	2	0	0	12	6	12	0	0	0	0	0	0	0	0	0	0	0	0	0	0	0	0	30	0
TRINITY_DN382567_c0_g1_i1	268	ALO44598.1	Outer membrane protein with a TonB box	Pseudoalteromonas phenolica	Pseudoalteromonas	0	0	0	0	0	0	0	0	0	2	4	0	0	0	0	2	0	2	0	0	0	0	0	0	0	0	0	0	0	0	0	0	0	0	0	0
TRINITY_DN382567_c0_g2_i1	268	ALO44598.1	Outer membrane protein with a TonB box	Pseudoalteromonas phenolica	Pseudoalteromonas	0	0	0	0	0	0	0	0	0	16	0	4	12	12	0	0	0	0	0	0	0	0	0	0	0	0	0	0	0	0	0	0	0	0	0	0
TRINITY_DN382567_c0_g3_i1	268	ALO44598.1	Outer membrane protein with a TonB box	Pseudoalteromonas phenolica	Pseudoalteromonas	0	0	0	0	0	0	0	0	0	2	0	0	9	0	0	0	0	0	0	0	0	0	0	0	0	0	0	0	0	0	0	0	0	0	0	0
TRINITY_DN498900_c0_g1_i1	205	ALO44598.1	Outer membrane protein with a TonB box	Pseudoalteromonas phenolica	Pseudoalteromonas	0	0	0	0	0	0	0	0	0	0	0	0	3	4	0	0	30	0	0	0	0	0	0	0	0	0	0	0	0	0	0	0	0	0	0	0
TRINITY_DN498900_c1_g2_i1	413	ALO44598.1	Outer membrane protein with a TonB box	Pseudoalteromonas phenolica	Pseudoalteromonas	0	0	0	0	0	0	0	0	0	1	12	0	0	11	0	1	0	0	0	0	0	0	0	0	0	0	0	0	0	0	0	0	0	0	0	0
TRINITY_DN498900_c1_g3_i1	212	ALO44598.1	Outer membrane protein with a TonB box	Pseudoalteromonas phenolica	Pseudoalteromonas	0	0	0	0	0	0	0	0	0	2	0	5	0	34	0	10	0	2	0	0	0	0	0	0	0	0	0	0	13	0	0	0	0	0	0	0
TRINITY_DN498900_c1_g4_i1	413	ALO44598.1	Outer membrane protein with a TonB box	Pseudoalteromonas phenolica	Pseudoalteromonas	0	0	0	0	0	0	0	0	0	0	0	0	0	4	0	3	0	0	0	0	0	0	0	0	0	0	0	0	0	0	0	0	0	0	0	0
TRINITY_DN498900_c1_g5_i1	779	ALO44598.1	Outer membrane protein with a TonB box	Pseudoalteromonas phenolica	Pseudoalteromonas	0	0	0	0	0	0	0	0	0	6	3	0	0	0	0	2	1	4	0	0	0	0	0	0	0	0	0	6	1	0	0	5	2	0	34	0
TRINITY_DN498900_c1_g5_i2	1193	ALO44598.1	Outer membrane protein with a TonB box	Pseudoalteromonas phenolica	Pseudoalteromonas	0	0	0	0	0	0	0	0	0	5	4	6	0	2	1	6	2	1	0	0	0	0	0	0	0	0	0	0	1	0	0	16	0	0	2	0
TRINITY_DN498900_c1_g5_i3	875	ALO44598.1	Outer membrane protein with a TonB box	Pseudoalteromonas phenolica	Pseudoalteromonas	0	0	0	0	0	0	0	0	0	7	7	18	3	6	0	4	9	4	0	0	0	0	0	0	0	0	0	0	0	0	0	0	0	0	5	0
TRINITY_DN498900_c1_g5_i4	284	ALO44598.1	Outer membrane protein with a TonB box	Pseudoalteromonas phenolica	Pseudoalteromonas	0	0	0	0	0	0	0	0	0	3	10	4	0	3	0	5	0	0	0	0	0	0	0	0	0	0	0	0	0	0	8	2	7	0	0	0
TRINITY_DN498900_c1_g5_i5	690	ALO44598.1	Outer membrane protein with a TonB box	Pseudoalteromonas phenolica	Pseudoalteromonas	0	0	0	0	0	0	0	0	0	12	13	0	2	0	5	0	4	3	0	0	0	0	0	0	0	0	0	9	2	0	29	0	5	3	7	0
TRINITY_DN498900_c1_g5_i6	456	ALO44598.1	Outer membrane protein with a TonB box	Pseudoalteromonas phenolica	Pseudoalteromonas	0	0	0	0	0	0	0	0	0	2	7	5	0	14	0	6	0	7	0	0	0	0	0	0	0	0	0	0	0	0	2	0	0	0	5	0
TRINITY_DN507848_c1_g1_i1	461	ALO44598.1	Outer membrane protein with a TonB box	Pseudoalteromonas phenolica	Pseudoalteromonas	64	0	0	16	33	20	22	39	22	0	2	0	1	0	0	1	18	4	0	0	0	0	21	44	17	17	0	0	0	0	2	12	7	5	0	2
TRINITY_DN507848_c1_g1_i2	749	ALO44598.1	Outer membrane protein with a TonB box	Pseudoalteromonas phenolica	Pseudoalteromonas	13	0	0	10	0	0	14	12	7	2	0	1	4	5	3	1	0	1	21	11	16	11	0	0	21	21	0	4	1	2	0	0	4	0	2	27
TRINITY_DN507848_c1_g1_i3	430	ALO44598.1	Outer membrane protein with a TonB box	Pseudoalteromonas phenolica	Pseudoalteromonas	0	0	0	0	0	0	0	0	0	0	0	10	0	0	0	0	5	0	0	0	0	0	0	0	0	0	0	0	3	0	0	2	0	5	0	0
TRINITY_DN507848_c1_g1_i4	202	ALO44598.1	Outer membrane protein with a TonB box	Pseudoalteromonas phenolica	Pseudoalteromonas	0	0	0	0	0	0	0	0	0	0	0	38	12	12	16	5	0	0	0	0	0	0	0	0	0	0	0	0	0	0	0	0	0	0	0	0
TRINITY_DN507848_c1_g1_i5	2327	ALO44598.1	Outer membrane protein with a TonB box	Pseudoalteromonas phenolica	Pseudoalteromonas	0	0	0	0	0	0	0	0	0	28	9	14	7	8	6	9	10	11	0	0	0	0	0	0	0	0	0	7	7	5	18	12	3	1	7	7
TRINITY_DN507848_c1_g1_i6	277	ALO44598.1	Outer membrane protein with a TonB box	Pseudoalteromonas phenolica	Pseudoalteromonas	0	0	0	0	0	0	0	0	0	0	0	0	0	9	0	0	3	2	0	0	0	0	0	0	0	0	0	0	0	0	0	0	0	0	0	0
TRINITY_DN507848_c1_g1_i7	1264	ALO44598.1	Outer membrane protein with a TonB box	Pseudoalteromonas phenolica	Pseudoalteromonas	0	0	0	0	0	0	0	0	0	11	12	20	5	3	2	2	8	5	0	0	0	0	0	0	0	0	0	4	1	1	9	2	4	3	5	12
TRINITY_DN507848_c1_g1_i8	659	ALO44598.1	Outer membrane protein with a TonB box	Pseudoalteromonas phenolica	Pseudoalteromonas	15	0	0	0	0	28	15	0	15	1	1	2	1	1	5	0	3	1	0	13	0	0	0	16	0	0	0	0	0	0	3	0	7	7	2	23
TRINITY_DN507848_c1_g1_i9	721	ALO44598.1	Outer membrane protein with a TonB box	Pseudoalteromonas phenolica	Pseudoalteromonas	0	0	0	0	0	0	0	0	0	1	2	2	1	2	1	1	2	1	0	0	0	0	0	0	0	0	0	0	1	0	0	1	2	0	2	20
TRINITY_DN507848_c1_g2_i1	460	ALO44598.1	Outer membrane protein with a TonB box	Pseudoalteromonas phenolica	Pseudoalteromonas	0	0	0	0	0	0	0	0	0	29	3	31	12	5	11	20	5	6	0	0	0	0	0	0	0	0	0	0	0	0	0	0	23	0	0	0
TRINITY_DN507848_c1_g3_i1	239	ALO44598.1	Outer membrane protein with a TonB box	Pseudoalteromonas phenolica	Pseudoalteromonas	0	0	0	0	0	0	0	0	0	2	17	0	0	7	20	2	3	4	0	0	0	0	0	0	0	0	0	0	0	0	0	0	0	0	0	0
TRINITY_DN507848_c1_g4_i1	224	ALO44598.1	Outer membrane protein with a TonB box	Pseudoalteromonas phenolica	Pseudoalteromonas	0	0	0	0	0	0	0	0	0	13	0	29	3	0	0	14	14	4	0	0	0	0	0	0	0	0	0	3	0	0	0	0	0	0	0	0
TRINITY_DN507848_c1_g5_i1	224	ALO44598.1	Outer membrane protein with a TonB box	Pseudoalteromonas phenolica	Pseudoalteromonas	0	0	0	0	0	0	0	0	0	0	0	0	0	11	4	9	0	0	0	0	0	0	0	0	0	0	0	0	0	0	0	0	3	10	0	0
TRINITY_DN660997_c0_g1_i1	229	ALO44598.1	Outer membrane protein with a TonB box	Pseudoalteromonas phenolica	Pseudoalteromonas	0	0	0	0	0	0	0	0	0	0	0	0	0	0	0	0	0	0	0	0	0	0	0	0	0	0	0	0	0	0	5	18	0	0	0	0
TRINITY_DN74273_c0_g1_i1	322	ALO44598.1	Outer membrane protein with a TonB box	Pseudoalteromonas phenolica	Pseudoalteromonas	0	0	0	0	0	0	0	0	0	0	0	0	0	0	0	0	0	1	0	0	0	0	0	0	0	0	0	6	0	0	0	0	0	18	0	0
TRINITY_DN351285_c0_g1_i1	429	ALO44600.1	hypothetical protein PP2015_4133	Pseudoalteromonas phenolica	Pseudoalteromonas	0	0	0	0	0	0	0	0	0	0	0	0	0	0	0	1	7	7	0	0	0	0	0	0	0	0	0	0	0	0	0	0	0	0	0	0
TRINITY_DN187164_c0_g1_i1	206	ALO44602.1	Bifunctional UDP-sugar hydrolase/5-nucleotidase periplasmic	Pseudoalteromonas phenolica	Pseudoalteromonas	0	0	0	0	0	0	0	0	0	14	0	0	0	0	0	8	0	5	0	0	0	0	0	0	0	0	0	0	0	6	0	0	0	0	0	0
TRINITY_DN418112_c0_g1_i1	294	ALO44602.1	Bifunctional UDP-sugar hydrolase/5-nucleotidase periplasmic	Pseudoalteromonas phenolica	Pseudoalteromonas	0	0	0	0	0	32	0	0	0	2	7	0	0	3	3	0	0	2	0	0	0	0	0	0	0	27	0	0	1	4	0	14	0	0	0	15
TRINITY_DN418112_c0_g2_i1	268	ALO44602.1	Bifunctional UDP-sugar hydrolase/5-nucleotidase periplasmic	Pseudoalteromonas phenolica	Pseudoalteromonas	0	0	0	0	0	0	0	0	0	0	0	0	0	0	3	0	3	0	58	16	0	0	0	0	0	0	0	0	0	0	0	0	0	0	0	3
TRINITY_DN418112_c0_g3_i1	313	ALO44602.1	Bifunctional UDP-sugar hydrolase/5-nucleotidase periplasmic	Pseudoalteromonas phenolica	Pseudoalteromonas	0	0	0	0	0	0	0	0	0	0	2	0	0	0	5	0	2	13	0	0	0	0	0	0	25	0	0	2	3	0	0	0	0	0	0	14
TRINITY_DN418112_c0_g4_i1	268	ALO44602.1	Bifunctional UDP-sugar hydrolase/5-nucleotidase periplasmic	Pseudoalteromonas phenolica	Pseudoalteromonas	0	42	0	0	0	0	0	0	0	0	2	0	0	0	6	0	0	2	0	0	0	0	0	0	0	0	0	4	1	0	0	0	0	0	4	7
TRINITY_DN452015_c0_g2_i1	203	ALO44602.1	Bifunctional UDP-sugar hydrolase/5-nucleotidase periplasmic	Pseudoalteromonas phenolica	Pseudoalteromonas	0	0	0	0	0	0	0	0	0	0	5	0	0	0	0	0	11	0	0	0	0	0	0	0	0	0	0	0	0	0	0	0	0	0	0	0
TRINITY_DN557363_c0_g1_i1	298	ALO44602.1	Bifunctional UDP-sugar hydrolase/5-nucleotidase periplasmic	Pseudoalteromonas phenolica	Pseudoalteromonas	0	0	0	0	0	0	0	0	0	0	0	0	0	0	0	2	10	0	0	0	0	0	0	0	0	0	0	0	0	0	0	0	0	0	0	0
TRINITY_DN23574_c0_g1_i1	225	ALO44611.1	Acyl-CoA dehydrogenase	Pseudoalteromonas phenolica	Pseudoalteromonas	0	0	0	0	0	0	0	0	0	6	2	0	0	0	4	0	3	0	0	0	0	0	0	0	0	0	0	0	0	0	0	0	0	0	0	4
TRINITY_DN303104_c1_g1_i1	310	ALO44611.1	Acyl-CoA dehydrogenase	Pseudoalteromonas phenolica	Pseudoalteromonas	0	0	0	0	0	0	0	0	0	3	21	0	4	0	0	15	5	3	0	0	0	0	0	0	0	0	0	0	2	0	0	0	4	4	0	6
TRINITY_DN492985_c0_g1_i1	314	ALO44611.1	Acyl-CoA dehydrogenase	Pseudoalteromonas phenolica	Pseudoalteromonas	0	0	0	0	0	0	0	0	0	3	0	0	6	10	0	3	2	1	0	0	0	0	0	0	0	0	0	0	4	0	0	0	0	0	0	17
TRINITY_DN492985_c0_g2_i1	298	ALO44611.1	Acyl-CoA dehydrogenase	Pseudoalteromonas phenolica	Pseudoalteromonas	0	0	0	0	0	0	0	0	0	3	0	0	0	0	0	0	3	0	0	0	0	0	0	0	0	0	0	2	4	0	0	0	0	0	0	0
TRINITY_DN492985_c0_g3_i1	313	ALO44611.1	Acyl-CoA dehydrogenase	Pseudoalteromonas phenolica	Pseudoalteromonas	0	0	0	0	0	0	0	0	0	0	0	0	0	0	0	0	2	3	0	0	0	0	0	0	0	0	0	0	0	0	0	0	0	0	0	0
TRINITY_DN492985_c0_g4_i1	393	ALO44611.1	Acyl-CoA dehydrogenase	Pseudoalteromonas phenolica	Pseudoalteromonas	0	0	0	0	0	0	0	0	0	6	6	0	2	12	0	0	6	0	0	0	0	0	0	0	0	0	0	20	1	0	0	2	0	0	0	11
TRINITY_DN492985_c0_g4_i2	824	ALO44611.1	Acyl-CoA dehydrogenase	Pseudoalteromonas phenolica	Pseudoalteromonas	0	0	0	0	0	0	0	0	0	36	13	27	5	2	5	1	8	1	0	0	0	0	0	0	0	0	0	7	2	0	8	0	9	1	23	15
TRINITY_DN502023_c1_g1_i1	298	ALO44611.1	Acyl-CoA dehydrogenase	Pseudoalteromonas phenolica	Pseudoalteromonas	0	0	0	0	0	0	0	0	0	2	0	0	0	19	0	2	0	3	0	0	0	0	0	0	0	0	0	2	12	0	0	0	2	4	0	12
TRINITY_DN502023_c1_g2_i1	403	ALO44611.1	Acyl-CoA dehydrogenase	Pseudoalteromonas phenolica	Pseudoalteromonas	0	0	0	0	0	0	0	0	0	0	4	3	3	16	2	5	2	0	0	0	0	0	0	0	0	0	0	4	9	0	0	0	2	3	0	0
TRINITY_DN502023_c1_g3_i1	913	ALO44611.1	Acyl-CoA dehydrogenase	Pseudoalteromonas phenolica	Pseudoalteromonas	0	0	0	0	0	0	0	0	0	15	8	37	3	10	5	1	6	15	0	0	0	0	0	0	0	0	0	16	10	0	12	6	29	0	0	10
TRINITY_DN502023_c1_g3_i2	261	ALO44611.1	Acyl-CoA dehydrogenase	Pseudoalteromonas phenolica	Pseudoalteromonas	0	0	118	0	0	0	0	69	58	2	4	4	7	0	0	4	6	0	0	0	46	0	0	0	30	0	0	18	3	0	33	3	24	0	4	3
TRINITY_DN502023_c1_g3_i3	562	ALO44611.1	Acyl-CoA dehydrogenase	Pseudoalteromonas phenolica	Pseudoalteromonas	0	0	0	0	0	0	0	0	0	7	7	0	2	6	0	14	3	1	0	0	0	0	0	0	0	0	0	0	2	0	0	7	0	37	2	0
TRINITY_DN502023_c1_g3_i4	258	ALO44611.1	Acyl-CoA dehydrogenase	Pseudoalteromonas phenolica	Pseudoalteromonas	0	0	0	0	0	0	0	0	0	22	4	30	10	18	9	2	30	11	0	0	0	0	0	0	0	0	0	0	0	0	0	0	0	0	0	0
TRINITY_DN502023_c1_g4_i1	390	ALO44611.1	Acyl-CoA dehydrogenase	Pseudoalteromonas phenolica	Pseudoalteromonas	0	0	0	0	0	0	0	0	0	11	45	23	3	0	0	0	4	2	0	0	0	0	0	0	0	0	0	3	8	0	25	0	0	0	3	0
TRINITY_DN502023_c1_g5_i1	210	ALO44611.1	Acyl-CoA dehydrogenase	Pseudoalteromonas phenolica	Pseudoalteromonas	0	0	0	0	0	0	0	0	0	58	24	0	0	0	0	10	0	0	0	0	0	0	0	0	0	0	0	0	12	0	0	0	0	0	0	0
TRINITY_DN482921_c0_g1_i1	364	ALO44618.1	Dihydrodipicolinate synthase	Pseudoalteromonas phenolica	Pseudoalteromonas	0	0	0	0	0	0	0	0	0	0	8	0	2	0	4	0	0	3	0	0	0	0	0	0	0	0	0	0	0	0	0	19	15	0	0	0
TRINITY_DN482921_c0_g2_i1	465	ALO44618.1	Dihydrodipicolinate synthase	Pseudoalteromonas phenolica	Pseudoalteromonas	0	0	0	0	0	0	0	0	0	28	33	0	16	7	7	17	23	17	0	0	0	0	0	0	0	0	0	12	14	11	25	1	8	20	95	21
TRINITY_DN482921_c0_g3_i1	364	ALO44618.1	Dihydrodipicolinate synthase	Pseudoalteromonas phenolica	Pseudoalteromonas	0	0	0	0	0	0	0	0	0	0	5	0	5	0	2	0	0	3	0	0	0	0	0	0	0	0	0	0	0	0	0	11	0	0	0	0
TRINITY_DN489706_c0_g1_i1	311	ALO44625.1	Arginine succinyltransferase	Pseudoalteromonas phenolica	Pseudoalteromonas	32	0	0	0	0	0	0	29	0	0	0	4	0	0	8	0	2	2	0	40	38	0	0	0	50	0	25	2	0	0	0	0	2	4	0	6
TRINITY_DN489706_c0_g2_i1	291	ALO44625.1	Arginine succinyltransferase	Pseudoalteromonas phenolica	Pseudoalteromonas	0	116	53	0	0	0	0	31	0	0	0	0	0	3	6	0	0	3	53	14	41	0	0	35	27	55	0	0	2	0	18	2	6	0	0	0
TRINITY_DN489706_c0_g3_i1	782	ALO44625.1	Arginine succinyltransferase	Pseudoalteromonas phenolica	Pseudoalteromonas	0	0	0	0	0	0	0	0	0	1	4	0	6	1	5	0	3	1	0	0	0	0	0	0	0	0	0	16	5	0	15	0	0	0	1	0
TRINITY_DN489706_c0_g4_i1	311	ALO44625.1	Arginine succinyltransferase	Pseudoalteromonas phenolica	Pseudoalteromonas	0	0	0	0	0	30	33	0	32	2	0	0	0	5	0	0	0	0	0	13	0	0	30	0	50	26	0	0	1	0	0	0	8	4	0	0
TRINITY_DN489706_c0_g5_i1	229	ALO44625.1	Arginine succinyltransferase	Pseudoalteromonas phenolica	Pseudoalteromonas	0	0	0	0	0	0	0	0	0	0	0	0	0	0	0	0	0	0	0	0	0	0	0	0	0	0	0	0	0	0	9	0	0	0	0	0
TRINITY_DN489706_c0_g7_i1	252	ALO44625.1	Arginine succinyltransferase	Pseudoalteromonas phenolica	Pseudoalteromonas	0	0	0	0	0	0	0	0	0	0	0	0	0	0	0	0	3	0	0	0	0	0	0	0	0	0	0	0	0	0	4	0	0	0	0	0
TRINITY_DN290071_c0_g1_i1	330	ALO44633.1	Alpha-1,4 glucan phosphorylase	Pseudoalteromonas phenolica	Pseudoalteromonas	0	0	0	0	0	0	0	0	0	0	11	60	4	0	2	0	2	3	0	0	0	0	0	0	0	0	0	20	4	8	0	0	0	0	0	5
TRINITY_DN421594_c0_g1_i1	336	ALO44633.1	Alpha-1,4 glucan phosphorylase	Pseudoalteromonas phenolica	Pseudoalteromonas	0	0	0	0	0	0	0	0	0	0	1	0	0	0	0	3	0	0	0	0	0	0	0	0	0	0	0	0	1	0	13	0	0	0	0	0
TRINITY_DN421594_c0_g2_i1	351	ALO44633.1	Alpha-1,4 glucan phosphorylase	Pseudoalteromonas phenolica	Pseudoalteromonas	0	0	0	0	0	0	0	0	0	0	6	0	7	9	0	0	2	3	0	0	0	0	0	0	0	0	0	2	1	0	0	0	0	0	13	18
TRINITY_DN421594_c0_g3_i1	336	ALO44633.1	Alpha-1,4 glucan phosphorylase	Pseudoalteromonas phenolica	Pseudoalteromonas	0	0	0	0	0	0	0	0	0	0	1	0	0	0	0	9	2	0	0	0	0	0	0	0	0	0	0	2	1	0	76	37	0	0	0	0
TRINITY_DN421594_c0_g4_i1	266	ALO44633.1	Alpha-1,4 glucan phosphorylase	Pseudoalteromonas phenolica	Pseudoalteromonas	0	0	0	0	0	0	0	0	0	0	0	0	0	0	0	0	0	4	0	0	0	0	0	0	0	0	0	0	0	0	0	0	0	0	4	0
TRINITY_DN429143_c0_g1_i1	304	ALO44633.1	Alpha-1,4 glucan phosphorylase	Pseudoalteromonas phenolica	Pseudoalteromonas	0	0	0	0	0	0	0	0	0	0	3	0	0	0	0	0	0	0	0	0	0	0	0	0	0	0	0	0	3	0	0	0	0	0	0	0
TRINITY_DN429143_c0_g2_i1	304	ALO44633.1	Alpha-1,4 glucan phosphorylase	Pseudoalteromonas phenolica	Pseudoalteromonas	0	0	0	0	0	0	0	0	0	0	0	0	0	0	0	0	0	2	0	0	0	0	0	0	0	0	0	0	0	0	0	0	0	15	0	6
TRINITY_DN486441_c0_g1_i1	637	ALO44633.1	Alpha-1,4 glucan phosphorylase	Pseudoalteromonas phenolica	Pseudoalteromonas	46	0	0	0	12	0	0	0	0	0	4	14	4	0	1	0	0	5	0	7	0	13	0	0	0	13	0	0	4	0	2	0	2	5	0	0
TRINITY_DN486441_c0_g1_i2	201	ALO44633.1	Alpha-1,4 glucan phosphorylase	Pseudoalteromonas phenolica	Pseudoalteromonas	49	0	0	37	0	138	0	0	25	0	0	33	0	0	8	0	8	14	77	42	0	0	0	0	0	40	0	0	1	0	0	3	0	0	0	0
TRINITY_DN486441_c0_g1_i3	637	ALO44633.1	Alpha-1,4 glucan phosphorylase	Pseudoalteromonas phenolica	Pseudoalteromonas	0	0	0	0	0	0	0	0	0	0	3	17	0	1	1	0	2	7	0	0	0	0	0	0	0	0	0	0	1	4	0	0	0	16	0	0
TRINITY_DN558141_c0_g1_i1	237	ALO44633.1	Alpha-1,4 glucan phosphorylase	Pseudoalteromonas phenolica	Pseudoalteromonas	0	0	0	0	0	0	0	0	0	0	36	0	0	7	0	2	0	0	0	0	0	0	0	0	0	0	0	0	0	0	0	0	0	0	0	0
TRINITY_DN310426_c0_g1_i1	250	ALO44638.1	Pseudouridine synthase	Pseudoalteromonas phenolica	Pseudoalteromonas	0	0	0	0	0	0	0	0	0	0	0	0	0	0	0	0	0	0	0	0	0	0	0	0	0	0	0	0	9	0	0	0	0	0	0	0
TRINITY_DN310426_c0_g2_i1	250	ALO44638.1	Pseudouridine synthase	Pseudoalteromonas phenolica	Pseudoalteromonas	0	0	0	0	0	0	0	0	0	0	0	0	0	0	13	0	0	0	0	0	0	0	0	0	0	0	0	0	0	0	0	0	0	0	9	0
TRINITY_DN442890_c0_g2_i1	482	ALO44638.1	Pseudouridine synthase	Pseudoalteromonas phenolica	Pseudoalteromonas	0	0	0	0	0	0	0	0	0	0	0	0	0	0	5	0	0	0	0	0	0	0	0	0	0	0	0	1	1	0	0	6	1	0	0	0
TRINITY_DN442890_c0_g3_i1	986	ALO44638.1	Pseudouridine synthase	Pseudoalteromonas phenolica	Pseudoalteromonas	0	0	0	0	0	0	0	0	0	1	0	0	0	2	1	0	2	1	0	0	0	0	0	0	0	0	0	1	1	0	0	0	2	0	0	0
TRINITY_DN750392_c0_g1_i1	240	ALO44638.1	Pseudouridine synthase	Pseudoalteromonas phenolica	Pseudoalteromonas	0	0	0	0	0	0	0	0	0	0	0	0	10	3	0	0	0	0	0	0	0	0	0	0	0	0	0	0	1	0	0	0	0	0	9	15
TRINITY_DN180415_c0_g1_i1	207	ALO44639.1	AcrB/AcrD/AcrF family metabolite exporter	Pseudoalteromonas phenolica	Pseudoalteromonas	0	0	0	0	0	0	0	0	0	2	5	0	33	19	0	0	0	0	0	0	0	0	0	0	0	0	0	0	2	0	0	0	0	0	0	0
TRINITY_DN374018_c0_g1_i1	352	ALO44639.1	AcrB/AcrD/AcrF family metabolite exporter	Pseudoalteromonas phenolica	Pseudoalteromonas	28	0	87	21	0	0	0	0	14	0	3	3	0	0	2	3	0	3	0	0	0	0	54	29	0	23	44	2	0	4	3	10	21	0	6	3
TRINITY_DN374018_c0_g2_i1	303	ALO44639.1	AcrB/AcrD/AcrF family metabolite exporter	Pseudoalteromonas phenolica	Pseudoalteromonas	0	0	0	0	0	0	0	0	0	3	0	0	0	0	0	0	10	0	0	0	0	0	0	0	0	0	0	0	0	0	0	0	0	0	4	0
TRINITY_DN392558_c0_g1_i1	717	ALO44639.1	AcrB/AcrD/AcrF family metabolite exporter	Pseudoalteromonas phenolica	Pseudoalteromonas	0	0	0	0	0	0	0	0	0	0	2	0	5	0	0	0	0	4	0	0	0	0	0	0	0	0	0	2	3	0	0	0	3	0	0	0
TRINITY_DN512710_c0_g1_i1	248	ALO44639.1	AcrB/AcrD/AcrF family metabolite exporter	Pseudoalteromonas phenolica	Pseudoalteromonas	0	0	0	0	0	0	0	0	0	0	2	0	0	0	0	0	3	0	0	0	0	0	0	0	0	0	0	0	1	0	0	0	0	0	18	0
TRINITY_DN562935_c0_g1_i1	213	ALO44639.1	AcrB/AcrD/AcrF family metabolite exporter	Pseudoalteromonas phenolica	Pseudoalteromonas	0	0	0	0	0	0	0	0	0	4	14	0	0	0	0	0	0	13	0	0	0	0	0	0	0	0	0	0	1	0	0	0	0	0	0	0
TRINITY_DN58351_c0_g1_i1	243	ALO44645.1	Acetolactate synthase	Pseudoalteromonas phenolica	Pseudoalteromonas	0	0	0	0	0	0	0	0	0	0	0	0	10	0	0	0	0	0	0	0	0	0	0	0	0	0	0	0	0	0	0	0	0	0	0	0
TRINITY_DN58351_c0_g2_i1	286	ALO44645.1	Acetolactate synthase	Pseudoalteromonas phenolica	Pseudoalteromonas	0	0	0	0	0	0	0	0	0	3	3	0	0	0	0	0	0	0	0	0	0	0	0	0	0	0	0	0	3	0	0	0	0	0	0	9
TRINITY_DN441795_c0_g1_i1	269	ALO44652.1	Diguanylate cyclase (GGDEF) domain protein	Pseudoalteromonas phenolica	Pseudoalteromonas	0	0	0	0	0	0	0	0	0	0	4	0	0	0	6	0	0	0	0	0	0	0	0	0	0	0	0	0	0	0	0	0	0	0	0	33
TRINITY_DN441795_c0_g2_i1	253	ALO44652.1	Diguanylate cyclase (GGDEF) domain protein	Pseudoalteromonas phenolica	Pseudoalteromonas	0	0	0	0	0	0	0	0	0	0	8	0	0	0	0	0	0	0	0	0	0	0	0	0	0	0	0	0	0	86	0	16	0	0	0	14
TRINITY_DN496956_c0_g1_i1	451	ALO44652.1	Diguanylate cyclase (GGDEF) domain protein	Pseudoalteromonas phenolica	Pseudoalteromonas	0	0	0	0	0	0	0	0	0	2	1	0	0	2	0	0	0	2	0	0	0	0	0	0	0	0	0	4	4	0	17	0	0	0	0	16
TRINITY_DN496956_c0_g2_i1	451	ALO44652.1	Diguanylate cyclase (GGDEF) domain protein	Pseudoalteromonas phenolica	Pseudoalteromonas	0	0	0	0	0	0	0	0	0	2	2	0	0	2	0	0	0	5	0	0	0	0	0	0	0	0	0	0	0	0	0	0	0	0	0	0
TRINITY_DN611931_c0_g1_i1	216	ALO44668.1	Ribonuclease D	Pseudoalteromonas phenolica	Pseudoalteromonas	0	0	0	0	0	0	0	0	0	0	0	5	0	0	0	0	14	0	0	0	0	0	0	0	0	0	0	3	0	0	0	0	0	0	0	0
TRINITY_DN709177_c0_g1_i1	419	ALO44668.1	Ribonuclease D	Pseudoalteromonas phenolica	Pseudoalteromonas	0	0	0	0	0	0	0	0	0	0	0	26	0	4	0	0	0	0	0	0	0	0	0	0	0	0	0	13	2	0	26	0	3	0	0	8
TRINITY_DN723308_c0_g1_i1	238	ALO44668.1	Ribonuclease D	Pseudoalteromonas phenolica	Pseudoalteromonas	0	0	0	0	0	0	0	0	0	0	0	23	0	0	0	0	0	0	0	0	0	0	0	0	0	0	0	3	2	0	0	0	11	0	0	7
TRINITY_DN443246_c0_g1_i1	678	ALO44673.1	Putative periplasmic lytic murein transglycosylase	Pseudoalteromonas phenolica	Pseudoalteromonas	0	0	0	0	0	0	0	0	0	3	9	6	0	0	0	7	0	4	0	0	0	0	0	0	0	0	0	12	8	0	17	2	9	20	5	9
TRINITY_DN443246_c0_g1_i2	273	ALO44673.1	Putative periplasmic lytic murein transglycosylase	Pseudoalteromonas phenolica	Pseudoalteromonas	0	0	0	0	0	0	0	0	0	0	13	4	0	0	0	6	0	3	0	0	0	0	0	38	29	0	0	7	8	5	20	0	2	0	12	0
TRINITY_DN792708_c0_g1_i1	221	ALO44673.1	Putative periplasmic lytic murein transglycosylase	Pseudoalteromonas phenolica	Pseudoalteromonas	0	0	0	0	0	0	0	0	0	0	0	0	0	0	15	0	3	0	0	0	0	0	0	0	0	0	0	0	0	0	0	0	0	0	0	0
TRINITY_DN755362_c0_g1_i1	252	ALO44676.1	Signal transduction histidine-protein kinase BaeS	Pseudoalteromonas phenolica	Pseudoalteromonas	0	0	0	0	0	0	0	0	0	0	0	0	0	0	0	0	0	0	0	0	0	0	0	0	0	0	0	0	5	0	0	0	0	0	0	0
TRINITY_DN177612_c0_g1_i1	221	ALO44677.1	lipoprotein	Pseudoalteromonas phenolica	Pseudoalteromonas	0	0	0	0	0	0	0	0	0	13	0	0	17	0	0	2	0	0	0	0	0	0	0	0	0	0	0	0	0	0	0	0	0	0	0	0
TRINITY_DN211098_c0_g1_i1	253	ALO44677.1	lipoprotein	Pseudoalteromonas phenolica	Pseudoalteromonas	0	0	0	0	0	0	0	0	0	0	0	0	0	0	13	0	0	0	0	0	0	0	0	0	0	0	0	0	0	0	0	0	0	0	0	0
TRINITY_DN211098_c0_g2_i1	370	ALO44677.1	lipoprotein	Pseudoalteromonas phenolica	Pseudoalteromonas	0	0	0	0	0	0	0	0	0	0	0	0	0	11	0	1	0	0	0	0	0	0	0	0	0	0	0	0	0	0	0	0	0	0	0	0
TRINITY_DN278996_c0_g1_i1	292	ALO44677.1	lipoprotein	Pseudoalteromonas phenolica	Pseudoalteromonas	0	0	0	0	0	0	0	0	0	0	0	0	0	0	0	5	0	2	0	0	0	0	0	0	0	0	0	0	0	0	37	0	0	0	0	0
TRINITY_DN367901_c0_g1_i1	261	ALO44677.1	lipoprotein	Pseudoalteromonas phenolica	Pseudoalteromonas	0	0	0	0	0	0	0	0	0	0	8	0	10	6	0	4	3	0	0	0	0	0	0	0	0	0	0	0	3	0	0	0	0	0	4	0
TRINITY_DN425676_c0_g1_i1	520	ALO44677.1	lipoprotein	Pseudoalteromonas phenolica	Pseudoalteromonas	0	0	0	0	0	0	0	0	10	3	3	11	0	0	0	3	0	0	0	0	0	0	0	0	0	0	0	2	2	0	0	4	5	0	4	0
TRINITY_DN425676_c0_g2_i1	520	ALO44677.1	lipoprotein	Pseudoalteromonas phenolica	Pseudoalteromonas	0	22	0	0	0	18	0	0	0	0	4	2	0	0	0	0	7	3	0	0	0	0	0	0	15	0	0	2	1	0	0	0	12	0	0	0
TRINITY_DN425676_c0_g3_i1	231	ALO44677.1	lipoprotein	Pseudoalteromonas phenolica	Pseudoalteromonas	0	0	0	0	0	0	0	0	0	0	0	0	0	0	0	0	0	0	0	0	0	0	0	0	0	0	0	0	0	0	0	12	3	0	0	0
TRINITY_DN425676_c0_g4_i1	231	ALO44677.1	lipoprotein	Pseudoalteromonas phenolica	Pseudoalteromonas	0	0	0	0	0	0	0	0	0	0	0	0	0	0	0	0	0	0	0	0	0	0	0	0	0	0	0	0	1	0	0	9	3	0	0	0
TRINITY_DN474648_c0_g1_i1	314	ALO44677.1	lipoprotein	Pseudoalteromonas phenolica	Pseudoalteromonas	0	0	0	0	0	0	0	0	0	0	13	0	0	0	0	17	2	3	0	0	0	0	0	0	0	0	0	0	4	32	0	13	2	0	40	0
TRINITY_DN643248_c0_g1_i1	214	ALO44688.1	Putative Fe transport outer membrane receptor protein	Pseudoalteromonas phenolica	Pseudoalteromonas	0	0	0	0	0	0	0	0	0	0	0	0	0	0	0	0	0	0	0	0	0	0	0	0	0	0	0	0	4	0	0	0	0	0	0	0
TRINITY_DN635763_c0_g1_i1	258	ALS32871.1	hypothetical protein PTRA_a1700	Pseudoalteromonas translucida KMM 520	Pseudoalteromonas	0	0	0	0	0	0	0	0	0	0	0	0	0	0	0	0	0	9	0	0	0	0	0	0	0	0	0	0	0	0	0	0	0	0	0	0
TRINITY_DN583496_c0_g1_i1	262	ALS33267.1	hypothetical protein PTRA_a2150	Pseudoalteromonas translucida KMM 520	Pseudoalteromonas	0	0	0	0	0	0	0	0	0	0	0	0	0	0	0	0	0	0	0	0	0	0	0	0	0	0	0	0	5	0	0	0	0	0	0	0
TRINITY_DN809020_c0_g1_i1	246	ALS34999.1	hypothetical protein PTRA_b0536	Pseudoalteromonas translucida KMM 520	Pseudoalteromonas	0	0	0	0	0	0	0	0	0	0	0	0	0	0	0	0	0	0	0	0	0	0	0	0	0	0	0	0	4	0	0	0	0	0	0	0
TRINITY_DN462872_c0_g2_i1	214	ALS35107.1	DNA-binding protein HU-beta	Pseudoalteromonas translucida KMM 520	Pseudoalteromonas	0	0	0	0	0	0	0	0	0	0	0	0	0	0	0	0	0	0	0	0	0	0	0	0	0	0	0	0	0	0	0	39	0	0	0	0
TRINITY_DN508468_c1_g1_i1	282	ALS35107.1	DNA-binding protein HU-beta	Pseudoalteromonas translucida KMM 520	Pseudoalteromonas	0	0	0	0	0	0	0	0	0	99	25	82	81	22	60	96	108	86	0	0	0	0	0	0	0	0	0	91	56	50	57	5	55	4	81	34
TRINITY_DN508468_c1_g2_i1	282	ALS35107.1	DNA-binding protein HU-beta	Pseudoalteromonas translucida KMM 520	Pseudoalteromonas	0	0	0	0	0	0	0	0	0	164	65	27	81	76	29	55	108	58	0	0	0	0	0	0	0	0	0	85	52	90	76	96	95	0	229	88
TRINITY_DN508468_c1_g3_i1	282	ALS35107.1	DNA-binding protein HU-beta	Pseudoalteromonas translucida KMM 520	Pseudoalteromonas	0	0	0	0	0	0	0	0	0	139	35	97	75	76	69	33	119	35	0	0	0	0	0	0	0	0	0	4	2	0	4	0	0	0	0	3
TRINITY_DN590227_c0_g1_i1	224	ALU45265.1	hypothetical protein AT705_20105	Pseudoalteromonas rubra	Pseudoalteromonas	0	0	0	0	0	0	0	0	0	0	0	0	0	4	0	5	0	0	0	0	0	0	0	0	0	0	0	3	0	0	0	0	0	0	0	0
TRINITY_DN119173_c0_g1_i1	202	ALU46013.1	transposase	Pseudoalteromonas rubra	Pseudoalteromonas	0	0	0	0	0	0	0	0	0	0	0	0	0	0	0	21	0	0	0	0	0	0	0	0	0	0	0	0	0	0	0	0	0	0	0	0
TRINITY_DN817252_c0_g1_i1	219	ALU46157.1	hypothetical protein AT705_24655 (plasmid)	Pseudoalteromonas rubra	Pseudoalteromonas	0	0	0	0	0	0	0	0	0	0	0	0	0	0	0	0	0	0	0	0	0	0	0	0	0	0	0	0	0	0	0	0	17	0	0	0
TRINITY_DN464312_c0_g1_i1	228	AMA22184.1	cell division protein FtsZ, partial	Pseudoalteromonas sp. BA24	Pseudoalteromonas	0	0	0	0	0	0	0	0	0	0	0	0	3	14	4	2	0	0	0	0	0	0	0	0	0	0	0	0	0	0	0	0	0	0	5	0
TRINITY_DN371646_c0_g3_i1	246	AMA22262.1	recombinase A, partial	Pseudoalteromonas sp. BA24	Pseudoalteromonas	0	0	0	0	0	0	0	0	0	2	2	0	0	0	3	11	0	2	0	0	0	0	0	0	0	0	0	7	3	0	0	3	0	9	0	0
TRINITY_DN414961_c0_g2_i2	212	AMA22262.1	recombinase A, partial	Pseudoalteromonas sp. BA24	Pseudoalteromonas	0	0	0	0	0	0	0	0	0	0	0	0	0	0	8	10	4	0	0	0	0	0	0	0	0	0	0	0	0	0	0	0	0	0	0	0
TRINITY_DN414961_c0_g2_i3	261	AMA22262.1	recombinase A, partial	Pseudoalteromonas sp. BA24	Pseudoalteromonas	0	0	0	0	0	0	0	0	0	0	0	8	5	6	3	2	12	4	0	0	0	0	0	0	0	0	0	0	0	0	0	88	0	0	0	0
TRINITY_DN450689_c1_g1_i2	443	AMA22340.1	RNA polymerase beta subunit, partial	Pseudoalteromonas sp. BA24	Pseudoalteromonas	0	0	0	0	0	0	0	0	0	13	2	17	3	2	2	0	0	23	0	0	0	0	0	0	0	0	0	3	3	0	14	3	0	0	0	24
TRINITY_DN450689_c1_g4_i1	236	AMA22359.1	RNA polymerase beta subunit, partial	Pseudoalteromonas sp. BO63	Pseudoalteromonas	0	0	0	0	0	0	0	0	0	0	0	0	0	0	0	0	0	0	0	0	0	0	0	0	0	0	0	10	0	0	0	0	0	0	0	0
TRINITY_DN637034_c0_g1_i1	201	ANB96902.1	putative ATP synthase YscN	Vibrio parahaemolyticus	Vibrio	0	0	0	0	0	0	0	0	0	0	0	0	0	0	0	0	0	0	0	0	0	0	0	0	0	0	0	15	0	0	0	0	0	0	0	0
TRINITY_DN424354_c0_g1_i2	289	ANB97968.1	hypothetical protein FORC14_0673	Vibrio parahaemolyticus	Vibrio	0	0	0	0	0	0	0	0	17	0	40	0	30	22	11	9	40	24	0	0	0	0	0	0	0	0	0	8	0	0	7	2	11	4	0	55
TRINITY_DN436429_c2_g1_i1	322	ANB97968.1	hypothetical protein FORC14_0673	Vibrio parahaemolyticus	Vibrio	0	0	0	0	24	0	0	0	31	514	497	222	93	176	48	177	159	97	0	0	0	0	0	0	0	0	0	320	338	435	193	120	192	99	11	200
TRINITY_DN436429_c2_g2_i1	292	ANB97968.1	hypothetical protein FORC14_0673	Vibrio parahaemolyticus	Vibrio	0	0	0	0	105	0	0	0	69	4478	3065	2420	591	719	498	552	768	514	0	115	0	0	0	0	161	0	0	721	1101	479	114	185	135	137	171	160
TRINITY_DN436429_c2_g3_i1	218	ANB97968.1	hypothetical protein FORC14_0673	Vibrio parahaemolyticus	Vibrio	0	0	0	0	35	0	0	0	92	309	232	161	26	62	52	93	38	17	0	212	0	195	0	0	0	0	0	16	13	0	0	25	3	225	0	28
TRINITY_DN496474_c3_g1_i1	206	ANB97968.1	hypothetical protein FORC14_0673	Vibrio parahaemolyticus	Vibrio	0	0	0	0	0	0	0	0	0	168	142	0	9	19	16	33	59	36	0	0	0	0	0	0	0	0	0	148	135	74	182	360	133	160	209	120
TRINITY_DN496474_c3_g10_i1	209	ANB97968.1	hypothetical protein FORC14_0673	Vibrio parahaemolyticus	Vibrio	0	0	0	0	0	0	0	0	0	711	452	210	56	8	12	42	120	83	0	0	0	0	0	0	0	0	0	1421	2166	719	266	40	437	98	33	67
TRINITY_DN496474_c3_g11_i1	274	ANB97968.1	hypothetical protein FORC14_0673	Vibrio parahaemolyticus	Vibrio	0	0	0	0	0	0	0	0	0	269	506	594	340	314	177	461	554	580	0	0	0	0	0	0	0	0	0	4	16	9	12	18	75	0	8	0
TRINITY_DN496474_c3_g12_i1	207	ANB97968.1	hypothetical protein FORC14_0673	Vibrio parahaemolyticus	Vibrio	0	0	0	0	0	0	0	0	0	14	24	21	6	15	12	23	11	20	0	0	0	0	0	0	0	0	0	6	10	0	0	3	6	0	38	13
TRINITY_DN496474_c3_g14_i1	350	ANB97968.1	hypothetical protein FORC14_0673	Vibrio parahaemolyticus	Vibrio	0	0	0	0	0	0	0	0	0	622	454	236	60	108	58	50	89	80	0	0	0	0	0	0	0	0	0	743	1223	185	3	77	104	215	42	13
TRINITY_DN496474_c3_g14_i2	313	ANB97968.1	hypothetical protein FORC14_0673	Vibrio parahaemolyticus	Vibrio	0	0	0	0	0	0	0	0	0	1725	1137	597	111	106	70	119	222	164	0	0	0	0	0	0	25	0	0	2094	3760	675	10	44	148	473	29	76
TRINITY_DN496474_c3_g16_i1	350	ANB97968.1	hypothetical protein FORC14_0673	Vibrio parahaemolyticus	Vibrio	0	0	0	0	0	0	0	0	0	222	148	63	71	79	37	58	65	80	0	0	0	0	0	0	22	0	0	380	446	218	92	83	170	68	42	25
TRINITY_DN496474_c3_g17_i1	239	ANB97968.1	hypothetical protein FORC14_0673	Vibrio parahaemolyticus	Vibrio	0	0	0	0	0	0	0	0	21	324	212	152	73	112	101	126	137	117	0	0	0	0	0	0	0	0	0	586	795	437	76	119	217	138	52	184
TRINITY_DN496474_c3_g18_i1	209	ANB97968.1	hypothetical protein FORC14_0673	Vibrio parahaemolyticus	Vibrio	0	0	0	0	0	0	0	0	0	69	36	42	12	0	8	15	7	20	0	0	0	0	0	0	0	0	0	51	29	43	5	17	78	11	0	0
TRINITY_DN496474_c3_g2_i2	227	ANB97968.1	hypothetical protein FORC14_0673	Vibrio parahaemolyticus	Vibrio	0	0	0	0	0	0	0	0	0	58	26	24	0	7	0	7	7	21	0	0	0	0	0	0	0	0	0	1427	1603	56	33	27	22	0	10	0
TRINITY_DN496474_c3_g2_i3	291	ANB97968.1	hypothetical protein FORC14_0673	Vibrio parahaemolyticus	Vibrio	0	0	0	0	158	0	0	124	34	1305	1106	1080	262	317	119	299	446	236	0	0	0	0	0	0	27	0	0	264	260	319	268	100	187	239	137	724
TRINITY_DN496474_c3_g2_i8	273	ANB97968.1	hypothetical protein FORC14_0673	Vibrio parahaemolyticus	Vibrio	0	0	0	0	0	0	0	0	0	7	16	40	7	3	0	8	11	10	0	0	0	0	0	0	0	0	0	369	457	5	20	3	25	4	12	3
TRINITY_DN496474_c3_g2_i9	441	ANB97968.1	hypothetical protein FORC14_0673	Vibrio parahaemolyticus	Vibrio	0	0	0	0	0	0	0	0	0	12	7	5	6	11	2	11	0	17	0	0	0	0	0	0	0	0	0	15	9	23	0	6	37	0	46	2
TRINITY_DN496474_c3_g3_i1	303	ANB97968.1	hypothetical protein FORC14_0673	Vibrio parahaemolyticus	Vibrio	0	0	0	0	0	0	0	0	0	117	56	149	35	3	13	43	116	32	0	0	0	0	0	0	0	0	0	988	1169	252	28	57	274	19	7	6
TRINITY_DN496474_c3_g6_i1	206	ANB97968.1	hypothetical protein FORC14_0673	Vibrio parahaemolyticus	Vibrio	0	0	0	0	0	0	0	0	0	29	41	27	30	27	47	25	11	48	0	0	0	0	0	0	0	0	0	9	0	0	0	0	6	0	33	13
TRINITY_DN496474_c3_g8_i1	369	ANB97968.1	hypothetical protein FORC14_0673	Vibrio parahaemolyticus	Vibrio	0	0	0	0	0	0	0	0	0	0	18	0	3	6	2	4	0	0	0	0	0	0	0	0	0	0	0	31	61	0	38	24	15	0	0	55
TRINITY_DN496474_c3_g9_i1	218	ANB97968.1	hypothetical protein FORC14_0673	Vibrio parahaemolyticus	Vibrio	0	0	0	0	0	0	0	0	0	364	237	50	128	210	78	150	108	103	0	0	0	0	0	0	0	0	0	159	105	105	5	29	77	58	10	28
TRINITY_DN496474_c3_g9_i2	235	ANB97968.1	hypothetical protein FORC14_0673	Vibrio parahaemolyticus	Vibrio	0	0	0	0	0	0	0	0	0	221	201	75	90	54	41	66	52	60	0	0	0	0	0	0	33	0	0	167	142	87	18	35	24	24	5	30
TRINITY_DN590191_c0_g1_i1	253	ANG61454.1	hypothetical protein A8C75_02530	Marinobacterium aestuarii	Marinobacterium	0	0	0	0	0	0	0	0	0	0	0	0	0	0	13	0	0	0	0	0	0	0	0	0	0	0	0	0	0	0	0	0	0	0	0	0
TRINITY_DN245625_c0_g1_i1	263	ANG61607.1	hypothetical protein A8C75_03365	Marinobacterium aestuarii	Marinobacterium	0	0	0	0	0	0	0	0	0	0	0	0	7	3	0	0	0	0	0	0	0	0	0	0	0	0	0	0	0	0	0	0	0	0	0	0
TRINITY_DN245625_c0_g2_i1	263	ANG61607.1	hypothetical protein A8C75_03365	Marinobacterium aestuarii	Marinobacterium	0	0	0	0	0	0	0	0	0	0	0	0	12	0	0	0	0	4	0	0	0	0	0	0	0	0	0	0	0	0	0	0	0	0	0	0
TRINITY_DN421824_c0_g1_i1	660	ANG61610.1	hypothetical protein A8C75_03380	Marinobacterium aestuarii	Marinobacterium	0	0	0	0	0	0	0	0	0	21	2	0	15	0	16	2	2	1	0	0	0	0	0	0	0	0	0	1	2	0	0	0	2	0	0	0
TRINITY_DN452319_c0_g1_i1	438	ANG61610.1	hypothetical protein A8C75_03380	Marinobacterium aestuarii	Marinobacterium	0	0	0	0	0	0	0	0	0	3	22	0	17	7	11	0	0	4	0	0	0	0	0	0	0	0	0	0	3	0	0	0	0	0	0	0
TRINITY_DN452319_c0_g2_i1	229	ANG61610.1	hypothetical protein A8C75_03380	Marinobacterium aestuarii	Marinobacterium	0	0	0	0	0	0	0	0	0	6	9	0	0	0	4	9	0	0	0	0	0	0	0	0	0	0	0	0	0	0	0	0	0	0	0	0
TRINITY_DN528535_c0_g1_i1	222	ANG61610.1	hypothetical protein A8C75_03380	Marinobacterium aestuarii	Marinobacterium	0	0	0	0	0	0	0	0	0	0	0	0	0	0	0	0	0	13	0	0	0	0	0	0	0	0	0	0	0	0	0	0	0	0	0	0
TRINITY_DN6614_c0_g1_i1	512	ANG61610.1	hypothetical protein A8C75_03380	Marinobacterium aestuarii	Marinobacterium	0	0	0	0	0	0	0	0	0	0	0	0	5	6	6	0	0	1	0	0	0	0	0	0	0	0	0	0	2	0	0	0	0	0	0	0
TRINITY_DN18829_c0_g1_i1	206	ANG61638.1	histidine kinase	Marinobacterium aestuarii	Marinobacterium	0	0	0	0	0	0	0	0	0	0	2	0	0	0	0	5	0	9	0	0	0	0	0	0	0	0	0	0	0	0	0	0	0	0	0	0
TRINITY_DN44997_c0_g2_i1	237	ANG61691.1	hypothetical protein A8C75_03850	Marinobacterium aestuarii	Marinobacterium	0	0	0	0	0	0	0	0	0	0	0	0	0	0	0	0	0	0	0	0	0	0	0	0	0	0	0	0	0	0	0	0	16	0	0	0
TRINITY_DN739956_c0_g1_i1	214	ANG61691.1	hypothetical protein A8C75_03850	Marinobacterium aestuarii	Marinobacterium	0	0	0	0	0	0	0	0	0	0	0	0	6	0	0	0	0	0	0	0	0	0	0	0	0	0	0	0	0	0	0	0	50	0	0	0
TRINITY_DN440745_c0_g1_i1	262	ANG61782.1	hypothetical protein A8C75_04345	Marinobacterium aestuarii	Marinobacterium	0	0	0	0	0	0	0	0	0	0	4	0	9	3	9	4	6	4	0	0	0	0	0	0	0	0	0	2	0	0	0	0	0	0	4	0
TRINITY_DN440745_c0_g1_i2	279	ANG61782.1	hypothetical protein A8C75_04345	Marinobacterium aestuarii	Marinobacterium	0	0	0	0	0	0	0	0	0	0	0	0	0	51	0	2	0	3	0	0	0	0	0	0	0	0	0	2	0	0	0	0	0	0	12	0
TRINITY_DN440745_c0_g1_i3	203	ANG61782.1	hypothetical protein A8C75_04345	Marinobacterium aestuarii	Marinobacterium	0	0	0	37	0	0	0	0	0	0	10	0	24	0	4	0	4	0	0	0	0	0	0	0	39	0	0	3	1	6	0	0	0	0	0	4
TRINITY_DN342519_c0_g1_i1	228	ANG61976.1	hypothetical protein A8C75_05395	Marinobacterium aestuarii	Marinobacterium	0	0	0	0	0	0	0	0	0	0	0	0	0	0	0	14	0	0	0	0	0	0	0	0	0	0	0	0	2	0	19	0	16	0	0	0
TRINITY_DN495051_c0_g3_i1	221	ANG61976.1	hypothetical protein A8C75_05395	Marinobacterium aestuarii	Marinobacterium	0	0	0	0	0	0	0	0	0	0	0	0	0	0	0	2	0	0	0	0	0	0	0	0	0	0	0	0	0	58	0	0	0	0	0	0
TRINITY_DN478923_c0_g1_i1	423	ANG62351.1	2-oxoglutarate dehydrogenase E1 component	Marinobacterium aestuarii	Marinobacterium	0	0	0	0	0	0	0	0	0	0	1	0	0	0	0	0	0	0	0	0	0	0	0	0	0	0	0	6	3	27	0	21	0	0	0	31
TRINITY_DN817132_c0_g1_i1	422	ANG62425.1	methyltransferase	Marinobacterium aestuarii	Marinobacterium	0	0	0	0	0	0	0	0	0	0	0	0	0	0	0	7	0	7	0	0	0	0	0	0	0	0	0	0	0	0	0	0	0	0	0	0
TRINITY_DN507392_c4_g2_i6	591	ANG62662.1	hypothetical protein A8C75_09320	Marinobacterium aestuarii	Marinobacterium	0	0	0	0	0	0	0	0	0	84	106	100	61	72	60	69	54	74	0	0	0	0	0	0	0	0	0	15	34	47	34	14	24	4	8	25
TRINITY_DN454681_c0_g4_i1	352	ANG62755.1	hypothetical protein A8C75_09855	Marinobacterium aestuarii	Marinobacterium	0	0	0	0	0	0	0	0	0	0	0	0	0	0	0	1	2	0	0	0	0	0	0	0	0	0	0	0	0	0	0	0	0	0	0	0
TRINITY_DN381307_c0_g2_i1	638	ANG63017.1	hypothetical protein A8C75_11345	Marinobacterium aestuarii	Marinobacterium	0	0	0	0	0	0	0	0	0	10	12	0	1	5	5	3	4	4	0	0	0	0	0	0	0	0	0	0	0	0	0	0	0	0	0	0
TRINITY_DN720785_c0_g1_i1	251	ANG63303.1	MATE family efflux transporter	Marinobacterium aestuarii	Marinobacterium	0	0	0	0	0	0	0	0	0	0	0	0	0	0	6	0	0	0	0	0	0	0	0	0	0	0	0	0	0	20	0	0	0	0	0	0
TRINITY_DN657479_c0_g1_i1	267	ANG63305.1	hypothetical protein A8C75_13035	Marinobacterium aestuarii	Marinobacterium	0	0	0	0	0	0	0	0	0	0	0	0	0	0	0	0	0	0	0	0	0	0	0	0	0	0	0	0	5	0	0	0	0	0	0	0
TRINITY_DN505199_c1_g1_i1	475	ANG63637.1	transporter	Marinobacterium aestuarii	Marinobacterium	0	0	0	0	0	0	0	0	0	0	0	0	0	0	0	0	0	0	0	0	0	0	0	0	0	0	0	11	8	0	0	9	29	0	0	19
TRINITY_DN464913_c0_g1_i1	398	ANG64038.1	amino acid dehydrogenase	Marinobacterium aestuarii	Marinobacterium	0	0	0	0	0	0	0	0	0	0	0	0	22	0	8	7	23	25	0	0	0	0	0	0	0	0	0	0	0	0	0	0	0	9	0	0
TRINITY_DN504982_c0_g2_i1	328	ANG64269.1	hypothetical protein A8C75_18520	Marinobacterium aestuarii	Marinobacterium	0	0	0	0	0	0	0	0	0	0	0	0	4	0	22	6	0	0	0	0	0	0	0	0	0	0	0	0	1	0	0	0	0	0	0	0
TRINITY_DN564899_c0_g1_i1	305	ANG64269.1	hypothetical protein A8C75_18520	Marinobacterium aestuarii	Marinobacterium	0	0	0	0	0	0	0	0	0	0	0	0	0	0	0	0	0	0	0	0	0	0	0	0	0	0	0	0	1	4	4	0	10	0	0	0
TRINITY_DN564899_c0_g2_i1	315	ANG64269.1	hypothetical protein A8C75_18520	Marinobacterium aestuarii	Marinobacterium	0	0	0	0	0	0	0	0	0	0	0	0	0	0	0	0	0	0	0	0	0	0	0	0	0	0	0	4	3	12	17	0	8	0	0	0
TRINITY_DN24495_c0_g1_i1	203	ANG64479.1	hypothetical protein A8C75_19725	Marinobacterium aestuarii	Marinobacterium	0	0	0	0	0	0	0	0	0	0	0	0	0	16	0	0	0	2	0	0	0	0	0	0	0	0	0	0	0	0	0	0	0	0	0	0
TRINITY_DN306805_c0_g1_i1	356	ANG64898.1	anhydro-N-acetylmuramic acid kinase	Marinobacterium aestuarii	Marinobacterium	0	0	0	0	0	0	0	0	0	0	14	0	3	4	0	1	0	11	0	0	0	0	0	0	0	0	0	0	1	0	0	0	0	0	0	0
TRINITY_DN482070_c0_g4_i1	310	ANG64898.1	anhydro-N-acetylmuramic acid kinase	Marinobacterium aestuarii	Marinobacterium	0	0	0	0	0	0	0	0	0	0	0	0	0	0	3	0	0	3	0	0	0	0	0	0	0	0	0	0	0	0	0	0	0	0	0	0
TRINITY_DN111808_c0_g1_i1	385	ANG65042.1	hypothetical protein A8C75_00590	Marinobacterium aestuarii	Marinobacterium	0	0	0	0	0	0	0	0	0	4	0	0	0	0	0	5	2	0	0	0	0	0	0	0	0	0	0	0	0	0	0	0	0	0	0	0
TRINITY_DN185222_c1_g1_i1	211	ANG65042.1	hypothetical protein A8C75_00590	Marinobacterium aestuarii	Marinobacterium	0	0	0	0	0	0	0	0	0	0	0	0	0	0	0	0	0	20	0	0	0	0	0	0	0	0	0	0	0	0	0	20	3	0	0	0
TRINITY_DN113002_c0_g1_i1	416	ANG65061.1	hypothetical protein A8C75_01895	Marinobacterium aestuarii	Marinobacterium	0	0	0	0	0	0	0	0	0	0	0	0	0	0	0	0	0	0	0	0	0	0	0	0	0	0	0	0	4	0	0	0	6	0	33	30
TRINITY_DN23652_c0_g1_i1	240	ANG65122.1	flagellar protein MotY	Marinobacterium aestuarii	Marinobacterium	0	0	0	0	0	0	0	0	0	0	0	0	0	0	0	0	0	0	0	0	0	0	0	0	0	0	0	0	19	0	0	0	0	0	0	0
TRINITY_DN487679_c1_g1_i1	268	ANG65130.1	potassium channel protein	Marinobacterium aestuarii	Marinobacterium	0	0	0	0	0	0	0	0	0	0	0	0	0	0	0	27	0	0	0	0	0	0	0	0	0	0	0	0	0	47	0	0	0	0	0	0
TRINITY_DN252977_c0_g1_i1	269	ANG65144.1	hypothetical protein A8C75_07555	Marinobacterium aestuarii	Marinobacterium	0	0	0	0	0	0	0	0	0	0	0	0	2	0	0	0	0	7	0	0	0	0	0	0	0	0	0	0	0	0	0	0	0	0	0	0
TRINITY_DN261597_c0_g1_i1	393	ANG65144.1	hypothetical protein A8C75_07555	Marinobacterium aestuarii	Marinobacterium	0	0	0	0	0	0	0	0	0	0	0	0	0	0	0	3	0	0	0	0	0	0	0	0	0	0	0	0	0	0	0	0	2	6	32	0
TRINITY_DN454494_c0_g1_i1	286	ANG65150.1	23S rRNA methyltransferase	Marinobacterium aestuarii	Marinobacterium	0	0	0	0	0	0	0	0	0	0	0	0	2	0	0	0	8	0	0	0	0	0	0	0	0	0	0	0	2	0	0	0	0	0	0	0
TRINITY_DN454494_c0_g2_i1	502	ANG65150.1	23S rRNA methyltransferase	Marinobacterium aestuarii	Marinobacterium	0	0	0	0	0	0	0	0	0	9	0	0	1	3	0	0	2	4	0	0	0	0	0	0	0	0	0	0	1	0	0	0	0	0	5	0
TRINITY_DN454494_c0_g3_i1	323	ANG65150.1	23S rRNA methyltransferase	Marinobacterium aestuarii	Marinobacterium	0	0	0	0	0	0	0	0	0	0	0	0	0	0	0	0	0	4	0	0	0	0	0	0	0	0	0	0	1	0	0	0	0	0	0	0
TRINITY_DN561325_c0_g1_i1	405	ANG65238.1	outer membrane lipoprotein carrier protein LolA	Marinobacterium aestuarii	Marinobacterium	0	0	0	0	0	0	0	0	0	9	0	0	2	0	10	0	0	5	0	0	0	0	0	0	0	0	0	0	0	0	0	0	0	0	0	0
TRINITY_DN603846_c0_g1_i1	249	ANG65260.1	carbonate dehydratase	Marinobacterium aestuarii	Marinobacterium	0	0	0	0	0	0	0	0	0	0	0	0	0	0	0	0	0	0	0	0	0	0	0	0	0	0	0	0	5	72	0	0	0	0	0	0
TRINITY_DN623794_c0_g1_i1	388	ANG65260.1	carbonate dehydratase	Marinobacterium aestuarii	Marinobacterium	0	0	0	0	0	0	0	0	0	0	3	11	0	8	0	0	10	12	0	0	0	0	0	0	0	0	0	0	1	0	0	0	0	0	0	0
TRINITY_DN687691_c0_g1_i1	221	ANG65338.1	aminomethyltransferase	Marinobacterium aestuarii	Marinobacterium	0	0	0	0	0	0	0	0	0	0	0	0	0	0	4	0	3	0	0	0	0	0	0	0	0	0	0	0	0	0	0	0	0	0	0	0
TRINITY_DN504418_c1_g3_i6	220	ANG65383.1	formate dehydrogenase	Marinobacterium aestuarii	Marinobacterium	0	0	0	0	0	0	0	0	0	11	0	0	0	4	0	0	3	2	0	0	0	0	0	0	0	0	0	0	0	0	0	0	11	0	0	0
TRINITY_DN290912_c0_g1_i1	247	ANP76449.1	hypothetical protein A134_08575	Vibrio crassostreae 9CS106	Vibrio	0	0	0	0	0	0	0	0	0	0	0	0	0	0	0	0	0	0	0	0	0	0	0	0	0	0	0	14	1	46	0	0	0	0	0	0
TRINITY_DN535791_c0_g1_i1	212	ANP76449.1	hypothetical protein A134_08575	Vibrio crassostreae 9CS106	Vibrio	0	0	0	0	0	0	0	0	0	0	0	0	0	0	0	0	0	0	0	0	0	0	0	0	0	0	0	0	0	36	0	0	0	0	0	0
TRINITY_DN449858_c0_g1_i1	341	ANS85733.1	Membrane dipeptidase	Vibrio scophthalmi	Vibrio	0	0	0	0	0	0	0	0	0	0	0	0	0	0	0	0	0	0	0	0	0	0	0	0	0	0	0	2	5	0	0	0	0	0	0	0
TRINITY_DN449858_c0_g2_i1	242	ANS85733.1	Membrane dipeptidase	Vibrio scophthalmi	Vibrio	0	0	0	0	0	0	0	0	0	0	0	0	0	0	0	0	0	0	0	0	0	0	0	0	0	0	0	15	3	0	0	0	0	0	0	0
TRINITY_DN449858_c0_g3_i1	285	ANS85733.1	Membrane dipeptidase	Vibrio scophthalmi	Vibrio	0	0	0	0	0	0	0	0	0	0	0	0	0	0	0	0	0	0	0	0	0	0	0	0	0	0	0	6	5	0	0	0	0	0	0	0
TRINITY_DN701734_c0_g1_i1	274	ANS85917.1	Protein NapE	Vibrio scophthalmi	Vibrio	0	0	0	0	0	0	0	0	0	0	0	0	0	0	12	0	0	0	0	0	0	0	0	0	0	0	0	0	0	0	0	0	0	0	0	0
TRINITY_DN812310_c0_g1_i1	211	AOT19689.1	hypothetical protein S4054_19390	Pseudoalteromonas luteoviolacea	Pseudoalteromonas	0	0	0	0	0	0	0	0	0	0	0	0	18	0	0	0	0	0	0	0	0	0	0	0	0	0	0	0	0	0	0	0	0	0	0	0
TRINITY_DN486697_c2_g8_i1	294	AOW84284.1	transketolase	Vibrio mimicus	Vibrio	0	0	0	0	0	0	0	0	0	0	3	22	0	0	0	0	0	0	0	0	0	0	0	0	0	0	0	0	11	0	22	0	0	0	0	0
TRINITY_DN486697_c2_g8_i2	362	AOW84284.1	transketolase	Vibrio mimicus	Vibrio	0	0	0	0	0	0	0	0	0	3	7	18	5	2	0	0	0	0	0	0	0	0	0	0	0	0	0	2	12	0	27	2	0	0	0	0
TRINITY_DN482168_c1_g1_i1	216	APW64378.1	inorganic phosphate transporter	Arcobacter sp. LPB0137	Arcobacter	0	0	0	0	0	0	0	0	0	0	0	0	0	0	0	0	0	0	0	0	0	0	0	0	0	0	0	6	4	0	0	0	0	0	0	0
TRINITY_DN482168_c1_g2_i1	216	APW64378.1	inorganic phosphate transporter	Arcobacter sp. LPB0137	Arcobacter	0	0	0	0	0	0	0	0	0	0	0	0	0	0	0	0	7	0	0	0	0	0	0	0	0	0	0	0	22	0	30	0	12	0	0	4
TRINITY_DN482168_c1_g3_i1	216	APW64378.1	inorganic phosphate transporter	Arcobacter sp. LPB0137	Arcobacter	0	0	0	0	0	0	0	0	0	0	0	0	0	0	0	0	0	0	0	0	0	0	0	0	0	0	0	0	6	0	0	0	0	0	0	0
TRINITY_DN482168_c1_g4_i1	216	APW64378.1	inorganic phosphate transporter	Arcobacter sp. LPB0137	Arcobacter	0	0	0	0	0	0	0	0	0	0	0	0	0	0	0	0	4	0	0	0	0	0	0	0	0	0	0	0	4	0	0	0	0	0	0	0
TRINITY_DN482168_c1_g5_i1	216	APW64378.1	inorganic phosphate transporter	Arcobacter sp. LPB0137	Arcobacter	0	0	0	0	0	0	0	0	0	0	0	0	0	0	0	0	0	0	0	0	0	0	0	0	0	0	0	11	7	0	0	0	12	0	0	0
TRINITY_DN461110_c1_g1_i1	662	APW65133.1	hypothetical protein LPB137_04400	Arcobacter sp. LPB0137	Arcobacter	15	0	0	0	0	0	0	0	0	6	4	0	7	0	0	1	6	4	0	13	0	0	0	0	0	0	0	6	2	29	0	0	20	0	19	0
TRINITY_DN124544_c0_g1_i1	221	APW65361.1	formate dehydrogenase	Arcobacter sp. LPB0137	Arcobacter	0	0	0	0	0	0	0	0	0	0	0	0	0	0	0	2	0	0	0	0	0	0	0	0	0	0	0	0	2	0	0	0	0	0	0	0
TRINITY_DN382919_c0_g1_i1	253	APW66714.1	hypothetical protein LPB137_13000	Arcobacter sp. LPB0137	Arcobacter	0	0	0	0	0	0	0	0	0	7	14	0	0	0	0	0	12	0	0	0	0	0	0	0	0	0	0	0	3	25	0	0	12	0	0	0
TRINITY_DN448237_c0_g2_i1	345	APW66714.1	hypothetical protein LPB137_13000	Arcobacter sp. LPB0137	Arcobacter	0	0	0	0	0	0	0	0	0	11	0	0	0	7	0	0	0	0	0	0	0	0	0	0	0	0	0	0	8	0	0	0	18	0	0	0
TRINITY_DN633208_c0_g1_i1	230	APW66714.1	hypothetical protein LPB137_13000	Arcobacter sp. LPB0137	Arcobacter	0	0	0	0	0	0	0	0	0	30	0	10	0	0	0	0	0	0	0	0	0	0	0	0	0	0	0	0	0	0	0	0	0	0	44	0
TRINITY_DN92452_c0_g1_i1	399	APW66714.1	hypothetical protein LPB137_13000	Arcobacter sp. LPB0137	Arcobacter	0	0	0	0	0	0	0	0	0	0	5	3	0	10	0	0	8	1	0	0	0	0	0	0	0	0	0	7	2	0	0	0	19	0	3	0
TRINITY_DN467521_c0_g1_i5	448	APW66945.1	alanine glycine permease	Arcobacter sp. LPB0137	Arcobacter	44	0	0	0	0	0	23	0	0	4	6	0	0	14	4	3	2	6	0	0	27	0	0	0	17	18	17	0	2	0	0	0	3	0	0	2
TRINITY_DN85627_c0_g1_i1	229	AQM18516.1	glycosyl transferase	Vibrio anguillarum	Vibrio	0	0	0	0	0	0	0	0	0	0	0	0	0	0	0	0	0	0	0	0	0	0	0	0	0	0	0	5	2	0	0	0	0	0	0	0
TRINITY_DN52346_c0_g2_i1	214	AQM20591.1	hypothetical protein PN51_12690	Vibrio anguillarum	Vibrio	0	0	0	0	0	0	0	0	0	0	0	0	6	0	4	0	0	2	0	0	0	0	0	0	0	0	0	0	0	0	0	0	0	0	0	0
TRINITY_DN547677_c0_g1_i1	231	AQM20602.1	hypothetical protein PN51_12750	Vibrio anguillarum	Vibrio	0	0	0	0	0	0	0	0	0	0	0	0	0	0	0	0	0	0	0	0	0	0	0	0	0	0	0	0	6	0	0	0	0	0	0	0
TRINITY_DN317881_c0_g1_i1	309	AQM20648.1	dihydrolipoyl dehydrogenase	Vibrio anguillarum	Vibrio	0	0	0	0	0	0	0	0	0	0	0	0	0	0	0	0	0	0	0	0	0	0	0	0	0	0	0	0	8	0	10	0	0	0	0	0
TRINITY_DN493807_c0_g1_i1	2396	AQM31759.1	hypothetical protein PO25_17370	Vibrio anguillarum	Vibrio	0	0	0	0	0	0	0	0	0	2	1	6	5	7	8	5	14	4	0	0	0	0	0	0	0	0	0	0	1	0	0	1	3	10	10	1
TRINITY_DN315330_c0_g1_i1	275	AQM68500.1	Multicopper oxidase mco	Vibrio campbellii	Vibrio	0	0	0	0	0	0	0	0	0	0	0	0	0	0	0	0	0	0	0	0	0	0	0	0	0	0	0	0	5	0	0	0	27	0	0	0
TRINITY_DN424111_c0_g1_i1	374	AQP34900.1	cytochrome c oxidase accessory protein CcoG	Vibrio anguillarum	Vibrio	0	0	0	0	0	0	0	0	0	0	0	0	0	8	13	0	0	0	0	0	0	0	0	0	0	0	0	0	4	0	0	0	0	0	0	0
TRINITY_DN703723_c0_g1_i1	207	AQP37142.1	5-nucleotidase	Vibrio anguillarum	Vibrio	0	0	0	0	0	0	0	0	0	0	0	0	0	0	0	0	0	0	0	0	0	0	0	0	0	0	0	0	0	49	0	0	0	0	0	0
TRINITY_DN55003_c0_g1_i1	491	AQP37185.1	RNA-dependent DNA polymerase	Vibrio anguillarum	Vibrio	0	0	0	0	0	0	0	0	0	4	0	0	4	13	0	11	0	8	0	0	0	0	0	0	0	0	0	5	3	0	0	3	0	0	0	0
TRINITY_DN414273_c0_g1_i2	478	ARN65805.1	T1SS secreted agglutinin RTX	Vibrio vulnificus	Vibrio	0	0	0	0	0	0	0	0	0	21	2	5	0	0	3	0	0	8	0	0	0	0	0	0	0	0	0	0	1	0	0	7	0	0	0	0
TRINITY_DN794629_c0_g1_i1	266	ARO97742.1	Flagellar hook-associated protein 1	Vibrio alginolyticus	Vibrio	0	0	0	0	0	0	0	0	0	0	0	0	0	0	0	0	0	0	0	0	0	0	0	0	0	0	0	7	2	0	0	0	2	0	0	0
TRINITY_DN444621_c0_g2_i1	331	ARP27052.1	hypothetical protein K06K5_52700 (plasmid)	Vibrio alginolyticus	Vibrio	0	0	0	0	0	0	0	0	0	0	3	0	0	0	0	0	0	0	0	0	0	0	0	0	0	0	0	2	13	0	0	0	0	0	0	0
TRINITY_DN716275_c0_g1_i1	226	ARP37413.1	EAL domain-containing protein	Vibrio alginolyticus	Vibrio	0	0	0	0	0	0	0	0	0	0	2	0	8	0	0	0	34	4	0	0	0	0	0	0	0	0	0	13	0	0	0	0	0	0	0	0
TRINITY_DN439090_c0_g2_i1	210	ARP39043.1	Nucleoside-specific channel-forming protein tsx precursor	Vibrio alginolyticus	Vibrio	0	0	0	0	0	0	0	0	0	0	0	0	0	0	0	0	0	0	0	0	0	0	0	0	0	0	0	0	0	0	81	0	0	0	0	0
TRINITY_DN291125_c0_g1_i1	1149	ARP40156.1	Putative Ig domain protein	Vibrio alginolyticus	Vibrio	0	0	0	0	0	0	0	0	0	0	0	0	1	5	2	4	8	3	0	0	0	0	0	0	0	0	0	0	1	0	0	0	1	2	1	2
TRINITY_DN295208_c0_g1_i1	1209	ARP40156.1	Putative Ig domain protein	Vibrio alginolyticus	Vibrio	0	0	38	6	0	23	0	15	0	0	0	0	2	1	1	1	3	2	0	0	10	0	24	0	0	0	13	0	1	2	4	1	0	0	4	1
TRINITY_DN295208_c0_g2_i1	563	ARP40156.1	Putative Ig domain protein	Vibrio alginolyticus	Vibrio	0	0	0	0	0	33	0	32	0	0	0	0	0	1	0	0	0	0	0	0	0	0	118	0	0	0	0	0	2	2	0	6	0	0	0	0
TRINITY_DN299193_c0_g1_i1	235	ARP40156.1	Putative Ig domain protein	Vibrio alginolyticus	Vibrio	0	0	0	0	0	0	0	0	0	0	0	0	0	0	0	0	0	0	0	0	0	0	0	44	0	0	0	0	0	0	0	15	0	87	0	0
TRINITY_DN471274_c0_g1_i2	490	ARP40156.1	Putative Ig domain protein	Vibrio alginolyticus	Vibrio	40	46	0	15	47	0	21	18	0	0	0	0	3	2	0	1	0	0	0	0	0	0	0	0	48	0	0	2	0	3	17	0	1	9	14	4
TRINITY_DN581529_c0_g1_i1	229	ARP40156.1	Putative Ig domain protein	Vibrio alginolyticus	Vibrio	0	0	0	0	0	0	0	0	0	0	0	0	0	0	0	0	0	0	0	0	0	0	0	0	0	0	0	0	4	0	0	0	0	0	0	0
TRINITY_DN670449_c0_g1_i1	241	ARP40156.1	Putative Ig domain protein	Vibrio alginolyticus	Vibrio	0	0	0	0	0	0	0	0	0	0	0	0	0	0	0	0	0	0	0	0	0	0	0	0	0	0	0	10	0	0	0	0	0	0	0	0
TRINITY_DN737434_c0_g1_i1	775	ARP40156.1	Putative Ig domain protein	Vibrio alginolyticus	Vibrio	0	0	0	0	0	0	0	0	13	0	0	0	3	4	0	1	0	0	0	0	0	0	0	0	0	21	0	0	1	0	0	0	3	0	0	13
TRINITY_DN441500_c0_g1_i2	227	ARR05578.1	uracil phosphoribosyltransferase	Vibrio campbellii	Vibrio	0	0	0	0	0	0	0	0	0	0	15	0	41	0	0	0	0	0	0	0	0	0	0	0	0	0	0	13	6	11	0	0	6	0	0	0
TRINITY_DN535241_c0_g1_i1	260	ARR06361.1	coenzyme PQQ biosynthesis protein	Vibrio campbellii	Vibrio	0	0	0	0	0	0	0	0	0	0	0	0	0	0	0	0	0	0	0	0	0	0	0	0	0	0	0	0	3	0	0	0	0	0	0	0
TRINITY_DN620573_c0_g1_i1	263	ARR09219.1	glutamate synthase	Vibrio campbellii	Vibrio	0	0	0	0	0	0	0	0	0	0	0	0	2	0	0	12	0	0	0	0	0	0	0	0	0	0	0	0	0	0	0	0	0	0	0	0
TRINITY_DN405975_c0_g1_i1	335	ASI89091.1	signal recognition particle protein	Vibrio mediterranei	Vibrio	0	0	0	0	0	0	0	0	0	7	4	0	6	0	0	5	0	0	0	0	0	0	0	0	0	0	0	12	9	0	0	0	19	0	0	0
TRINITY_DN405975_c0_g2_i1	335	ASI89091.1	signal recognition particle protein	Vibrio mediterranei	Vibrio	0	0	0	0	0	0	0	0	0	4	0	0	0	0	0	3	0	0	0	0	0	0	0	0	0	0	0	5	13	0	0	0	4	0	0	0
TRINITY_DN378458_c0_g1_i1	395	ASI89367.1	transcription termination factor Rho	Vibrio mediterranei	Vibrio	0	0	0	0	0	0	0	0	0	0	0	0	0	0	0	0	0	0	0	0	0	0	0	0	0	0	0	0	15	0	0	0	0	0	0	0
TRINITY_DN809273_c0_g1_i1	207	ASI89367.1	transcription termination factor Rho	Vibrio mediterranei	Vibrio	0	0	0	0	0	0	0	0	0	0	0	0	0	0	16	3	0	0	0	0	0	0	0	0	0	0	0	0	0	0	0	0	0	0	0	0
TRINITY_DN516926_c0_g1_i1	379	ASI93912.1	hypothetical protein BSZ04_02515	Vibrio rotiferianus	Vibrio	0	0	0	0	0	0	0	0	0	20	0	0	0	0	0	0	0	0	0	0	0	0	0	0	0	0	0	0	3	0	0	0	7	0	0	0
TRINITY_DN528805_c0_g1_i1	211	ASI93912.1	hypothetical protein BSZ04_02515	Vibrio rotiferianus	Vibrio	0	0	0	0	0	0	0	0	0	7	0	0	0	0	0	0	0	0	0	0	0	0	0	0	0	0	0	0	16	0	0	0	0	0	0	0
TRINITY_DN609159_c0_g1_i1	241	ASI93977.1	flagella basal body P-ring formation protein FlgA	Vibrio rotiferianus	Vibrio	0	0	0	0	0	0	0	0	0	0	0	0	0	0	0	0	0	0	0	0	0	0	0	0	0	0	0	0	3	0	0	0	0	0	0	0
TRINITY_DN634773_c0_g1_i1	473	ASI94014.1	MoxR-like ATPase	Vibrio rotiferianus	Vibrio	0	0	0	0	0	0	0	0	0	0	0	0	0	0	0	0	0	0	0	0	0	0	0	0	0	0	0	9	4	0	0	0	0	0	5	0
TRINITY_DN634773_c0_g2_i1	473	ASI94014.1	MoxR-like ATPase	Vibrio rotiferianus	Vibrio	0	0	0	0	0	0	0	0	0	0	2	0	0	0	0	0	0	0	0	0	0	0	0	0	0	0	0	8	2	0	0	0	0	0	0	0
TRINITY_DN440007_c0_g1_i1	254	ASI94037.1	alpha-amylase	Vibrio rotiferianus	Vibrio	0	0	0	0	0	0	0	0	0	0	0	0	0	0	0	0	0	0	0	0	0	0	0	0	0	0	0	0	5	0	0	0	0	0	0	0
TRINITY_DN352149_c0_g1_i1	259	ASI94117.1	polymer-forming cytoskeletal family protein	Vibrio rotiferianus	Vibrio	0	0	0	0	0	0	0	0	0	0	0	0	2	0	0	0	0	0	0	0	0	0	0	0	0	0	0	18	0	0	0	0	14	0	0	0
TRINITY_DN446006_c0_g1_i1	999	ASI95142.1	1,4-alpha-glucan branching enzyme	Vibrio rotiferianus	Vibrio	0	0	0	0	0	0	0	0	0	7	2	0	0	0	0	0	0	0	0	0	0	0	0	0	0	0	0	8	8	0	0	0	0	0	0	0
TRINITY_DN446006_c0_g1_i2	1018	ASI95142.1	1,4-alpha-glucan branching enzyme	Vibrio rotiferianus	Vibrio	0	11	0	0	0	0	0	0	10	3	1	0	0	1	2	0	0	0	15	4	12	0	9	0	8	8	8	7	9	0	0	1	1	1	1	1
TRINITY_DN749729_c0_g1_i1	271	ASI95171.1	response regulator	Vibrio rotiferianus	Vibrio	0	0	0	0	0	0	0	0	0	0	0	0	0	0	0	0	0	0	0	0	0	0	0	0	0	0	0	0	4	0	0	0	0	0	0	0
TRINITY_DN807927_c0_g1_i1	260	ASI96434.1	transposase	Vibrio rotiferianus	Vibrio	0	0	0	0	0	0	0	0	0	0	0	0	0	0	0	0	0	0	0	0	0	0	0	0	0	0	0	0	5	0	0	0	0	0	0	0
TRINITY_DN641495_c0_g1_i1	470	ASI96446.1	RNA chaperone ProQ	Vibrio rotiferianus	Vibrio	0	0	0	0	0	0	0	0	0	0	0	0	0	0	0	0	0	0	0	0	0	0	0	0	0	0	0	6	3	11	0	0	0	0	0	0
TRINITY_DN672715_c0_g1_i1	288	ASI98050.1	peptidoglycan glycosyltransferase FtsI	Vibrio rotiferianus	Vibrio	0	0	0	0	0	0	0	0	0	0	0	0	0	0	0	0	0	0	0	0	0	0	0	0	0	0	0	0	4	0	0	0	0	0	0	0
TRINITY_DN567363_c0_g1_i1	218	ASM49324.1	neurotransmitter:Na+ symporter, NSS family	Pseudoalteromonas espejiana DSM 9414	Pseudoalteromonas	0	0	0	0	0	0	0	0	0	0	0	0	0	0	0	0	0	0	0	0	0	0	0	0	0	0	0	0	0	0	0	0	0	63	0	0
TRINITY_DN724354_c0_g1_i1	203	ASM50654.1	type IV pilus assembly protein PilY1	Pseudoalteromonas espejiana DSM 9414	Pseudoalteromonas	0	0	0	0	0	0	0	0	0	0	0	0	0	19	0	0	0	0	0	0	0	0	0	0	0	0	0	0	0	0	0	0	0	0	0	0
TRINITY_DN82740_c0_g1_i1	424	ASM51283.1	myo-inositol-1(or 4)-monophosphatase	Pseudoalteromonas espejiana DSM 9414	Pseudoalteromonas	0	0	0	0	0	0	0	0	0	25	1	0	0	4	4	0	4	0	0	0	0	0	0	0	0	0	0	0	0	0	0	0	0	0	0	0
TRINITY_DN575543_c0_g1_i1	211	ASM55282.1	hypothetical protein PNIG_a3381	Pseudoalteromonas nigrifaciens	Pseudoalteromonas	0	0	0	0	0	0	0	0	0	0	0	0	0	0	0	5	18	0	0	0	0	0	0	0	0	0	0	0	0	0	0	0	0	0	0	0
TRINITY_DN714140_c0_g1_i1	256	ATC81024.1	hypothetical protein PAGA_a0463	Pseudoalteromonas agarivorans DSM 14585	Pseudoalteromonas	0	0	0	0	0	0	0	0	0	0	0	0	0	0	0	0	0	0	0	0	0	0	0	0	0	0	0	0	7	0	0	0	0	0	0	0
TRINITY_DN433136_c0_g1_i1	225	ATC81930.1	superoxide dismutase, Fe-Mn family	Pseudoalteromonas agarivorans DSM 14585	Pseudoalteromonas	0	0	0	0	0	0	0	0	0	48	4	49	6	35	0	0	7	4	0	0	0	0	0	0	0	0	0	0	0	0	0	0	0	0	0	4
TRINITY_DN433136_c0_g2_i2	458	ATC81930.1	superoxide dismutase, Fe-Mn family	Pseudoalteromonas agarivorans DSM 14585	Pseudoalteromonas	0	0	0	0	0	0	0	0	0	0	10	0	8	0	0	7	8	1	0	0	0	0	0	0	0	0	0	0	0	0	5	0	0	0	10	0
TRINITY_DN433136_c0_g3_i1	451	ATC81930.1	superoxide dismutase, Fe-Mn family	Pseudoalteromonas agarivorans DSM 14585	Pseudoalteromonas	0	0	0	33	0	0	0	0	0	3	47	0	32	74	29	9	25	33	0	0	0	0	0	0	0	0	0	0	0	0	0	0	32	0	0	0
TRINITY_DN742208_c0_g1_i1	271	ATC92174.1	hypothetical protein PISS_a3524	Pseudoalteromonas issachenkonii	Pseudoalteromonas	0	0	0	0	0	0	0	0	0	0	0	0	0	0	0	0	0	10	0	0	0	0	0	0	0	0	0	0	0	0	0	0	0	0	0	0
TRINITY_DN709217_c0_g1_i1	339	ATC94025.1	cell division protease FtsH	Pseudoalteromonas tunicata	Pseudoalteromonas	0	0	0	0	0	0	0	0	0	0	0	0	0	0	0	0	0	0	0	0	0	0	0	0	0	0	0	0	9	0	0	0	7	0	0	0
TRINITY_DN176918_c0_g1_i1	512	ATC97280.1	hypothetical protein PSPO_a0009	Pseudoalteromonas spongiae UST010723-006	Pseudoalteromonas	0	0	0	0	0	0	0	0	0	7	0	0	0	0	0	0	0	2	0	0	0	0	0	0	0	0	0	13	1	0	0	0	0	0	0	28
TRINITY_DN176918_c0_g2_i1	224	ATC97280.1	hypothetical protein PSPO_a0009	Pseudoalteromonas spongiae UST010723-006	Pseudoalteromonas	0	0	0	0	0	0	0	0	0	0	0	0	0	0	0	14	0	0	0	0	0	0	0	0	0	0	0	0	0	0	0	0	0	0	0	0
TRINITY_DN766825_c0_g1_i1	207	ATC97446.1	hypothetical protein PSPO_a0197	Pseudoalteromonas spongiae UST010723-006	Pseudoalteromonas	0	0	0	0	0	0	0	0	0	0	0	0	0	19	0	0	0	0	0	0	0	0	0	0	0	0	0	0	0	0	0	0	0	0	0	0
TRINITY_DN725525_c0_g1_i1	281	ATC97567.1	MSHA biogenesis protein MshE	Pseudoalteromonas spongiae UST010723-006	Pseudoalteromonas	0	0	0	0	0	0	0	0	0	0	0	0	0	0	0	0	0	0	0	0	0	0	0	0	0	0	0	17	9	0	0	0	0	0	0	0
TRINITY_DN583607_c0_g1_i1	254	ATC97615.1	general secretion pathway protein E	Pseudoalteromonas spongiae UST010723-006	Pseudoalteromonas	0	0	0	0	0	0	0	0	0	0	0	0	0	0	0	16	0	0	0	0	0	0	0	0	0	0	0	0	10	0	0	0	0	0	0	0
TRINITY_DN554247_c0_g1_i1	212	ATC97872.1	hypothetical protein PSPO_a0685	Pseudoalteromonas spongiae UST010723-006	Pseudoalteromonas	0	0	0	0	0	0	0	0	0	13	0	0	0	0	0	0	0	0	0	0	0	0	0	0	0	0	0	0	0	0	0	0	0	0	21	0
TRINITY_DN709855_c0_g1_i1	263	ATC98116.1	hypothetical protein PSPO_a0969	Pseudoalteromonas spongiae UST010723-006	Pseudoalteromonas	0	0	0	0	0	0	0	0	0	0	0	0	0	0	0	16	6	0	0	0	0	0	0	0	0	0	0	0	7	0	0	0	0	0	0	0
TRINITY_DN536605_c0_g1_i1	237	ATC98228.1	cytochrome c-type biogenesis protein CcmH	Pseudoalteromonas spongiae UST010723-006	Pseudoalteromonas	0	0	0	0	0	0	0	0	0	0	0	0	0	0	0	0	13	0	0	0	0	0	0	0	0	0	0	0	0	0	0	0	0	0	0	0
TRINITY_DN28858_c0_g1_i1	281	ATC98272.1	putative iron-dependent peroxidase	Pseudoalteromonas spongiae UST010723-006	Pseudoalteromonas	0	0	0	0	0	0	0	0	0	12	0	0	0	0	0	0	0	0	0	0	0	0	0	0	0	0	0	0	5	0	0	0	11	0	0	0
TRINITY_DN439383_c0_g1_i1	390	ATC98878.1	peptidyl-dipeptidase A	Pseudoalteromonas spongiae UST010723-006	Pseudoalteromonas	0	0	0	0	0	0	0	0	0	19	8	0	0	10	0	11	0	2	0	0	0	0	0	0	0	0	0	5	13	0	0	0	0	0	0	0
TRINITY_DN215659_c0_g1_i1	492	ATC99328.1	hypothetical protein PSPO_a2377	Pseudoalteromonas spongiae UST010723-006	Pseudoalteromonas	0	0	0	0	0	0	0	0	0	5	2	2	0	0	0	0	0	8	0	0	0	0	0	0	0	0	0	0	0	0	11	3	0	0	2	0
TRINITY_DN434315_c0_g1_i1	374	ATC99328.1	hypothetical protein PSPO_a2377	Pseudoalteromonas spongiae UST010723-006	Pseudoalteromonas	0	0	0	0	0	0	0	0	0	9	8	3	0	0	0	0	0	0	0	0	0	0	0	0	0	0	0	5	17	0	9	20	8	21	52	85
TRINITY_DN496016_c0_g1_i1	692	ATC99328.1	hypothetical protein PSPO_a2377	Pseudoalteromonas spongiae UST010723-006	Pseudoalteromonas	0	0	0	0	0	0	0	0	0	34	60	3	9	5	5	4	3	1	0	0	0	0	0	0	0	0	0	34	9	15	0	5	16	0	0	5
TRINITY_DN496016_c0_g1_i2	419	ATC99328.1	hypothetical protein PSPO_a2377	Pseudoalteromonas spongiae UST010723-006	Pseudoalteromonas	0	0	0	0	0	0	0	0	0	22	7	24	0	0	0	4	4	1	0	0	0	0	0	0	0	0	0	7	3	6	13	12	0	0	5	6
TRINITY_DN496016_c0_g1_i4	397	ATC99328.1	hypothetical protein PSPO_a2377	Pseudoalteromonas spongiae UST010723-006	Pseudoalteromonas	0	0	0	0	0	0	0	0	0	15	14	28	2	2	0	1	4	0	0	0	0	0	0	0	0	0	0	5	6	13	19	3	0	0	0	2
TRINITY_DN496016_c0_g4_i1	205	ATC99328.1	hypothetical protein PSPO_a2377	Pseudoalteromonas spongiae UST010723-006	Pseudoalteromonas	0	0	0	0	0	0	0	0	0	0	0	0	0	0	0	0	0	0	0	0	0	0	0	0	0	0	0	20	5	0	0	74	0	0	0	0
TRINITY_DN369186_c0_g1_i1	275	ATC99547.1	hypothetical protein PSPO_a2629	Pseudoalteromonas spongiae UST010723-006	Pseudoalteromonas	0	0	0	0	0	0	0	0	0	0	0	0	0	0	0	0	17	0	0	0	0	0	0	0	0	0	0	0	3	0	0	0	0	0	0	0
TRINITY_DN797695_c0_g1_i1	248	ATC99650.1	hypothetical protein PSPO_a2745	Pseudoalteromonas spongiae UST010723-006	Pseudoalteromonas	0	0	0	0	0	0	0	0	0	11	0	0	0	13	0	0	0	4	0	0	0	0	0	0	0	0	0	0	5	0	0	11	0	0	0	0
TRINITY_DN483475_c0_g2_i1	316	ATC99668.1	phosphoribosylformylglycinamidine synthase	Pseudoalteromonas spongiae UST010723-006	Pseudoalteromonas	0	0	0	0	0	0	0	0	0	0	0	0	0	0	0	2	2	4	0	0	0	0	0	0	0	0	0	2	0	0	0	0	0	0	0	0
TRINITY_DN88279_c0_g1_i1	249	ATD00161.1	isocitrate lyase	Pseudoalteromonas spongiae UST010723-006	Pseudoalteromonas	0	0	0	0	0	0	0	0	0	0	4	0	0	0	0	0	0	0	0	0	0	0	0	0	0	0	0	0	3	0	0	0	0	0	0	0
TRINITY_DN88279_c0_g2_i1	249	ATD00161.1	isocitrate lyase	Pseudoalteromonas spongiae UST010723-006	Pseudoalteromonas	0	0	0	0	0	0	0	0	0	0	4	0	0	0	0	0	0	11	0	0	0	0	0	0	0	0	0	0	1	0	0	0	0	0	0	0
TRINITY_DN794465_c0_g1_i1	235	ATD00414.1	hypothetical protein PSPO_b0368	Pseudoalteromonas spongiae UST010723-006	Pseudoalteromonas	0	0	0	0	0	0	0	0	0	0	0	0	0	0	0	0	0	0	0	0	0	0	0	0	0	0	0	0	6	0	0	0	0	0	0	0
TRINITY_DN211767_c0_g1_i1	263	ATD00415.1	hypothetical protein PSPO_b0369	Pseudoalteromonas spongiae UST010723-006	Pseudoalteromonas	0	0	0	0	0	0	0	0	0	0	0	0	0	0	0	0	0	0	0	0	0	0	0	0	0	0	0	27	0	0	0	0	0	0	0	0
TRINITY_DN813770_c0_g1_i1	269	ATD00700.1	hypothetical protein PSPO_b0732	Pseudoalteromonas spongiae UST010723-006	Pseudoalteromonas	0	0	0	0	0	0	0	0	0	14	0	0	0	0	0	0	0	7	0	0	0	0	0	0	0	0	0	0	2	0	0	0	0	0	0	0
TRINITY_DN689118_c0_g1_i1	290	ATD00736.1	pyruvate, water dikinase	Pseudoalteromonas spongiae UST010723-006	Pseudoalteromonas	0	0	0	0	0	0	0	0	0	0	0	0	0	5	0	0	0	2	0	0	0	0	0	0	0	0	0	0	0	0	0	0	0	0	0	0
TRINITY_DN741423_c0_g1_i1	265	ATD00929.1	hypothetical protein PSPO_b0994	Pseudoalteromonas spongiae UST010723-006	Pseudoalteromonas	0	0	0	0	0	0	0	0	0	0	0	0	0	0	0	0	12	0	0	0	0	0	0	0	0	0	0	0	0	0	0	0	14	0	0	0
TRINITY_DN304780_c0_g1_i1	383	ATD00986.1	HlyD family secretion protein	Pseudoalteromonas spongiae UST010723-006	Pseudoalteromonas	0	0	0	0	0	0	0	0	0	11	0	0	0	0	0	0	0	2	0	0	0	0	0	0	0	0	0	2	3	0	0	0	0	0	0	0
TRINITY_DN216986_c0_g2_i1	356	ATD01142.1	hypothetical protein PSPO_b1260	Pseudoalteromonas spongiae UST010723-006	Pseudoalteromonas	0	0	0	0	0	0	0	0	0	0	0	0	0	4	0	0	0	0	0	0	0	0	0	0	0	0	0	0	3	0	0	0	0	0	0	0
TRINITY_DN465663_c0_g1_i1	440	ATD07154.1	hypothetical protein PPIS_a2141	Pseudoalteromonas piscicida	Pseudoalteromonas	0	0	0	0	0	0	0	0	0	5	7	22	0	0	0	7	0	7	0	0	0	0	0	0	0	0	0	0	0	0	2	0	159	0	0	0
TRINITY_DN741024_c0_g1_i1	237	ATD07170.1	dihydroorotase	Pseudoalteromonas piscicida	Pseudoalteromonas	0	0	0	0	0	0	0	0	0	0	0	0	0	0	0	0	0	0	0	0	0	0	0	0	0	0	0	0	0	0	0	0	11	0	0	0
TRINITY_DN426886_c0_g1_i1	446	ATD07497.1	hypothetical protein PPIS_a2550	Pseudoalteromonas piscicida	Pseudoalteromonas	0	0	0	0	0	0	0	0	0	0	7	0	0	0	0	0	0	6	0	0	0	0	0	0	0	0	0	0	0	0	0	0	6	0	0	0
TRINITY_DN662559_c0_g1_i1	245	ATD08592.1	hypothetical protein PPIS_a3884	Pseudoalteromonas piscicida	Pseudoalteromonas	0	0	0	0	0	0	0	0	0	0	16	54	0	0	0	0	9	0	0	0	0	0	0	0	0	0	0	0	0	0	0	0	10	0	0	0
TRINITY_DN776598_c0_g1_i1	335	AUJ70134.1	Translation initiation factor IF-3	Pseudoalteromonas sp. NC201	Pseudoalteromonas	0	0	0	0	0	0	0	0	0	0	0	0	0	0	0	2	0	0	0	0	0	0	0	0	0	0	0	0	0	0	0	0	24	0	0	0
TRINITY_DN500910_c1_g1_i1	455	AUJ70582.1	DNA-binding protein HU-beta	Pseudoalteromonas sp. NC201	Pseudoalteromonas	0	0	0	0	0	0	0	0	0	14	31	0	23	9	30	30	44	23	0	0	0	0	0	0	0	0	0	31	22	0	14	47	41	58	55	25
TRINITY_DN500910_c1_g1_i4	314	AUJ70582.1	DNA-binding protein HU-beta	Pseudoalteromonas sp. NC201	Pseudoalteromonas	0	0	0	0	0	0	0	0	16	3	3	0	10	3	3	8	2	3	49	13	190	0	30	33	25	25	0	2	4	0	3	11	40	0	7	31
TRINITY_DN608136_c0_g1_i1	292	AUJ71234.1	Peptidase family M23	Pseudoalteromonas sp. NC201	Pseudoalteromonas	0	0	0	0	0	0	0	0	0	0	0	0	0	0	0	0	5	3	0	0	0	0	0	0	0	0	0	0	0	0	0	0	0	0	0	0
TRINITY_DN108641_c0_g1_i1	249	AUJ72485.1	von Willebrand factor type D domain protein (plasmid)	Pseudoalteromonas sp. NC201	Pseudoalteromonas	0	0	0	0	0	0	0	0	0	0	0	0	0	0	0	0	0	0	0	0	0	0	0	0	0	0	0	0	0	0	0	0	40	0	0	0
TRINITY_DN5519_c0_g1_i1	336	AVX00548.1	membrane protein FxsA	Vibrio vulnificus Env1	Vibrio	0	0	0	0	0	0	0	0	0	0	0	0	0	0	0	0	0	0	0	0	0	0	0	0	0	0	0	16	1	0	0	0	0	34	0	0
TRINITY_DN725287_c0_g1_i1	320	AWY02396.1	hypothetical protein A8139_10395	Marinomonas primoryensis	Marinomonas	0	0	0	0	0	0	0	0	0	3	0	0	0	0	0	8	5	0	0	0	0	0	0	0	0	0	0	0	0	0	0	0	0	0	0	0
TRINITY_DN499483_c0_g5_i2	263	AXH08470.1	mRNA degradation ribonuclease J1/J2 (metallo-beta-lactamase superfamily)	Arcobacter halophilus	Arcobacter	0	0	0	0	0	0	0	0	0	0	2	8	0	9	0	2	0	0	0	0	0	0	0	0	0	0	0	9	5	0	0	0	0	0	4	0
TRINITY_DN7736_c0_g1_i1	297	AXH08470.1	mRNA degradation ribonuclease J1/J2 (metallo-beta-lactamase superfamily)	Arcobacter halophilus	Arcobacter	0	0	0	0	0	0	0	0	0	27	7	4	0	0	0	17	0	0	0	0	0	0	0	0	0	0	0	0	0	0	0	0	0	0	0	0
TRINITY_DN90744_c0_g1_i1	205	AXH08986.1	proline/glycine betaine ABC transporter ProVWX, ATP-binding protein ProV	Arcobacter halophilus	Arcobacter	0	0	0	0	0	0	0	0	0	0	0	0	0	0	0	0	15	0	0	0	0	0	0	0	0	0	0	0	0	0	0	0	0	0	0	0
TRINITY_DN90744_c0_g2_i1	275	AXH08986.1	proline/glycine betaine ABC transporter ProVWX, ATP-binding protein ProV	Arcobacter halophilus	Arcobacter	0	0	0	0	0	0	0	0	0	0	0	0	0	0	9	0	6	0	0	0	0	0	0	0	0	0	0	0	0	0	0	0	0	0	0	0
TRINITY_DN372859_c0_g1_i1	226	AXH09136.1	cysteine desulfurase	Arcobacter halophilus	Arcobacter	0	0	0	0	0	0	0	0	0	0	2	0	0	0	0	0	0	0	0	0	0	0	0	0	0	0	0	8	0	0	0	43	0	0	20	0
TRINITY_DN468819_c0_g2_i1	210	AXH09384.1	formate dehydrogenase N, alpha subunit, selenocysteine-containing	Arcobacter halophilus	Arcobacter	0	0	0	0	0	0	0	0	0	38	12	0	0	0	0	0	0	0	0	0	0	0	0	0	0	0	0	17	5	0	0	0	3	0	0	0
TRINITY_DN468819_c0_g3_i2	311	AXH09384.1	formate dehydrogenase N, alpha subunit, selenocysteine-containing	Arcobacter halophilus	Arcobacter	0	0	0	24	0	0	33	0	0	0	3	0	2	0	0	0	0	0	0	13	0	0	0	0	25	0	25	2	3	25	0	0	2	0	0	3
TRINITY_DN468819_c0_g4_i1	239	AXH09384.1	formate dehydrogenase N, alpha subunit, selenocysteine-containing	Arcobacter halophilus	Arcobacter	0	0	0	0	0	0	0	0	0	0	0	0	10	0	0	9	0	0	0	0	0	0	0	0	0	0	0	7	2	0	0	0	0	0	0	0
TRINITY_DN301794_c0_g1_i1	575	AXH09566.1	ABC transporter, periplasmic substrate-binding protein	Arcobacter halophilus	Arcobacter	0	0	0	0	0	0	0	0	0	0	0	0	4	0	0	2	0	3	0	0	21	0	0	0	0	0	0	0	3	0	0	2	0	0	0	0
TRINITY_DN132293_c0_g1_i1	312	AXH11232.1	putative NADH dehydrogenase	Arcobacter bivalviorum	Arcobacter	0	0	0	0	0	0	0	0	0	9	0	0	2	15	3	0	0	1	0	0	0	0	0	0	0	0	0	0	3	0	0	0	0	0	0	0
TRINITY_DN342340_c0_g1_i1	340	AXH11232.1	putative NADH dehydrogenase	Arcobacter bivalviorum	Arcobacter	0	0	0	0	0	0	0	0	0	1	0	0	0	0	2	6	7	4	0	0	0	0	0	0	0	0	0	0	0	0	3	0	0	0	0	0
TRINITY_DN546903_c0_g1_i1	206	AXH11236.1	translation initiation factor IF-3	Arcobacter bivalviorum	Arcobacter	0	0	0	0	0	0	0	0	0	0	0	0	0	23	0	0	0	0	0	0	0	0	0	0	0	0	0	0	0	0	0	0	0	0	0	0
TRINITY_DN745441_c0_g1_i1	223	AXH11481.1	flagellar hook protein, epsilonproteobacterial variant	Arcobacter bivalviorum	Arcobacter	0	0	0	0	0	0	0	0	0	2	0	0	0	0	0	0	0	0	0	0	0	0	0	0	0	0	0	0	4	0	0	0	0	0	0	0
TRINITY_DN815548_c0_g1_i1	405	AXH11481.1	flagellar hook protein, epsilonproteobacterial variant	Arcobacter bivalviorum	Arcobacter	0	0	0	0	0	0	0	0	0	0	0	0	0	0	0	0	0	0	0	0	0	0	0	0	0	0	0	0	2	0	0	0	0	11	0	0
TRINITY_DN758910_c0_g1_i1	217	AXH11836.1	TRAP transporter, substrate binding protein, DctP family	Arcobacter bivalviorum	Arcobacter	0	0	0	0	0	0	0	0	0	0	0	0	0	0	0	0	0	0	0	0	0	0	0	0	0	0	0	0	21	0	0	0	0	0	0	0
TRINITY_DN13972_c0_g1_i1	222	AXH11954.1	Glu-tRNA(Gln) amidotransferase, subunit A	Arcobacter bivalviorum	Arcobacter	0	0	0	0	0	0	0	0	0	0	2	0	0	7	0	0	0	2	0	0	0	0	0	0	0	0	0	5	2	0	0	0	0	0	0	0
TRINITY_DN13972_c0_g2_i1	235	AXH11954.1	Glu-tRNA(Gln) amidotransferase, subunit A	Arcobacter bivalviorum	Arcobacter	0	0	0	0	0	0	0	0	0	16	2	0	0	0	0	0	0	0	0	0	0	0	0	0	0	0	0	8	1	0	0	0	0	0	0	0
TRINITY_DN138992_c0_g1_i1	239	AXH11994.1	RTX toxin-related calcium-binding protein (peptidase M10 serralysin domains)	Arcobacter bivalviorum	Arcobacter	0	0	0	0	0	0	0	0	0	4	0	0	0	0	0	30	0	0	0	0	0	0	0	0	0	0	0	0	0	0	0	0	0	0	0	0
TRINITY_DN264143_c0_g1_i2	385	AXH11994.1	RTX toxin-related calcium-binding protein (peptidase M10 serralysin domains)	Arcobacter bivalviorum	Arcobacter	0	0	0	0	0	0	0	0	0	10	8	0	3	0	0	3	16	1	0	0	0	0	0	0	0	0	0	3	0	0	0	0	0	0	0	0
TRINITY_DN724091_c0_g1_i1	424	AXH11994.1	RTX toxin-related calcium-binding protein (peptidase M10 serralysin domains)	Arcobacter bivalviorum	Arcobacter	0	0	0	0	0	0	0	0	0	0	15	0	0	4	2	4	2	0	0	0	0	0	0	0	0	0	0	0	0	0	0	0	0	0	0	0
TRINITY_DN734286_c0_g1_i1	272	AXH11994.1	RTX toxin-related calcium-binding protein (peptidase M10 serralysin domains)	Arcobacter bivalviorum	Arcobacter	0	0	0	0	0	0	0	0	0	0	7	0	0	0	0	0	0	7	0	0	0	0	0	0	0	0	0	0	0	0	0	0	0	0	0	0
TRINITY_DN757309_c0_g1_i1	245	AXH11994.1	RTX toxin-related calcium-binding protein (peptidase M10 serralysin domains)	Arcobacter bivalviorum	Arcobacter	0	0	0	0	0	0	0	0	0	15	0	36	0	0	0	0	0	8	0	0	0	0	0	0	0	0	0	0	0	0	0	0	0	0	0	0
TRINITY_DN389998_c0_g1_i1	993	AXH12047.1	MCP-domain signal transduction protein	Arcobacter bivalviorum	Arcobacter	0	0	0	0	0	0	0	0	0	16	12	0	3	6	0	12	4	0	0	0	0	0	0	0	0	0	0	0	2	0	23	0	4	0	0	0
TRINITY_DN545202_c0_g1_i1	235	AXH12078.1	transcriptional regulator, AraC family	Arcobacter bivalviorum	Arcobacter	0	0	0	0	0	0	0	0	0	0	0	0	0	0	0	0	0	12	0	0	0	0	0	0	0	0	0	0	0	0	0	0	0	0	0	0
TRINITY_DN403444_c0_g1_i1	272	AXH12082.1	aldo/keto reductase	Arcobacter bivalviorum	Arcobacter	0	0	0	0	0	0	0	0	0	24	0	0	9	0	6	13	6	9	0	0	0	0	0	0	0	0	0	0	0	0	0	0	0	0	0	0
TRINITY_DN82634_c0_g1_i1	328	AXH12313.1	chorismate mutase / prephenate dehydrogenase	Arcobacter bivalviorum	Arcobacter	0	0	0	0	0	0	0	0	0	0	0	0	0	0	0	6	5	1	0	0	0	0	0	0	0	0	0	0	0	27	0	0	0	0	0	0
TRINITY_DN768453_c0_g1_i1	240	AXH12335.1	sulfate permease	Arcobacter bivalviorum	Arcobacter	0	0	0	0	0	0	0	75	21	0	0	23	0	10	0	4	0	6	0	0	0	0	0	0	0	0	0	2	0	0	0	0	26	0	0	0
TRINITY_DN494650_c0_g1_i1	688	AXH12381.1	sulfur oxidation protein SoxCD, sulfur dehydrogenase subunit	Arcobacter bivalviorum	Arcobacter	0	0	0	0	0	0	0	0	0	0	7	0	8	0	0	19	4	21	0	0	0	0	0	0	0	0	0	0	0	0	0	0	0	0	0	5
TRINITY_DN494650_c0_g1_i2	850	AXH12381.1	sulfur oxidation protein SoxCD, sulfur dehydrogenase subunit	Arcobacter bivalviorum	Arcobacter	0	0	0	0	0	0	0	0	0	8	4	3	0	4	10	4	1	2	0	0	0	0	0	0	0	0	0	5	6	13	0	6	3	0	16	2
TRINITY_DN494650_c0_g1_i3	861	AXH12381.1	sulfur oxidation protein SoxCD, sulfur dehydrogenase subunit	Arcobacter bivalviorum	Arcobacter	0	0	0	0	0	0	0	0	0	0	5	3	2	2	1	7	4	4	0	0	0	0	0	0	0	0	0	2	2	3	0	1	0	0	0	2
TRINITY_DN631177_c0_g1_i1	270	AXH12381.1	sulfur oxidation protein SoxCD, sulfur dehydrogenase subunit	Arcobacter bivalviorum	Arcobacter	0	0	0	0	0	0	0	0	0	0	0	0	0	0	0	0	0	0	0	0	0	0	0	0	0	0	0	0	3	0	0	0	0	0	0	0
TRINITY_DN760692_c0_g1_i1	258	AXH12481.1	cell division protein FtsZ	Arcobacter bivalviorum	Arcobacter	0	0	0	0	0	0	0	0	0	0	0	0	0	0	0	0	0	0	0	0	0	0	0	0	0	0	0	0	0	104	0	0	0	0	0	0
TRINITY_DN460336_c0_g1_i1	248	AXH12599.1	sodium:proton antiporter	Arcobacter bivalviorum	Arcobacter	0	0	0	0	0	0	0	0	0	0	0	0	0	0	0	8	0	0	0	0	0	0	0	0	0	0	0	0	0	0	0	0	0	0	0	0
TRINITY_DN460336_c0_g1_i2	343	AXH12599.1	sodium:proton antiporter	Arcobacter bivalviorum	Arcobacter	0	0	0	0	0	0	0	0	0	20	9	0	13	12	0	15	0	4	0	0	0	0	0	0	0	0	0	0	9	0	0	0	0	0	0	0
TRINITY_DN797064_c0_g1_i1	215	AXH12599.1	sodium:proton antiporter	Arcobacter bivalviorum	Arcobacter	0	0	0	0	0	0	0	0	0	0	0	0	0	0	0	0	0	0	0	0	0	0	0	0	0	0	0	0	5	0	0	0	0	0	0	0
TRINITY_DN467532_c0_g1_i1	943	AXH12768.1	tryptophan synthase, beta subunit	Arcobacter bivalviorum	Arcobacter	0	0	0	0	0	0	0	0	0	3	0	0	3	5	0	3	2	2	0	0	0	0	0	0	0	0	0	1	2	1	0	1	5	1	0	0
TRINITY_DN431384_c0_g1_i1	388	AXH12775.1	lysyl-tRNA synthetase	Arcobacter bivalviorum	Arcobacter	0	0	0	0	0	0	0	0	0	5	6	0	0	8	0	0	0	8	0	0	0	0	0	0	0	0	0	0	0	0	0	0	0	0	0	0
TRINITY_DN431384_c0_g2_i2	269	AXH12775.1	lysyl-tRNA synthetase	Arcobacter bivalviorum	Arcobacter	0	0	0	0	0	0	0	0	0	0	0	0	0	0	3	0	0	0	0	0	89	0	0	0	0	30	0	0	4	0	0	3	0	0	0	0
TRINITY_DN506312_c0_g2_i1	778	AXH12775.1	lysyl-tRNA synthetase	Arcobacter bivalviorum	Arcobacter	0	0	0	0	0	0	0	0	0	17	13	0	3	15	3	8	29	20	0	0	0	0	0	0	0	0	0	0	6	16	0	0	14	0	6	0
TRINITY_DN506312_c0_g2_i3	343	AXH12775.1	lysyl-tRNA synthetase	Arcobacter bivalviorum	Arcobacter	0	0	0	0	0	0	0	0	0	10	3	0	2	9	0	0	7	0	0	0	0	0	0	0	0	0	0	0	1	0	0	14	2	0	3	0
TRINITY_DN759946_c0_g1_i1	231	AXH12930.1	Tol-Pal system protein YbgF	Arcobacter bivalviorum	Arcobacter	0	0	0	0	0	0	0	0	0	0	4	0	0	0	0	0	0	0	0	0	0	0	0	0	0	0	0	0	3	0	0	0	0	0	0	0
TRINITY_DN574182_c0_g1_i1	235	AXH13011.1	bifunctional diguanylate cyclase/phosphodiesterase	Arcobacter bivalviorum	Arcobacter	0	0	0	0	0	0	0	0	0	4	2	0	0	0	0	2	6	2	0	0	0	0	0	0	0	0	0	0	0	0	0	0	5	0	43	0
TRINITY_DN260591_c0_g2_i1	354	AXH13166.1	threonine deaminase	Arcobacter bivalviorum	Arcobacter	0	0	0	0	0	0	0	0	0	0	14	0	0	0	0	0	0	1	0	0	0	0	0	0	0	0	0	0	4	0	0	0	4	0	0	0
TRINITY_DN656900_c0_g1_i1	324	AXH13166.1	threonine deaminase	Arcobacter bivalviorum	Arcobacter	0	0	0	0	0	0	0	0	0	0	0	20	0	0	0	2	2	7	0	0	0	0	0	0	0	0	0	0	0	0	23	0	0	0	0	0
TRINITY_DN637963_c0_g1_i1	242	AXH13305.1	ribonuclease R	Arcobacter bivalviorum	Arcobacter	0	0	0	0	0	0	0	0	0	6	0	0	0	0	0	0	0	0	0	0	0	0	0	0	0	0	0	0	4	0	0	0	0	0	0	0
TRINITY_DN572105_c0_g1_i1	411	AXH13323.1	putative Flp pilus assembly protein TadC	Arcobacter bivalviorum	Arcobacter	0	0	0	0	0	0	0	0	0	10	0	0	0	0	0	8	4	2	0	0	0	0	0	0	0	0	0	0	2	0	0	0	0	0	17	0
TRINITY_DN787997_c0_g1_i1	447	AXH13436.1	ankyrin domain-containing protein	Arcobacter bivalviorum	Arcobacter	0	0	0	0	0	0	0	0	0	0	0	0	6	11	0	0	7	3	0	0	0	0	0	0	0	0	0	0	0	0	0	0	0	0	0	0
TRINITY_DN658260_c0_g1_i1	323	AXH13575.1	sulfate adenylyltransferase, subunit CysD	Arcobacter bivalviorum	Arcobacter	0	0	0	0	0	0	0	0	0	0	0	7	0	0	0	0	0	1	0	0	0	0	0	0	0	0	0	11	0	0	0	0	0	0	0	0
TRINITY_DN386921_c0_g1_i1	278	AXH13696.1	inorganic phosphate transporter, PitA family	Arcobacter mytili LMG 24559	Arcobacter	0	0	0	0	0	0	0	0	0	5	0	0	0	0	0	30	5	0	0	0	0	0	0	0	0	0	0	0	5	0	0	0	0	0	0	0
TRINITY_DN291066_c0_g1_i1	360	AXH14691.1	selenophosphate synthetase	Arcobacter mytili LMG 24559	Arcobacter	0	0	0	0	0	0	0	0	0	5	23	21	17	13	0	0	0	0	0	0	0	0	0	0	0	0	0	0	4	0	0	0	0	0	0	0
TRINITY_DN466455_c0_g3_i1	286	AXH14691.1	selenophosphate synthetase	Arcobacter mytili LMG 24559	Arcobacter	0	0	0	0	0	0	0	0	0	8	17	0	2	61	3	47	16	3	0	0	0	0	0	0	0	0	0	0	0	4	49	5	0	0	4	0
TRINITY_DN355699_c0_g1_i1	303	AXH14696.1	two-component system sensor histidine kinase	Arcobacter mytili LMG 24559	Arcobacter	0	0	0	0	0	31	0	0	0	69	26	0	12	3	0	0	23	0	0	0	0	0	0	0	26	0	0	0	8	0	0	0	2	0	0	0
TRINITY_DN451210_c0_g1_i1	318	AXH14701.1	formate dehydrogenase N, alpha subunit, selenocysteine-containing	Arcobacter mytili LMG 24559	Arcobacter	0	0	0	0	0	0	0	0	0	0	0	0	0	0	0	0	0	0	0	0	0	0	0	0	0	0	0	4	0	0	0	0	10	0	0	0
TRINITY_DN451210_c0_g2_i1	354	AXH14701.1	formate dehydrogenase N, alpha subunit, selenocysteine-containing	Arcobacter mytili LMG 24559	Arcobacter	0	0	0	0	0	0	0	0	0	0	0	0	0	0	0	0	0	0	0	0	0	0	0	0	0	0	0	2	0	0	6	0	21	0	0	0
TRINITY_DN451210_c0_g3_i1	318	AXH14701.1	formate dehydrogenase N, alpha subunit, selenocysteine-containing	Arcobacter mytili LMG 24559	Arcobacter	0	0	0	0	0	0	0	0	0	0	0	0	0	0	0	0	0	0	0	0	0	0	0	0	0	0	0	2	0	0	3	0	2	0	0	0
TRINITY_DN451210_c0_g4_i1	354	AXH14701.1	formate dehydrogenase N, alpha subunit, selenocysteine-containing	Arcobacter mytili LMG 24559	Arcobacter	0	0	0	0	0	0	0	0	0	0	0	0	0	0	0	0	0	0	0	0	0	0	0	0	0	0	0	3	1	0	9	0	18	0	0	0
TRINITY_DN451210_c0_g5_i1	354	AXH14701.1	formate dehydrogenase N, alpha subunit, selenocysteine-containing	Arcobacter mytili LMG 24559	Arcobacter	0	0	0	0	0	0	0	0	0	0	0	0	0	0	0	0	0	0	0	0	0	0	0	0	0	0	0	0	0	0	0	0	4	0	0	0
TRINITY_DN451210_c0_g6_i1	354	AXH14701.1	formate dehydrogenase N, alpha subunit, selenocysteine-containing	Arcobacter mytili LMG 24559	Arcobacter	0	0	0	0	0	0	0	0	0	0	0	0	0	0	0	0	0	0	0	0	0	0	0	0	0	0	0	0	0	0	33	0	0	0	0	0
TRINITY_DN419704_c0_g1_i1	246	AXH14706.1	formate dehydrogenase N, alpha subunit, selenocysteine-containing	Arcobacter mytili LMG 24559	Arcobacter	0	0	0	0	0	0	0	0	0	4	0	0	0	0	0	0	0	0	0	0	0	0	0	0	0	0	0	2	2	5	4	0	46	0	0	0
TRINITY_DN468819_c0_g1_i1	221	AXH14706.1	formate dehydrogenase N, alpha subunit, selenocysteine-containing	Arcobacter mytili LMG 24559	Arcobacter	0	0	0	0	0	0	0	0	0	0	0	0	0	0	0	0	0	0	0	0	0	0	0	0	0	0	0	19	1	0	0	0	3	0	0	0
TRINITY_DN157210_c0_g1_i1	282	AXH14879.1	ThiS adenylyltransferase	Arcobacter mytili LMG 24559	Arcobacter	0	0	0	0	0	0	0	0	0	5	5	12	4	0	23	0	3	3	0	0	0	0	0	0	0	0	0	0	2	0	0	0	0	0	0	0
TRINITY_DN477816_c0_g1_i2	428	AXH14879.1	ThiS adenylyltransferase	Arcobacter mytili LMG 24559	Arcobacter	0	0	0	0	0	0	0	0	0	0	6	0	3	2	0	0	9	1	0	0	0	0	0	0	0	0	0	4	7	0	0	0	1	0	0	0
TRINITY_DN547727_c0_g1_i1	220	AXH15202.1	S-adenosylmethionine:tRNA ribosyltransferase-isomerase	Arcobacter mytili LMG 24559	Arcobacter	0	0	0	0	0	0	0	0	0	0	0	0	0	0	0	0	3	0	0	0	0	0	0	0	0	0	0	0	5	0	0	0	0	0	0	0
TRINITY_DN739430_c0_g1_i1	267	AXH15202.1	S-adenosylmethionine:tRNA ribosyltransferase-isomerase	Arcobacter mytili LMG 24559	Arcobacter	0	0	0	0	0	0	0	0	0	9	0	0	0	0	0	0	0	0	0	0	0	0	0	0	0	0	0	0	0	0	0	0	0	0	0	0
TRINITY_DN417456_c0_g1_i1	236	AXH15645.1	hypothetical protein AMYT_2096	Arcobacter mytili LMG 24559	Arcobacter	0	0	0	0	0	0	0	0	0	0	0	23	3	17	0	35	0	6	0	0	0	0	0	0	0	0	0	15	2	0	0	0	21	0	101	0
TRINITY_DN614438_c0_g1_i1	261	AXM58279.1	DUF1566 domain-containing protein	Vibrio anguillarum	Vibrio	0	0	0	0	0	0	0	0	0	0	0	0	0	0	0	0	6	11	0	0	0	0	0	0	0	0	0	0	0	0	0	0	0	0	0	0
TRINITY_DN492648_c2_g1_i1	271	AXN32030.1	hypothetical protein DVV14_12475	Vibrio coralliilyticus	Vibrio	0	0	0	0	255	0	150	0	0	26	209	77	9	52	24	17	3	2	0	0	0	0	0	0	0	0	0	48	31	9	114	38	16	42	88	20
TRINITY_DN492648_c2_g14_i1	205	AXN32030.1	hypothetical protein DVV14_12475	Vibrio coralliilyticus	Vibrio	0	0	0	0	0	0	0	0	24	244	1142	236	12	15	4	40	167	66	0	0	0	0	0	0	0	156	0	2007	3376	6841	276	382	1771	295	166	886
TRINITY_DN398544_c0_g1_i1	258	AXX58452.1	Unsaturated fatty acid biosynthesis repressor FabR, TetR family	Vibrio vulnificus	Vibrio	0	0	0	0	0	0	0	0	0	0	0	0	0	0	0	0	0	0	0	0	0	0	0	0	0	0	0	0	12	0	0	0	0	0	0	0
TRINITY_DN280018_c0_g1_i1	276	AXX58545.1	phosphoglyceromutase	Vibrio vulnificus	Vibrio	0	0	0	0	0	0	0	0	0	3	5	4	0	0	0	0	0	0	0	0	0	0	0	0	0	0	0	0	9	5	23	0	0	0	0	0
TRINITY_DN376564_c1_g1_i1	239	AXX58545.1	phosphoglyceromutase	Vibrio vulnificus	Vibrio	0	0	0	0	0	0	0	0	0	12	2	0	0	3	7	0	0	0	0	0	0	0	0	0	0	0	0	5	15	32	0	0	24	0	5	0
TRINITY_DN490032_c2_g1_i1	255	AXX58914.1	Preprotein translocase subunit SecG	Vibrio vulnificus	Vibrio	0	0	0	0	0	0	0	0	0	4	12	0	0	0	0	16	0	11	0	0	0	0	0	0	0	0	0	2	0	0	0	0	0	0	0	0
TRINITY_DN43742_c0_g2_i1	278	AXX58964.1	type II secretion protein	Vibrio vulnificus	Vibrio	0	0	0	0	0	0	0	0	0	0	0	0	0	0	0	0	0	0	0	0	0	0	0	0	0	0	0	6	0	0	0	0	0	0	0	0
TRINITY_DN293611_c0_g1_i1	260	AXX75193.1	topoisomerase I, partial	Vibrio sp.	Vibrio	0	0	0	0	0	0	0	0	0	0	0	0	0	0	0	0	3	0	0	0	0	0	0	0	0	0	0	5	3	0	0	0	5	0	0	0
TRINITY_DN293611_c0_g2_i1	260	AXX75193.1	topoisomerase I, partial	Vibrio sp.	Vibrio	0	0	0	0	0	0	0	0	0	0	0	0	0	0	0	0	3	0	0	0	0	0	0	0	0	0	0	0	0	5	0	0	5	0	0	0
TRINITY_DN487607_c0_g2_i1	225	AXX84783.1	formate dehydrogenase N, alpha subunit, selenocysteine-containing	Arcobacter skirrowii CCUG 10374	Arcobacter	0	0	0	0	0	0	0	0	0	0	0	0	0	0	0	0	0	0	0	0	0	0	0	0	0	0	0	0	16	0	0	0	17	0	0	4
TRINITY_DN340138_c0_g1_i1	456	AXX85854.1	putative ribonuclease, YlaK/PhoH family	Arcobacter marinus	Arcobacter	0	0	0	0	0	0	0	0	0	44	24	22	8	0	0	0	0	0	0	0	0	0	0	0	0	0	0	0	0	0	0	0	0	0	0	0
TRINITY_DN761970_c0_g1_i1	346	AXX85980.1	FMN-binding glutamate synthase family protein	Arcobacter marinus	Arcobacter	0	0	0	0	0	0	0	0	0	9	0	19	0	0	2	0	9	0	0	0	0	0	0	0	0	0	0	0	1	0	19	0	0	0	0	0
TRINITY_DN156758_c0_g1_i1	209	AXX86580.1	UvrABC nucleotide excision repair complex, subunit UvrB	Arcobacter marinus	Arcobacter	0	0	0	0	0	0	0	0	0	0	19	0	0	0	0	0	0	9	0	0	0	0	0	0	0	0	0	0	2	0	0	0	0	0	0	0
TRINITY_DN103989_c0_g1_i1	268	AXX86793.1	protein disulfide oxidoreductase, DsbA/G family	Arcobacter marinus	Arcobacter	0	0	0	0	0	0	0	0	0	0	0	0	0	0	6	0	0	3	0	0	0	0	0	0	0	0	0	0	0	0	0	0	0	0	0	0
TRINITY_DN142389_c0_g1_i1	225	AXX87024.1	Cache sensor-containing MCP-domain signal transduction protein	Arcobacter marinus	Arcobacter	0	0	0	0	0	0	0	0	0	0	0	0	0	0	0	0	0	0	0	0	0	0	0	0	0	0	0	0	7	0	0	0	0	0	0	0
TRINITY_DN537161_c0_g1_i1	235	AXX87024.1	Cache sensor-containing MCP-domain signal transduction protein	Arcobacter marinus	Arcobacter	0	0	0	0	0	0	0	0	0	0	2	0	0	0	0	18	0	0	0	0	0	0	0	0	0	0	0	0	0	0	0	0	0	0	0	0
TRINITY_DN696501_c0_g1_i1	228	AXX87024.1	Cache sensor-containing MCP-domain signal transduction protein	Arcobacter marinus	Arcobacter	0	0	0	0	0	0	0	0	0	0	0	0	0	0	11	0	0	0	0	0	0	0	0	0	0	0	0	3	0	0	0	0	0	0	0	0
TRINITY_DN334540_c0_g1_i1	291	AXX88421.1	crotonobetainyl-CoA reductase	Arcobacter marinus	Arcobacter	0	0	0	0	0	0	0	0	0	18	0	0	0	0	0	0	0	0	0	0	0	0	0	0	0	0	0	20	5	0	0	0	13	0	0	0
TRINITY_DN508776_c2_g2_i3	666	AXX88696.1	pyruvate:ferredoxin oxidoreductase, delta subunit	Arcobacter suis CECT 7833	Arcobacter	0	0	0	0	0	0	0	0	0	1	2	0	1	6	2	1	5	4	0	0	0	0	0	0	0	0	0	0	0	6	0	0	0	0	12	0
TRINITY_DN508776_c2_g2_i5	807	AXX88696.1	pyruvate:ferredoxin oxidoreductase, delta subunit	Arcobacter suis CECT 7833	Arcobacter	0	0	0	9	0	0	0	0	6	13	5	1	5	10	3	8	11	5	0	5	15	11	12	0	0	0	0	4	6	5	7	1	4	0	17	0
TRINITY_DN508776_c2_g2_i6	494	AXX88696.1	pyruvate:ferredoxin oxidoreductase, delta subunit	Arcobacter suis CECT 7833	Arcobacter	0	0	0	0	0	0	0	18	0	11	0	0	1	10	2	1	5	0	0	0	24	0	0	0	0	0	0	0	5	0	4	0	1	2	9	4
TRINITY_DN424935_c0_g2_i1	545	AXX88789.1	hypothetical protein ASUIS_0281	Arcobacter suis CECT 7833	Arcobacter	0	0	0	0	0	0	0	0	0	0	1	0	1	1	0	2	0	2	0	0	0	0	0	0	0	0	0	0	1	0	0	4	5	0	0	2
TRINITY_DN304544_c0_g1_i1	338	AXX89257.1	RTX toxin-related calcium-binding protein (peptidase M10 serralysin domains)	Arcobacter suis CECT 7833	Arcobacter	0	0	0	0	0	0	0	0	0	0	0	0	0	0	0	6	5	14	0	0	0	0	0	0	0	0	0	0	0	0	0	0	0	0	0	0
TRINITY_DN444785_c0_g2_i1	229	AXX89257.1	RTX toxin-related calcium-binding protein (peptidase M10 serralysin domains)	Arcobacter suis CECT 7833	Arcobacter	0	0	0	0	0	0	0	0	0	0	0	0	0	0	14	0	0	0	0	0	0	0	0	0	0	0	0	0	0	0	0	0	3	0	0	0
TRINITY_DN444785_c0_g3_i1	229	AXX89257.1	RTX toxin-related calcium-binding protein (peptidase M10 serralysin domains)	Arcobacter suis CECT 7833	Arcobacter	0	0	0	0	0	0	0	0	0	0	0	0	0	0	0	0	0	0	0	0	0	0	0	0	0	0	0	0	0	0	0	0	3	0	0	0
TRINITY_DN444785_c0_g4_i1	229	AXX89257.1	RTX toxin-related calcium-binding protein (peptidase M10 serralysin domains)	Arcobacter suis CECT 7833	Arcobacter	0	0	0	0	0	0	0	0	0	0	0	0	0	0	0	0	0	0	0	0	0	0	0	0	0	0	0	0	0	0	0	3	3	0	0	0
TRINITY_DN568716_c0_g1_i1	379	AXX89257.1	RTX toxin-related calcium-binding protein (peptidase M10 serralysin domains)	Arcobacter suis CECT 7833	Arcobacter	0	0	0	0	0	0	0	0	0	6	0	0	0	0	0	0	4	0	0	0	0	0	0	0	0	0	0	0	3	0	0	0	0	0	0	0
TRINITY_DN686805_c0_g1_i1	227	AXX89257.1	RTX toxin-related calcium-binding protein (peptidase M10 serralysin domains)	Arcobacter suis CECT 7833	Arcobacter	0	0	0	0	0	0	0	0	0	0	0	0	0	0	0	0	0	8	0	0	0	0	0	0	0	0	0	0	0	0	0	0	0	0	0	0
TRINITY_DN313234_c0_g1_i1	512	AXX89418.1	YgiQ family radical SAM protein	Arcobacter suis CECT 7833	Arcobacter	0	0	0	0	0	0	0	0	0	0	5	0	0	0	3	6	0	6	0	0	0	0	0	0	0	0	0	0	2	0	0	0	2	0	0	0
TRINITY_DN43997_c0_g1_i1	220	AXX89706.1	hypothetical protein ASUIS_1218	Arcobacter suis CECT 7833	Arcobacter	0	0	0	0	0	0	0	0	0	0	0	0	0	0	0	0	0	11	0	0	0	0	0	0	0	0	0	0	0	0	0	0	0	0	0	0
TRINITY_DN305026_c0_g1_i1	243	AXX89758.1	DNA segregation ATPase FtsK/SpoIIIE	Arcobacter suis CECT 7833	Arcobacter	0	0	0	0	0	0	0	0	0	0	14	0	0	0	0	0	0	0	0	0	0	0	0	0	0	0	0	39	0	0	0	3	0	0	0	0
TRINITY_DN196964_c0_g2_i1	316	AXX90140.1	divalent metal cation transporter (ZT_dimer domain)	Arcobacter suis CECT 7833	Arcobacter	0	0	0	0	0	0	0	0	0	0	0	0	8	0	0	7	0	6	0	0	0	0	0	0	0	0	0	6	0	0	0	0	0	0	40	0
TRINITY_DN761583_c0_g1_i1	244	AXX90324.1	membrane protein insertase, YidC/Oxa1 family	Arcobacter suis CECT 7833	Arcobacter	0	0	0	0	0	0	0	0	0	0	0	0	0	0	0	13	0	0	0	0	0	0	0	0	0	0	0	0	0	0	0	0	0	0	0	0
TRINITY_DN261166_c0_g1_i1	228	AXX90574.1	enoyl-CoA hydratase	Arcobacter suis CECT 7833	Arcobacter	0	0	0	0	0	0	0	0	0	0	0	0	0	0	0	0	0	0	0	0	0	0	0	0	0	0	0	0	9	0	0	3	0	0	0	0
TRINITY_DN261166_c0_g2_i1	233	AXX90574.1	enoyl-CoA hydratase	Arcobacter suis CECT 7833	Arcobacter	0	0	0	0	0	0	0	0	0	0	13	9	0	0	0	2	3	0	0	0	0	0	0	0	0	0	0	8	1	0	0	0	0	0	0	0
TRINITY_DN810846_c0_g1_i1	332	AXX90673.1	molybdopterin synthase, large subunit	Arcobacter suis CECT 7833	Arcobacter	0	0	0	0	0	0	0	0	0	6	4	0	0	24	2	3	7	0	0	0	0	0	0	0	0	0	0	0	0	0	0	0	0	0	7	0
TRINITY_DN266834_c0_g1_i1	443	AXX90922.1	NADH dehydrogenase	Arcobacter suis CECT 7833	Arcobacter	0	0	0	0	0	0	0	0	0	0	2	0	0	0	0	0	3	18	0	0	0	0	0	0	0	0	0	4	4	6	0	0	0	0	74	0
TRINITY_DN467198_c0_g1_i1	242	AXX91964.1	putative formate dehydrogenase-associated protein	Arcobacter molluscorum LMG 25693	Arcobacter	0	0	0	0	0	0	0	0	0	10	4	0	0	0	0	0	0	0	0	0	0	0	0	0	0	0	0	5	3	0	0	0	0	0	0	0
TRINITY_DN467198_c0_g2_i1	240	AXX91964.1	putative formate dehydrogenase-associated protein	Arcobacter molluscorum LMG 25693	Arcobacter	0	0	0	0	0	0	0	0	0	0	0	0	0	0	0	0	0	0	0	0	0	0	0	0	0	0	0	0	20	11	27	9	0	0	0	0
TRINITY_DN467198_c0_g3_i1	248	AXX91964.1	putative formate dehydrogenase-associated protein	Arcobacter molluscorum LMG 25693	Arcobacter	0	0	0	0	0	0	0	0	0	15	24	0	0	0	0	0	0	0	0	0	0	0	0	0	0	0	0	24	26	0	0	0	0	0	0	0
TRINITY_DN671503_c0_g1_i1	204	AXX91970.1	formate dehydrogenase N, alpha subunit, selenocysteine-containing	Arcobacter molluscorum LMG 25693	Arcobacter	0	0	0	0	0	0	0	0	0	0	0	0	0	0	0	0	0	0	0	0	0	0	0	0	0	0	0	6	1	0	58	7	0	0	0	0
TRINITY_DN69311_c0_g1_i1	381	AXX91970.1	formate dehydrogenase N, alpha subunit, selenocysteine-containing	Arcobacter molluscorum LMG 25693	Arcobacter	0	0	0	0	0	0	0	0	0	0	0	0	0	0	0	0	0	0	0	0	0	0	0	0	0	0	0	6	1	3	3	2	2	0	0	0
TRINITY_DN703270_c0_g1_i1	210	AXX92089.1	hypothetical protein AMOL_1105	Arcobacter molluscorum LMG 25693	Arcobacter	0	0	0	0	0	0	0	0	0	0	0	0	0	0	0	0	0	0	0	0	0	0	0	0	0	0	0	0	2	0	0	0	0	54	0	0
TRINITY_DN374238_c0_g1_i1	548	AXX92338.1	cytochrome c biogenesis protein	Arcobacter molluscorum LMG 25693	Arcobacter	0	0	0	0	0	0	0	0	0	0	9	0	0	0	0	1	1	0	0	0	0	0	0	0	0	0	0	0	2	0	0	0	5	0	0	0
TRINITY_DN374238_c0_g2_i1	284	AXX92338.1	cytochrome c biogenesis protein	Arcobacter molluscorum LMG 25693	Arcobacter	0	0	0	0	0	0	0	0	0	0	0	0	0	0	0	2	0	0	0	0	0	0	0	0	0	0	0	0	0	0	15	0	0	0	0	0
TRINITY_DN782172_c0_g1_i1	278	AXX92599.1	bifunctional diguanylate cyclase/phosphodiesterase	Arcobacter molluscorum LMG 25693	Arcobacter	0	0	0	0	0	0	0	0	0	0	0	0	0	26	0	0	14	3	0	0	0	0	0	0	0	0	0	0	0	0	0	0	0	0	0	0
TRINITY_DN582552_c0_g1_i1	273	AXX92671.1	DL-methionine ABC transporter MetINQ, substrate-binding protein	Arcobacter molluscorum LMG 25693	Arcobacter	0	0	0	0	0	0	0	0	0	0	9	0	0	0	0	15	6	0	0	0	0	0	0	0	0	0	0	0	1	0	0	0	0	0	0	0
TRINITY_DN397788_c0_g1_i1	786	AXX93148.1	flagellar motor switch C-ring protein FliG	Arcobacter molluscorum LMG 25693	Arcobacter	0	0	0	0	0	0	0	0	0	1	0	0	6	5	8	0	9	10	0	0	0	0	0	0	0	0	0	4	2	0	0	0	2	0	12	0
TRINITY_DN277210_c0_g1_i1	348	AXX93327.1	amino acid ABC transporter, ATP-binding protein	Arcobacter molluscorum LMG 25693	Arcobacter	0	0	0	0	0	0	0	0	0	12	1	0	2	0	2	4	7	7	0	0	0	0	0	0	0	0	0	2	0	0	0	0	0	0	0	0
TRINITY_DN133696_c0_g1_i1	260	AXX93430.1	flagellar outer membrane L-ring protein FlgH	Arcobacter molluscorum LMG 25693	Arcobacter	0	0	0	0	0	0	0	0	0	0	0	0	10	0	0	0	0	0	0	0	0	0	0	0	0	0	0	0	0	0	0	0	0	0	0	0
TRINITY_DN133696_c0_g2_i1	260	AXX93430.1	flagellar outer membrane L-ring protein FlgH	Arcobacter molluscorum LMG 25693	Arcobacter	0	0	0	0	0	0	0	0	0	16	0	8	0	0	0	0	0	0	0	0	0	0	0	0	0	0	0	0	0	0	29	0	0	0	0	0
TRINITY_DN136296_c0_g1_i1	494	AXX93778.1	dihydropyrimidine dehydrogenase	Arcobacter ellisii	Arcobacter	0	0	0	0	0	0	0	0	0	3	0	0	0	6	0	1	6	0	0	0	0	0	0	0	0	0	0	0	5	5	0	0	0	0	0	0
TRINITY_DN382848_c0_g2_i1	236	AXX93789.1	TRAP transporter, small permease subunit	Arcobacter ellisii	Arcobacter	0	0	0	0	0	0	0	0	0	0	0	0	0	0	0	4	0	6	0	0	0	0	0	0	0	0	0	0	0	0	0	0	0	0	5	0
TRINITY_DN818414_c0_g1_i1	259	AXX94099.1	RND family efflux system, outer membrane channel protein, TolC family	Arcobacter ellisii	Arcobacter	0	0	0	0	0	0	0	0	0	0	0	0	0	0	0	0	3	0	0	0	0	0	0	0	0	0	0	0	1	0	0	0	0	0	0	0
TRINITY_DN605967_c0_g1_i1	323	AXX94204.1	FIST sensor-containing two-component system histidine kinase	Arcobacter ellisii	Arcobacter	0	0	0	0	0	0	0	0	0	0	6	0	0	0	0	6	9	0	0	0	0	0	0	0	0	0	0	0	0	0	0	0	0	0	0	0
TRINITY_DN4366_c0_g1_i1	245	AXX94619.1	glutathione peroxidase	Arcobacter ellisii	Arcobacter	0	0	0	0	0	0	0	0	0	10	0	0	0	0	0	0	0	8	0	0	0	0	0	0	0	0	0	0	1	0	0	0	0	0	0	0
TRINITY_DN4366_c0_g2_i1	245	AXX94619.1	glutathione peroxidase	Arcobacter ellisii	Arcobacter	0	0	0	0	0	0	0	0	0	0	0	0	0	0	0	0	3	4	0	0	0	0	0	0	0	0	0	0	0	0	0	0	0	0	0	0
TRINITY_DN425303_c0_g2_i1	242	AXX95337.1	DEAD-box ATP-dependent RNA helicase	Arcobacter ellisii	Arcobacter	0	0	0	0	0	0	0	0	0	10	0	0	0	0	0	0	9	8	0	0	0	0	0	0	0	0	0	0	6	0	0	0	0	0	0	0
TRINITY_DN487838_c1_g1_i1	558	AXX95531.1	formate dehydrogenase N, cytochrome b-556 subunit	Arcobacter ellisii	Arcobacter	0	0	0	0	0	0	0	0	0	14	10	0	3	14	3	15	7	21	0	0	0	0	0	0	0	0	0	0	3	0	0	0	0	0	0	0
TRINITY_DN487838_c1_g1_i2	558	AXX95531.1	formate dehydrogenase N, cytochrome b-556 subunit	Arcobacter ellisii	Arcobacter	0	0	0	0	0	0	0	0	0	0	7	0	2	0	0	5	19	7	0	0	0	0	0	0	0	0	0	2	2	9	0	0	0	0	0	0
TRINITY_DN703074_c0_g1_i1	249	AXX95531.1	formate dehydrogenase N, cytochrome b-556 subunit	Arcobacter ellisii	Arcobacter	0	0	0	0	0	0	0	0	0	0	0	0	0	0	0	0	0	0	0	0	0	0	0	0	0	0	0	0	0	20	0	0	0	0	0	0
TRINITY_DN342216_c0_g1_i1	271	AXX95651.1	membrane protein insertase, YidC/Oxa1 family	Arcobacter ellisii	Arcobacter	0	0	0	0	0	0	0	0	0	2	0	0	0	0	0	2	0	3	0	0	0	0	0	0	0	0	0	0	0	0	0	0	0	0	0	0
TRINITY_DN342216_c0_g2_i1	271	AXX95651.1	membrane protein insertase, YidC/Oxa1 family	Arcobacter ellisii	Arcobacter	0	0	0	0	0	0	0	0	0	12	0	0	0	9	0	2	0	2	0	0	0	0	0	0	0	0	0	0	0	0	0	0	0	0	0	0
TRINITY_DN475953_c0_g3_i1	231	AXX95651.1	membrane protein insertase, YidC/Oxa1 family	Arcobacter ellisii	Arcobacter	0	0	0	0	0	0	0	0	0	0	0	0	0	0	0	0	0	0	0	0	0	0	0	0	0	0	0	0	12	0	0	0	11	0	0	0
TRINITY_DN502501_c1_g4_i8	1132	AXX95776.1	imelysin-like iron-regulated protein A-like protein, IrpA family	Arcobacter ellisii	Arcobacter	0	0	0	0	0	0	0	0	0	5	10	4	3	0	0	14	7	7	0	0	0	0	0	0	0	0	0	0	4	0	0	1	0	0	0	0
TRINITY_DN140497_c0_g1_i1	411	AXX95839.1	lipid A biosynthesis lauroyl acyltransferase	Arcobacter ellisii	Arcobacter	0	0	0	0	0	0	0	0	0	1	0	0	5	0	0	0	7	1	0	0	0	0	0	0	0	0	0	0	0	0	0	0	0	0	0	0
TRINITY_DN140497_c0_g2_i1	411	AXX95839.1	lipid A biosynthesis lauroyl acyltransferase	Arcobacter ellisii	Arcobacter	0	0	0	0	0	0	0	0	0	1	0	0	5	10	0	0	17	0	0	0	0	0	0	0	0	0	0	0	0	0	0	0	0	0	0	0
TRINITY_DN140497_c0_g3_i1	346	AXX95839.1	lipid A biosynthesis lauroyl acyltransferase	Arcobacter ellisii	Arcobacter	0	0	0	0	0	0	0	0	0	0	0	0	2	0	0	0	0	1	0	0	0	0	0	0	0	0	0	0	0	0	0	0	0	0	0	0
TRINITY_DN814105_c0_g1_i1	273	AXX95943.1	bifunctional riboflavin kinase / FMN adenylyltransferase	Arcobacter ellisii	Arcobacter	0	0	0	0	0	0	0	0	0	0	0	0	0	0	0	0	17	0	0	0	0	0	0	0	0	0	0	0	0	0	0	0	0	0	0	0
TRINITY_DN512116_c0_g1_i1	201	AXX95987.1	hypothetical protein AELL_2369	Arcobacter ellisii	Arcobacter	0	0	0	0	0	0	0	0	0	0	0	0	0	0	0	0	0	0	0	0	0	0	0	0	0	0	0	0	0	0	0	0	19	0	0	0
TRINITY_DN109132_c0_g1_i1	264	AXX96096.1	cell division protein, FtsW/RodA/SpoVE family	Arcobacter ellisii	Arcobacter	0	0	0	0	0	0	0	0	0	0	8	0	0	0	18	0	0	0	0	0	0	0	0	0	0	0	0	0	2	0	0	0	0	0	0	0
TRINITY_DN311977_c0_g1_i1	221	AXY00019.1	transcription termination/antitermination protein NusG	Vibrio alfacsensis	Vibrio	0	0	0	0	0	0	0	0	0	0	2	0	0	0	0	0	0	0	0	0	0	0	0	0	0	0	0	3	4	35	0	0	0	0	0	0
TRINITY_DN472500_c2_g1_i2	385	AXY00019.1	transcription termination/antitermination protein NusG	Vibrio alfacsensis	Vibrio	0	29	0	0	0	24	0	0	0	1	9	0	2	0	0	1	0	0	0	0	0	0	0	0	0	21	0	3	11	0	0	0	0	0	0	0
TRINITY_DN472500_c2_g1_i3	385	AXY00019.1	transcription termination/antitermination protein NusG	Vibrio alfacsensis	Vibrio	0	0	0	0	0	0	0	0	0	5	5	3	0	2	0	0	0	1	0	0	0	0	0	0	0	0	20	5	3	0	3	0	0	0	0	2
TRINITY_DN469983_c0_g3_i1	329	AXY00047.1	acetate--CoA ligase	Vibrio alfacsensis	Vibrio	0	0	0	0	0	0	0	0	15	0	0	3	2	0	0	0	0	0	0	13	0	0	0	0	0	0	0	16	2	0	0	0	2	0	0	3
TRINITY_DN469983_c0_g3_i2	408	AXY00047.1	acetate--CoA ligase	Vibrio alfacsensis	Vibrio	0	0	0	0	0	0	0	44	0	6	0	0	0	0	0	1	0	2	0	0	0	0	0	0	0	0	0	1	5	28	3	2	2	0	0	0
TRINITY_DN577686_c0_g1_i1	269	AXY00094.1	LysM peptidoglycan-binding domain-containing protein	Vibrio alfacsensis	Vibrio	0	0	0	0	0	0	0	0	0	0	0	0	0	0	0	0	0	0	0	0	0	0	0	0	0	0	0	4	0	0	0	0	0	0	0	0
TRINITY_DN652306_c0_g1_i1	234	AXY00102.1	sel1 repeat family protein	Vibrio alfacsensis	Vibrio	0	0	0	0	0	0	0	0	0	0	0	0	0	0	0	0	0	0	0	0	0	0	0	0	0	0	0	0	4	0	0	0	0	0	0	0
TRINITY_DN8246_c0_g1_i1	368	AXY00102.1	sel1 repeat family protein	Vibrio alfacsensis	Vibrio	0	0	0	0	0	0	0	0	0	0	0	0	0	0	0	0	0	0	0	0	0	0	0	0	0	0	0	0	4	0	0	0	0	0	0	0
TRINITY_DN8246_c0_g2_i1	368	AXY00102.1	sel1 repeat family protein	Vibrio alfacsensis	Vibrio	0	0	0	0	0	0	0	0	0	0	0	0	0	0	0	0	0	0	0	0	0	0	0	0	0	0	0	3	3	0	0	0	0	0	0	0
TRINITY_DN496885_c4_g9_i2	389	AXY00110.1	aspartate aminotransferase family protein	Vibrio alfacsensis	Vibrio	0	0	0	0	0	0	0	0	0	0	3	0	0	0	0	0	2	2	0	0	0	0	0	0	0	0	0	8	8	0	0	0	0	0	0	0
TRINITY_DN663596_c0_g1_i1	207	AXY00143.1	argininosuccinate lyase	Vibrio alfacsensis	Vibrio	0	0	0	0	0	0	0	0	0	0	0	0	0	0	0	0	0	0	0	0	0	0	0	0	0	0	0	17	0	0	0	0	0	0	0	0
TRINITY_DN88679_c0_g1_i1	268	AXY00310.1	holo-ACP synthase	Vibrio alfacsensis	Vibrio	0	0	0	0	0	0	0	0	0	0	7	0	0	0	0	0	0	0	0	0	0	0	0	0	0	0	0	0	7	0	0	0	0	0	0	0
TRINITY_DN440661_c0_g3_i1	298	AXY00349.1	tRNA (guanosine(37)-N1)-methyltransferase TrmD	Vibrio alfacsensis	Vibrio	0	0	0	0	0	0	0	0	0	0	0	0	0	0	0	0	0	6	0	0	0	0	0	0	0	0	0	4	1	26	0	0	0	0	0	0
TRINITY_DN306614_c0_g1_i1	313	AXY00424.1	NupC/NupG family nucleoside CNT transporter	Vibrio alfacsensis	Vibrio	0	0	0	0	0	0	0	0	0	12	16	0	0	3	0	0	0	1	0	0	0	0	0	0	0	0	0	42	8	8	0	0	8	0	0	0
TRINITY_DN496142_c1_g5_i1	224	AXY00424.1	NupC/NupG family nucleoside CNT transporter	Vibrio alfacsensis	Vibrio	0	0	0	0	0	0	0	0	0	0	0	0	0	0	0	0	0	0	0	0	0	0	0	0	0	0	0	3	8	0	0	0	0	0	0	0
TRINITY_DN496581_c0_g1_i1	219	AXY00492.1	NADH:ubiquinone reductase (Na(+)-transporting) subunit B	Vibrio alfacsensis	Vibrio	0	0	0	0	0	0	0	0	0	0	0	0	0	0	0	0	0	0	0	0	0	0	0	0	0	0	0	11	3	0	0	0	0	0	0	0
TRINITY_DN247836_c1_g1_i1	242	AXY00496.1	NADH:ubiquinone reductase (Na(+)-transporting) subunit F	Vibrio alfacsensis	Vibrio	0	0	0	0	0	0	0	0	0	4	0	0	0	0	0	0	0	0	0	0	0	0	0	0	0	0	0	7	8	0	0	0	0	0	0	0
TRINITY_DN488499_c4_g2_i1	491	AXY00496.1	NADH:ubiquinone reductase (Na(+)-transporting) subunit F	Vibrio alfacsensis	Vibrio	0	0	0	0	0	0	0	0	0	33	1	2	0	0	0	1	3	1	0	0	0	0	0	0	0	0	0	13	20	18	0	0	1	0	0	0
TRINITY_DN595551_c0_g1_i1	225	AXY00525.1	sigma E protease regulator RseP	Vibrio alfacsensis	Vibrio	0	0	0	0	0	0	0	0	0	0	0	0	0	0	0	0	0	0	0	0	0	0	0	0	0	0	0	0	6	11	0	0	0	0	0	0
TRINITY_DN503577_c1_g3_i1	326	AXY00571.1	flagellin	Vibrio alfacsensis	Vibrio	0	0	0	0	0	0	0	0	0	1	3	0	0	0	0	0	0	1	0	0	0	0	0	0	0	0	0	0	13	0	0	0	2	0	0	0
TRINITY_DN808700_c0_g1_i1	203	AXY00609.1	c-type cytochrome biogenesis protein CcmI	Vibrio alfacsensis	Vibrio	0	0	0	0	0	0	0	0	0	0	0	0	0	0	0	0	0	0	0	0	0	0	0	0	0	0	0	0	1	0	0	0	12	0	0	0
TRINITY_DN421938_c1_g1_i1	218	AXY00691.1	formate C-acetyltransferase	Vibrio alfacsensis	Vibrio	0	0	0	0	0	0	0	0	0	0	0	0	0	0	0	0	0	0	0	39	0	0	0	0	0	0	0	8	1	0	0	0	0	0	0	0
TRINITY_DN725829_c0_g1_i1	238	AXY00731.1	aspartate--tRNA ligase	Vibrio alfacsensis	Vibrio	0	0	0	0	0	0	0	0	0	0	0	0	0	0	0	0	0	0	0	0	0	0	0	0	0	0	0	20	0	0	0	0	0	0	0	0
TRINITY_DN561831_c0_g1_i1	220	AXY00825.1	efflux RND transporter periplasmic adaptor subunit	Vibrio alfacsensis	Vibrio	0	0	0	0	0	0	0	0	0	0	0	0	0	0	0	0	0	0	0	0	0	0	0	0	0	0	0	0	7	0	0	0	0	0	0	0
TRINITY_DN470347_c0_g2_i1	267	AXY00830.1	sodium-dependent transporter	Vibrio alfacsensis	Vibrio	0	0	0	0	0	0	0	0	0	0	0	0	2	0	0	0	0	0	0	0	0	0	0	0	0	0	0	13	5	19	0	5	0	0	9	0
TRINITY_DN412366_c1_g1_i1	247	AXY00865.1	trans-2-enoyl-CoA reductase family protein	Vibrio alfacsensis	Vibrio	0	0	0	0	0	0	0	0	0	11	4	0	10	0	0	0	0	0	0	0	0	0	0	0	0	0	0	0	2	10	0	0	10	0	0	18
TRINITY_DN653642_c0_g1_i1	232	AXY00869.1	putative pyridoxal-dependent aspartate 1-decarboxylase	Vibrio alfacsensis	Vibrio	0	0	0	0	0	0	0	0	0	0	0	0	0	0	0	0	0	0	0	0	0	0	0	0	0	0	0	0	6	0	0	0	0	0	0	0
TRINITY_DN222816_c0_g1_i1	230	AXY00876.1	hypothetical protein D1115_06175	Vibrio alfacsensis	Vibrio	0	0	0	0	0	0	0	0	0	0	0	0	0	0	0	0	0	0	0	0	0	0	0	0	0	0	0	0	0	0	0	0	0	50	0	0
TRINITY_DN155521_c0_g1_i1	353	AXY00880.1	3-phosphoserine/phosphohydroxythreonine transaminase	Vibrio alfacsensis	Vibrio	0	0	0	0	0	0	0	0	0	9	28	0	0	2	0	0	0	0	0	0	0	0	0	0	0	0	0	0	4	0	0	0	0	0	0	0
TRINITY_DN645119_c0_g1_i1	207	AXY00932.1	TIGR02584 family CRISPR-associated protein	Vibrio alfacsensis	Vibrio	0	0	0	0	0	0	0	0	0	0	0	0	0	0	0	0	0	0	0	0	0	0	0	0	0	0	0	0	0	0	0	0	12	0	0	0
TRINITY_DN26344_c0_g1_i1	365	AXY01014.1	tandem-95 repeat protein	Vibrio alfacsensis	Vibrio	0	0	0	0	0	0	0	0	0	10	0	6	0	0	0	0	6	0	0	0	0	0	0	0	0	0	0	0	0	0	0	0	0	0	0	0
TRINITY_DN26344_c0_g2_i1	331	AXY01014.1	tandem-95 repeat protein	Vibrio alfacsensis	Vibrio	0	0	0	0	0	0	0	0	0	0	0	0	0	2	0	0	7	0	0	0	0	0	0	0	0	0	0	0	0	0	0	0	0	0	0	0
TRINITY_DN435998_c0_g1_i1	219	AXY01046.1	cytochrome-c oxidase, cbb3-type subunit I	Vibrio alfacsensis	Vibrio	0	0	0	0	0	0	0	0	0	0	0	0	0	29	15	7	3	0	0	0	0	0	0	0	0	0	0	0	0	0	0	3	0	0	0	0
TRINITY_DN435998_c0_g2_i1	496	AXY01046.1	cytochrome-c oxidase, cbb3-type subunit I	Vibrio alfacsensis	Vibrio	0	0	0	0	0	0	0	0	0	8	0	0	9	3	0	0	0	0	0	0	0	0	0	0	0	0	0	22	5	5	0	4	0	0	0	0
TRINITY_DN16176_c0_g1_i1	340	AXY01047.1	cytochrome-c oxidase, cbb3-type subunit II	Vibrio alfacsensis	Vibrio	0	0	0	0	0	0	0	0	0	3	20	0	0	0	0	8	0	0	0	0	0	0	0	0	0	0	0	0	3	0	0	0	0	0	0	0
TRINITY_DN298294_c0_g1_i2	302	AXY01047.1	cytochrome-c oxidase, cbb3-type subunit II	Vibrio alfacsensis	Vibrio	0	0	0	0	0	0	0	0	0	0	0	0	4	0	0	0	0	11	0	0	0	0	0	0	0	0	0	0	0	0	0	0	0	0	0	0
TRINITY_DN476111_c0_g1_i2	650	AXY01047.1	cytochrome-c oxidase, cbb3-type subunit II	Vibrio alfacsensis	Vibrio	0	0	0	0	0	0	0	0	0	0	5	0	0	0	0	0	0	0	0	0	0	0	0	0	0	0	0	6	6	16	0	2	6	0	0	0
TRINITY_DN534771_c0_g1_i1	257	AXY01047.1	cytochrome-c oxidase, cbb3-type subunit II	Vibrio alfacsensis	Vibrio	0	0	0	0	0	0	0	0	0	0	0	0	0	0	0	0	0	0	0	0	0	0	0	0	0	0	0	7	5	0	0	0	2	0	0	0
TRINITY_DN233189_c0_g1_i1	249	AXY01059.1	NAD-dependent protein deacylase	Vibrio alfacsensis	Vibrio	0	0	0	0	0	0	0	0	0	0	0	0	0	0	0	0	0	0	0	0	0	0	0	0	0	0	0	26	0	0	0	0	0	0	0	0
TRINITY_DN279095_c0_g1_i1	305	AXY01063.1	4Fe-4S dicluster domain-containing protein	Vibrio alfacsensis	Vibrio	0	0	0	0	0	0	0	0	0	6	0	0	0	0	0	3	0	0	0	0	0	0	0	0	0	0	0	0	8	0	0	0	0	0	0	0
TRINITY_DN479621_c0_g1_i1	368	AXY01361.1	DNA topoisomerase (ATP-hydrolyzing) subunit A	Vibrio alfacsensis	Vibrio	27	0	0	0	0	0	0	0	14	9	1	3	0	0	0	0	0	4	0	23	0	0	0	0	0	0	0	0	6	0	0	0	5	0	3	5
TRINITY_DN487692_c4_g6_i1	251	AXY01432.1	30S ribosomal protein S1	Vibrio alfacsensis	Vibrio	0	0	0	0	0	0	0	0	0	6	0	0	0	0	0	0	0	2	0	0	0	0	0	0	0	0	0	10	18	0	0	8	0	0	0	0
TRINITY_DN501778_c0_g3_i1	456	AXY01432.1	30S ribosomal protein S1	Vibrio alfacsensis	Vibrio	0	0	0	0	0	0	0	0	0	0	0	0	0	0	11	11	7	6	0	0	0	0	0	0	0	0	0	0	1	0	0	0	14	0	0	0
TRINITY_DN471254_c0_g2_i2	452	AXY01453.1	phosphate acyltransferase PlsX	Vibrio alfacsensis	Vibrio	0	0	0	0	0	0	0	0	0	8	0	0	5	5	9	0	0	6	0	0	0	0	0	0	0	0	0	15	20	0	0	0	14	0	0	0
TRINITY_DN540515_c0_g1_i1	236	AXY01474.1	acetate kinase	Vibrio alfacsensis	Vibrio	0	0	0	0	0	0	0	0	0	2	6	0	0	0	0	4	0	12	0	0	0	0	0	0	0	0	0	5	2	0	0	0	0	0	0	0
TRINITY_DN46226_c0_g2_i1	280	AXY01481.1	ABC transporter ATP-binding protein	Vibrio alfacsensis	Vibrio	0	0	0	0	0	0	0	0	0	0	0	4	9	0	0	0	0	0	0	0	0	0	0	0	0	0	0	13	0	0	0	0	0	0	0	0
TRINITY_DN45610_c0_g1_i1	228	AXY01544.1	DTW domain-containing protein	Vibrio alfacsensis	Vibrio	0	0	0	0	0	0	0	0	0	0	0	0	0	0	0	0	0	0	0	0	0	0	0	0	0	0	0	0	10	0	0	0	0	0	0	0
TRINITY_DN123735_c0_g1_i1	224	AXY01567.1	restriction endonuclease subunit R	Vibrio alfacsensis	Vibrio	0	0	0	0	0	0	0	0	0	0	0	0	0	0	0	23	0	0	0	0	0	0	0	0	0	0	0	0	0	0	0	0	0	0	0	0
TRINITY_DN369460_c0_g1_i1	547	AXY01578.1	long-chain-fatty-acid--CoA ligase FadD	Vibrio alfacsensis	Vibrio	0	0	0	0	0	0	0	0	0	0	0	0	0	3	0	0	0	0	0	0	0	0	0	0	0	0	0	2	2	0	0	0	1	0	0	0
TRINITY_DN369460_c0_g2_i1	547	AXY01578.1	long-chain-fatty-acid--CoA ligase FadD	Vibrio alfacsensis	Vibrio	0	0	0	0	0	0	0	0	0	0	0	0	0	0	3	0	0	0	0	0	0	0	0	0	0	0	0	0	4	0	0	0	2	0	0	0
TRINITY_DN536531_c0_g1_i1	257	AXY01578.1	long-chain-fatty-acid--CoA ligase FadD	Vibrio alfacsensis	Vibrio	0	0	0	0	0	0	0	0	0	0	0	0	0	0	0	0	0	0	0	0	0	0	0	0	0	0	0	0	0	0	0	0	10	0	0	0
TRINITY_DN328495_c0_g1_i1	369	AXY01594.1	ADP-forming succinate--CoA ligase subunit beta	Vibrio alfacsensis	Vibrio	0	0	0	0	0	0	0	0	0	0	3	0	0	0	0	0	0	6	0	0	0	0	0	0	0	0	0	8	4	0	0	0	2	0	0	0
TRINITY_DN328495_c0_g2_i1	295	AXY01594.1	ADP-forming succinate--CoA ligase subunit beta	Vibrio alfacsensis	Vibrio	0	0	0	0	0	0	0	0	0	0	0	0	0	0	0	0	0	0	0	0	0	0	0	0	0	0	0	2	10	0	0	0	0	0	0	0
[truncated: 104,315 more rows]
