# Supplementary material for: A core of functional complementary bacteria infects oysters in Pacific Oyster Mortality Syndrome
Source: Anim Microbiome. 2023 May 3;5:26. doi: 10.1186/s42523-023-00246-8 (PMC10155333; doi:10.1186/s42523-023-00246-8)
Supplement: Supplementary file 14 — Additional file 14. Table S6. Encoded proteins of the seven main bacterial genera. Values correspond to normalized expression for each conditionto correct for different amount of the genus in different samples. Expression ratiocorrespond to the average of normalized expression of 9 samples at T60/72 divided by average of normalized expression of 9 samples at T0). NT: not tested if genes have less than three values for a condition in Additional file 13: Table S5. [file 42523_2023_246_MOESM14_ESM.xlsx]

## Sheet: TableS6
Supplementary Table 6. Encoded proteins of the seven main bacterial genera. Values correspond to normalized expression for each condition (TPM+1/total number of TPM in the genus) to correct for different amount of the genus in different samples (reflected by different total TPM for the genus in different samples). Expression ratio (ER) correspond to the average of normalized expression of 9 sampl…
								Atlantic																					Mediterranean
ID	Encoded protein annotation	Function	EC #	Subcategory	Category	Species name	Genus	AF11T0_1	AF11T0_2	AF11T0_3	AF14T0_1	AF14T0_2	AF14T0_3	AF15T0_1	AF15T0_2	AF15T0_3	AF11T60_1	AF11T60_2	AF11T60_3	AF14T60_1	AF14T60_2	AF14T60_3	AF15T60_1	AF15T60_2	AF15T60_3	ER_Atl	Log2(ER_Atl)	FDR_Atl	MF11T0_1	MF11T0_2	MF11T0_3	MF14T0_1	MF14T0_2	MF14T0_3	MF15T0_1	MF15T0_2	MF15T0_3	MF11T72_1	MF11T72_2	MF11T72_3	MF14T72_1	MF14T72_2	MF14T72_3	MF15T72_1	MF15T72_2	MF15T72_3	ER_Med	Log2 (ER_Med)	FDR_Med
WP_091354153.1	curli production assembly protein csgg	curli production assembly protein csgg	unknown	curli	adhesion	Amphritea atlantica	Amphritea	19.8	1.42	1.28	1.19	1.79	1.46	1.54	13.57	14.29	6.7	2.75	1.58	4.47	4.78	4.18	5.1	3.34	8.56	0.74	-0.44	0.714807572878536	15.5	1.28	1.29	15.59	38.92	2.02	18.74	1.64	1.76	2.56	2.67	5.73	0.32	0.86	2.2	0.55	1.2	0.69	0.17	-2.53	0.324856976286645
SER19821.1	filamentous hemagglutinin family n-terminal domain-containing protein, partial	filamentous hemagglutinin	unknown	hemagglutin	virulence_ fitness	Amphritea atlantica	Amphritea	1.54	1.42	1.28	1.19	1.79	1.46	1.54	1.61	1.28	0.59	0.5	0.43	0.37	0.3	1.8	1.68	2.44	0.35	0.65	-0.63	0.281397817142857	1.14	1.28	1.29	1.95	1.92	2.02	1.11	1.64	1.76	2	0.42	0.43	0.32	0.36	0.22	0.55	0.36	0.4	0.36	-1.48	NT
WP_091354917.1	piln domain-containing protein	type iv pilus assembly protein piln	unknown	type iv pilus	adhesion	Amphritea atlantica	Amphritea	1.54	1.42	1.28	1.19	1.79	1.46	1.54	1.61	1.28	0.59	0.5	0.43	0.37	0.3	1.39	0.39	3.52	0.82	0.63	-0.66	0.369706597588652	1.14	1.28	1.29	1.95	1.92	2.02	1.11	1.64	1.76	0.42	2.55	0.43	1.89	1.5	1.27	0.55	0.36	2.81	0.83	-0.26	0.659451713319459
WP_019620927.1	pilus assembly protein pilp	type iv pilus assembly protein pilp	unknown	type iv pilus	adhesion	Amphritea japonica	Amphritea	1.54	1.42	1.28	1.19	1.79	1.46	1.54	1.61	1.28	0.59	0.5	0.43	0.37	0.9	0.29	0.39	2.63	0.35	0.49	-1.02	NT	1.14	1.28	1.29	1.95	1.92	2.02	1.11	1.64	1.76	0.42	0.42	0.43	0.32	4.2	0.22	0.55	0.36	1.3	0.58	-0.78	NT
WP_091354919.1	pilus assembly protein pilp	type iv pilus assembly protein pilp	unknown	type iv pilus	adhesion	Amphritea atlantica	Amphritea	1.54	1.42	1.28	1.19	1.79	1.46	1.54	1.61	1.28	17.38	2.4	0.43	0.37	3.86	0.29	6.57	0.3	1.99	2.56	1.36	0.469723817053364	1.14	1.28	1.29	1.95	1.92	2.02	1.11	1.64	1.76	7.87	1.07	0.43	10.7	0.36	0.55	0.55	14.52	0.4	2.58	1.37	0.491059130653266
WP_091358894.1	pilus assembly protein pilz	type iv pilus assembly protein pilz	unknown	type iv pilus	adhesion	Amphritea atlantica	Amphritea	1.54	1.42	1.28	1.19	1.79	1.46	1.54	1.61	1.28	0.59	0.5	0.43	0.37	0.3	4.7	0.39	5.52	0.35	1	0	NT	1.14	1.28	1.29	1.95	1.92	2.02	1.11	1.64	1.76	0.42	0.42	0.43	0.32	0.36	0.22	0.55	0.36	0.4	0.25	-2.02	NT
WP_091361755.1	prepilin-type n-terminal cleavage_methylation domain-containing protein	type iv pilin pila	unknown	type iv pilus	adhesion	Amphritea atlantica	Amphritea	1.54	1.42	1.28	1.19	1.79	1.46	1.54	1.61	1.28	0.59	2.49	0.43	1.27	0.92	2.82	0.39	1.19	0.35	0.8	-0.33	0.581090494788594	1.14	1.28	1.29	1.95	1.92	2.02	1.11	1.64	1.76	0.42	0.42	0.43	2.13	0.36	3.01	0.55	0.36	0.4	0.57	-0.8	NT
WP_083935365.1	prepilin-type n-terminal cleavage_methylation domain-containing protein	type iv pilin pila	unknown	type iv pilus	adhesion	Amphritea japonica	Amphritea	1.54	1.42	1.28	1.19	1.79	196.39	58.36	1.61	1.28	0.59	4.63	23.69	25.72	15.71	9.4	12.75	13.77	19.06	0.47	-1.08	0.687632236566524	1.14	1.28	1.29	1.95	1.92	2.02	1.11	1.64	69.24	5.35	3.65	0.43	6.72	4.06	2.36	15.25	14.97	7.25	0.74	-0.44	0.847065361893204
WP_091362102.1	prepilin-type n-terminal cleavage_methylation domain-containing protein	type iv pilin pila	unknown	type iv pilus	adhesion	Amphritea atlantica	Amphritea	1.54	1.42	1.28	1.19	1.79	1.46	1.54	1.61	1.28	0.59	3.46	0.43	28.16	3.98	0.29	5.99	11.04	8.85	4.79	2.26	0.283223314954296	1.14	1.28	1.29	1.95	1.92	2.02	1.11	1.64	1.76	11.3	1.17	2.56	0.32	0.36	0.22	5.53	0.36	0.4	1.57	0.66	0.671862100398406
WP_019620930.1	type iv pilus assembly protein pilm	type iv pilus assembly protein pilm	unknown	type iv pilus	adhesion	Amphritea japonica	Amphritea	1.54	1.42	1.28	1.19	1.79	1.46	1.54	1.61	1.28	0.59	0.5	0.43	0.37	0.3	0.29	0.39	0.3	0.35	0.27	-1.9	NT	1.14	1.28	1.29	1.95	1.92	2.02	1.11	1.64	1.76	0.42	0.42	0.43	0.32	0.36	9.13	0.55	0.36	0.4	0.88	-0.19	NT
WP_091354915.1	type iv pilus assembly protein pilm	type iv pilus assembly protein pilm	unknown	type iv pilus	adhesion	Amphritea atlantica	Amphritea	1.54	1.42	1.28	1.19	56.45	1.46	1.54	1.61	1.28	0.59	0.5	0.43	0.37	1.23	4.07	2	0.81	6.42	0.24	-2.05	0.589981824564797	1.14	1.28	1.29	1.95	1.92	2.02	1.11	1.64	1.76	0.42	1.23	0.43	0.32	0.36	5.8	0.55	0.36	1.79	0.8	-0.33	0.751429186607143
SEQ28713.1	type iv pilus assembly protein pilp	type iv pilus assembly protein pilp	unknown	type iv pilus	adhesion	Amphritea atlantica	Amphritea	1.54	1.42	1.28	1.19	1.79	1.46	1.54	1.61	1.28	0.59	0.5	0.43	1.75	2.42	1.74	0.39	2.35	0.61	0.82	-0.28	0.604205135928706	1.14	1.28	1.29	1.95	1.92	2.02	1.11	1.64	1.76	2.32	0.42	0.43	21.21	4.93	0.88	0.55	0.36	0.4	2.23	1.16	0.629195202622951
SEQ28741.1	type iv pilus assembly protein pilq	type iv pilus secretin pilq	unknown	type iv pilus	adhesion	Amphritea atlantica	Amphritea	1.54	1.42	1.28	1.19	1.79	1.46	1.54	1.61	1.28	0.59	0.5	0.43	1.36	0.3	1.33	0.39	0.3	0.35	0.42	-1.24	NT	1.14	1.28	1.29	1.95	1.92	2.02	1.11	1.64	1.76	0.42	1.66	0.43	10.75	0.36	0.22	0.55	20.11	0.4	2.47	1.31	0.597528639650873
WP_019622873.1	type iv pilus modification protein pilv	type iv pilus modification protein pilv	unknown	type iv pilus	adhesion	Amphritea japonica	Amphritea	1.54	1.42	1.28	1.19	1.79	1.46	1.54	1.61	1.28	0.59	0.5	0.43	0.37	0.3	0.29	0.39	0.3	0.35	0.27	-1.9	NT	1.14	1.28	1.29	1.95	1.92	2.02	1.11	1.64	1.76	0.42	2.93	0.43	0.32	0.36	0.22	0.55	0.36	0.4	0.42	-1.24	NT
WP_019620926.1	type iv pilus secretin pilq	type iv pilus secretin pilq	unknown	type iv pilus	adhesion	Amphritea japonica	Amphritea	1.54	1.42	1.28	1.19	1.79	1.46	1.54	1.61	1.28	0.97	3.26	0.43	5.81	5.58	1.28	0.39	0.3	2.88	1.59	0.67	0.48791321505618	1.14	1.28	1.29	1.95	1.92	2.02	1.11	1.64	1.76	0.42	1.72	0.43	14.77	0.36	3.34	0.55	0.36	0.4	1.58	0.66	0.731521631700555
WP_019620767.1	2-isopropylmalate synthase	2-isopropylmalate synthase	2.3.3.13	bcaa biosynthesis	amino acid metabolism and transport	Amphritea japonica	Amphritea	51.55	1.42	1.28	1.19	1.79	1.46	1.54	50.03	1.28	5.34	13.79	33.06	9.77	16.1	8.5	6.51	10.29	16.35	1.07	0.1	0.952699674705882	1.14	19.05	1.29	1.95	1.92	2.02	1.11	1.64	1.76	11.83	9.81	0.43	6.07	3.57	7.4	8.69	0.36	5.51	1.68	0.75	0.572549698429319
WP_091360664.1	2-isopropylmalate synthase	2-isopropylmalate synthase	2.3.3.13	bcaa biosynthesis	amino acid metabolism and transport	Amphritea atlantica	Amphritea	1.54	1.42	1.28	1.19	1.79	1.46	1.54	1.61	1.28	4.68	0.5	0.43	0.37	3.95	1.22	0.39	0.3	0.35	0.93	-0.1	0.925879495314592	1.14	1.28	1.29	1.95	1.92	2.02	1.11	1.64	1.76	8.19	3.05	0.43	0.32	0.36	0.22	3.02	6.43	0.4	1.59	0.67	0.614416906720742
WP_019622056.1	2-isopropylmalate synthase	2-isopropylmalate synthase	2.3.3.13	bcaa biosynthesis	amino acid metabolism and transport	Amphritea japonica	Amphritea	1.54	1.42	1.28	1.19	1.79	1.46	1.54	1.61	26.47	0.59	0.5	2.45	6.86	3.82	5.57	0.39	2.46	3.22	0.68	-0.57	0.787914360367253	1.14	1.28	1.29	1.95	1.92	2.02	1.11	1.64	1.76	0.42	1.1	10.82	0.32	0.36	7.48	0.55	0.36	0.4	1.55	0.63	0.696011130945559
WP_091361005.1	2-isopropylmalate synthase	2-isopropylmalate synthase	2.3.3.13	bcaa biosynthesis	amino acid metabolism and transport	Amphritea atlantica	Amphritea	1.54	1.42	1.28	1.19	1.79	1.46	1.54	1.61	1.28	0.59	0.5	0.43	2.15	1.21	0.29	0.39	0.3	2.94	0.67	-0.58	0.38618753208852	1.14	1.28	1.29	1.95	1.92	2.02	1.11	1.64	1.76	0.42	0.42	0.43	0.32	0.36	0.22	0.55	0.36	0.4	0.25	-2.02	NT
WP_019620924.1	3-dehydroquinate synthase	3-dehydroquinate synthase	4.2.3.4	aromatic amino acid biosynthesis	amino acid metabolism and transport	Amphritea japonica	Amphritea	1.54	1.42	1.28	1.19	1.79	1.46	1.54	1.61	1.28	0.59	0.5	0.43	0.37	0.3	3.48	0.39	1.81	3.12	0.84	-0.25	0.753321127050473	1.14	1.28	1.29	1.95	1.92	2.02	1.11	1.64	1.76	0.42	0.42	13.12	0.32	0.36	2.1	0.55	0.36	0.4	1.28	0.36	NT
WP_091358460.1	3-deoxy-7-phosphoheptulonate synthase	3-deoxy-7-phosphoheptulonate synthase	2.5.1.54	aromatic amino acid biosynthesis	amino acid metabolism and transport	Amphritea atlantica	Amphritea	1.54	1.42	1.28	1.19	1.79	1.46	1.54	1.61	1.28	0.59	0.5	0.43	4.4	11.21	0.29	0.39	0.3	3.17	1.62	0.7	0.670461229613357	1.14	23.12	1.29	1.95	1.92	2.02	1.11	1.64	1.76	1.53	0.42	0.43	0.32	0.36	0.22	0.55	0.36	1.83	0.17	-2.58	NT
WP_019622319.1	3-deoxy-7-phosphoheptulonate synthase	3-deoxy-7-phosphoheptulonate synthase	2.5.1.54	aromatic amino acid biosynthesis	amino acid metabolism and transport	Amphritea japonica	Amphritea	1.54	1.42	1.28	1.19	1.79	1.46	51.48	1.61	1.28	0.59	0.5	0.43	9.18	14.14	11.2	10.27	24.58	9.09	1.27	0.34	0.862967322660099	1.14	1.28	50.58	1.95	1.92	2.02	1.11	43.42	1.76	5.29	8.87	2.15	5.03	5.14	3.93	2.57	6.5	1.05	0.39	-1.38	0.571965346123522
WP_019619966.1	3-deoxy-7-phosphoheptulonate synthase class ii	3-deoxy-7-phosphoheptulonate synthase	2.5.1.54	aromatic amino acid biosynthesis	amino acid metabolism and transport	Amphritea japonica	Amphritea	1.54	1.42	1.28	1.19	1.79	1.46	1.54	1.61	1.28	4.32	2.17	37.13	3.14	1.86	6.61	5.51	11.47	4.17	5.83	2.54	0.281397817142857	1.14	1.28	1.29	1.95	1.92	2.02	1.11	1.64	1.76	1.18	2.51	0.43	4.48	8.9	5.33	0.55	0.36	38.49	4.41	2.14	0.498916899189627
WP_091355464.1	3-isopropylmalate dehydratase large subunit	3-isopropylmalate dehydratase	4.2.1.33	bcaa biosynthesis	amino acid metabolism and transport	Amphritea atlantica	Amphritea	1.54	1.42	1.28	1.19	1.79	1.46	1.54	1.61	1.28	0.59	0.5	0.43	5.19	6.71	1.38	2.11	0.3	0.35	1.34	0.42	0.725492884950658	1.14	1.28	1.29	1.95	1.92	2.02	1.11	1.64	1.76	0.42	0.42	0.43	0.32	13.93	2.65	0.55	0.36	0.4	1.38	0.47	NT
WP_019622281.1	3-isopropylmalate dehydratase large subunit	3-isopropylmalate dehydratase	4.2.1.33	bcaa biosynthesis	amino acid metabolism and transport	Amphritea japonica	Amphritea	1.54	1.42	1.28	1.19	1.79	1.46	1.54	1.61	1.28	0.59	0.5	0.43	0.37	0.3	0.29	0.39	0.3	1.36	0.35	-1.53	NT	1.14	1.28	1.29	1.95	1.92	2.02	1.11	1.64	1.76	1.94	0.99	11.92	0.32	13.12	0.22	0.55	0.36	2.52	2.26	1.18	0.551080850284091
WP_091355458.1	3-isopropylmalate dehydrogenase	3-isopropylmalate dehydrogenase	1.1.1.85	bcaa biosynthesis	amino acid metabolism and transport	Amphritea atlantica	Amphritea	1.54	1.42	1.28	1.19	1.79	1.46	1.54	1.61	1.28	0.59	0.5	0.43	3.59	1.12	1.14	0.39	0.3	0.35	0.64	-0.64	0.388503830716253	1.14	1.28	1.29	1.95	1.92	2.02	1.11	1.64	1.76	0.42	0.42	2.34	0.32	3.86	1.22	0.55	0.36	0.4	0.7	-0.51	0.561145236114911
WP_091361607.1	3-methyl-2-oxobutanoate hydroxymethyltransferase	3-methyl-2-oxobutanoate hydroxymethyltransferase	2.1.2.11	coenzyme a	cofactor_ prosthetic group_ electron carrier and vitamin metabolism and transport	Amphritea atlantica	Amphritea	1.54	1.42	1.28	1.19	1.79	1.46	1.54	1.61	1.28	0.59	0.5	3.77	0.91	8.02	1.43	0.39	3.59	5.54	1.89	0.92	0.402191842780749	1.14	1.28	1.29	1.95	1.92	2.02	1.11	1.64	1.76	1.02	7.51	0.43	2.76	0.65	3.74	0.55	1.34	0.4	1.3	0.38	0.724188442296919
WP_026340014.1	4-hydroxy-tetrahydrodipicolinate reductase	4-hydroxy-tetrahydrodipicolinate reductase	1.17.1.8	dap biosynthesis	amino acid metabolism and transport	Amphritea japonica	Amphritea	1.54	1.42	1.28	1.19	1.79	1.46	1.54	1.61	1.28	0.59	1.47	0.43	0.37	0.3	1.84	1.05	0.3	4.11	0.8	-0.33	0.687632236566524	1.14	1.28	1.29	1.95	1.92	2.02	1.11	1.64	1.76	2.04	3.07	0.43	10.83	1.16	4.04	2.6	0.36	5.83	2.15	1.11	0.421363904935622
WP_019621843.1	5-methylthioadenosine_s-adenosylhomocysteine nucleosidase	5-methylthioadenosine_adenosylhomocysteine nucleosidase	3.2.2.16	methionine salvage	amino acid metabolism and transport	Amphritea japonica	Amphritea	1.54	1.42	1.28	1.19	1.79	1.46	1.54	1.61	1.28	0.59	0.5	0.43	0.37	0.3	2.24	0.39	1.22	0.35	0.49	-1.04	NT	1.14	1.28	1.29	1.95	1.92	2.02	1.11	1.64	1.76	0.42	3.9	0.43	0.32	0.36	2.31	0.55	4.15	0.4	0.91	-0.14	0.870414384256329
WP_019620550.1	5-oxoprolinase subunit pxpa	5-oxoprolinase	3.5.2.9	glutamate biosynthesis	amino acid metabolism and transport	Amphritea japonica	Amphritea	1.54	1.42	1.28	1.19	1.79	1.46	1.54	1.61	1.28	0.59	0.5	0.43	0.37	0.3	0.29	0.39	1.21	0.35	0.34	-1.57	NT	1.14	1.28	1.29	1.95	1.92	2.02	1.11	1.64	57.22	0.42	0.42	0.43	0.32	0.36	1.36	0.55	0.36	30.19	0.49	-1.02	NT
WP_091353946.1	5-oxoprolinase subunit pxpb	5-oxoprolinase	3.5.2.9	glutamate biosynthesis	amino acid metabolism and transport	Amphritea atlantica	Amphritea	1.54	1.42	1.28	1.19	1.79	1.46	1.54	1.61	1.28	1.67	0.5	0.43	0.37	0.3	0.29	0.39	0.3	0.35	0.35	-1.51	NT	1.14	1.28	1.29	1.95	1.92	2.02	1.11	1.64	1.76	5.33	0.42	0.43	0.32	0.36	0.22	0.55	0.36	0.4	0.59	-0.75	NT
WP_019623244.1	acetate_propionate family kinase	acetate_propionate kinase	2.7.2.15_2.7.2.1	threonine degradation	amino acid metabolism and transport	Amphritea japonica	Amphritea	1.54	1.42	1.28	1.19	1.79	1.46	1.54	1.61	1.28	0.59	3.49	0.43	0.37	5.84	1.72	1	0.95	0.83	1.16	0.22	0.83080591328976	1.14	1.28	1.29	1.95	1.92	2.02	1.11	1.64	1.76	4.41	1.55	0.43	0.32	0.36	0.22	0.55	9.88	0.4	1.28	0.36	0.797508626218487
WP_091359986.1	acetate_propionate family kinase	acetate_propionate kinase	2.7.2.15_2.7.2.1	threonine degradation	amino acid metabolism and transport	Amphritea atlantica	Amphritea	1.54	1.42	1.28	1.19	1.79	1.46	1.54	1.61	1.28	0.59	0.5	0.43	0.37	0.3	0.29	1.81	0.3	0.35	0.38	-1.41	NT	1.14	1.28	1.29	1.95	1.92	2.02	1.11	1.64	1.76	0.42	1.08	0.43	0.32	0.36	0.22	0.55	0.36	10.17	0.99	-0.02	NT
WP_019623174.1	acetolactate synthase 3 large subunit	acetolactate synthase	2.2.1.6	bcaa biosynthesis	amino acid metabolism and transport	Amphritea japonica	Amphritea	1.54	1.42	1.28	1.19	1.79	1.46	1.54	1.61	1.28	1.44	0.95	2.71	0.37	0.59	0.29	1.75	4.62	0.56	1.01	0.02	0.98525172736208	1.14	1.28	1.29	1.95	1.92	2.02	1.11	1.64	1.76	0.42	6.52	1.12	5.1	3.82	3.05	0.55	1.11	0.4	1.57	0.65	0.548566436661912
WP_091361687.1	acetolactate synthase 3 large subunit	acetolactate synthase	2.2.1.6	bcaa biosynthesis	amino acid metabolism and transport	Amphritea atlantica	Amphritea	1.54	1.42	1.28	1.19	1.79	1.46	1.54	1.61	14.86	0.59	8.16	0.43	0.37	0.3	0.29	0.39	0.3	0.35	0.42	-1.26	NT	1.14	1.28	1.29	1.95	1.92	2.02	1.11	1.64	1.76	7.86	15.66	25.75	1.77	5.62	6.78	0.55	0.36	9.82	5.26	2.39	0.229333769004149
WP_091361688.1	acetolactate synthase small subunit	acetolactate synthase	2.2.1.6	bcaa biosynthesis	amino acid metabolism and transport	Amphritea atlantica	Amphritea	1.54	1.42	1.28	1.19	1.79	1.46	1.54	1.61	1.28	0.59	0.5	0.43	7.99	2.54	7.13	0.39	0.3	3.52	1.78	0.84	0.510790012962963	1.14	1.28	1.29	1.95	1.92	2.02	1.11	1.64	1.76	0.42	0.42	0.43	0.32	0.36	1.57	0.55	0.36	0.4	0.34	-1.55	NT
WP_091354799.1	acetylornithine deacetylase	acetylornithine deacetylase	3.5.1.16	arginine biosynthesis	amino acid metabolism and transport	Amphritea atlantica	Amphritea	1.54	1.42	1.28	1.19	1.79	1.46	1.54	1.61	1.28	0.59	6.8	0.43	0.37	0.3	0.29	0.39	0.3	4.52	1.07	0.09	NT	1.14	1.28	1.29	1.95	1.92	2.02	1.11	1.64	1.76	0.42	0.42	0.43	0.32	0.36	0.22	0.55	0.36	0.4	0.25	-2.02	NT
WP_019621032.1	acetylornithine deacetylase	acetylornithine deacetylase	3.5.1.16	arginine biosynthesis	amino acid metabolism and transport	Amphritea japonica	Amphritea	1.54	1.42	1.28	1.19	1.79	1.46	1.54	1.61	1.28	0.59	0.5	0.43	1.8	0.3	0.29	0.39	6.7	2.44	1.03	0.04	0.978484130050891	1.14	1.28	1.29	1.95	1.92	2.02	1.11	1.64	1.76	0.42	0.42	0.43	0.32	0.36	0.22	0.55	0.36	1.5	0.32	-1.62	NT
WP_091360729.1	acireductone synthase	acireductone synthase	3.1.3.77	methionine metabolism	amino acid metabolism and transport	Amphritea atlantica	Amphritea	1.54	1.42	1.28	1.19	1.79	1.46	1.54	1.61	1.28	0.59	0.5	0.43	4.52	0.3	5.36	1.16	0.3	2.87	1.22	0.29	0.784707095307692	1.14	1.28	1.29	1.95	1.92	2.02	1.11	1.64	1.76	0.42	0.42	0.43	9.37	0.36	0.22	0.55	0.36	0.4	0.89	-0.17	NT
WP_019621371.1	alanine dehydrogenase	alanine dehydrogenase	1.4.1.1	alanine degradation	amino acid metabolism and transport	Amphritea japonica	Amphritea	1.54	1.42	1.28	1.19	1.79	66.44	76.93	1.61	1.28	6.27	11.89	92.87	20.03	15.99	31.31	16.78	15.96	36.13	1.61	0.69	0.650523805729633	1.14	1.28	1.29	1.95	1.92	2.02	1.11	64.71	1.76	0.42	6.08	13.71	21.59	14.63	8.1	3.36	0.36	16.62	1.1	0.14	0.939591347142857
WP_019620315.1	alanine racemase	alanine racemase	5.1.1.1.	alanine degradation	amino acid metabolism and transport	Amphritea japonica	Amphritea	1.54	1.42	1.28	1.19	1.79	1.46	1.54	1.61	1.28	0.59	0.5	20.36	0.37	0.3	0.29	0.39	0.9	0.79	1.87	0.9	0.745166127932961	1.14	1.28	1.29	1.95	1.92	2.02	1.11	1.64	1.76	0.42	0.42	0.43	0.32	0.36	1.72	0.55	4.74	0.4	0.66	-0.59	NT
WP_091352836.1	alanine racemase	alanine racemase	5.1.1.1.	alanine degradation	amino acid metabolism and transport	Amphritea atlantica	Amphritea	1.54	1.42	1.28	1.19	1.79	1.46	1.54	1.61	1.28	0.59	0.5	14.16	0.37	0.3	3.09	0.39	0.3	0.84	1.57	0.65	0.756875227279874	1.14	1.28	1.29	1.95	1.92	2.02	1.11	1.64	1.76	4.82	3.46	0.43	1.32	1.81	3.93	0.55	0.36	0.4	1.21	0.28	0.736570434877384
WP_091359612.1	alanine:cation symporter family protein	alanine:cation symporter	unknown	alanine transport	amino acid metabolism and transport	Amphritea atlantica	Amphritea	51.71	54.41	1.28	90.17	1.79	46.51	53.81	1.61	22.61	0.59	1.09	17.92	0.37	1.86	1.09	3.1	2.55	0.9	0.09	-3.46	0.0895863266666667	176.25	72.63	1.29	1.95	1.92	208.62	58.89	1.64	93.09	10.11	6.07	2.96	0.32	7.53	0.22	2.66	0.36	1.57	0.05	-4.28	0.228394425254237
WP_091359975.1	alpha-ketoacid dehydrogenase subunit beta	alpha-keto acid decarboxylase	4.1.1.72	bcaa degradation	amino acid metabolism and transport	Amphritea atlantica	Amphritea	1.54	62.57	1.28	69.63	54.77	1.46	182.47	1.61	1.28	8.02	0.5	0.43	3.87	9.3	2.13	1.17	0.3	4.47	0.08	-3.64	0.279768107827715	1.14	21.86	1.29	1.95	1.92	2.02	34.44	1.64	1.76	0.42	0.42	2.51	0.32	1.31	1.3	0.55	0.36	4.76	0.18	-2.51	0.448917877154309
WP_019622737.1	amino acid abc transporter atp-binding protein	amino acid abc transporter atp-binding protein	unknown	amino acid transport	amino acid metabolism and transport	Amphritea japonica	Amphritea	1.54	1.42	1.28	1.19	1.79	1.46	1.54	1.61	1.28	0.59	9.06	0.43	4.27	0.3	0.29	0.39	0.3	4.32	1.52	0.61	0.673767313862249	1.14	1.28	1.29	1.95	1.92	2.02	1.11	1.64	1.76	0.42	0.75	0.43	0.32	5.45	0.71	9.21	0.36	12.4	2.13	1.09	0.551080850284091
WP_019621354.1	amino acid abc transporter substrate-binding protein	amino acid abc transporter substrate-binding protein	unknown	amino acid transport	amino acid metabolism and transport	Amphritea japonica	Amphritea	1.54	1.42	1.28	1.19	1.79	1.46	1.54	1.61	1.28	0.59	0.5	0.43	0.37	5.87	0.29	4.26	1.37	1.93	1.19	0.25	0.819432567309118	1.14	1.28	1.29	1.95	1.92	2.02	1.11	1.64	1.76	0.42	0.42	0.43	0.32	0.36	1.56	0.55	0.36	0.4	0.34	-1.55	NT
WP_091359972.1	amino acid dehydrogenase	amino acid dehydrogenase	unknown	amino acid degradation	amino acid metabolism and transport	Amphritea atlantica	Amphritea	1.54	1.42	1.28	1.19	1.79	1.46	1.54	1.61	1.28	0.59	0.5	0.43	1.15	0.3	1.87	3.17	1.41	2.56	0.91	-0.13	0.839103997474748	1.14	1.28	1.29	1.95	1.92	2.02	1.11	1.64	1.76	0.42	1.74	0.43	2.6	2.4	6.67	0.55	0.36	2.12	1.23	0.29	0.753308608206958
WP_091352864.1	aminomethyl-transferring glycine dehydrogenase	aminomethyl-transferring glycine dehydrogenase gcvp	1.4.4.2	glycine cleavage system	amino acid metabolism and transport	Amphritea atlantica	Amphritea	1.54	1.42	1.28	1.19	1.79	1.46	1.54	1.61	1.28	10.98	0.5	0.43	0.37	5.19	0.29	0.39	1.24	1.74	1.61	0.69	0.6723446617338	1.14	1.28	1.29	1.95	1.92	2.02	1.11	1.64	1.76	1.47	0.42	0.43	0.32	19.01	0.22	0.55	12.41	0.4	2.5	1.32	0.587359163117871
WP_019620331.1	aminomethyl-transferring glycine dehydrogenase	aminomethyl-transferring glycine dehydrogenase gcvp	1.4.4.2	glycine cleavage system	amino acid metabolism and transport	Amphritea japonica	Amphritea	1.54	1.42	1.28	1.19	1.79	1.46	1.54	1.61	1.28	11.71	3.46	0.43	21.08	14.2	14.77	3.72	10.99	1.41	6.24	2.64	0.0857794071794872	1.14	1.28	1.29	1.95	1.92	2.02	1.11	1.64	1.76	0.99	4.19	2.85	0.32	0.36	2.42	0.55	6.39	5.75	1.69	0.76	0.491059130653266
WP_019620051.1	aminomethyl-transferring glycine dehydrogenase	aminomethyl-transferring glycine dehydrogenase gcvp	1.4.4.2	glycine cleavage system	amino acid metabolism and transport	Amphritea japonica	Amphritea	1.54	1.42	1.28	1.19	1.79	1.46	1.54	1.61	1.28	6.7	4.4	0.43	5.96	0.3	0.29	2	3.86	6.82	2.35	1.23	0.233990909643653	1.14	1.28	1.29	1.95	1.92	2.02	1.11	1.64	1.76	4.59	1.3	0.43	0.32	1.23	0.22	0.55	0.36	0.95	0.71	-0.5	0.598379660594796
WP_019622431.1	anthranilate phosphoribosyltransferase	anthranilate phosphoribosyltransferase	2.4.2.18	aromatic amino acid biosynthesis	amino acid metabolism and transport	Amphritea japonica	Amphritea	1.54	1.42	1.28	37.81	58.47	1.46	1.54	1.61	1.28	0.59	0.85	0.43	1.95	4.2	11.07	3.15	1.55	1.27	0.24	-2.09	0.459155552494062	1.14	1.28	128.67	1.95	76.79	87.04	36.78	55.63	114.51	2.51	0.42	8.92	0.32	1.05	8.16	10.96	2.06	0.4	0.07	-3.86	0.124535165833333
WP_091362180.1	anthranilate synthase component i	anthranilate synthase component 1	2.4.2.18	aromatic amino acid biosynthesis	amino acid metabolism and transport	Amphritea atlantica	Amphritea	1.54	1.42	1.28	1.19	1.79	1.46	1.54	1.61	1.28	18.42	6.96	12.53	7.43	0.3	0.29	4.59	19.14	4.81	5.68	2.51	0.117118301947566	1.14	1.28	1.29	1.95	1.92	2.02	1.11	1.64	1.76	0.42	8	17.85	3.15	0.36	5.05	0.55	37.63	8.55	5.78	2.53	0.366436920962567
WP_019622787.1	argininosuccinate lyase	argininosuccinate lyase	4.3.2.1	arginine degradation	amino acid metabolism and transport	Amphritea japonica	Amphritea	1.54	1.42	1.28	1.19	1.79	1.46	1.54	1.61	1.28	0.59	0.5	0.43	1.86	1.84	1.86	7.55	0.3	2.02	1.29	0.37	0.747111460748408	1.14	1.28	1.29	1.95	1.92	2.02	1.11	1.64	1.76	4.83	1.07	0.43	0.32	0.36	0.22	0.55	5.78	0.4	0.99	-0.02	0.990876398971345
WP_091360430.1	argininosuccinate lyase	argininosuccinate lyase	4.3.2.1	arginine degradation	amino acid metabolism and transport	Amphritea atlantica	Amphritea	1.54	1.42	1.28	1.19	1.79	1.46	1.54	1.61	1.28	0.59	0.5	0.43	1.34	0.8	11.8	9.71	1.72	0.35	2.08	1.06	0.539236038526316	1.14	1.28	1.29	1.95	1.92	2.02	1.11	1.64	1.76	3.09	4.04	6.66	0.32	0.36	4.95	0.55	3.88	0.4	1.72	0.78	0.481685958527828
WP_026339922.1	argininosuccinate synthase	argininosuccinate synthase	6.3.4.5	arginine biosynthesis	amino acid metabolism and transport	Amphritea japonica	Amphritea	1.54	1.42	83.08	1.19	1.79	1.46	1.54	1.61	1.28	5.53	10.01	17.19	3.42	5.01	2.96	3.51	2.75	10.89	0.65	-0.63	0.82307491196455	1.14	1.28	1.29	1.95	1.92	2.02	1.11	1.64	1.76	1.46	0.42	7.2	0.32	0.36	2.38	7.62	0.36	0.4	1.45	0.54	0.67538185727003
WP_091357461.1	argininosuccinate synthase	argininosuccinate synthase	6.3.4.5	arginine biosynthesis	amino acid metabolism and transport	Amphritea atlantica	Amphritea	1.54	1.42	1.28	1.19	1.79	1.46	1.54	1.61	1.28	4.46	0.5	9.18	2.49	1.03	6.62	7.06	4.79	2.38	2.94	1.55	0.118884961444043	1.14	1.28	1.29	1.95	1.92	2.02	1.11	1.64	1.76	10.86	6.06	0.43	3.53	5.79	0.22	0.55	0.36	8.59	2.58	1.37	0.368398638829787
WP_091354710.1	aspartate aminotransferase family protein	aspartate aminotransferase	2.6.1.1	aspartate and aromatic amino acid biosynthesis	amino acid metabolism and transport	Amphritea atlantica	Amphritea	1.54	1.42	1.28	1.19	1.79	1.46	1.54	1.61	1.28	0.59	0.5	0.43	1.07	3.91	0.29	5.41	5.87	0.35	1.41	0.49	0.66561653380406	1.14	1.28	1.29	1.95	1.92	2.02	1.11	1.64	1.76	0.42	1	8.79	0.32	0.36	0.22	0.55	0.36	0.4	0.88	-0.18	NT
WP_091356036.1	aspartate aminotransferase family protein	aspartate aminotransferase	2.6.1.1	aspartate and aromatic amino acid biosynthesis	amino acid metabolism and transport	Amphritea atlantica	Amphritea	1.54	1.42	1.28	1.19	1.79	1.46	1.54	1.61	1.28	0.59	0.5	0.43	0.37	4	0.29	0.39	0.3	0.35	0.55	-0.86	NT	1.14	1.28	1.29	1.95	1.92	2.02	1.11	1.64	1.76	0.42	0.42	0.43	0.32	0.36	0.22	0.55	30.09	0.4	2.35	1.23	NT
WP_019620515.1	aspartate aminotransferase family protein	aspartate aminotransferase	2.6.1.1	aspartate and aromatic amino acid biosynthesis	amino acid metabolism and transport	Amphritea japonica	Amphritea	1.54	1.42	1.28	1.19	1.79	1.46	1.54	1.61	1.28	0.59	0.5	0.43	0.37	0.3	0.29	0.39	0.3	0.35	0.27	-1.9	NT	1.14	1.28	1.29	1.95	1.92	2.02	1.11	1.64	1.76	3.98	6.45	1.71	3.55	0.36	0.22	0.55	0.36	0.4	1.25	0.32	0.756165517360496
WP_019619971.1	aspartate aminotransferase family protein	aspartate aminotransferase	2.6.1.1	aspartate and aromatic amino acid biosynthesis	amino acid metabolism and transport	Amphritea japonica	Amphritea	46.47	1.42	1.28	1.19	42.91	1.46	1.54	1.61	39.48	0.59	1.87	0.43	0.93	0.3	8.48	0.39	2.55	0.35	0.12	-3.11	0.276580253100775	1.14	49.2	1.29	1.95	1.92	2.02	1.11	1.64	1.76	0.42	0.42	0.43	0.32	0.36	0.22	0.55	0.36	1.44	0.07	-3.78	NT
WP_091357486.1	aspartate aminotransferase family protein	aspartate aminotransferase	2.6.1.1	aspartate and aromatic amino acid biosynthesis	amino acid metabolism and transport	Amphritea atlantica	Amphritea	1.54	1.42	1.28	1.19	1.79	1.46	1.54	1.61	1.28	8.15	0.5	0.43	0.99	2.22	8.12	2.06	2.77	5.34	2.33	1.22	0.281397817142857	1.14	1.28	1.29	1.95	1.92	2.02	1.11	1.64	1.76	0.42	4.81	0.43	0.32	8.5	2.15	0.55	7.13	6.16	2.16	1.11	0.419180387472527
WP_091352987.1	aspartate aminotransferase family protein	aspartate aminotransferase	2.6.1.1	aspartate and aromatic amino acid biosynthesis	amino acid metabolism and transport	Amphritea atlantica	Amphritea	1.54	1.42	1.28	1.19	1.79	1.46	1.54	1.61	1.28	2.14	4	15.96	1.24	0.3	1.63	2.31	0.3	1.45	2.24	1.16	0.518064859163987	1.14	1.28	1.29	1.95	1.92	2.02	1.11	1.64	1.76	4.25	1.15	0.43	0.32	0.36	0.22	0.55	0.36	0.4	0.57	-0.81	NT
WP_091360376.1	aspartate carbamoyltransferase catalytic subunit	aspartate carbamoyltransferase	2.1.3.2	pyrimidine metabolism	nucleoside and nucleotide metabolism and transport	Amphritea atlantica	Amphritea	1.54	1.42	1.28	1.19	1.79	1.46	1.54	1.61	1.28	0.59	0.5	0.43	3.44	1.88	3.51	0.39	0.3	0.35	0.87	-0.2	0.816563179418344	1.14	1.28	1.29	1.95	1.92	2.02	1.11	1.64	1.76	0.42	0.42	0.43	0.32	0.36	0.22	0.55	0.36	0.4	0.25	-2.02	NT
WP_019620982.1	aspartate carbamoyltransferase catalytic subunit	aspartate carbamoyltransferase	2.1.3.2	pyrimidine metabolism	nucleoside and nucleotide metabolism and transport	Amphritea japonica	Amphritea	1.54	1.42	1.28	1.19	1.79	1.46	1.54	1.61	1.28	0.59	0.5	2.16	0.37	0.3	0.29	1.9	0.3	0.35	0.52	-0.96	NT	1.14	1.28	1.29	1.95	1.92	2.02	1.11	1.64	1.76	4.13	0.42	0.43	0.32	0.36	0.74	0.55	0.36	0.4	0.55	-0.87	NT
WP_019620696.1	aspartate kinase	aspartate kinase	2.7.2.4	lysine biosynthesis	amino acid metabolism and transport	Amphritea japonica	Amphritea	1.54	1.42	1.28	1.19	1.79	1.46	1.54	1.61	1.28	1.51	1.34	0.43	2.81	2.05	1.88	0.56	9.54	4.08	1.85	0.88	0.445260562577447	1.14	1.28	1.29	1.95	1.92	2.02	1.11	1.64	1.76	1.05	2.67	0.43	1.74	4.28	2.45	1.08	8.93	2.15	1.76	0.81	0.491059130653266
WP_091360509.1	aspartate kinase	aspartate kinase	2.7.2.4	lysine biosynthesis	amino acid metabolism and transport	Amphritea atlantica	Amphritea	1.54	1.42	1.28	1.19	1.79	1.46	1.54	1.61	1.28	7.96	6.61	0.43	1.19	10.53	9.33	4.11	7.81	5.28	4.06	2.02	0.0509132529230769	1.14	1.28	1.29	1.95	1.92	2.02	1.11	1.64	1.76	5.49	6.02	22.09	24.7	4.59	5.14	1.54	10.17	0.4	5.68	2.51	0.220022524794521
WP_091356234.1	aspartate-semialdehyde dehydrogenase	aspartate-semialdehyde dehydrogenase	1.2.1.11	lysine_ threonine biosynthesis	amino acid metabolism and transport	Amphritea atlantica	Amphritea	1.54	1.42	1.28	1.19	1.79	1.46	1.54	1.61	1.28	1.94	4.1	9.04	11.26	16.79	6.96	6.6	3.61	4.62	4.95	2.31	0.0543708667804878	1.14	1.28	1.29	1.95	1.92	2.02	1.11	1.64	1.76	0.88	1.3	0.43	0.32	8.01	8.9	0.55	0.36	0.4	1.5	0.58	0.691075002608696
WP_019622284.1	aspartate-semialdehyde dehydrogenase	aspartate-semialdehyde dehydrogenase	1.2.1.11	lysine_ threonine biosynthesis	amino acid metabolism and transport	Amphritea japonica	Amphritea	1.54	1.42	1.28	1.19	1.79	1.46	1.54	1.61	12.4	14.51	16.71	12.19	6.43	15.77	14.02	10.26	6.56	10.22	4.4	2.14	0.004046630231875	1.14	6.06	14.74	1.95	1.92	2.02	1.11	13.04	1.76	23.11	13.65	3.18	1.36	6.87	2.81	8.65	1.81	23.52	1.94	0.96	0.484558391872791
WP_091354577.1	aspartate_tyrosine_aromatic aminotransferase	aspartate_tyrosine_aromatic aminotransferase	2.6.1.57	aspartate and aromatic amino acid biosynthesis	amino acid metabolism and transport	Amphritea atlantica	Amphritea	1.54	1.42	1.28	1.19	1.79	1.46	1.54	1.61	1.28	10.03	0.5	0.43	0.37	0.3	0.29	0.39	0.3	0.35	0.99	-0.02	NT	1.14	1.28	1.29	1.95	1.92	2.02	1.11	1.64	1.76	0.42	0.42	0.43	0.32	0.36	0.22	0.55	0.36	0.4	0.25	-2.02	NT
SEQ61349.1	atp phosphoribosyltransferase	atp phosphoribosyltransferase	2.4.2.17	histidine biosynthesis	amino acid metabolism and transport	Amphritea atlantica	Amphritea	1.54	1.42	1.28	1.19	1.79	1.46	1.54	1.61	28.05	0.59	0.5	6.31	6.9	5.32	3.15	2.46	0.3	2.37	0.7	-0.52	0.811285755813953	1.14	1.28	1.29	1.95	1.92	2.02	1.11	1.64	1.76	3.36	3.9	0.43	10.31	0.36	1.91	4.42	16.04	0.4	2.91	1.54	0.415282658450704
WP_019622697.1	atp phosphoribosyltransferase regulatory subunit	atp phosphoribosyltransferase	2.4.2.17	histidine biosynthesis	amino acid metabolism and transport	Amphritea japonica	Amphritea	1.54	1.42	1.28	1.19	1.79	1.46	1.54	1.61	1.28	1.14	0.5	0.43	4.96	2.21	6.84	0.39	7.63	1.02	1.92	0.94	0.426523000777202	1.14	1.28	1.29	1.95	1.92	2.02	1.11	1.64	1.76	2.91	4.09	16.49	0.32	3.98	4.33	0.55	8.09	11.92	3.73	1.9	0.24081357252
WP_091352718.1	azld domain-containing protein	azld family abc transporter	unknown	bcaa transport	amino acid metabolism and transport	Amphritea atlantica	Amphritea	1.54	1.42	1.28	1.19	1.79	1.46	1.54	1.61	1.28	0.59	0.5	0.43	0.37	0.3	0.29	2.14	4.19	0.35	0.7	-0.52	NT	1.14	1.28	1.29	1.95	1.92	2.02	1.11	1.64	1.76	0.42	0.42	0.43	0.32	0.36	0.22	0.55	0.36	0.4	0.25	-2.02	NT
WP_019621932.1	bifunctional glutamate n-acetyltransferase_amino-acid acetyltransferase argj	bifunctional glutamate n-acetyltransferase_amino-acid acetyltransferase argj	2.3.1.35_2.3.1.1	arginine biosynthesis	amino acid metabolism and transport	Amphritea japonica	Amphritea	1.54	1.42	1.28	1.19	1.79	1.46	1.54	1.61	1.28	0.59	0.5	0.43	13.2	4.17	0.29	1.77	0.3	0.35	1.65	0.72	0.705511499328859	1.14	1.28	1.29	1.95	1.92	2.02	1.11	1.64	1.76	0.42	0.42	0.43	0.32	0.36	2.55	0.55	0.36	0.4	0.41	-1.28	NT
WP_091362096.1	bifunctional glutamate n-acetyltransferase_amino-acid acetyltransferase argj	bifunctional glutamate n-acetyltransferase_amino-acid acetyltransferase argj	2.3.1.35_2.3.1.1	arginine biosynthesis	amino acid metabolism and transport	Amphritea atlantica	Amphritea	1.54	1.42	1.28	1.19	1.79	1.46	1.54	1.61	1.28	0.59	0.5	0.43	2.58	3.03	2.97	7.25	0.3	1.96	1.5	0.58	0.574941382982983	1.14	1.28	1.29	1.95	1.92	2.02	1.11	1.64	1.76	4.05	3.68	0.43	8.29	3.25	3.5	0.55	0.36	8.13	2.28	1.19	0.334964252537764
WP_019621029.1	bifunctional glutamate--ammonia ligase)-adenylyl-l-tyrosine phosphorylase_glutamate--ammonia-ligase) adenylyltransferase	bifunctional glutamate--ammonia ligase)-adenylyl-l-tyrosine phosphorylase_glutamate--ammonia-ligase) adenylyltransferase	2.7.7.42_2.7.7.89	glutamine biosynthesis	amino acid metabolism and transport	Amphritea japonica	Amphritea	1.54	1.42	1.28	1.19	1.79	1.46	1.54	1.61	1.28	0.59	0.5	0.43	0.37	0.3	1.33	0.39	0.3	0.35	0.35	-1.52	NT	1.14	1.28	1.29	1.95	1.92	2.02	1.11	1.64	1.76	0.42	2.07	0.43	0.32	0.36	0.53	0.55	7.55	0.4	0.9	-0.16	0.895711739255237
WP_091354806.1	bifunctional glutamate--ammonia ligase)-adenylyl-l-tyrosine phosphorylase_glutamate--ammonia-ligase) adenylyltransferase	bifunctional glutamate--ammonia ligase)-adenylyl-l-tyrosine phosphorylase_glutamate--ammonia-ligase) adenylyltransferase	2.7.7.42_2.7.7.89	glutamine biosynthesis	amino acid metabolism and transport	Amphritea atlantica	Amphritea	1.54	68.5	1.28	38.73	1.79	58.48	1.54	1.61	55.28	0.59	0.5	0.43	0.37	4.04	3.1	0.39	1.16	0.35	0.05	-4.39	0.173884630311615	75.03	91.6	1.29	1.95	1.92	2.02	1.11	1.64	1.76	4.86	2.3	0.43	5.34	1.4	14.46	4.34	2.1	0.4	0.2	-2.32	0.503149052173913
WP_019622330.1	bifunctional phosphoserine phosphatase_homoserine phosphotransferase thrh	bifunctional phosphoserine phosphatase_homoserine phosphotransferase thrh	3.1.3.3_2.7.1.39	serine biosynthesis	amino acid metabolism and transport	Amphritea japonica	Amphritea	1.54	1.42	1.28	1.19	1.79	1.46	1.54	1.61	1.28	0.59	0.5	11.66	4.79	1.19	2.13	9.77	2.89	6.7	3.07	1.62	0.220141716885246	1.14	1.28	1.29	1.95	1.92	2.02	1.11	1.64	1.76	0.42	1.89	0.43	8.33	0.36	0.22	10.24	0.36	0.4	1.61	0.68	0.669977752304609
WP_091358485.1	bifunctional phosphoserine phosphatase_homoserine phosphotransferase thrh	bifunctional phosphoserine phosphatase_homoserine phosphotransferase thrh	3.1.3.3_2.7.1.39	serine biosynthesis	amino acid metabolism and transport	Amphritea atlantica	Amphritea	1.54	1.42	1.28	1.19	1.79	1.46	1.54	1.61	1.28	1.03	9.45	3.76	1.1	1.42	1.99	2.45	2.47	4.87	2.18	1.12	0.278362119174664	1.14	1.28	1.29	1.95	1.92	2.02	1.11	1.64	1.76	13.46	10.77	1.3	0.32	0.36	0.22	0.55	5.65	0.4	2.34	1.23	0.530311745827011
WP_019622499.1	bifunctional prephenate dehydrogenase_3-phosphoshikimate 1-carboxyvinyltransferase	bifunctional prephenate dehydrogenase_3-phosphoshikimate 1-carboxyvinyltransferase	2.5.1.19_1.3.1.12	aromatic amino acid biosynthesis	amino acid metabolism and transport	Amphritea japonica	Amphritea	1.54	1.42	1.28	1.19	1.79	1.46	1.54	1.61	1.28	2.65	9.42	6.24	1.77	4.99	2.66	7.51	4.22	1.17	3.1	1.63	0.0776915679555556	1.14	1.28	1.29	1.95	1.92	2.02	1.11	1.64	1.76	2.99	2.45	0.43	0.32	12.24	6.55	0.55	0.36	2.14	1.99	0.99	0.546696325072046
WP_091359800.1	bifunctional prephenate dehydrogenase_3-phosphoshikimate 1-carboxyvinyltransferase	bifunctional prephenate dehydrogenase_3-phosphoshikimate 1-carboxyvinyltransferase	2.5.1.19_1.3.1.12	aromatic amino acid biosynthesis	amino acid metabolism and transport	Amphritea atlantica	Amphritea	1.54	1.42	1.28	1.19	1.79	1.46	1.54	1.61	1.28	0.59	2.38	1.55	6.52	3.32	2.77	0.39	3.23	12.43	2.53	1.34	0.301049029264214	1.14	1.28	77.16	1.95	1.92	103.29	1.11	1.64	1.76	0.42	8.4	3.08	0.32	3.93	5.57	0.55	0.36	0.4	0.12	-3.05	0.481685958527828
WP_019621436.1	bifunctional proline dehydrogenase_l-glutamate gamma-semialdehyde dehydrogenase puta	bifunctional proline dehydrogenase_l-glutamate gamma-semialdehyde dehydrogenase puta	1.5.5.2_1.2.1.88	electron transfer	precursor metabolite and energy production and conversion	Amphritea japonica	Amphritea	1.54	1.42	1.28	1.19	1.79	1.46	1.54	1.61	1.28	0.59	0.5	0.43	0.37	0.93	0.93	2.39	0.9	0.35	0.56	-0.83	0.107625666615385	1.14	1.28	1.29	1.95	1.92	2.02	1.11	1.64	1.76	0.42	0.42	0.43	0.32	0.36	2.11	0.55	2.57	0.4	0.54	-0.9	NT
WP_091353918.1	bifunctional proline dehydrogenase_l-glutamate gamma-semialdehyde dehydrogenase puta	bifunctional proline dehydrogenase_l-glutamate gamma-semialdehyde dehydrogenase puta	1.5.5.2_1.2.1.88	electron transfer	precursor metabolite and energy production and conversion	Amphritea atlantica	Amphritea	1.54	1.42	1.28	1.19	1.79	1.46	1.54	1.61	1.28	0.59	0.5	0.43	0.37	0.3	0.29	0.39	0.3	0.92	0.31	-1.68	NT	1.14	1.28	1.29	1.95	1.92	2.02	1.11	1.64	1.76	0.42	0.42	0.43	0.32	14.54	1.19	17.99	0.36	18.52	3.84	1.94	0.428590900636943
WP_026339984.1	branched-chain amino acid abc transporter permease	branched-chain amino acid abc transporter permease	unknown	bcaa transport	amino acid metabolism and transport	Amphritea japonica	Amphritea	1.54	1.42	1.28	1.19	1.79	1.46	1.54	1.61	1.28	0.59	1.51	0.43	0.37	0.3	8.38	2.03	0.3	1.69	1.19	0.25	0.859634482069454	1.14	1.28	1.29	1.95	1.92	2.02	1.11	1.64	1.76	0.42	0.42	0.43	0.32	0.36	0.22	0.55	0.36	0.4	0.25	-2.02	NT
WP_019620600.1	branched-chain amino acid abc transporter permease	branched-chain amino acid abc transporter permease	unknown	bcaa transport	amino acid metabolism and transport	Amphritea japonica	Amphritea	1.54	1.42	1.28	1.19	1.79	105.82	1.54	1.61	1.28	1.59	2.37	2.23	9.46	7.99	3.84	3.53	10.75	1.55	0.37	-1.44	0.687632236566524	1.14	21.94	120.8	66.15	1.92	2.02	34.57	1.64	1.76	5.1	13.86	12.16	0.32	0.36	6.34	5.43	0.36	0.4	0.18	-2.51	0.417443832876712
WP_091353576.1	branched-chain amino acid abc transporter permease	branched-chain amino acid abc transporter permease	unknown	bcaa transport	amino acid metabolism and transport	Amphritea atlantica	Amphritea	1.54	1.42	1.28	1.19	1.79	1.46	1.54	1.61	1.28	7.72	10.44	8.39	10.46	16.23	7.48	3.1	6.65	8.83	6.05	2.6	0.0076068218125	1.14	1.28	1.29	1.95	1.92	2.02	1.11	1.64	1.76	13.2	8.29	15.35	0.32	1.02	3.83	0.55	0.36	0.4	3.07	1.62	0.421363904935622
WP_019621028.1	branched-chain amino acid aminotransferase	branched-chain amino acid transaminase	2.6.1.42	bcaa biosynthesis	amino acid metabolism and transport	Amphritea japonica	Amphritea	1.54	1.42	1.28	1.19	1.79	1.46	1.54	1.61	1.28	0.59	0.5	0.43	0.37	0.3	0.29	0.39	0.3	0.35	0.27	-1.9	NT	1.14	1.28	1.29	1.95	1.92	2.02	1.11	1.64	1.76	0.42	2.82	0.43	0.32	0.36	0.22	0.55	0.36	0.4	0.42	-1.26	NT
WP_019623110.1	carbamoyl-phosphate synthase large subunit	carbamoyl-phosphate synthase	6.3.4.16	arginine biosynthesis	amino acid metabolism and transport	Amphritea japonica	Amphritea	1.54	1.42	1.28	1.19	1.79	1.46	1.54	1.61	1.28	1.63	0.5	0.43	4.13	0.3	0.29	3.53	4.03	4.22	1.45	0.54	0.527612341853035	1.14	1.28	1.29	1.95	1.92	2.02	1.11	100.65	1.76	2.31	3.27	0.43	0.32	0.36	5.25	0.55	8.86	24.2	0.4	-1.31	0.691293431665063
WP_019622268.1	chorismate synthase	chorismate synthase	4.2.3.5	aromatic amino acid biosynthesis	amino acid metabolism and transport	Amphritea japonica	Amphritea	1.54	1.42	1.28	1.19	1.79	1.46	1.54	1.61	1.28	0.59	6.18	0.43	8.65	1.36	0.29	0.39	0.3	1.11	1.47	0.56	0.705499779493671	1.14	1.28	1.29	1.95	1.92	2.02	1.11	1.64	1.76	0.42	1.28	0.43	0.32	0.36	0.22	0.55	0.36	0.4	0.31	-1.7	NT
WP_091355510.1	chorismate synthase	chorismate synthase	4.2.3.5	aromatic amino acid biosynthesis	amino acid metabolism and transport	Amphritea atlantica	Amphritea	1.54	1.42	1.28	1.19	1.79	1.46	1.54	1.61	1.28	1.52	1.35	0.43	2.67	0.3	2.7	3.13	0.3	0.35	0.97	-0.04	0.95939227108512	1.14	1.28	1.29	1.95	1.92	2.02	1.11	1.64	1.76	2.11	0.42	0.43	3.2	0.36	0.46	9.08	1.75	0.4	1.29	0.37	0.771521636387435
WP_091353051.1	coa-acylating methylmalonate-semialdehyde dehydrogenase	coa-acylating methylmalonate-semialdehyde dehydrogenase	1.2.1.27	propanoate metabolism_2 methycitrate cycle	lipid metabolism and transport	Amphritea atlantica	Amphritea	1.54	1.42	1.28	1.19	1.79	1.46	1.54	1.61	1.28	0.59	1.67	0.43	0.37	0.3	0.29	5.23	0.3	4.99	1.08	0.11	0.927608437466667	1.14	1.28	1.29	1.95	1.92	2.02	1.11	1.64	1.76	0.42	0.42	0.43	0.32	0.36	0.22	0.55	0.36	0.4	0.25	-2.02	NT
WP_019620615.1	coa-acylating methylmalonate-semialdehyde dehydrogenase	coa-acylating methylmalonate-semialdehyde dehydrogenase	1.2.1.27	propanoate metabolism_2 methycitrate cycle	lipid metabolism and transport	Amphritea japonica	Amphritea	1.54	1.42	1.28	1.19	1.79	1.46	1.54	1.61	1.28	35.49	23.77	11.66	19.42	21.96	2.97	23.38	18.2	24.58	13.84	3.79	0.0076068218125	1.14	1.28	1.29	1.95	1.92	2.02	1.11	1.64	1.76	31.64	33.23	3.44	0.32	21.41	4.41	33.86	2.55	3.56	9.53	3.25	0.189677778963731
WP_091353258.1	coa-acylating methylmalonate-semialdehyde dehydrogenase	coa-acylating methylmalonate-semialdehyde dehydrogenase	1.2.1.27	propanoate metabolism_2 methycitrate cycle	lipid metabolism and transport	Amphritea atlantica	Amphritea	1.54	1.42	1.28	1.19	1.79	1.46	1.54	1.61	1.28	8.71	6.16	13.14	1.4	5.59	4.6	1.31	1.32	1.1	3.31	1.72	0.178706502098093	1.14	1.28	1.29	1.95	1.92	2.02	1.11	1.64	1.76	2.81	9.86	0.43	8.83	5.72	7.34	0.55	0.36	0.4	2.57	1.36	0.360166085725806
WP_091362135.1	coa-acylating methylmalonate-semialdehyde dehydrogenase	coa-acylating methylmalonate-semialdehyde dehydrogenase	1.2.1.27	propanoate metabolism_2 methycitrate cycle	lipid metabolism and transport	Amphritea atlantica	Amphritea	1.54	1.42	1.28	1.19	1.79	1.46	1.54	1.61	1.28	1.8	3.94	0.43	10.04	7.54	0.29	0.39	1.07	0.92	2.02	1.01	0.465549313286713	1.14	1.28	1.29	1.95	1.92	2.02	1.11	1.64	1.76	21.31	1.07	0.43	0.32	0.36	2.07	0.55	0.36	0.4	1.9	0.93	0.71705096126296
WP_019620517.1	coa-acylating methylmalonate-semialdehyde dehydrogenase	coa-acylating methylmalonate-semialdehyde dehydrogenase	1.2.1.27	propanoate metabolism_2 methycitrate cycle	lipid metabolism and transport	Amphritea japonica	Amphritea	1.54	1.42	1.28	1.19	1.79	1.46	1.54	1.61	1.28	0.59	0.5	8.9	5.64	1.36	7.02	1.69	0.3	0.35	2.01	1.01	0.443738382543641	1.14	1.28	1.29	1.95	1.92	2.02	1.11	1.64	1.76	3.82	2.56	0.43	0.32	1.48	0.86	0.55	0.36	0.4	0.76	-0.39	0.621455847163515
WP_091360034.1	cysteine hydrolase	cysteine hydrolase	3.13.1.6	cysteine biosynthesis	amino acid metabolism and transport	Amphritea atlantica	Amphritea	1.54	1.42	1.28	1.19	1.79	1.46	1.54	1.61	1.28	0.59	0.5	0.43	0.37	0.3	0.29	0.39	3.6	0.35	0.52	-0.94	NT	1.14	1.28	1.29	1.95	1.92	2.02	1.11	1.64	1.76	0.42	0.42	0.43	0.32	0.36	0.22	0.55	0.36	0.4	0.25	-2.02	NT
SEQ62839.1	cysteine synthase b	cysteine synthase cysm	2.5.1.47	cysteine biosynthesis	amino acid metabolism and transport	Amphritea atlantica	Amphritea	1.54	1.42	1.28	1.19	1.79	1.46	1.54	1.61	1.28	5.74	0.5	10.65	5.59	1.29	1	3.06	4.11	5.04	2.82	1.5	0.171700385571848	1.14	1.28	1.29	1.95	1.92	2.02	1.11	1.64	1.76	9.16	6.99	0.43	0.32	0.36	0.22	13.04	0.36	0.4	2.22	1.15	0.548566436661912
WP_019623260.1	cysteine synthase cysm	cysteine synthase cysm	2.5.1.47	cysteine biosynthesis	amino acid metabolism and transport	Amphritea japonica	Amphritea	1.54	1.42	1.28	1.19	1.79	1.46	1.54	1.61	27.4	0.59	3.36	2.34	9.18	5.01	4.01	3.67	5.54	2.33	0.92	-0.12	0.951946739568345	1.14	1.28	1.29	1.95	1.92	2.02	1.11	55.19	1.76	3.15	4.27	11.96	10.69	2.54	0.22	0.55	0.36	5.75	0.58	-0.78	0.756165517360496
WP_091352830.1	d-amino acid dehydrogenase	d-amino acid dehydrogenase	1.4.5.1	alanine degradation	amino acid metabolism and transport	Amphritea atlantica	Amphritea	1.54	1.42	1.28	1.19	1.79	1.46	1.54	1.61	1.28	0.59	0.5	0.43	3.45	1.62	7.74	0.39	4.11	2.25	1.61	0.69	0.528292984288747	1.14	1.28	1.29	1.95	1.92	2.02	1.11	1.64	1.76	1.36	3.36	0.43	0.32	1.1	5.77	4.12	6.24	0.4	1.64	0.71	0.518933702790698
WP_019620313.1	d-amino acid dehydrogenase	d-amino acid dehydrogenase	1.4.5.1	alanine degradation	amino acid metabolism and transport	Amphritea japonica	Amphritea	1.54	1.42	1.28	1.19	1.79	1.46	1.54	1.61	1.28	0.59	1.08	0.43	2.46	0.3	3.58	0.39	0.3	3.4	0.96	-0.07	0.940772263074901	1.14	1.28	1.29	1.95	1.92	2.02	1.11	1.64	1.76	2.72	0.42	0.43	0.32	1.56	0.91	0.55	6.35	0.4	0.97	-0.05	0.958236671083086
SEQ30693.1	dihydrodipicolinate reductase	4-hydroxy-tetrahydrodipicolinate reductase	1.17.1.8	dap biosynthesis	amino acid metabolism and transport	Amphritea atlantica	Amphritea	1.54	1.42	1.28	1.19	1.79	1.46	1.54	1.61	1.28	0.59	0.5	0.43	0.37	0.3	0.96	2.09	2.8	0.35	0.64	-0.64	0.315570684927066	1.14	1.28	1.29	1.95	1.92	2.02	1.11	1.64	1.76	8.76	2.53	0.43	0.32	3.11	2.19	0.55	0.36	3.32	1.53	0.61	0.614416906720742
SEQ89158.1	enamine deaminase rida, house cleaning of reactive enamine intermediates, yjgf_yer057c_uk114 family	enamine deaminase rida	3.5.99.10	isoleucine biosynthesis	amino acid metabolism and transport	Amphritea atlantica	Amphritea	1.54	1.42	1.28	1.19	1.79	1.46	1.54	1.61	1.28	0.59	0.5	0.43	2.07	0.3	0.29	0.39	1.98	0.35	0.53	-0.93	NT	1.14	1.28	1.29	1.95	1.92	2.02	1.11	1.64	1.76	0.42	0.42	0.43	0.32	0.36	1.8	0.55	1.9	9.55	1.12	0.16	0.908122958891455
WP_019620943.1	fumarylacetoacetate hydrolase family protein	fumarylacetoacetase	3.7.1.2	aromatic amino acid degradation	amino acid metabolism and transport	Amphritea japonica	Amphritea	1.54	1.42	1.28	1.19	1.79	1.46	1.54	1.61	1.28	0.59	0.5	0.43	4.72	4.54	2.5	0.39	0.3	0.35	1.09	0.13	0.907434499525424	1.14	1.28	1.29	1.95	1.92	2.02	1.11	1.64	1.76	0.42	2.91	0.43	10.58	0.98	0.84	0.55	0.36	0.4	1.24	0.31	0.834069620765472
WP_091357764.1	glu_leu_phe_val dehydrogenase	glu_leu_phe_val dehydrogenase	unknown	amino acid degradation	amino acid metabolism and transport	Amphritea atlantica	Amphritea	1.54	1.42	1.28	1.19	1.79	1.46	1.54	1.61	1.28	0.59	0.5	0.43	0.37	0.3	2.02	0.39	0.3	0.75	0.43	-1.21	NT	1.14	1.28	1.29	1.95	1.92	2.02	1.11	1.64	1.76	4.06	0.42	0.43	0.32	0.36	0.22	0.55	0.36	0.4	0.5	-0.99	NT
WP_019620882.1	glu_leu_phe_val dehydrogenase	glu_leu_phe_val dehydrogenase	unknown	amino acid degradation	amino acid metabolism and transport	Amphritea japonica	Amphritea	1.54	1.42	1.28	1.19	1.79	1.46	1.54	1.61	1.28	0.59	0.5	0.43	0.37	0.3	0.29	0.39	0.3	0.35	0.27	-1.9	NT	1.14	1.28	1.29	1.95	1.92	2.02	1.11	1.64	1.76	0.42	0.42	0.43	0.32	0.36	0.22	21.13	0.36	0.4	1.71	0.77	NT
WP_019622859.1	glutamate 5-kinase	glutamate 5-kinase	2.7.2.11	proline biosynthesis	amino acid metabolism and transport	Amphritea japonica	Amphritea	1.54	1.42	1.28	1.19	1.79	1.46	1.54	1.61	1.28	2.61	6.97	0.43	2.03	1.31	2.35	0.39	2.24	3.05	1.63	0.71	0.416944940263158	1.14	1.28	1.29	1.95	1.92	2.02	1.11	1.64	1.76	1.17	2.12	0.43	0.32	1.84	0.22	0.55	0.36	0.4	0.53	-0.93	0.124851319256757
WP_019620922.1	glutamate synthase large subunit	glutamate synthase	1.4.1.13	glutamate biosynthesis	amino acid metabolism and transport	Amphritea japonica	Amphritea	1.54	1.42	1.28	1.19	1.79	1.46	1.54	1.61	1.28	1.39	0.87	0.43	2.71	3.2	2.62	11.89	7.19	7.99	2.92	1.55	0.230259718095238	1.14	1.28	1.29	1.95	1.92	2.02	1.11	1.64	1.76	2.61	3.48	42.72	0.32	4.76	9.25	0.55	0.36	7.54	5.07	2.34	0.478974361313869
WP_091354932.1	glutamate synthase large subunit	glutamate synthase	1.4.1.13	glutamate biosynthesis	amino acid metabolism and transport	Amphritea atlantica	Amphritea	1.54	1.42	1.28	1.19	1.79	1.46	1.54	1.61	1.28	0.59	6.83	0.43	1.3	2.38	2.41	10.03	4.48	8.62	2.83	1.5	0.214769559239905	1.14	1.28	1.29	1.95	1.92	2.02	1.11	1.64	1.76	0.42	3.86	0.43	7.08	0.36	7.63	0.55	0.36	12.18	2.33	1.22	0.478974361313869
WP_091354937.1	glutamate synthase small subunit	glutamate synthase	1.4.1.13	glutamate biosynthesis	amino acid metabolism and transport	Amphritea atlantica	Amphritea	1.54	1.42	1.28	1.19	1.79	1.46	1.54	1.61	1.28	5.36	7.22	0.43	0.37	4.62	0.29	2.36	2.97	1.34	1.9	0.93	0.3598888679941	1.14	1.28	1.29	1.95	1.92	2.02	1.11	1.64	1.76	5.83	0.73	0.43	0.32	0.36	11.69	0.55	0.36	0.4	1.46	0.55	0.739635516923077
WP_019620921.1	glutamate synthase subunit beta	glutamate synthase	1.4.1.13	glutamate biosynthesis	amino acid metabolism and transport	Amphritea japonica	Amphritea	1.54	1.42	1.28	1.19	1.79	1.46	1.54	1.61	1.28	0.59	3.41	0.43	3.01	2.11	0.29	0.39	3.79	0.35	1.1	0.13	0.8774670289492	1.14	1.28	1.29	1.95	1.92	2.02	1.11	1.64	1.76	0.42	0.79	0.43	6.93	0.36	0.22	0.55	0.36	0.4	0.74	-0.43	NT
WP_091359773.1	glutamate--ammonia ligase	glutamine synthetase	6.3.1.2	glutamine biosynthesis	amino acid metabolism and transport	Amphritea atlantica	Amphritea	1.54	1.42	1.28	1.19	1.79	1.46	1.54	1.61	1.28	7.27	3.53	0.43	4.04	0.3	0.29	0.39	2.12	0.35	1.43	0.51	0.662412986130742	1.14	1.28	1.29	1.95	1.92	2.02	1.11	1.64	1.76	0.42	3.46	0.43	0.32	0.36	6.45	3.1	0.36	6.05	1.48	0.57	0.619007580743243
WP_019622511.1	glutamate--ammonia ligase	glutamine synthetase	6.3.1.2	glutamine biosynthesis	amino acid metabolism and transport	Amphritea japonica	Amphritea	1.54	1.42	1.28	1.19	1.79	1.46	1.54	1.61	1.28	2.2	14.83	0.43	3.93	5.8	4.08	0.99	7.73	5.13	3.44	1.78	0.176551718812155	1.14	1.28	1.29	1.95	1.92	2.02	1.11	1.64	1.76	7.42	9.69	2.54	5.63	8.04	5.24	41.13	1.05	0.4	5.75	2.52	0.386384778625954
WP_019620809.1	glutamate-5-semialdehyde dehydrogenase	glutamate-5-semialdehyde dehydrogenase	1.2.1.41	proline biosynthesis	amino acid metabolism and transport	Amphritea japonica	Amphritea	1.54	1.42	1.28	1.19	1.79	1.46	1.54	1.61	1.28	0.59	0.5	0.43	0.37	0.3	0.29	0.39	0.3	0.35	0.27	-1.9	NT	1.14	1.28	1.29	1.95	1.92	2.02	1.11	1.64	1.76	0.42	4.14	0.43	0.32	0.36	5.76	0.55	0.36	0.4	0.9	-0.15	NT
WP_091353005.1	glutamine amidotransferase	glutamine amidotransferase	2.6.1.85	glutamine degradation	amino acid metabolism and transport	Amphritea atlantica	Amphritea	1.54	1.42	1.28	1.19	1.79	1.46	1.54	1.61	1.28	0.59	0.5	0.43	0.37	0.3	0.29	0.39	0.3	0.35	0.27	-1.9	NT	1.14	1.28	1.29	1.95	1.92	2.02	1.11	1.64	1.76	1.16	1.53	9.99	0.32	0.36	0.22	0.55	0.36	0.4	1.06	0.08	0.953443283229399
WP_091353023.1	glutamine synthetase	glutamine synthetase	6.3.1.2	glutamine biosynthesis	amino acid metabolism and transport	Amphritea atlantica	Amphritea	1.54	1.42	1.28	57.33	1.79	22.77	1.54	1.61	41.65	3.09	1.29	0.43	6.45	1.41	5.62	8.8	7.84	2.02	0.28	-1.83	0.398544080597015	1.14	1.28	1.29	1.95	59.31	2.02	14.78	63.72	23.37	3.58	6.95	1.28	14.31	3.48	9.92	3.54	4.91	2.06	0.3	-1.75	0.448917877154309
WP_019623109.1	glutamine-hydrolyzing carbamoyl-phosphate synthase small subunit	glutamine-hydrolyzing carbamoyl-phosphate synthase	6.3.5.5	arginine biosynthesis	amino acid metabolism and transport	Amphritea japonica	Amphritea	1.54	1.42	1.28	1.19	1.79	1.46	1.54	1.61	1.28	4.85	0.5	0.43	4.49	1.17	1.18	7.07	5.05	4.94	2.26	1.18	0.214769559239905	1.14	1.28	1.29	1.95	1.92	2.02	1.11	1.64	1.76	0.42	5.09	0.43	5.38	0.36	2.65	0.55	8.4	17.9	2.92	1.55	0.44227979443299
WP_019620325.1	glycine cleavage system aminomethyltransferase gcvt	glycine cleavage system aminomethyltransferase gcvt	2.1.2.10	glycine cleavage system	amino acid metabolism and transport	Amphritea japonica	Amphritea	1.54	1.42	1.28	1.19	1.79	1.46	1.54	1.61	1.28	0.59	5.4	0.43	0.37	0.3	6.13	0.39	2.51	1.16	1.32	0.4	0.73248596677498	1.14	1.28	1.29	1.95	1.92	2.02	1.11	1.64	1.76	0.42	0.42	0.43	0.32	0.36	0.22	0.55	0.36	0.4	0.25	-2.02	NT
WP_019620330.1	glycine cleavage system protein gcvh	glycine cleavage system protein gcvh	unknown	glycine cleavage system	amino acid metabolism and transport	Amphritea japonica	Amphritea	1.54	1.42	1.28	1.19	1.79	1.46	1.54	1.61	1.28	0.59	0.5	0.43	5.97	0.3	0.29	0.39	0.3	0.35	0.7	-0.52	NT	1.14	1.28	1.29	1.95	1.92	2.02	1.11	1.64	1.76	0.42	0.42	0.43	0.32	0.36	0.22	0.55	0.36	0.4	0.25	-2.02	NT
WP_091360452.1	glycine cleavage system protein gcvh	glycine cleavage system protein gcvh	unknown	glycine cleavage system	amino acid metabolism and transport	Amphritea atlantica	Amphritea	48.58	1.42	1.28	1.19	44.83	43.69	1.54	1.61	21.27	4.4	0.5	0.43	4.89	3.09	7.44	1.42	2.98	1.86	0.16	-2.61	0.233990909643653	1.14	1.28	49.66	1.95	1.92	2.02	1.11	1.64	44.57	1.66	2.84	0.43	7.1	12.93	8.19	0.55	6.87	14.78	0.53	-0.93	0.645871702969247
WP_091360436.1	glycine cleavage system protein r	glycine cleavage system protein r	unknown	glycine cleavage system: regulation	amino acid metabolism and transport	Amphritea atlantica	Amphritea	1.54	1.42	1.28	1.19	1.79	1.46	1.54	1.61	1.28	0.59	10.29	11.41	31.16	40.31	17.93	6.84	15.43	14.87	11.35	3.5	0.056959342754386	1.14	1.28	1.29	1.95	1.92	2.02	1.11	1.64	1.76	34.68	24.39	30.74	79.65	16.89	54.73	39.91	51.38	28.16	25.55	4.68	0.0167843673115385
WP_019622583.1	high-affinity branched-chain amino acid abc transporter atp-binding protein livg	high-affinity branched-chain amino acid abc transporter atp-binding protein livg	unknown	bcaa transport	amino acid metabolism and transport	Amphritea japonica	Amphritea	1.54	1.42	1.28	1.19	1.79	1.46	1.54	1.61	1.28	0.59	7.84	0.43	0.97	0.3	0.29	0.39	2.7	0.35	1.06	0.08	0.959601769299611	1.14	1.28	1.29	1.95	1.92	2.02	1.11	1.64	1.76	0.42	0.42	0.43	0.32	3	0.6	0.55	0.36	0.4	0.46	-1.12	NT
WP_091360133.1	high-affinity branched-chain amino acid abc transporter atp-binding protein livg	high-affinity branched-chain amino acid abc transporter atp-binding protein livg	unknown	bcaa transport	amino acid metabolism and transport	Amphritea atlantica	Amphritea	1.54	1.42	1.28	1.19	1.79	1.46	1.54	1.61	1.28	0.59	0.5	0.43	0.37	1.28	0.29	0.39	0.3	0.35	0.34	-1.54	NT	1.14	1.28	1.29	1.95	1.92	2.02	1.11	1.64	1.76	0.42	0.82	0.43	0.32	0.36	0.22	0.55	14.19	0.4	1.26	0.33	NT
WP_091360129.1	high-affinity branched-chain amino acid abc transporter permease livh	high-affinity branched-chain amino acid abc transporter atp-binding protein livg	unknown	bcaa transport	amino acid metabolism and transport	Amphritea atlantica	Amphritea	1.54	1.42	1.28	1.19	1.79	1.46	1.54	1.61	1.28	3.15	3.35	0.43	1.26	1.52	8.3	2.52	5.74	4.44	2.34	1.23	0.184601813958333	1.14	1.28	1.29	1.95	1.92	2.02	1.11	1.64	1.76	0.42	1.53	0.43	15.03	1.01	2.86	0.55	0.36	0.4	1.6	0.68	0.727264023791822
WP_019622584.1	high-affinity branched-chain amino acid abc transporter permease livm	high-affinity branched-chain amino acid abc transporter atp-binding protein livg	unknown	bcaa transport	amino acid metabolism and transport	Amphritea japonica	Amphritea	1.54	1.42	1.28	1.19	1.79	1.46	1.54	1.61	1.28	5.48	3.3	0.43	1.04	1.86	2.07	3.39	1.14	6.21	1.9	0.93	0.274798242664016	1.14	1.28	1.29	1.95	1.92	2.02	1.11	1.64	1.76	0.42	0.98	4.94	0.32	4.98	3.15	0.55	0.36	1.71	1.23	0.3	0.736570434877384
WP_091360131.1	high-affinity branched-chain amino acid abc transporter permease livm	high-affinity branched-chain amino acid abc transporter atp-binding protein livg	unknown	bcaa transport	amino acid metabolism and transport	Amphritea atlantica	Amphritea	1.54	1.42	1.28	1.19	1.79	1.46	1.54	1.61	1.28	0.59	0.5	0.43	3.53	0.3	0.29	1.14	2.48	4.63	1.06	0.08	0.93215279137931	1.14	1.28	1.29	1.95	1.92	2.02	1.11	1.64	1.76	1.03	2.71	0.43	1.57	1.14	14.49	0.55	13.3	0.4	2.52	1.34	0.518360197826087
WP_040404813.1	high-affinity branched-chain amino acid abc transporter substrate-binding protein	high-affinity branched-chain amino acid abc transporter atp-binding protein livg	unknown	bcaa transport	amino acid metabolism and transport	Amphritea japonica	Amphritea	50.49	1.42	65.12	46.73	27.49	1.46	1.54	1.61	1.28	73.38	40.06	74.98	32.8	25.79	41.49	22.43	25.52	40.84	1.91	0.94	0.271251982304609	29.61	18.68	30.17	1.95	36.77	35.61	31.81	1.64	1.76	42.28	63.16	37.8	12.53	26.22	17.5	26.87	13.46	7.44	1.32	0.4	0.624843889689579
WP_091360273.1	high-affinity branched-chain amino acid abc transporter substrate-binding protein	high-affinity branched-chain amino acid abc transporter atp-binding protein livg	unknown	bcaa transport	amino acid metabolism and transport	Amphritea atlantica	Amphritea	1.54	1.42	1.28	1.19	1.79	1.46	1.54	1.61	1.28	30.5	16.05	34.04	6.72	8.73	9.41	5.14	2.2	5.43	9.02	3.17	0.102153550988142	1.14	1.28	1.29	1.95	1.92	2.02	1.11	1.64	1.76	15.6	10.94	8.21	0.32	4.17	5.85	39.44	34.82	5.79	8.87	3.15	0.1961739222
WP_091357651.1	histidinol dehydrogenase	histidinol dehydrogenase	1.1.1.23	histidine biosynthesis	amino acid metabolism and transport	Amphritea atlantica	Amphritea	1.54	1.42	1.28	1.19	1.79	1.46	1.54	1.61	1.28	1.81	0.5	2.49	2.37	2.7	1.34	0.39	2.28	0.35	1.09	0.12	0.83080591328976	1.14	1.28	1.29	1.95	1.92	2.02	1.11	1.64	1.76	6.3	0.42	0.43	10.34	1.08	1.67	0.55	4.59	0.4	1.83	0.87	0.563825335510204
WP_019619918.1	histidinol dehydrogenase	histidinol dehydrogenase	1.1.1.23	histidine biosynthesis	amino acid metabolism and transport	Amphritea japonica	Amphritea	1.54	1.42	1.28	1.19	1.79	1.46	1.54	1.61	1.28	2.23	0.5	5.99	0.82	2.15	0.29	0.39	0.3	0.68	1.02	0.03	0.9839066524	1.14	1.28	1.29	1.95	1.92	2.02	1.11	1.64	1.76	0.42	9.84	0.43	14.51	0.36	4.4	0.55	19.92	0.4	3.6	1.85	0.419180387472527
WP_091359802.1	histidinol-phosphate transaminase	histidinol-phosphate transaminase	2.6.1.9	histidine biosynthesis	amino acid metabolism and transport	Amphritea atlantica	Amphritea	1.54	1.42	1.28	1.19	1.79	1.46	1.54	1.61	1.28	0.59	0.5	0.43	0.37	0.3	0.29	1.22	3.99	0.35	0.61	-0.71	NT	1.14	1.28	1.29	1.95	1.92	2.02	1.11	1.64	1.76	0.42	0.42	0.43	0.32	0.36	0.22	0.55	0.36	13.32	1.16	0.22	NT
WP_091355974.1	histidinol-phosphate transaminase	histidinol-phosphate transaminase	2.6.1.9	histidine biosynthesis	amino acid metabolism and transport	Amphritea atlantica	Amphritea	1.54	1.42	1.28	1.19	1.79	1.46	1.54	1.61	1.28	8.29	18.43	4.16	10.77	10.31	11.17	6.06	6.53	11.38	6.64	2.73	0.00913561593225807	1.14	1.28	1.29	1.95	1.92	2.02	1.11	1.64	1.76	0.42	3.03	22.02	1.68	4.71	1.9	0.55	0.36	10.64	3.21	1.68	0.473955473120301
WP_019620667.1	histidinol-phosphate transaminase	histidinol-phosphate transaminase	2.6.1.9	histidine biosynthesis	amino acid metabolism and transport	Amphritea japonica	Amphritea	1.54	1.42	1.28	1.19	1.79	1.46	1.54	1.61	1.28	0.59	5.15	0.43	2.52	8.81	1.64	3.02	1.19	4.24	2.1	1.07	0.298043654468803	1.14	1.28	1.29	1.95	1.92	2.02	1.11	1.64	1.76	6.38	4.55	2.89	0.32	0.36	3.73	0.55	0.36	0.4	1.38	0.47	0.655541068619247
WP_091356014.1	homoprotocatechuate degradation operon regulator hpar	homoprotocatechuate degradation operon regulator hpar	unknown	aromatic compound degradation: regulation	carbon compound and carbohydrate metabolism_ transport and storage	Amphritea atlantica	Amphritea	1.54	1.42	1.28	1.19	1.79	1.46	1.54	1.61	1.28	0.59	2.42	0.43	3.86	0.3	0.29	1.95	0.3	0.35	0.8	-0.32	0.704757798224852	1.14	1.28	1.29	1.95	1.92	2.02	1.11	1.64	1.76	12.27	0.42	0.43	0.32	0.36	3.46	0.55	0.36	0.4	1.32	0.4	NT
WP_026340009.1	homoserine dehydrogenase	homoserine dehydrogenase	1.1.1.3	threonine_methionine synthesis	amino acid metabolism and transport	Amphritea japonica	Amphritea	1.54	1.42	1.28	1.19	1.79	1.46	1.54	1.61	1.28	0.59	2.49	0.43	5.88	0.3	0.83	0.39	0.8	2.87	1.11	0.15	0.887088765858726	1.14	1.28	1.29	1.95	1.92	2.02	1.11	1.64	1.76	4.06	1.24	1.65	3.26	0.36	0.22	0.55	0.36	0.4	0.86	-0.22	0.776189168017241
WP_091355292.1	homoserine dehydrogenase	homoserine dehydrogenase	1.1.1.3	threonine_methionine synthesis	amino acid metabolism and transport	Amphritea atlantica	Amphritea	1.54	1.42	1.28	1.19	1.79	55.09	1.54	1.61	26.67	0.59	1.49	0.43	1.27	0.3	12.58	0.39	1.19	0.35	0.2	-2.31	0.454665848609432	1.14	1.28	1.29	1.95	74.11	2.02	35.5	1.64	1.76	0.42	1.17	0.43	1.67	0.36	0.22	3.06	0.36	0.4	0.07	-3.9	0.467521366729679
WP_091354014.1	homoserine kinase	homoserine kinase	2.7.1.39	threonine biosynthesis	amino acid metabolism and transport	Amphritea atlantica	Amphritea	1.54	1.42	1.28	1.19	1.79	1.46	1.54	1.61	1.28	0.59	0.5	0.43	1.12	0.3	3.45	0.39	0.3	0.35	0.57	-0.82	NT	1.14	1.28	1.29	1.95	1.92	2.02	1.11	1.64	1.76	0.42	0.42	0.43	0.32	0.36	1.15	0.55	0.36	0.4	0.31	-1.68	NT
WP_019620323.1	homoserine kinase	homoserine kinase	2.7.1.39	threonine biosynthesis	amino acid metabolism and transport	Amphritea japonica	Amphritea	1.54	1.42	1.28	1.19	1.79	1.46	1.54	1.61	1.28	0.59	0.5	0.43	0.37	3.56	0.29	0.39	0.3	0.93	0.56	-0.83	NT	1.14	1.28	1.29	1.95	1.92	2.02	1.11	1.64	1.76	0.42	10.28	0.43	0.32	0.36	0.22	0.55	0.36	0.4	0.95	-0.08	NT
WP_019621298.1	homoserine kinase	homoserine kinase	2.7.1.39	threonine biosynthesis	amino acid metabolism and transport	Amphritea japonica	Amphritea	1.54	1.42	1.28	1.19	1.79	1.46	1.54	1.61	1.28	0.59	0.5	0.43	0.37	0.3	0.29	0.39	0.3	0.35	0.27	-1.9	NT	1.14	1.28	1.29	1.95	1.92	2.02	1.11	1.64	1.76	0.42	1.13	0.43	0.32	0.36	0.93	0.55	0.36	0.4	0.35	-1.53	NT
WP_019620990.1	homoserine o-acetyltransferase	homoserine o-acetyltransferase	2.3.1.31	homocysteine biosynthesis	amino acid metabolism and transport	Amphritea japonica	Amphritea	1.54	1.42	1.28	1.19	1.79	1.46	1.54	1.61	1.28	7.43	0.5	0.43	1.31	4.17	1.28	0.39	0.3	0.35	1.23	0.3	0.819256316839763	1.14	1.28	1.29	1.95	1.92	2.02	1.11	1.64	1.76	0.42	0.42	0.43	0.32	0.36	0.22	0.55	0.36	0.4	0.25	-2.02	NT
WP_019623180.1	hth-type transcriptional activator ilvy	hth-type transcriptional activator ilvy	unknown	bcaa metabolism: regulation	amino acid metabolism and transport	Amphritea japonica	Amphritea	1.54	1.42	1.28	1.19	1.79	1.46	1.54	1.61	1.28	0.59	0.5	0.43	0.37	0.3	0.29	0.39	0.3	0.35	0.27	-1.9	NT	1.14	1.28	1.29	1.95	1.92	2.02	1.11	1.64	1.76	0.42	0.42	0.43	0.32	0.36	0.22	47.89	0.36	0.4	3.6	1.85	NT
WP_019620590.1	hydroxymethylglutaryl-coa lyase	hydroxymethylglutaryl-coa lyase	4.1.3.4	bcaa degradation	amino acid metabolism and transport	Amphritea japonica	Amphritea	1.54	1.42	1.28	1.19	1.79	1.46	1.54	1.61	1.28	7.09	0.5	0.43	0.37	1.02	0.29	2.78	0.3	3.06	1.21	0.27	0.825055967132353	1.14	1.28	1.29	1.95	1.92	2.02	1.11	1.64	1.76	1.2	2.18	0.43	0.32	0.36	0.22	0.55	0.36	0.4	0.43	-1.23	NT
WP_091354576.1	imidazole glycerol phosphate synthase subunit hisf	imidazole glycerol phosphate synthase	4.3.2.10	histidine metabolism	amino acid metabolism and transport	Amphritea atlantica	Amphritea	1.54	1.42	1.28	1.19	1.79	1.46	1.54	1.61	1.28	9.22	2.76	2.27	1.01	6.5	1.72	3.18	0.3	2.86	2.27	1.19	0.271251982304609	1.14	55.31	1.29	1.95	1.92	2.02	1.11	53.29	1.76	1.84	3.73	0.43	8.62	12.28	1.82	0.55	7.47	0.4	0.31	-1.69	0.546197286416185
WP_019621115.1	imidazole glycerol phosphate synthase subunit hish	imidazole glycerol phosphate synthase	4.3.2.10	histidine metabolism	amino acid metabolism and transport	Amphritea japonica	Amphritea	1.54	1.42	1.28	1.19	1.79	1.46	1.54	1.61	1.28	0.59	0.5	2.55	5.5	5.59	2.99	3.15	1.32	0.35	1.72	0.78	0.368881583618234	1.14	1.28	1.29	1.95	1.92	2.02	1.11	1.64	1.76	0.99	0.42	0.43	0.32	0.36	6.26	0.55	14.93	0.4	1.75	0.81	0.676167174901186
WP_091354574.1	imidazole glycerol phosphate synthase subunit hish	imidazole glycerol phosphate synthase	4.3.2.10	histidine metabolism	amino acid metabolism and transport	Amphritea atlantica	Amphritea	1.54	1.42	1.28	1.19	1.79	37.79	1.54	1.61	1.28	0.59	1.58	1.69	0.37	9.82	4.41	3.12	0.3	0.8	0.46	-1.12	0.683484147363872	48.21	1.28	1.29	1.95	1.92	2.02	47.71	1.64	1.76	1.49	1.18	1.88	0.32	1.69	0.6	3.95	0.36	2.28	0.13	-2.97	0.448917877154309
WP_019621116.1	imidazoleglycerol-phosphate dehydratase hisb	imidazoleglycerol-phosphate dehydratase	4.2.1.19	histidine metabolism	amino acid metabolism and transport	Amphritea japonica	Amphritea	1.54	1.42	1.28	11.17	1.79	1.46	1.54	1.61	1.28	1.21	1.06	1.48	2.15	3.97	5.1	0.39	0.3	1.1	0.73	-0.46	0.7352920925	1.14	1.28	1.29	1.95	1.92	2.02	1.11	1.64	1.76	0.42	2.11	2.86	0.32	3.13	2.11	0.55	7.74	5.5	1.75	0.81	0.481685958527828
WP_091355767.1	imidazolonepropionase	imidazolonepropionase	3.5.2.7	histidine degradation	amino acid metabolism and transport	Amphritea atlantica	Amphritea	1.54	1.42	1.28	1.19	1.79	1.46	1.54	1.61	1.28	0.59	0.5	0.43	0.37	0.3	0.29	0.39	0.3	0.35	0.27	-1.9	NT	1.14	1.28	1.29	1.95	1.92	2.02	1.11	1.64	1.76	0.42	1.94	0.43	0.32	0.36	0.22	0.55	0.36	0.4	0.35	-1.5	NT
WP_019622432.1	indole-3-glycerol phosphate synthase trpc	indole-3-glycerol phosphate synthase trpc	4.1.1.48	aromatic amino acid biosynthesis	amino acid metabolism and transport	Amphritea japonica	Amphritea	46.2	1.42	1.28	1.19	1.79	41.56	1.54	1.61	1.28	0.59	0.5	0.43	1.04	0.9	0.29	0.39	0.3	2.19	0.07	-3.88	0.349686410638298	1.14	17.16	1.29	1.95	1.92	63.32	52.55	1.64	1.76	0.42	0.42	3.24	0.32	7.25	1.84	2.43	0.36	4.3	0.14	-2.79	0.419180387472527
WP_091358020.1	indolepyruvate ferredoxin oxidoreductase	indolepyruvate ferredoxin oxidoreductase	1.2.7.8	aromatic amino acid degradation	amino acid metabolism and transport	Amphritea atlantica	Amphritea	24.14	1.42	1.28	1.19	1.79	1.46	1.54	23.5	10.88	0.59	5.38	0.43	2.42	3.11	0.65	1.61	2.33	2.09	0.28	-1.85	0.341739130923077	1.14	9.31	1.29	1.95	1.92	2.02	1.11	1.64	1.76	19.43	5.12	4.5	0.32	10.13	0.65	0.55	5.54	0.4	2.11	1.07	0.531120629500756
WP_019620881.1	indolepyruvate ferredoxin oxidoreductase family protein	indolepyruvate ferredoxin oxidoreductase	1.2.7.8	aromatic amino acid degradation	amino acid metabolism and transport	Amphritea japonica	Amphritea	1.54	1.42	36.4	17.11	1.79	1.46	1.54	1.61	12.72	0.59	1.84	16.35	5.26	0.3	0.29	5.63	3.88	7	0.54	-0.88	0.604205135928706	1.14	20.42	1.29	31.7	1.92	2.02	16.61	48.58	26.27	2.21	0.42	0.43	0.32	0.36	0.22	1.68	7.72	0.4	0.09	-3.45	0.191478500307692
WP_091354580.1	indolepyruvate ferredoxin oxidoreductase family protein	indolepyruvate ferredoxin oxidoreductase	1.2.7.8	aromatic amino acid degradation	amino acid metabolism and transport	Amphritea atlantica	Amphritea	1.54	1.42	1.28	1.19	1.79	1.46	1.54	1.61	1.28	0.59	0.5	0.43	0.37	0.3	0.29	2.26	0.3	1.87	0.53	-0.92	NT	1.14	1.28	1.29	1.95	1.92	2.02	1.11	1.64	1.76	0.42	0.42	0.43	0.32	0.36	0.22	0.55	0.36	0.4	0.25	-2.02	NT
WP_091352373.1	ketol-acid reductoisomerase	ketol-acid reductoisomerase	1.1.1.383	bcaa biosynthesis	amino acid metabolism and transport	Amphritea atlantica	Amphritea	1.54	54.77	1.28	31.05	1.79	1.46	1.54	1.61	22.75	3.37	2.18	3.57	7.24	12.08	8.88	0.39	0.3	0.91	0.33	-1.6	0.434297115617128	1.14	19.23	1.29	1.95	1.92	2.02	1.11	1.64	1.76	2.63	3.75	7.25	7.19	0.36	2.52	2.68	1.74	7.45	1.11	0.15	0.908122958891455
WP_019620114.1	ketol-acid reductoisomerase	ketol-acid reductoisomerase	1.1.1.383	bcaa biosynthesis	amino acid metabolism and transport	Amphritea japonica	Amphritea	1.54	1.42	1.28	1.19	132.59	79.53	1.54	1.61	1.28	88.19	65.6	86.15	45.57	47.2	46.77	43.2	30.1	50.51	2.27	1.18	0.28452621372549	230.09	1.28	32.94	157.29	39.12	2.02	179.68	1.64	1.76	15.57	9.28	12.41	38.47	32.2	13.32	61.04	20.43	18.22	0.34	-1.55	0.448917877154309
SEQ76430.1	l-aspartate 1-decarboxylase	l-aspartate 1-decarboxylase	4.1.1.11	coenzyme a	cofactor_ prosthetic group_ electron carrier and vitamin metabolism and transport	Amphritea atlantica	Amphritea	1.54	1.42	1.28	1.19	1.79	1.46	1.54	1.61	1.28	3.34	0.5	0.43	2.63	3.79	0.29	10.5	4.79	2	2.16	1.11	0.3598888679941	1.14	1.28	1.29	1.95	1.92	2.02	1.11	1.64	1.76	0.42	1.1	8.17	0.32	14.51	1.73	0.55	0.36	28.29	3.93	1.97	0.478974361313869
WP_091357866.1	l-aspartate oxidase	l-aspartate oxidase	1.4.3.16	nad_ nadp	cofactor_ prosthetic group_ electron carrier and vitamin metabolism and transport	Amphritea atlantica	Amphritea	1.54	107.06	1.28	1.19	1.79	46.36	53.64	50.03	54.78	13.59	5.44	5.09	9.15	2.48	1.29	5.6	8.04	7.72	0.18	-2.44	0.192506783701799	1.14	19.05	52.71	1.95	62.36	2.02	29.9	1.64	47.27	6.51	3.46	0.43	1.45	0.57	3.66	10.52	0.36	1.56	0.13	-2.93	0.216805179583333
WP_019623274.1	l-aspartate oxidase	l-aspartate oxidase	1.4.3.16	nad_ nadp	cofactor_ prosthetic group_ electron carrier and vitamin metabolism and transport	Amphritea japonica	Amphritea	1.54	1.42	1.28	1.19	1.79	1.46	1.54	1.61	1.28	3.21	14.45	0.43	15.14	16.34	1.4	7.45	21.26	5.49	6.5	2.7	0.0857794071794872	1.14	1.28	1.29	1.95	1.92	2.02	1.11	1.64	1.76	5.08	0.66	0.43	24.13	29.22	10.91	0.55	0.36	8.55	5.66	2.5	0.334665528074534
WP_091353249.1	l-methionine_branched-chain amino acid transporter	l-methionine_branched-chain amino acid transporter	unknown	met_bcaa transport	amino acid metabolism and transport	Amphritea atlantica	Amphritea	1.54	1.42	1.28	1.19	1.79	1.46	1.54	1.61	1.28	0.59	0.5	0.43	0.37	0.3	2.35	0.39	0.3	8.91	1.08	0.11	NT	1.14	1.28	1.29	1.95	1.92	2.02	1.11	1.64	1.76	0.42	0.42	0.43	0.32	0.36	0.22	0.55	0.36	0.4	0.25	-2.02	NT
WP_019620609.1	l-methionine_branched-chain amino acid transporter	l-methionine_branched-chain amino acid transporter	unknown	met_bcaa transport	amino acid metabolism and transport	Amphritea japonica	Amphritea	1.54	1.42	1.28	1.19	1.79	1.46	1.54	1.61	1.28	0.59	0.5	0.43	0.37	0.3	0.29	1.1	2.65	7.34	1.04	0.05	0.974461481883408	1.14	1.28	1.29	1.95	1.92	2.02	1.11	1.64	1.76	0.42	0.42	0.43	0.32	0.36	0.22	0.55	0.36	0.4	0.25	-2.02	NT
WP_026339961.1	l-serine ammonia-lyase	l-serine ammonia-lyase	4.3.1.17	serine degradation	amino acid metabolism and transport	Amphritea japonica	Amphritea	1.54	1.42	1.28	1.19	1.79	1.46	1.54	1.61	1.28	30.72	7.98	6.2	5.96	6.07	9.86	6.09	8.42	8.47	6.85	2.78	0.08399601	1.14	1.28	1.29	1.95	1.92	2.02	1.11	1.64	1.76	0.42	7.84	9.47	0.32	0.36	3.67	0.55	30.67	1.63	3.89	1.96	0.491010421052632
WP_019620206.1	l-serine ammonia-lyase	l-serine ammonia-lyase	4.3.1.17	serine degradation	amino acid metabolism and transport	Amphritea japonica	Amphritea	1.54	1.42	1.28	1.19	1.79	1.46	1.54	1.61	1.28	3.92	0.5	0.43	3.11	15.98	1.37	3.54	3.55	8.67	3.13	1.65	0.283223314954296	1.14	1.28	1.29	1.95	1.92	2.02	24.85	1.64	1.76	6.28	0.42	0.43	0.32	4.52	0.22	3.78	3.59	7.81	0.72	-0.47	0.788706425168919
WP_091352891.1	lyse family translocator	lysine transporter lyse	unknown	lysine transport	amino acid metabolism and transport	Amphritea atlantica	Amphritea	1.54	1.42	1.28	1.19	1.79	1.46	1.54	1.61	1.28	0.59	0.5	0.43	0.37	0.3	0.29	0.39	4.07	3.67	0.81	-0.31	NT	1.14	1.28	1.29	1.95	1.92	2.02	1.11	1.64	1.76	0.42	0.42	0.43	0.32	0.36	0.22	0.55	0.36	12.12	1.08	0.11	NT
WP_091360256.1	lyse family translocator	lysine transporter lyse	unknown	lysine transport	amino acid metabolism and transport	Amphritea atlantica	Amphritea	1.54	1.42	1.28	1.19	1.79	1.46	1.54	1.61	1.28	0.59	0.5	0.43	0.37	0.3	0.29	0.39	6.13	0.35	0.71	-0.49	NT	1.14	1.28	1.29	1.95	1.92	2.02	1.11	1.64	1.76	0.42	0.42	0.43	0.32	0.36	0.22	0.55	0.36	0.4	0.25	-2.02	NT
WP_091358737.1	lyse family translocator	lysine transporter lyse	unknown	lysine transport	amino acid metabolism and transport	Amphritea atlantica	Amphritea	1.54	1.42	1.28	1.19	1.79	1.46	1.54	1.61	1.28	0.59	0.5	0.43	0.37	2.31	0.29	2.14	0.3	0.35	0.56	-0.85	NT	1.14	1.28	1.29	1.95	1.92	2.02	1.11	1.64	1.76	0.42	0.42	0.43	0.32	0.36	0.22	0.55	0.36	0.4	0.25	-2.02	NT
WP_091352281.1	lyse family translocator	lysine transporter lyse	unknown	lysine transport	amino acid metabolism and transport	Amphritea atlantica	Amphritea	1.54	1.42	1.28	1.19	1.79	1.46	1.54	1.61	1.28	0.59	0.5	0.43	0.37	0.3	0.29	2.06	0.3	1.71	0.5	-1	NT	1.14	1.28	1.29	1.95	1.92	2.02	1.11	1.64	1.76	0.42	0.42	0.43	0.32	0.36	0.22	0.55	0.36	0.4	0.25	-2.02	NT
WP_019621481.1	lyse family translocator	lysine transporter lyse	unknown	lysine transport	amino acid metabolism and transport	Amphritea japonica	Amphritea	1.54	1.42	1.28	1.19	1.79	1.46	1.54	1.61	1.28	0.59	0.5	0.43	1.34	0.3	0.29	0.39	0.3	0.35	0.34	-1.55	NT	1.14	1.28	1.29	1.95	1.92	2.02	1.11	1.64	1.76	0.42	3.66	0.43	0.32	0.36	0.22	0.55	0.36	0.4	0.48	-1.07	NT
WP_019620344.1	lyse family translocator	lysine transporter lyse	unknown	lysine transport	amino acid metabolism and transport	Amphritea japonica	Amphritea	1.54	65.01	1.28	1.19	1.79	1.46	1.54	1.61	26.87	0.59	0.5	0.43	4.01	0.3	1.25	6.08	0.3	0.35	0.14	-2.89	0.434297115617128	1.14	1.28	1.29	1.95	1.92	2.02	1.11	1.64	1.76	0.42	0.8	0.43	5.74	0.36	0.79	0.55	18.32	1.8	2.07	1.05	0.629195202622951
SEQ22884.1	lysr family transcriptional regulator, glycine cleavage system transcriptional activator	transcriptional regulator gcva	unknown	glycine cleavage system: regulation	amino acid metabolism and transport	Amphritea atlantica	Amphritea	1.54	1.42	1.28	1.19	1.79	1.46	1.54	1.61	1.28	0.59	0.5	0.43	0.37	0.3	0.29	0.39	0.3	0.35	0.27	-1.9	NT	1.14	1.28	1.29	1.95	1.92	2.02	1.11	1.64	1.76	0.42	0.42	0.43	0.32	0.36	3.62	0.55	0.36	0.4	0.49	-1.04	NT
WP_091358412.1	maleylacetoacetate isomerase	maleylacetoacetate isomerase	5.2.1.2	aromatic amino acid degradation	amino acid metabolism and transport	Amphritea atlantica	Amphritea	1.54	1.42	1.28	1.19	1.79	1.46	1.54	1.61	1.28	0.59	0.5	0.43	0.37	0.3	0.29	1.29	3.28	0.35	0.56	-0.83	NT	1.14	1.28	1.29	1.95	1.92	2.02	1.11	1.64	1.76	0.42	1.25	0.43	0.32	0.36	0.22	0.55	0.36	0.4	0.31	-1.71	NT
WP_091361655.1	n-acetyl-gamma-glutamyl-phosphate reductase	n-acetyl-gamma-glutamyl-phosphate reductase	1.2.1.38	ornithine biosynthesis	amino acid metabolism and transport	Amphritea atlantica	Amphritea	1.54	1.42	1.28	1.19	1.79	1.46	1.54	1.61	1.28	0.59	0.5	0.43	0.37	2.46	0.29	7.61	8.65	0.35	1.62	0.7	0.639767427256318	1.14	1.28	1.29	1.95	1.92	2.02	1.11	1.64	1.76	0.42	5.53	0.43	0.32	0.36	2.95	0.55	0.36	20.21	2.21	1.14	0.624843889689579
WP_019623168.1	n-acetyl-gamma-glutamyl-phosphate reductase	n-acetyl-gamma-glutamyl-phosphate reductase	1.2.1.38	ornithine biosynthesis	amino acid metabolism and transport	Amphritea japonica	Amphritea	1.54	1.42	1.28	1.19	1.79	1.46	1.54	1.61	1.28	3.09	2.45	0.43	3.12	0.3	7.33	0.76	0.7	2.55	1.58	0.66	0.503665591328211	1.14	1.28	1.29	1.95	1.92	2.02	1.11	1.64	1.76	1.85	2.01	0.43	3.4	9.03	0.77	0.55	0.36	3.12	1.53	0.61	0.619007580743243
WP_091356403.1	nad-dependent succinate-semialdehyde dehydrogenase	nad-dependent succinate-semialdehyde dehydrogenase	1.2.1.24	glutamate degradation	amino acid metabolism and transport	Amphritea atlantica	Amphritea	1.54	1.42	1.28	1.19	1.79	1.46	1.54	1.61	1.28	0.59	2.6	8.3	0.37	0.95	0.29	0.39	2.82	0.35	1.27	0.35	0.803367985714286	1.14	1.28	1.29	1.95	1.92	2.02	1.11	1.64	1.76	0.42	4.38	0.43	0.32	0.36	0.22	0.55	0.36	0.4	0.53	-0.92	NT
WP_019621092.1	nad-dependent succinate-semialdehyde dehydrogenase	nad-dependent succinate-semialdehyde dehydrogenase	1.2.1.24	glutamate degradation	amino acid metabolism and transport	Amphritea japonica	Amphritea	1.54	1.42	1.28	1.19	1.79	1.46	1.54	1.61	1.28	0.59	0.5	0.43	3.17	1.74	0.29	1.64	2.69	1.88	0.99	-0.02	0.976950412458599	1.14	1.28	1.29	1.95	1.92	2.02	1.11	1.64	1.76	0.42	4.65	0.43	0.32	0.36	0.22	0.55	0.36	0.4	0.55	-0.87	NT
WP_019620533.1	nad-dependent succinate-semialdehyde dehydrogenase	nad-dependent succinate-semialdehyde dehydrogenase	1.2.1.24	glutamate degradation	amino acid metabolism and transport	Amphritea japonica	Amphritea	1.54	1.42	1.28	1.19	1.79	1.46	1.54	1.61	1.28	0.59	0.5	0.43	3.29	0.3	0.29	0.39	0.3	0.35	0.49	-1.03	NT	1.14	1.28	1.29	1.95	1.92	2.02	1.11	1.64	1.76	0.42	2.6	0.43	0.32	0.36	0.22	0.55	0.36	0.4	0.4	-1.32	NT
WP_019620650.1	nad-dependent succinate-semialdehyde dehydrogenase	nad-dependent succinate-semialdehyde dehydrogenase	1.2.1.24	glutamate degradation	amino acid metabolism and transport	Amphritea japonica	Amphritea	1.54	1.42	1.28	1.19	1.79	1.46	1.54	1.61	1.28	0.59	0.5	0.43	0.37	0.3	0.29	0.39	0.3	2.29	0.42	-1.26	NT	1.14	1.28	1.29	1.95	1.92	2.02	1.11	1.64	1.76	0.42	2.14	0.43	0.32	0.36	0.22	0.55	0.36	0.4	0.37	-1.44	NT
WP_019621434.1	nad-glutamate dehydrogenase	nad-glutamate dehydrogenase	1.4.1.2	glutamate degradation	amino acid metabolism and transport	Amphritea japonica	Amphritea	1.54	67.94	1.28	1.19	1.79	1.46	1.54	1.61	28.05	19.47	4.31	0.43	6.25	14.29	2.77	9.69	7.29	2.41	0.63	-0.67	0.749168010522152	1.14	1.28	1.29	1.95	78.04	2.02	1.11	1.64	1.76	6.5	13.02	0.43	8.5	10.91	14.48	0.55	13.34	11.54	0.88	-0.19	0.9261390625
WP_091359572.1	nad-glutamate dehydrogenase	nad-glutamate dehydrogenase	1.4.1.2	glutamate degradation	amino acid metabolism and transport	Amphritea atlantica	Amphritea	1.54	1.42	403.32	45.02	69.64	1.46	37.84	1.61	32.8	23.39	10.59	21.12	15.21	23.21	10.06	21.69	19.43	14.66	0.27	-1.9	0.510998723394995	1.14	1.28	1.29	172.19	1.92	2.02	1.11	1.64	1.76	28.1	14.37	0.43	0.32	19.3	20.45	18.87	1.31	6.44	0.59	-0.75	0.786556398391194
WP_091353164.1	nad-glutamate dehydrogenase	nad-glutamate dehydrogenase	1.4.1.2	glutamate degradation	amino acid metabolism and transport	Amphritea atlantica	Amphritea	1.54	1.42	1.28	1.19	1.79	1.46	1.54	1.61	1.28	3.34	8.01	3.22	1.89	1.87	4.23	8.89	10.02	0.35	3.19	1.67	0.134763166952055	1.14	1.28	1.29	1.95	1.92	2.02	1.11	1.64	1.76	6.64	5.25	0.43	6.78	1.19	11.66	0.55	0.36	4.35	2.64	1.4	0.342582899294118
WP_091355435.1	o-succinylhomoserine sulfhydrylase	o-succinylhomoserine (thiol)-lyase	2.5.1.48	methionine biosynthesis	amino acid metabolism and transport	Amphritea atlantica	Amphritea	1.54	1.42	1.28	1.19	1.79	1.46	1.54	1.61	1.28	0.59	0.5	0.43	7.04	7.16	0.29	6.6	1.95	0.35	1.9	0.93	0.466408805355064	1.14	1.28	1.29	1.95	1.92	2.02	1.11	1.64	1.76	0.42	5.32	0.43	0.32	0.36	0.22	19.85	6.64	0.4	2.41	1.27	0.588053538461538
WP_019622295.1	o-succinylhomoserine sulfhydrylase	o-succinylhomoserine (thiol)-lyase	2.5.1.48	methionine biosynthesis	amino acid metabolism and transport	Amphritea japonica	Amphritea	1.54	1.42	1.28	1.19	1.79	1.46	1.54	1.61	1.28	0.59	0.5	0.43	0.37	0.3	2.66	0.39	3.79	0.35	0.72	-0.48	NT	1.14	1.28	1.29	1.95	1.92	2.02	1.11	1.64	1.76	0.42	0.42	0.43	0.32	0.36	0.22	0.55	0.36	0.4	0.25	-2.02	NT
WP_019619970.1	ornithine carbamoyltransferase	ornithine carbamoyltransferase	2.1.3.3	arginine biosynthesis	amino acid metabolism and transport	Amphritea japonica	Amphritea	1.54	1.42	1.28	1.19	1.79	1.46	1.54	1.61	1.28	5.66	15.15	0.43	9.63	4.24	10.6	6.05	2.83	16.28	5.41	2.43	0.0628421859020619	1.14	1.28	1.29	1.95	1.92	2.02	1.11	1.64	1.76	1.19	4.8	0.43	17.54	1.17	10.61	0.55	0.36	3.09	2.82	1.49	0.477440702782931
WP_019621423.1	ornithine cyclodeaminase family protein	ornithine cyclodeaminase	4.3.1.12	proline biosynthesis	amino acid metabolism and transport	Amphritea japonica	Amphritea	1.54	1.42	1.28	1.19	1.79	1.46	1.54	1.61	1.28	0.59	0.5	0.43	0.37	2.26	0.29	0.39	0.3	0.35	0.42	-1.26	NT	1.14	1.28	1.29	1.95	1.92	2.02	1.11	1.64	1.76	0.42	0.42	0.43	0.32	3.47	0.22	0.55	0.36	0.4	0.47	-1.1	NT
WP_019620947.1	phosphoglycerate dehydrogenase	d-3-phosphoglycerate dehydrogenase	1.1.1.95	serine biosynthesis	amino acid metabolism and transport	Amphritea japonica	Amphritea	1.54	1.42	1.28	1.19	1.79	1.46	1.54	1.61	1.28	0.59	4.01	0.43	0.37	1.39	0.29	0.39	0.3	1.13	0.68	-0.56	0.498773718060201	1.14	1.28	1.29	1.95	1.92	2.02	1.11	1.64	1.76	0.42	0.42	0.43	0.32	0.36	0.22	0.55	0.36	0.4	0.25	-2.02	NT
WP_091354872.1	phosphoglycerate dehydrogenase	d-3-phosphoglycerate dehydrogenase	1.1.1.95	serine biosynthesis	amino acid metabolism and transport	Amphritea atlantica	Amphritea	1.54	1.42	1.28	1.19	1.79	1.46	1.54	1.61	1.28	10.49	15.44	17.22	0.37	0.3	3.14	27.11	2.09	2.99	6.04	2.59	0.19386843511335	1.14	1.28	1.29	1.95	1.92	2.02	1.11	1.64	1.76	0.42	0.8	0.43	0.32	0.36	4.14	0.55	0.36	0.4	0.55	-0.86	NT
WP_019621306.1	phosphoribosyl-amp cyclohydrolase	phosphoribosyl-amp cyclohydrolase	3.5.4.19	histidine biosynthesis	amino acid metabolism and transport	Amphritea japonica	Amphritea	13.19	1.42	17.46	35.61	23.74	22.36	25.05	1.61	31.44	14.76	6.7	12.06	14.68	6.69	13.54	18.98	5.34	13.32	0.62	-0.7	0.310988900331126	14.69	5.54	12.9	14.82	1.92	18.01	15.16	1.64	12.03	2.79	2.84	2.14	2.19	26.5	1.78	6.47	1.33	5.04	0.53	-0.92	0.431731644327731
SEQ39972.1	phosphoribosyl-atp pyrophosphohydrolase	phosphoribosyl-atp diphosphatase	3.6.1.31	histidine biosynthesis	amino acid metabolism and transport	Amphritea atlantica	Amphritea	1.54	1.42	1.28	1.19	1.79	1.46	1.54	1.61	1.28	3.58	5.45	0.43	2.76	1.07	0.29	0.39	1.04	5.13	1.54	0.62	0.508803412240437	1.14	1.28	1.29	1.95	1.92	2.02	1.11	1.64	1.76	0.42	0.42	0.43	0.32	18.75	1.15	0.55	0.36	5.02	1.94	0.96	0.669977752304609
SEQ37007.1	phosphoribosylanthranilate isomerase	phosphoribosylanthranilate isomerase	5.3.1.24	aromatic amino acid biosynthesis	amino acid metabolism and transport	Amphritea atlantica	Amphritea	1.54	1.42	1.28	1.19	1.79	1.46	1.54	1.61	1.28	0.59	0.5	0.43	0.37	0.3	0.29	0.39	11.2	0.35	1.1	0.14	NT	1.14	1.28	1.29	1.95	1.92	2.02	1.11	1.64	1.76	0.42	0.88	0.43	0.32	0.36	0.22	0.55	0.36	0.4	0.28	-1.84	NT
WP_019620022.1	phosphoribosylformimino-5-aminoimidazole carboxamide ribotide isomerase	1-(5-phosphoribosyl)-5-(5-phosphoribosylamino)methylideneamino) imidazole-4-carboxamide isomerase	5.3.1.16	histidine biosynthesis	amino acid metabolism and transport	Amphritea japonica	Amphritea	1.54	1.42	1.28	1.19	1.79	1.46	1.54	1.61	1.28	0.59	2.86	0.43	2.77	0.3	0.29	6.06	3.21	2.1	1.42	0.51	0.581519633562316	1.14	1.28	1.29	1.95	1.92	2.02	1.11	1.64	1.76	5.48	0.42	2.65	0.32	0.36	2.99	8.12	24.34	6.93	3.66	1.87	0.419180387472527
WP_019622497.1	prephenate dehydratase	prephenate dehydratase	4.2.1.51	aromatic amino acid biosynthesis	amino acid metabolism and transport	Amphritea japonica	Amphritea	1.54	1.42	1.28	1.19	1.79	1.46	1.54	1.61	1.28	0.59	0.75	0.43	1.31	0.98	1.28	8.39	0.74	1.21	1.2	0.26	0.850159294	1.14	1.28	1.29	1.95	1.92	2.02	1.11	1.64	1.76	5.58	1.58	0.43	5.41	0.62	7.8	19.42	1.63	1.45	3.11	1.64	0.419180387472527
WP_091361025.1	prephenate dehydratase	prephenate dehydratase	4.2.1.51	aromatic amino acid biosynthesis	amino acid metabolism and transport	Amphritea atlantica	Amphritea	1.54	1.42	1.28	1.19	1.79	1.46	1.54	1.61	1.28	0.59	0.5	0.43	0.37	0.3	0.29	3.63	2.09	0.35	0.65	-0.62	NT	1.14	1.28	1.29	1.95	1.92	2.02	1.11	1.64	1.76	0.42	0.42	0.43	0.32	0.36	0.22	0.55	10.2	0.4	0.94	-0.08	NT
WP_019622509.1	prolyl aminopeptidase	prolyl aminopeptidase	3.4.11.5	protein processing_ degradation	posttranslational modification_ protein turnover_ chaperones	Amphritea japonica	Amphritea	1.54	1.42	1.28	1.19	1.79	1.46	1.54	1.61	1.28	0.59	2.12	0.43	2.63	4.08	1.51	1.05	1.44	1.77	1.19	0.25	0.673767313862249	1.14	1.28	1.29	1.95	1.92	2.02	1.11	1.64	1.76	0.42	3.15	0.43	0.32	0.36	0.22	0.55	0.36	0.4	0.44	-1.18	NT
WP_091359778.1	prolyl aminopeptidase	prolyl aminopeptidase	3.4.11.5	protein processing_ degradation	posttranslational modification_ protein turnover_ chaperones	Amphritea atlantica	Amphritea	1.54	1.42	1.28	1.19	1.79	1.46	1.54	1.61	1.28	0.59	0.5	0.43	0.93	0.88	0.29	0.39	0.3	4.46	0.67	-0.58	0.528355089607635	1.14	1.28	1.29	1.95	1.92	2.02	1.11	1.64	1.76	1.66	0.89	0.43	0.32	0.36	0.22	0.55	0.36	0.4	0.37	-1.44	NT
WP_091360367.1	pyrroline-5-carboxylate reductase	pyrroline-5-carboxylate reductase	1.5.1.2	proline biosynthesis	amino acid metabolism and transport	Amphritea atlantica	Amphritea	1.54	1.42	1.28	1.19	1.79	1.46	1.54	1.61	1.28	0.59	0.5	0.43	2.11	0.3	0.29	0.39	3.01	0.35	0.61	-0.72	NT	1.14	1.28	1.29	1.95	1.92	2.02	1.11	1.64	1.76	0.42	2.9	0.43	0.32	20.99	5.15	0.55	0.36	0.4	2.23	1.16	0.629195202622951
WP_019620987.1	pyrroline-5-carboxylate reductase	pyrroline-5-carboxylate reductase	1.5.1.2	proline biosynthesis	amino acid metabolism and transport	Amphritea japonica	Amphritea	1.54	1.42	1.28	1.19	1.79	1.46	1.54	1.61	1.28	0.59	0.5	0.43	0.37	0.3	0.29	0.39	0.3	0.35	0.27	-1.9	NT	1.14	1.28	1.29	1.95	1.92	2.02	1.11	1.64	1.76	0.42	5.45	0.43	0.32	0.36	0.22	0.55	0.36	0.4	0.6	-0.73	NT
SEQ92532.1	pyrroline-5-carboxylate reductase	pyrroline-5-carboxylate reductase	1.5.1.2	proline biosynthesis	amino acid metabolism and transport	Amphritea atlantica	Amphritea	1.54	1.42	1.28	1.19	1.79	1.46	1.54	1.61	1.28	0.59	0.5	18.97	4.57	0.91	0.29	0.39	0.3	5.59	2.45	1.29	0.550107196991701	1.14	1.28	1.29	1.95	1.92	2.02	1.11	1.64	1.76	0.42	0.92	0.43	0.32	0.36	0.22	0.55	0.36	0.4	0.28	-1.83	NT
WP_091360061.1	rida family protein	enamine deaminase rida	3.5.99.10	isoleucine biosynthesis	amino acid metabolism and transport	Amphritea atlantica	Amphritea	1.54	1.42	1.28	1.19	1.79	1.46	1.54	1.61	1.28	0.59	2.98	0.43	0.37	0.3	0.29	0.39	7	0.35	0.97	-0.05	NT	1.14	1.28	1.29	1.95	1.92	2.02	1.11	1.64	1.76	0.42	0.42	0.43	0.32	0.36	0.22	0.55	10.55	0.4	0.97	-0.05	NT
WP_019620314.1	rida family protein	enamine deaminase rida	3.5.99.10	isoleucine biosynthesis	amino acid metabolism and transport	Amphritea japonica	Amphritea	1.54	1.42	1.28	1.19	1.79	1.46	1.54	1.61	1.28	0.59	0.5	0.43	3.27	8.02	0.29	6.81	4.81	5.23	2.28	1.19	0.285483518761062	1.14	1.28	1.29	1.95	1.92	2.02	1.11	1.64	1.76	0.42	3.24	0.43	0.32	0.36	4.83	0.55	0.36	19.23	2.11	1.08	0.633202459891304
WP_019622011.1	s-methyl-5-thioribose kinase	s-methyl-5-thioribose kinase	2.7.6.1	methionine biosynthesis	amino acid metabolism and transport	Amphritea japonica	Amphritea	1.54	1.42	1.28	1.19	1.79	1.46	1.54	1.61	1.28	0.59	0.5	0.43	0.37	0.3	0.29	0.39	0.3	0.35	0.27	-1.9	NT	1.14	1.28	1.29	1.95	1.92	2.02	1.11	1.64	1.76	0.42	2.77	0.43	0.32	0.36	0.22	0.55	0.36	0.4	0.41	-1.28	NT
WP_091360724.1	s-methyl-5-thioribose kinase	s-methyl-5-thioribose kinase	2.7.6.1	methionine biosynthesis	amino acid metabolism and transport	Amphritea atlantica	Amphritea	1.54	1.42	1.28	1.19	1.79	1.46	1.54	1.61	1.28	0.59	0.5	0.43	0.37	0.3	0.29	0.39	0.3	0.35	0.27	-1.9	NT	1.14	1.28	1.29	1.95	1.92	2.02	1.11	1.64	1.76	0.42	0.42	26.74	0.32	0.36	0.91	0.55	0.36	0.4	2.16	1.11	NT
WP_019622378.1	sapc family protein	putrescine abc exporter sapc	unknown	amine and polyamine metabolism and transport	nitrogen compound metabolism	Amphritea japonica	Amphritea	1.54	1.42	1.28	1.19	1.79	1.46	1.54	1.61	1.28	5.08	0.5	0.43	0.37	0.3	3.31	0.39	0.3	0.65	0.86	-0.21	0.849793069599428	1.14	1.28	1.29	1.95	1.92	2.02	1.11	1.64	1.76	0.42	0.76	0.43	0.32	0.36	0.22	11.98	0.36	0.4	1.08	0.11	NT
WP_019622603.1	selenide, water dikinase seld	selenide, water dikinase seld	2.7.9.3	selenocysteine biosynthesis	amino acid metabolism and transport	Amphritea japonica	Amphritea	1.54	1.42	1.28	1.19	1.79	1.46	1.54	1.61	1.28	17.25	0.5	0.43	4.29	1.88	1.9	0.39	1.27	0.35	2.16	1.11	0.589981824564797	1.14	1.28	1.29	1.95	1.92	2.02	1.11	1.64	1.76	8.74	2.34	15.74	0.32	4.55	4.43	0.55	2.69	0.4	2.82	1.49	0.415123925943396
WP_019620200.1	serine hydroxymethyltransferase	serine hydroxymethyltransferase	2.1.2.1	glycine biosynthesis	amino acid metabolism and transport	Amphritea japonica	Amphritea	1.54	81.88	1.28	46.22	27.49	44.64	1.54	1.61	54.1	10.8	20.42	32.14	29.33	6.45	25.45	21.56	29.26	33.55	0.8	-0.32	0.752099363902054	448.72	28.36	30.17	1.95	1.92	2.02	33.45	26.12	1.76	12.38	10.45	3.46	25.98	16.52	16.19	45.15	16.08	25.43	0.3	-1.74	0.614416906720742
WP_091353853.1	serine hydroxymethyltransferase	serine hydroxymethyltransferase	2.1.2.1	glycine biosynthesis	amino acid metabolism and transport	Amphritea atlantica	Amphritea	140.27	1.42	1.28	42.19	1.79	1.46	1.54	68.78	30.77	3.2	1.29	7.72	2.47	0.3	0.29	0.39	1.73	4.5	0.08	-3.73	0.282491553314917	81.84	50.6	1.29	78.57	1.92	2.02	80.99	1.64	1.76	5.1	2.45	0.43	0.32	2.64	0.22	3.47	0.36	8.27	0.08	-3.69	0.24081357252
WP_091354957.1	serine hydroxymethyltransferase	serine hydroxymethyltransferase	2.1.2.1	glycine biosynthesis	amino acid metabolism and transport	Amphritea atlantica	Amphritea	1.54	1.42	1.28	1.19	1.79	1.46	1.54	1.61	1.28	2.39	2.52	11.38	2.2	0.3	3.94	5.13	11.28	4.92	3.36	1.75	0.159328187734628	1.14	1.28	1.29	1.95	1.92	2.02	1.11	1.64	1.76	2.05	0.42	0.43	4.23	0.36	1.83	0.55	0.36	0.4	0.75	-0.41	0.629195202622951
WP_091355120.1	serine o-acetyltransferase	serine o-acetyltransferase	2.3.1.30	cysteine biosynthesis	amino acid metabolism and transport	Amphritea atlantica	Amphritea	1.54	1.42	1.28	1.19	1.79	1.46	1.54	1.61	1.28	0.59	1.34	0.43	0.56	6.28	1.29	0.9	0.3	1.98	1.04	0.06	0.959601769299611	1.14	1.28	1.29	1.95	1.92	2.02	1.11	1.64	1.76	3.09	4.14	0.43	1.57	4.9	1.38	0.55	0.36	0.4	1.19	0.25	0.756660587290379
WP_019621203.1	shikimate dehydrogenase	shikimate dehydrogenase	1.1.1.25	aromatic amino acid biosynthesis	amino acid metabolism and transport	Amphritea japonica	Amphritea	1.54	1.42	1.28	1.19	1.79	1.46	1.54	1.61	1.28	2.53	0.5	6.99	2.76	2.21	1.41	0.39	0.3	0.74	1.36	0.44	0.671963679210526	1.14	1.28	1.29	1.95	1.92	2.02	1.11	1.64	1.76	1.3	2.63	0.43	0.32	0.36	0.22	0.55	0.36	0.4	0.47	-1.1	NT
WP_019620925.1	shikimate kinase arok	shikimate kinase	2.7.171	aromatic amino acid biosynthesis	amino acid metabolism and transport	Amphritea japonica	Amphritea	1.54	1.42	1.28	1.19	1.79	1.46	1.54	1.61	1.28	0.59	0.5	0.43	0.37	0.3	0.29	0.39	0.3	0.35	0.27	-1.9	NT	1.14	1.28	1.29	1.95	1.92	2.02	1.11	1.64	1.76	0.42	0.42	4.26	0.32	0.36	5.68	0.55	0.36	0.4	0.91	-0.14	NT
WP_019620326.1	sodium:alanine symporter family protein	na+_alanine symporter	unknown	alanine transport	amino acid metabolism and transport	Amphritea japonica	Amphritea	1.54	1.42	1.28	1.19	1.79	1.46	1.54	1.61	1.28	0.59	3.49	9.99	0.37	0.3	3.95	0.39	2.6	1.77	1.79	0.84	0.516675685053763	1.14	1.28	1.29	1.95	1.92	2.02	1.11	1.64	1.76	1.49	14.49	46.76	0.32	0.36	0.22	0.55	0.36	0.4	4.6	2.2	0.5668171
WP_019622759.1	threonine ammonia-lyase, biosynthetic	threonine deaminase	4.3.1.19	bcaa biosynthesis	amino acid metabolism and transport	Amphritea japonica	Amphritea	1.54	1.42	1.28	1.19	1.79	1.46	1.54	1.61	1.28	0.59	0.5	0.43	0.37	6.5	0.29	1.82	0.3	0.93	0.89	-0.16	0.903294540258856	1.14	1.28	1.29	1.95	1.92	2.02	1.11	1.64	1.76	0.42	0.75	0.43	22.2	0.36	0.22	0.55	0.36	0.4	1.82	0.86	NT
WP_091360300.1	threonine ammonia-lyase, biosynthetic	threonine deaminase	4.3.1.19	bcaa biosynthesis	amino acid metabolism and transport	Amphritea atlantica	Amphritea	1.54	158.84	98.47	45.24	1.79	1.46	1.54	1.61	32.96	1.96	0.5	2.75	1.49	0.3	1.47	4.42	1.41	1.99	0.05	-4.4	0.275312678851485	87.83	27.77	77.91	1.95	1.92	2.02	86.92	1.64	69.58	0.42	1.36	0.43	3.7	2.81	0.22	0.55	2.4	2.13	0.04	-4.67	0.163977005657143
WP_019620835.1	threonine synthase	threonine synthase	4.2.3.1	threonine biosynthesis	amino acid metabolism and transport	Amphritea japonica	Amphritea	1.54	1.42	1.28	1.19	1.79	1.46	1.54	1.61	1.28	0.59	0.5	0.43	0.37	0.3	1.05	0.39	0.3	0.35	0.33	-1.61	NT	1.14	1.28	1.29	1.95	1.92	2.02	1.11	1.64	1.76	2.01	6.56	0.43	0.32	4.29	3.57	0.55	1.02	0.4	1.36	0.44	0.662051018514751
WP_091355201.1	threonine synthase	threonine synthase	4.2.3.1	threonine biosynthesis	amino acid metabolism and transport	Amphritea atlantica	Amphritea	1.54	1.42	1.28	1.19	1.79	1.46	1.54	1.61	1.28	2.53	5.38	4.7	1.77	0.63	4.57	4.11	1.88	4.39	2.29	1.19	0.0722935963285024	1.14	1.28	1.29	1.95	1.92	2.02	1.11	1.64	1.76	0.42	1.78	1.47	0.32	0.36	0.22	0.55	0.94	0.4	0.46	-1.13	0.0369065365714286
SEQ36985.1	tryptophan synthase beta chain	tryptophan synthase	4.2.1.20	aromatic amino acid biosynthesis	amino acid metabolism and transport	Amphritea atlantica	Amphritea	1.54	1.42	1.28	1.19	1.79	1.46	1.54	1.61	1.28	0.59	16.44	0.43	2.81	3.26	8.64	3.3	3.03	6.28	3.42	1.77	0.239655811929825	1.14	1.28	1.29	1.95	1.92	2.02	1.11	1.64	1.76	2.81	1.78	0.43	0.32	4.74	6.7	2.27	1.48	8.64	2.07	1.05	0.406230660294118
WP_091355448.1	tryptophan synthase subunit alpha	tryptophan synthase	4.2.1.20	aromatic amino acid biosynthesis	amino acid metabolism and transport	Amphritea atlantica	Amphritea	1.54	1.42	1.28	1.19	1.79	1.46	1.54	1.61	1.28	0.59	0.5	0.43	0.37	0.3	4.86	0.39	1.02	0.88	0.71	-0.49	0.616564116388889	1.14	1.28	1.29	1.95	1.92	2.02	1.11	1.64	1.76	0.42	0.72	0.43	1.41	0.36	0.22	0.55	0.36	0.4	0.35	-1.53	NT
WP_019622289.1	tryptophan synthase subunit alpha	tryptophan synthase	4.2.1.20	aromatic amino acid biosynthesis	amino acid metabolism and transport	Amphritea japonica	Amphritea	1.54	1.42	1.28	1.19	1.79	1.46	1.54	1.61	1.28	0.59	0.5	0.43	0.37	0.3	0.29	0.39	0.3	0.35	0.27	-1.9	NT	1.14	1.28	1.29	1.95	1.92	2.02	1.11	1.64	1.76	8.76	14.74	0.43	0.32	4.94	1.78	0.55	0.36	0.4	2.29	1.19	0.541878966715758
WP_051088426.1	tryptophan synthase subunit beta	tryptophan synthase	4.2.1.20	aromatic amino acid biosynthesis	amino acid metabolism and transport	Amphritea japonica	Amphritea	1.54	1.42	1.28	1.19	1.79	1.46	1.54	1.61	1.28	0.59	1.42	0.43	0.37	0.3	0.29	0.39	1.94	0.35	0.46	-1.11	NT	1.14	1.28	1.29	1.95	1.92	2.02	1.11	1.64	1.76	6.81	0.42	0.43	0.32	0.36	1.25	0.55	0.36	0.4	0.77	-0.37	NT
WP_019623182.1	type 1 glutamine amidotransferase	glutamine amidotransferase	2.6.1.85	glutamine degradation	amino acid metabolism and transport	Amphritea japonica	Amphritea	1.54	1.42	1.28	1.19	1.79	1.46	1.54	1.61	1.28	0.59	0.5	0.43	0.37	0.3	0.29	0.39	0.3	0.35	0.27	-1.9	NT	1.14	1.28	1.29	1.95	1.92	2.02	1.11	1.64	1.76	0.42	1.37	0.43	0.32	0.36	0.58	0.55	0.36	6.56	0.78	-0.37	0.756165517360496
WP_091361701.1	type 1 glutamine amidotransferase	glutamine amidotransferase	2.6.1.85	glutamine degradation	amino acid metabolism and transport	Amphritea atlantica	Amphritea	1.54	1.42	1.28	1.19	1.79	1.46	1.54	1.61	1.28	0.59	6.17	0.43	1.84	5.11	8.14	0.39	3.83	6.4	2.51	1.33	0.214769559239905	1.14	1.28	1.29	1.95	1.92	2.02	1.11	1.64	1.76	2.45	0.68	0.43	0.32	0.36	0.22	0.55	4.82	0.4	0.73	-0.46	0.638522355080214
WP_040404041.1	1,2-phenylacetyl-coa epoxidase subunit a	1,2-phenylacetyl-coa epoxidase	1.14.13.149	aromatic compound degradation	carbon compound and carbohydrate metabolism_ transport and storage	Amphritea japonica	Amphritea	1.54	1.42	1.28	1.19	1.79	1.46	1.54	1.61	1.28	0.59	2.54	11.91	0.83	0.3	0.29	4.13	0.76	5.08	2.02	1.01	0.49488156301676	1.14	1.28	1.29	1.95	1.92	2.02	1.11	1.64	1.76	0.93	0.62	0.43	0.32	0.36	11.97	0.55	15.48	0.4	2.2	1.14	0.608222738498789
WP_091358224.1	2-hydroxyacid dehydrogenase	2-hydroxyacid dehydrogenase	1.1.1.37	carboxylic acid metabolism	carbon compound and carbohydrate metabolism_ transport and storage	Amphritea atlantica	Amphritea	1.54	1.42	1.28	1.19	1.79	1.46	1.54	1.61	1.28	0.59	0.5	0.43	0.37	0.3	0.29	0.39	0.3	0.35	0.27	-1.9	NT	1.14	1.28	1.29	1.95	1.92	2.02	1.11	1.64	1.76	0.42	2.03	0.43	0.32	0.36	0.22	0.55	0.36	0.4	0.36	-1.47	NT
WP_019620186.1	2-hydroxychromene-2-carboxylate isomerase	2-hydroxychromene-2-carboxylate isomerase	5.99.1.4	aromatic compound degradation	carbon compound and carbohydrate metabolism_ transport and storage	Amphritea japonica	Amphritea	1.54	1.42	1.28	1.19	1.79	1.46	1.54	1.61	1.28	2.71	1.14	0.43	2.7	0.3	0.29	0.39	2.61	2.05	0.96	-0.05	0.939083744158416	1.14	1.28	1.29	1.95	1.92	2.02	1.11	1.64	1.76	0.42	0.42	0.43	0.32	0.36	0.22	0.55	0.36	0.4	0.25	-2.02	NT
WP_019623065.1	2-hydroxymuconic semialdehyde dehydrogenase	2-hydroxymuconic semialdehyde dehydrogenase	1.2.1.85	aromatic compound degradation	carbon compound and carbohydrate metabolism_ transport and storage	Amphritea japonica	Amphritea	1.54	1.42	1.28	1.19	1.79	1.46	1.54	1.61	1.28	0.59	0.5	0.43	1.93	0.3	0.29	0.39	0.3	0.35	0.39	-1.37	NT	1.14	1.28	1.29	1.95	1.92	2.02	1.11	1.64	1.76	0.42	1.72	32.05	0.32	0.36	1.39	0.55	0.36	0.4	2.66	1.41	0.663958301829268
WP_019623061.1	2-oxo-3-hexenedioate decarboxylase	2-oxo-3-hexenedioate decarboxylase	4.1.1.77	aromatic compound degradation	carbon compound and carbohydrate metabolism_ transport and storage	Amphritea japonica	Amphritea	1.54	1.42	1.28	1.19	1.79	1.46	1.54	1.61	1.28	0.59	0.5	0.43	2.45	0.3	4.64	0.39	0.3	1.86	0.87	-0.19	0.837591179362781	1.14	1.28	1.29	1.95	1.92	2.02	1.11	1.64	1.76	0.42	0.42	0.43	0.32	0.36	0.22	0.55	0.36	3.6	0.47	-1.08	NT
WP_019620410.1	3-oxoadipyl-coa thiolase	3-oxoadipyl-coa thiolase	2.3.1.174	aromatic compound degradation	carbon compound and carbohydrate metabolism_ transport and storage	Amphritea japonica	Amphritea	1.54	1.42	1.28	1.19	1.79	1.46	1.54	1.61	1.28	0.59	0.5	0.43	1.39	0.3	4.56	0.39	0.3	0.35	0.67	-0.57	NT	1.14	1.28	1.29	1.95	1.92	2.02	1.11	1.64	1.76	0.42	0.42	0.43	0.32	0.36	0.22	0.55	0.36	0.4	0.25	-2.02	NT
WP_091352578.1	3-oxoadipyl-coa thiolase	3-oxoadipyl-coa thiolase	2.3.1.174	aromatic compound degradation	carbon compound and carbohydrate metabolism_ transport and storage	Amphritea atlantica	Amphritea	1.54	1.42	1.28	1.19	1.79	1.46	1.54	1.61	1.28	0.59	0.5	0.43	0.37	0.3	0.29	0.39	0.3	0.35	0.27	-1.9	NT	1.14	1.28	1.29	1.95	1.92	2.02	1.11	1.64	1.76	0.42	0.42	0.43	0.32	0.36	2.9	0.55	0.36	0.4	0.44	-1.2	NT
WP_019620651.1	3,4-dihydroxyphenylacetate 2,3-dioxygenase	3,4-dihydroxyphenylacetate 2,3-dioxygenase	1.13.11.15	aromatic compound degradation	carbon compound and carbohydrate metabolism_ transport and storage	Amphritea japonica	Amphritea	1.54	1.42	1.28	1.19	1.79	1.46	1.54	1.61	1.28	0.59	0.5	0.43	0.37	0.3	0.29	0.39	0.3	0.35	0.27	-1.9	NT	1.14	1.28	1.29	1.95	1.92	2.02	1.11	1.64	1.76	0.42	2.32	0.43	0.32	0.36	0.22	0.55	0.36	0.4	0.38	-1.39	NT
WP_091360867.1	4-hydroxy-2-oxovalerate aldolase	4-hydroxy-2-oxovalerate aldolase	4.1.3.39	xenobiotic degradation	carbon compound and carbohydrate metabolism_ transport and storage	Amphritea atlantica	Amphritea	1.54	1.42	1.28	1.19	1.79	1.46	1.54	1.61	1.28	0.59	0.5	0.43	0.37	0.3	0.29	0.39	0.3	0.35	0.27	-1.9	NT	1.14	1.28	1.29	1.95	1.92	2.02	1.11	1.64	1.76	0.42	1.12	0.43	0.32	0.36	0.22	0.55	1.88	0.4	0.4	-1.31	NT
WP_091361603.1	acetyl-coa c-acetyltransferase	acetyl-coa acetyltransferase	2.3.1.9	pyruvate metabolism	precursor metabolite and energy production and conversion	Amphritea atlantica	Amphritea	1.54	1.42	1.28	1.19	1.79	1.46	1.54	1.61	1.28	2.71	0.5	0.43	6.96	3.89	0.29	1.56	0.3	0.99	1.34	0.43	0.705511499328859	1.14	1.28	1.29	1.95	1.92	2.02	1.11	1.64	1.76	5.75	3.39	0.43	0.32	11.35	5.93	0.55	0.36	0.4	2.02	1.01	0.527787760336907
WP_019623134.1	acetyl-coa c-acetyltransferase	acetyl-coa acetyltransferase	2.3.1.9	pyruvate metabolism	precursor metabolite and energy production and conversion	Amphritea japonica	Amphritea	32.96	34.61	1.28	1.19	1.79	1.46	1.54	1.61	14.64	6.35	1.55	0.43	0.84	6.16	4.77	1.24	0.3	3.46	0.28	-1.86	0.368881583618234	1.14	12.45	1.29	1.95	1.92	2.02	19.2	29.03	1.76	0.42	1.01	0.43	18.2	17.94	2.83	0.55	0.36	17.22	0.83	-0.26	0.849811704983923
WP_019622771.1	adp compounds hydrolase nude	adp compounds hydrolase nude	3.6.1.21	sugar and sugar derivative utilisation	carbon compound and carbohydrate metabolism_ transport and storage	Amphritea japonica	Amphritea	1.54	1.42	1.28	1.19	1.79	1.46	1.54	1.61	1.28	0.59	0.5	0.43	0.37	0.3	0.29	0.39	4.51	0.35	0.59	-0.76	NT	1.14	1.28	1.29	1.95	1.92	2.02	1.11	1.64	1.76	0.42	0.42	0.43	0.32	0.36	0.22	0.55	0.36	0.4	0.25	-2.02	NT
WP_026339952.1	aromatic ring-hydroxylating dioxygenase subunit alpha	aromatic ring-hydroxylating dioxygenase_ alkene reductase	1.14.13.69	isoprene degradation	carbon compound and carbohydrate metabolism_ transport and storage	Amphritea japonica	Amphritea	1.54	1.42	1.28	1.19	1.79	1.46	1.54	1.61	1.28	0.59	2.33	4.98	1.47	1.44	2.61	0.89	0.84	0.35	1.18	0.24	0.754000333149606	1.14	1.28	1.29	1.95	1.92	2.02	1.11	1.64	1.76	1.64	0.42	0.43	0.32	5.18	3.64	2.09	6.37	0.4	1.45	0.54	0.614416906720742
WP_091352788.1	aromatic ring-hydroxylating dioxygenase subunit alpha	aromatic ring-hydroxylating dioxygenase_ alkene reductase	1.14.13.69	isoprene degradation	carbon compound and carbohydrate metabolism_ transport and storage	Amphritea atlantica	Amphritea	1.54	1.42	1.28	1.19	1.79	1.46	1.54	1.61	1.28	22.88	37.28	30.87	60.5	23.58	30.48	47.72	49.11	48.58	26.77	4.74	0.00293133691789474	1.14	1.28	1.29	1.95	1.92	2.02	1.11	1.64	1.76	39.1	19.69	33.2	24.17	15.75	15.75	15.89	1.71	39.9	14.54	3.86	0.02801501114375
WP_091352610.1	aromatic ring-hydroxylating dioxygenase subunit alpha	aromatic ring-hydroxylating dioxygenase_ alkene reductase	1.14.13.69	isoprene degradation	carbon compound and carbohydrate metabolism_ transport and storage	Amphritea atlantica	Amphritea	1.54	1.42	1.28	1.19	1.79	1.46	1.54	1.61	1.28	7.46	10.92	0.43	0.37	1.04	16.71	0.39	3.15	6.03	3.55	1.83	0.275891574165029	1.14	1.28	1.29	1.95	1.92	2.02	1.11	1.64	1.76	1.21	2.06	0.43	0.32	0.36	0.22	0.55	0.36	0.4	0.42	-1.26	NT
WP_019622466.1	c4-dicarboxylate abc transporter	c4-dicarboxylate abc transporter	unknown	glyoxylate and dicarboxylate metabolism	carbon compound and carbohydrate metabolism_ transport and storage	Amphritea japonica	Amphritea	1.54	1.42	1.28	1.19	1.79	1.46	1.54	1.61	1.28	0.59	0.5	0.43	0.37	0.3	0.29	0.39	0.3	0.35	0.27	-1.9	NT	1.14	1.28	1.29	1.95	1.92	2.02	1.11	1.64	1.76	0.42	0.42	0.43	0.32	0.36	1.57	0.55	0.36	28.9	2.36	1.24	NT
WP_019620522.1	c4-dicarboxylate abc transporter substrate-binding protein	c4-dicarboxylate abc transporter substrate-binding protein	unknown	glyoxylate and dicarboxylate metabolism	carbon compound and carbohydrate metabolism_ transport and storage	Amphritea japonica	Amphritea	1.54	1.42	1.28	1.19	1.79	1.46	1.54	1.61	1.28	1.6	1.06	14.06	13.79	1.78	1.9	20	1.13	4.34	4.55	2.19	0.233990909643653	1.14	1.28	1.29	1.95	1.92	2.02	1.11	1.64	1.76	1.57	2.22	4.23	0.32	0.36	4.24	40.47	0.36	0.4	3.84	1.94	0.586034649489796
WP_051088383.1	c4-dicarboxylate abc transporter substrate-binding protein	c4-dicarboxylate abc transporter substrate-binding protein	unknown	glyoxylate and dicarboxylate metabolism	carbon compound and carbohydrate metabolism_ transport and storage	Amphritea japonica	Amphritea	1.54	1.42	1.28	1.19	1.79	1.46	1.54	1.61	1.28	1.56	10.67	0.43	5.26	1.17	2.86	14.18	1.92	2.7	3.11	1.64	0.276580253100775	1.14	1.28	1.29	1.95	1.92	2.02	1.11	1.64	1.76	0.42	0.42	0.43	0.32	0.36	0.22	6.98	0.36	0.4	0.7	-0.51	NT
WP_091353070.1	c4-dicarboxylate abc transporter substrate-binding protein	c4-dicarboxylate abc transporter substrate-binding protein	unknown	glyoxylate and dicarboxylate metabolism	carbon compound and carbohydrate metabolism_ transport and storage	Amphritea atlantica	Amphritea	1.54	1.42	1.28	1.19	1.79	1.46	1.54	1.61	1.28	6.19	3.49	0.43	1.3	3.12	4.57	4.38	7.05	0.35	2.36	1.24	0.173988325097493	1.14	1.28	1.29	1.95	1.92	2.02	1.11	1.64	1.76	0.42	0.42	0.43	1.02	0.36	0.22	0.55	0.36	1.11	0.35	-1.53	NT
SEQ40083.1	camp-binding domain of crp or a regulatory subunit of camp-dependent protein kinases	camp-activated global transcriptional regulator crp	unknown	catabolite repression	carbon compound and carbohydrate metabolism_ transport and storage	Amphritea atlantica	Amphritea	1.54	1.42	1.28	1.19	1.79	1.46	1.54	121.07	27.5	0.59	3.58	0.43	0.37	0.3	1.27	0.39	0.3	1.71	0.06	-4.15	0.462784394680851	1.14	1.28	1.29	1.95	1.92	2.02	1.11	1.64	1.76	0.42	5.45	0.43	0.32	0.36	1.38	3.14	0.36	0.4	0.87	-0.2	0.831787265579119
WP_091353617.1	carboxymuconolactone decarboxylase family protein	4-carboxymuconolactone decarboxylase	4.1.1.44	aromatic compound degradation	carbon compound and carbohydrate metabolism_ transport and storage	Amphritea atlantica	Amphritea	1.54	1.42	1.28	1.19	1.79	1.46	1.54	1.61	1.28	0.59	0.5	0.43	0.37	0.3	6.96	0.39	3.91	4.32	1.36	0.44	0.723288809983498	1.14	1.28	1.29	1.95	1.92	2.02	1.11	1.64	1.76	0.42	0.42	0.43	0.32	0.36	0.22	0.55	0.36	0.4	0.25	-2.02	NT
WP_019622981.1	cation acetate symporter	cation acetate symporter	unknown	carboxylic acid transport	carbon compound and carbohydrate metabolism_ transport and storage	Amphritea japonica	Amphritea	1.54	1.42	1.28	1.19	1.79	1.46	1.54	1.61	1.28	0.59	10.73	0.43	0.95	0.9	7.6	0.91	0.87	0.35	1.78	0.83	0.604205135928706	1.14	1.28	1.29	1.95	1.92	2.02	1.11	1.64	1.76	6.18	0.91	0.43	0.32	0.36	7.05	0.55	0.36	15.63	2.25	1.17	0.558364856790123
WP_091361436.1	cation acetate symporter	cation acetate symporter	unknown	carboxylic acid transport	carbon compound and carbohydrate metabolism_ transport and storage	Amphritea atlantica	Amphritea	1.54	1.42	1.28	1.19	1.79	1.46	1.54	1.61	1.28	16.81	2.97	3.51	7.42	2.58	6.53	3.07	2.14	1.44	3.54	1.83	0.197017235975	1.14	1.28	1.29	1.95	1.92	2.02	1.11	1.64	1.76	2.07	0.88	0.43	0.32	0.36	0.69	0.55	0.36	0.4	0.43	-1.22	0.02801501114375
WP_091355582.1	class i poly(r)-hydroxyalkanoic acid synthase	poly(r)-hydroxyalkanoic acid synthase	2.3.1.b2	carbon storage	carbon compound and carbohydrate metabolism_ transport and storage	Amphritea atlantica	Amphritea	1.54	1.42	1.28	1.19	1.79	31.69	1.54	1.61	1.28	0.59	3.69	5.67	6.78	1.87	2.37	2.99	4.28	0.35	0.66	-0.6	0.790081717112299	40.31	1.28	1.29	1.95	1.92	2.02	1.11	1.64	1.76	1.48	14.45	1.64	9.11	1.41	11.99	22.25	9.57	3.53	1.42	0.5	0.756287118037135
WP_019622242.1	class i poly(r)-hydroxyalkanoic acid synthase	poly(r)-hydroxyalkanoic acid synthase	2.3.1.b2	carbon storage	carbon compound and carbohydrate metabolism_ transport and storage	Amphritea japonica	Amphritea	134.16	71.46	87.77	314.77	183.81	180.07	208.77	1.61	142.23	17.84	8.21	2.49	4.84	17.29	7	9.18	6.79	4.13	0.06	-4.09	0.0261462582	309.71	213.45	273.99	148.44	242.35	93.03	230.2	117.23	182.8	14.29	11.7	11.8	28.62	16.49	21.62	21.58	22.03	25.05	0.1	-3.39	0.00652760730923077
WP_019622278.1	class iii poly(r)-hydroxyalkanoic acid synthase subunit phac	poly(r)-hydroxyalkanoic acid synthase	2.3.1.b2	carbon storage	carbon compound and carbohydrate metabolism_ transport and storage	Amphritea japonica	Amphritea	1.54	1.42	1.28	1.19	1.79	1.46	1.54	1.61	1.28	0.59	0.5	0.43	0.82	1.32	2.28	4.04	0.3	1.01	0.86	-0.22	0.781855043725943	1.14	1.28	1.29	1.95	1.92	2.02	1.11	1.64	1.76	0.92	3.09	15.57	0.32	5.79	0.22	0.55	0.36	3.2	2.13	1.09	0.571965346123522
WP_019621127.1	glycolate oxidase subunit glce	glycolate oxidase	1.1.3.15	glyoxylate and dicarboxylate metabolism	carbon compound and carbohydrate metabolism_ transport and storage	Amphritea japonica	Amphritea	1.54	1.42	1.28	1.19	1.79	1.46	1.54	1.61	1.28	0.59	0.5	0.43	0.37	0.3	0.29	0.39	0.3	0.35	0.27	-1.9	NT	1.14	1.28	1.29	1.95	1.92	2.02	1.11	1.64	1.76	0.42	5.94	0.43	0.32	0.36	0.22	0.55	0.36	0.4	0.64	-0.65	NT
WP_091358910.1	hydroxypyruvate isomerase family protein	hydroxypyruvate isomerase	5.3.1.22	glyoxylate and dicarboxylate metabolism	carbon compound and carbohydrate metabolism_ transport and storage	Amphritea atlantica	Amphritea	1.54	1.42	1.28	1.19	1.79	1.46	1.54	1.61	1.28	7.17	1.67	0.43	7.5	1.57	4.24	2.23	3.28	5.34	2.55	1.35	0.149270294883721	1.14	1.28	1.29	1.95	1.92	2.02	1.11	1.64	1.76	4.87	7.29	12.59	14.46	4.54	2.19	5.87	1.39	5.65	4.17	2.06	0.105666637425
WP_091362134.1	iron-containing alcohol dehydrogenase	iron-containing alcohol dehydrogenase	1.1.1.1	alcohol catabolism	carbon compound and carbohydrate metabolism_ transport and storage	Amphritea atlantica	Amphritea	1.54	1.42	1.28	1.19	1.79	1.46	1.54	1.61	1.28	0.59	0.5	0.43	1.82	0.3	0.29	0.39	1.07	0.35	0.44	-1.19	NT	1.14	1.28	1.29	1.95	1.92	2.02	1.11	1.64	1.76	15.27	4.94	17.8	15.79	1.47	9.2	4.47	1.64	2.47	5.18	2.37	0.148583615217391
WP_019622175.1	acyl dehydratase	3-hydroxyacyl-(acyl-carrier-protein) dehydratase	4.2.1.59	fatty acid biosynthesis	lipid metabolism and transport	Amphritea japonica	Amphritea	1.54	1.42	1.28	1.19	1.79	1.46	1.54	1.61	1.28	0.59	0.5	0.43	3.37	0.3	1.91	3.92	0.3	1.57	0.98	-0.02	0.978484130050891	1.14	1.28	1.29	1.95	1.92	2.02	1.11	1.64	1.76	0.42	6.9	2.42	5.65	0.36	0.22	0.55	0.36	0.4	1.22	0.29	0.798659056030151
WP_091355800.1	3-hydroxybutyryl-coa dehydratase	3-hydroxybutyryl-coa dehydratase	4.2.1.150	butanoate metabolism	lipid metabolism and transport	Amphritea atlantica	Amphritea	1.54	1.42	1.28	1.19	1.79	1.46	1.54	1.61	1.28	0.59	0.5	0.43	4.31	0.3	0.29	0.39	0.3	0.35	0.57	-0.81	NT	1.14	1.28	1.29	1.95	1.92	2.02	1.11	1.64	1.76	0.42	0.42	0.43	0.32	0.36	0.22	0.55	0.36	0.4	0.25	-2.02	NT
WP_019621001.1	acyl dehydratase	3-hydroxyacyl-(acyl-carrier-protein) dehydratase	4.2.1.59	fatty acid biosynthesis	lipid metabolism and transport	Amphritea japonica	Amphritea	1.54	1.42	1.28	1.19	1.79	1.46	1.54	1.61	1.28	0.59	0.5	0.43	0.99	0.3	0.29	0.39	0.3	0.35	0.32	-1.66	NT	1.14	1.28	1.29	1.95	1.92	2.02	1.11	1.64	1.76	22.21	17.62	0.43	0.32	2.03	11.63	0.55	0.36	0.4	3.94	1.98	0.431731644327731
SER05557.1	myo-inositol-1(or 4)-monophosphatase	inositol-1-monophosphatase	3.1.3.25	inositol metabolism	lipid metabolism and transport	Amphritea atlantica	Amphritea	1.54	1.42	1.28	1.19	1.79	1.46	1.54	1.61	1.28	4.69	4.22	0.43	3.37	10.35	20.73	10.13	8.11	5.81	5.17	2.37	0.0979147876229508	1.14	1.28	1.29	1.95	1.92	2.02	1.11	1.64	1.76	5.81	7.94	4	7.11	6.08	9.73	0.55	18.69	3.29	4.48	2.16	0.124535165833333
WP_091360504.1	oxaloacetate decarboxylase subunit alpha	oxaloacetate decarboxylase	4.1.1.112	aromatic compound degradation	carbon compound and carbohydrate metabolism_ transport and storage	Amphritea atlantica	Amphritea	1.54	28.18	1.28	1.19	48.17	24.21	80.74	1.61	22.82	13.91	18.57	2	7.48	11.59	9.26	11.47	11.04	17.63	0.49	-1.03	0.451614604411765	30.62	11.11	53.4	1.95	1.92	2.02	30.29	23.73	1.76	1.68	1.85	2.33	7.11	1.61	0.96	3.75	2.44	1.58	0.15	-2.75	0.232089847377049
WP_019623015.1	oxaloacetate decarboxylase subunit alpha	oxaloacetate decarboxylase	4.1.1.112	aromatic compound degradation	carbon compound and carbohydrate metabolism_ transport and storage	Amphritea japonica	Amphritea	1.54	1.42	1.28	1.19	1.79	1.46	1.54	1.61	1.28	9.28	7.79	7.13	11.48	18.01	18.8	10.74	14.84	4.77	7.84	2.97	0.00768362397068966	1.14	1.28	1.29	1.95	1.92	2.02	1.11	1.64	1.76	6.62	11.35	13.37	14.55	23.07	21.35	29.85	12.4	13.56	10.36	3.37	0.0151942446
WP_019621631.1	paai family thioesterase	paai family thioesterase	3.1.2.-	aromatic compound degradation	carbon compound and carbohydrate metabolism_ transport and storage	Amphritea japonica	Amphritea	1.54	1.42	1.28	1.19	1.79	1.46	1.54	1.61	1.28	0.59	0.5	0.43	0.37	0.3	0.29	0.39	0.3	0.35	0.27	-1.9	NT	1.14	1.28	1.29	1.95	1.92	2.02	1.11	1.64	1.76	0.42	4.16	0.43	0.32	0.36	0.22	0.55	0.36	0.4	0.51	-0.97	NT
WP_091358192.1	paai family thioesterase	paai family thioesterase	3.1.2.-	aromatic compound degradation	carbon compound and carbohydrate metabolism_ transport and storage	Amphritea atlantica	Amphritea	1.54	1.42	1.28	1.19	1.79	1.46	1.54	1.61	1.28	0.59	0.5	0.43	0.37	0.3	0.29	0.39	0.3	0.35	0.27	-1.9	NT	1.14	1.28	1.29	1.95	1.92	2.02	1.11	1.64	1.76	0.42	2.51	0.43	0.32	0.36	0.22	0.55	0.36	0.4	0.39	-1.34	NT
WP_091359105.1	phasin family protein	phasin family protein	unknown	carbon storage	carbon compound and carbohydrate metabolism_ transport and storage	Amphritea atlantica	Amphritea	1.54	1.42	1.28	1.19	1.79	1.46	1.54	1.61	1.28	0.59	4.14	0.43	2.78	1.85	9.44	1.47	1.79	0.35	1.74	0.8	0.508803412240437	1.14	1.28	1.29	1.95	1.92	2.02	1.11	1.64	1.76	1.75	1.42	0.43	0.32	13.48	10.64	0.55	3.63	1.33	2.38	1.25	0.497532987745098
WP_019622670.1	phasin family protein	phasin family protein	unknown	carbon storage	carbon compound and carbohydrate metabolism_ transport and storage	Amphritea japonica	Amphritea	1.54	1.42	1.28	1.19	1.79	1.46	1.54	1.61	1.28	0.59	5.95	0.43	1.54	5.18	0.29	0.39	0.3	0.35	1.15	0.2	0.8774670289492	1.14	1.28	1.29	1.95	1.92	2.02	1.11	1.64	1.76	11	0.99	0.43	0.32	0.36	2.01	0.55	11.57	0.4	1.96	0.97	0.607811828
WP_091356581.1	phenol 2-monooxygenase	phenol 2-monooxygenase	1.14.13.7	aromatic compound degradation	carbon compound and carbohydrate metabolism_ transport and storage	Amphritea atlantica	Amphritea	1.54	1.42	1.28	1.19	1.79	1.46	1.54	1.61	1.28	0.59	0.5	0.43	0.37	4.93	0.29	0.39	0.3	0.35	0.62	-0.69	NT	1.14	1.28	1.29	1.95	1.92	2.02	1.11	1.64	1.76	0.42	0.42	0.43	0.32	0.36	0.22	0.55	0.36	0.4	0.25	-2.02	NT
WP_019622116.1	phenol 2-monooxygenase	phenol 2-monooxygenase	1.14.13.7	aromatic compound degradation	carbon compound and carbohydrate metabolism_ transport and storage	Amphritea japonica	Amphritea	1.54	1.42	1.28	1.19	1.79	1.46	1.54	1.61	1.28	0.59	0.5	0.43	4.04	0.3	0.29	0.39	0.3	0.35	0.55	-0.87	NT	1.14	1.28	1.29	1.95	1.92	2.02	1.11	1.64	1.76	0.42	0.42	0.43	0.32	0.36	0.22	0.55	0.36	0.4	0.25	-2.02	NT
WP_091352581.1	phenylacetate--coa ligase	phenylacetate--coa ligase	6.2.1.30	aromatic compound degradation	carbon compound and carbohydrate metabolism_ transport and storage	Amphritea atlantica	Amphritea	1.54	1.42	1.28	1.19	1.79	1.46	1.54	1.61	1.28	0.59	25.67	9.39	1.46	1.74	1.43	17.89	15.9	7.32	6.21	2.63	0.169222046927711	1.14	1.28	1.29	1.95	1.92	2.02	1.11	1.64	1.76	4.45	7.96	16.47	0.32	2.59	7.44	0.55	0.36	0.4	2.87	1.52	0.421363904935622
WP_019620406.1	phenylacetate-coa oxygenase subunit paac	1,2-phenylacetyl-coa epoxidase	1.14.13.149	aromatic compound degradation	carbon compound and carbohydrate metabolism_ transport and storage	Amphritea japonica	Amphritea	1.54	1.42	1.28	1.19	22.26	1.46	1.54	1.61	10.78	1.36	2.86	11.76	2.94	0.9	1	3.36	1.55	2.73	0.66	-0.6	0.728741435632184	1.14	9.23	1.29	1.95	1.92	2.02	1.11	1.64	1.76	0.79	0.42	0.43	0.32	0.36	0.43	2.31	0.97	1.82	0.36	-1.49	0.383802062015504
WP_019620404.1	phenylacetate-coa oxygenase_reductase subunit paak	1,2-phenylacetyl-coa epoxidase	1.14.13.149	aromatic compound degradation	carbon compound and carbohydrate metabolism_ transport and storage	Amphritea japonica	Amphritea	1.54	1.42	1.28	19.69	1.79	1.46	1.54	1.61	1.28	10.92	2.58	1.4	10.43	2.24	0.29	10.95	4.99	1.04	1.42	0.5	0.7352920925	1.14	1.28	1.29	1.95	1.92	2.02	19.13	1.64	1.76	0.94	2.32	0.43	1.74	5.51	2.56	3.18	0.36	0.4	0.54	-0.88	0.643871826198083
WP_091358400.1	phenylacetic acid degradation operon negative regulatory protein paax	phenylacetic acid degradation operon negative regulatory protein paax	unknown	aromatic compound degradation: regulation	carbon compound and carbohydrate metabolism_ transport and storage	Amphritea atlantica	Amphritea	1.54	1.42	1.28	1.19	1.79	1.46	1.54	1.61	1.28	0.59	5.14	0.43	1.03	2.87	6.91	4.99	5.83	4.03	2.43	1.28	0.16395433591195	1.14	1.28	1.29	1.95	1.92	2.02	1.11	1.64	1.76	1.22	3.75	0.43	9.43	4.72	0.22	0.55	0.36	3.44	1.71	0.77	0.56742051152815
WP_019620416.1	phenylacetic acid degradation protein paan	phenylacetic acid degradation protein paan	1.2.1.91	aromatic compound degradation	carbon compound and carbohydrate metabolism_ transport and storage	Amphritea japonica	Amphritea	1.54	1.42	1.28	1.19	1.79	1.46	1.54	1.61	1.28	0.59	0.5	0.43	0.37	0.3	0.29	0.39	3.84	0.35	0.54	-0.89	NT	1.14	1.28	1.29	1.95	1.92	2.02	1.11	1.64	1.76	0.42	0.42	0.43	0.32	0.36	0.22	0.55	0.36	0.4	0.25	-2.02	NT
WP_091358839.1	phenylacetic acid degradation protein paan	phenylacetic acid degradation protein paan	1.2.1.91	aromatic compound degradation	carbon compound and carbohydrate metabolism_ transport and storage	Amphritea atlantica	Amphritea	1.54	1.42	1.28	1.19	1.79	1.46	1.54	1.61	1.28	17.51	13.13	3.71	8.63	5.13	6.05	29.77	4.5	17.2	8.06	3.01	0.0610229954734042	1.14	1.28	1.29	1.95	1.92	2.02	1.11	1.64	1.76	9.83	29.5	5.02	0.32	6.47	0.64	0.55	0.36	0.4	3.76	1.91	0.491059130653266
WP_019622805.1	phosphoenolpyruvate--protein phosphotransferase	phosphoenolpyruvate--protein phosphotransferase	unknown	transport: pts system	carbon compound and carbohydrate metabolism_ transport and storage	Amphritea japonica	Amphritea	1.54	1.42	1.28	1.19	1.79	1.46	1.54	1.61	1.28	0.59	2.49	0.43	0.37	0.3	0.29	0.39	0.3	0.35	0.42	-1.25	NT	1.14	1.28	1.29	1.95	1.92	2.02	1.11	1.64	1.76	0.42	2.67	0.43	0.32	0.36	0.22	0.55	0.36	0.4	0.41	-1.3	NT
WP_091355499.1	polyhydroxyalkanoate synthesis repressor phar	polyhydroxyalkanoate synthesis repressor phar	unknown	carbon storage: regulation	carbon compound and carbohydrate metabolism_ transport and storage	Amphritea atlantica	Amphritea	1.54	1.42	1.28	1.19	1.79	1.46	1.54	1.61	1.28	0.59	1.44	9.23	0.37	2.06	6.27	0.39	10.58	5.95	2.81	1.49	0.270125480366599	1.14	1.28	1.29	1.95	1.92	2.02	1.11	1.64	1.76	4.29	4.13	4.96	0.32	1.29	0.22	0.55	2.08	16.21	2.41	1.27	0.497532987745098
WP_091359074.1	propionyl-coa synthetase	propionyl-coa synthetase	6.2.1.17	propanoate metabolism_2 methycitrate cycle	lipid metabolism and transport	Amphritea atlantica	Amphritea	1.54	1.42	1.28	1.19	1.79	1.46	1.54	1.61	1.28	0.59	5.8	0.43	0.37	0.3	0.29	0.39	5.98	2.11	1.24	0.31	0.810671234612491	1.14	1.28	1.29	1.95	1.92	2.02	1.11	1.64	1.76	13.68	2.78	21.36	0.32	1.42	0.22	0.55	0.36	0.4	2.91	1.54	0.544037709156977
WP_019623312.1	propionyl-coa synthetase	propionyl-coa synthetase	6.2.1.17	propanoate metabolism_2 methycitrate cycle	lipid metabolism and transport	Amphritea japonica	Amphritea	1.54	1.42	1.28	39.54	61.16	234.48	1.54	127.25	84.02	0.59	1.59	0.43	5.27	2.32	1.32	3.02	0.3	2.5	0.03	-4.99	0.207595564067797	1.14	47.41	134.7	1.95	158.75	2.02	1.11	1.64	1.76	0.42	5.71	7.44	0.32	2.49	0.22	6	0.36	0.4	0.07	-3.91	0.411150254854369
WP_019623014.1	sodium ion-translocating decarboxylase subunit beta	sodium ion-translocating decarboxylase subunit beta	unknown	na+	inorganic ion metabolism_ transport and storage	Amphritea japonica	Amphritea	38.89	1.42	1.28	67.43	1.79	1.46	40.45	1.61	33.03	10.42	0.5	1.59	1.96	1.94	4.08	2.26	1.09	0.93	0.13	-2.92	0.223664189193548	1.14	27.83	1.29	1.95	1.92	2.02	1.11	1.64	35.76	9.6	1.35	0.43	0.32	1.59	2.21	2.12	2.4	0.4	0.27	-1.87	0.497595295114006
WP_019622047.1	taxi family trap transporter solute-binding subunit	taxi family trap transporter solute-binding subunit	unknown	transport	carbon compound and carbohydrate metabolism_ transport and storage	Amphritea japonica	Amphritea	1.54	1.42	1.28	1.19	1.79	1.46	1.54	1.61	1.28	0.59	1.64	0.43	0.37	0.3	2.46	1.32	3.37	8.62	1.46	0.54	0.669221201319261	1.14	1.28	1.29	1.95	1.92	2.02	1.11	1.64	1.76	0.42	0.42	0.43	0.32	0.36	0.22	0.55	0.36	0.4	0.25	-2.02	NT
WP_019623044.1	taxi family trap transporter solute-binding subunit	taxi family trap transporter solute-binding subunit	unknown	transport	carbon compound and carbohydrate metabolism_ transport and storage	Amphritea japonica	Amphritea	1.54	1.42	1.28	32.74	1.79	1.46	1.54	1.61	1.28	0.59	3.05	0.43	0.37	1.18	3.53	3.32	5.42	0.92	0.42	-1.25	0.635563631097008	1.14	1.28	1.29	1.95	1.92	2.02	31.84	1.64	1.76	1.27	9.02	0.43	0.32	0.36	2.71	0.55	0.36	0.4	0.34	-1.54	0.610755438709677
WP_091361019.1	trap transporter fused permease subunit	trap transporter large permease	unknown	transport	carbon compound and carbohydrate metabolism_ transport and storage	Amphritea atlantica	Amphritea	1.54	1.42	1.28	1.19	1.79	1.46	1.54	1.61	1.28	0.59	0.5	9.64	6.76	1.89	4.09	2.01	0.3	1.01	2.04	1.03	0.41945320733945	1.14	1.28	1.29	1.95	1.92	2.02	1.11	1.64	1.76	0.42	0.8	0.43	0.32	0.36	0.22	0.55	0.36	0.4	0.27	-1.87	NT
WP_091362274.1	trap transporter large permease	trap transporter large permease	unknown	transport	carbon compound and carbohydrate metabolism_ transport and storage	Amphritea atlantica	Amphritea	1.54	1.42	1.28	1.19	1.79	1.46	1.54	1.61	1.28	8.59	0.5	0.43	4.77	0.3	0.29	0.39	3.1	2.99	1.63	0.7	0.580276356706114	1.14	1.28	1.29	1.95	1.92	2.02	1.11	1.64	1.76	1.55	2.61	0.43	0.32	0.36	2.91	0.55	0.36	0.4	0.67	-0.57	0.481685958527828
WP_019620241.1	trap transporter large permease	trap transporter large permease	unknown	transport	carbon compound and carbohydrate metabolism_ transport and storage	Amphritea japonica	Amphritea	1.54	1.42	1.28	1.19	1.79	1.46	1.54	1.61	1.28	0.59	0.5	0.43	2.32	0.3	12.09	3.48	0.3	1.06	1.61	0.68	0.693799207514945	1.14	1.28	1.29	1.95	1.92	2.02	1.11	1.64	1.76	0.42	0.42	0.43	0.32	0.36	0.22	0.55	0.36	0.4	0.25	-2.02	NT
WP_091358406.1	trap transporter large permease	trap transporter large permease	unknown	transport	carbon compound and carbohydrate metabolism_ transport and storage	Amphritea atlantica	Amphritea	1.54	1.42	1.28	1.19	1.79	1.46	1.54	1.61	1.28	0.59	0.5	0.43	0.37	0.3	0.29	0.97	5.42	1.29	0.77	-0.37	0.7352920925	1.14	1.28	1.29	1.95	1.92	2.02	1.11	1.64	1.76	0.42	0.96	0.43	0.32	1.06	0.22	2.35	0.36	0.4	0.46	-1.11	0.0719124326551724
WP_019620290.1	trap transporter large permease	trap transporter large permease	unknown	transport	carbon compound and carbohydrate metabolism_ transport and storage	Amphritea japonica	Amphritea	1.54	1.42	1.28	1.19	1.79	1.46	1.54	1.61	1.28	0.59	0.5	0.43	0.37	2.38	0.29	1.3	0.3	0.35	0.5	-1.01	NT	1.14	1.28	1.29	1.95	1.92	2.02	1.11	1.64	1.76	0.42	1.26	10.06	6.39	0.36	0.22	0.55	0.36	0.4	1.42	0.5	0.739101132608696
WP_091352803.1	trap transporter large permease	trap transporter large permease	unknown	transport	carbon compound and carbohydrate metabolism_ transport and storage	Amphritea atlantica	Amphritea	1.54	1.42	1.28	1.19	1.79	1.46	1.54	78.52	51.93	0.59	4.46	3.67	1.31	0.3	7.81	5.69	5.2	3.62	0.23	-2.11	0.465549313286713	1.14	1.28	1.29	1.95	1.92	2.02	23.98	36.26	1.76	0.42	0.42	0.43	0.32	0.36	0.22	0.55	0.36	0.4	0.05	-4.36	NT
WP_019621269.1	trap transporter large permease subunit	trap transporter large permease	unknown	transport	carbon compound and carbohydrate metabolism_ transport and storage	Amphritea japonica	Amphritea	1.54	1.42	1.28	1.19	1.79	1.46	1.54	1.61	1.28	0.59	1.9	0.43	1.64	0.3	4.56	1.14	2.32	0.35	1.01	0.01	0.988921750554156	1.14	1.28	1.29	1.95	1.92	2.02	1.11	1.64	1.76	1.12	3.9	4.98	0.32	0.36	7.91	11.18	0.36	0.4	2.16	1.11	0.491059130653266
WP_019620530.1	trap transporter large permease subunit	trap transporter large permease	unknown	transport	carbon compound and carbohydrate metabolism_ transport and storage	Amphritea japonica	Amphritea	1.54	1.42	1.28	1.19	1.79	1.46	1.54	1.61	1.28	0.59	3.4	0.43	3.88	0.3	0.29	0.39	0.3	0.35	0.76	-0.4	NT	1.14	1.28	1.29	1.95	1.92	2.02	1.11	1.64	1.76	0.42	0.42	0.43	0.32	0.36	0.22	0.55	0.36	0.4	0.25	-2.02	NT
WP_019622750.1	trap transporter large permease subunit	trap transporter large permease	unknown	transport	carbon compound and carbohydrate metabolism_ transport and storage	Amphritea japonica	Amphritea	1.54	1.42	1.28	1.19	1.79	1.46	1.54	1.61	1.28	0.59	0.5	0.43	0.37	4.02	5.94	10.44	36.07	2.5	4.64	2.21	0.423832783636364	1.14	1.28	1.29	1.95	1.92	2.02	1.11	1.64	1.76	3.1	0.42	3.33	1.88	0.36	0.22	9.78	0.36	0.4	1.41	0.49	0.717956294915254
WP_019623343.1	trap transporter large permease subunit	trap transporter large permease	unknown	transport	carbon compound and carbohydrate metabolism_ transport and storage	Amphritea japonica	Amphritea	1.54	1.42	1.28	1.19	1.79	1.46	1.54	1.61	1.28	0.59	21.58	0.43	1.1	0.3	3.38	8.08	8.83	6.67	3.89	1.96	0.289091309548611	1.14	1.28	1.29	1.95	1.92	2.02	1.11	1.64	1.76	2.04	1.34	0.43	2.53	0.36	1.21	0.55	0.36	2.67	0.81	-0.3	0.620639292067039
WP_091360297.1	trap transporter small permease	trap transporter small permease subunit	unknown	transport	carbon compound and carbohydrate metabolism_ transport and storage	Amphritea atlantica	Amphritea	1.54	1.42	1.28	1.19	1.79	1.46	1.54	1.61	1.28	0.59	0.5	0.43	1.26	3.05	0.29	1.19	0.3	0.35	0.61	-0.72	0.279768107827715	1.14	1.28	1.29	1.95	1.92	2.02	1.11	1.64	1.76	0.42	0.42	0.43	0.32	0.36	1.6	0.55	0.36	0.4	0.34	-1.54	NT
WP_019620209.1	trap transporter small permease	trap transporter small permease subunit	unknown	transport	carbon compound and carbohydrate metabolism_ transport and storage	Amphritea japonica	Amphritea	1.54	1.42	1.28	1.19	1.79	1.46	1.54	1.61	1.28	0.59	0.5	0.43	0.37	0.3	0.29	0.39	0.3	0.35	0.27	-1.9	NT	1.14	1.28	1.29	1.95	1.92	2.02	1.11	1.64	1.76	0.42	2.16	0.43	0.32	0.36	0.22	0.55	0.36	0.4	0.37	-1.43	NT
WP_019621270.1	trap transporter small permease subunit	trap transporter small permease subunit	unknown	transport	carbon compound and carbohydrate metabolism_ transport and storage	Amphritea japonica	Amphritea	1.54	1.42	1.28	1.19	1.79	1.46	1.54	1.61	1.28	0.59	0.5	0.43	0.37	0.3	3.32	1.25	6.03	2.46	1.16	0.22	0.83850520867052	1.14	1.28	1.29	1.95	1.92	2.02	1.11	1.64	1.76	3.6	0.42	16.02	0.32	0.36	1.23	9.65	0.36	5.44	2.65	1.41	0.481685958527828
WP_019623344.1	trap transporter small permease subunit	trap transporter small permease subunit	unknown	transport	carbon compound and carbohydrate metabolism_ transport and storage	Amphritea japonica	Amphritea	1.54	1.42	1.28	1.19	1.79	1.46	1.54	1.61	1.28	0.59	0.5	0.43	0.37	5.59	0.29	0.39	0.3	0.35	0.67	-0.57	NT	1.14	1.28	1.29	1.95	1.92	2.02	1.11	1.64	1.76	0.42	0.42	0.43	0.32	0.36	0.22	0.55	0.36	0.4	0.25	-2.02	NT
WP_091354092.1	trap transporter small permease subunit	trap transporter small permease subunit	unknown	transport	carbon compound and carbohydrate metabolism_ transport and storage	Amphritea atlantica	Amphritea	1.54	1.42	1.28	1.19	1.79	1.46	1.54	1.61	1.28	0.59	0.5	0.43	1.99	0.3	0.29	1.13	0.3	0.95	0.49	-1.02	0.0460877424482759	1.14	1.28	1.29	1.95	1.92	2.02	1.11	1.64	1.76	0.42	0.42	0.43	0.32	1.25	2.2	0.55	0.36	0.4	0.45	-1.15	NT
WP_019623345.1	trap transporter substrate-binding protein	trap transporter substrate-binding protein	unknown	transport	carbon compound and carbohydrate metabolism_ transport and storage	Amphritea japonica	Amphritea	1.54	1.42	1.28	1.19	1.79	1.46	1.54	1.61	1.28	0.59	0.5	0.43	7.1	0.3	0.29	0.39	0.3	1.17	0.84	-0.24	NT	1.14	1.28	1.29	1.95	1.92	2.02	1.11	1.64	1.76	1.65	5.07	0.43	0.32	7.68	0.22	0.55	0.36	0.4	1.18	0.24	0.844867176623377
WP_091352619.1	trap transporter substrate-binding protein	trap transporter substrate-binding protein	unknown	transport	carbon compound and carbohydrate metabolism_ transport and storage	Amphritea atlantica	Amphritea	1.54	1.42	1.28	1.19	1.79	1.46	1.54	1.61	1.28	0.59	5.92	0.43	0.37	0.3	0.29	1.13	0.3	0.35	0.74	-0.44	NT	1.14	1.28	1.29	1.95	1.92	2.02	1.11	1.64	1.76	6.74	0.42	0.43	0.32	1.25	0.22	0.55	0.36	0.4	0.76	-0.4	NT
WP_091354096.1	trap transporter substrate-binding protein	trap transporter substrate-binding protein	unknown	transport	carbon compound and carbohydrate metabolism_ transport and storage	Amphritea atlantica	Amphritea	1.54	1.42	1.28	1.19	1.79	1.46	1.54	1.61	1.28	0.59	0.5	0.43	0.37	0.3	0.29	0.39	0.3	3.27	0.49	-1.03	NT	1.14	1.28	1.29	1.95	1.92	2.02	1.11	1.64	1.76	0.42	2.08	0.43	0.32	0.36	0.84	0.55	0.36	0.4	0.41	-1.29	NT
WP_019620419.1	trap transporter substrate-binding protein	trap transporter substrate-binding protein	unknown	transport	carbon compound and carbohydrate metabolism_ transport and storage	Amphritea japonica	Amphritea	1.54	1.42	1.28	1.19	1.79	1.46	1.54	1.61	1.28	0.59	0.5	0.43	0.37	0.3	2.58	0.39	0.3	0.35	0.44	-1.17	NT	1.14	1.28	1.29	76.51	1.92	2.02	1.11	1.64	1.76	0.42	3.38	17.44	0.32	0.36	9.18	0.55	0.36	0.4	0.37	-1.45	0.669346938810484
WP_091360296.1	trap transporter substrate-binding protein	trap transporter substrate-binding protein	unknown	transport	carbon compound and carbohydrate metabolism_ transport and storage	Amphritea atlantica	Amphritea	1.54	1.42	1.28	1.19	1.79	1.46	1.54	1.61	1.28	0.59	2.11	0.43	0.37	0.3	0.29	0.39	0.3	0.35	0.39	-1.35	NT	1.14	1.28	1.29	1.95	1.92	2.02	1.11	1.64	1.76	0.42	3.76	0.43	0.32	0.36	1.13	0.55	0.36	0.4	0.55	-0.87	NT
WP_091362272.1	trap transporter substrate-binding protein	trap transporter substrate-binding protein	unknown	transport	carbon compound and carbohydrate metabolism_ transport and storage	Amphritea atlantica	Amphritea	1.54	1.42	1.28	1.19	1.79	1.46	1.54	1.61	1.28	0.59	0.5	0.43	0.37	0.3	1.38	0.39	0.3	0.35	0.35	-1.51	NT	1.14	1.28	1.29	1.95	1.92	2.02	1.11	1.64	1.76	0.42	3.85	0.43	32.89	0.36	0.22	0.55	0.36	0.4	2.8	1.48	NT
WP_091358401.1	trap transporter substrate-binding protein	trap transporter substrate-binding protein	unknown	transport	carbon compound and carbohydrate metabolism_ transport and storage	Amphritea atlantica	Amphritea	1.54	1.42	25.1	1.19	18.51	1.46	1.54	19.3	9.04	0.59	0.5	0.43	0.37	0.3	0.29	3.96	0.3	0.35	0.09	-3.48	0.172935544154728	1.14	1.28	1.29	1.95	1.92	2.02	1.11	1.64	1.76	4.98	2.02	6.35	1.15	0.36	5	0.55	0.36	0.4	1.5	0.59	0.604315784671533
WP_019621265.1	trap transporter substrate-binding protein	trap transporter substrate-binding protein	unknown	transport	carbon compound and carbohydrate metabolism_ transport and storage	Amphritea japonica	Amphritea	1.54	1.42	1.28	1.19	1.79	1.46	1.54	1.61	1.28	3.47	41.75	0.43	7.68	24.68	28.84	5.61	11.95	29.15	11.71	3.55	0.0827102099118943	1.14	1.28	1.29	1.95	1.92	2.02	1.11	1.64	1.76	1.53	14.22	15.2	19.87	14.85	12.91	17.45	3.64	15.82	8.18	3.03	0.021948738875
WP_019622748.1	trap transporter substrate-binding protein	trap transporter substrate-binding protein	unknown	transport	carbon compound and carbohydrate metabolism_ transport and storage	Amphritea japonica	Amphritea	1.54	1.42	1.28	1.19	1.79	1.46	1.54	1.61	1.28	0.59	7.88	6	5.47	9.41	1.41	9.97	10.7	0.35	3.95	1.98	0.0928770151464435	1.14	1.28	1.29	1.95	1.92	2.02	1.11	1.64	1.76	17.8	3.23	14.43	5.98	3.83	12.57	0.55	0.36	3.67	4.42	2.15	0.22009965760181
SEQ05890.1	trap-type c4-dicarboxylate transport system, substrate-binding protein	trap-type c4-dicarboxylate transport system	unknown	transport	carbon compound and carbohydrate metabolism_ transport and storage	Amphritea atlantica	Amphritea	1.54	1.42	1.28	1.19	1.79	1.46	1.54	1.61	1.28	15.96	2.03	0.43	2.94	1.72	4.23	5.39	10.61	7.77	3.9	1.96	0.169465619044776	1.14	1.28	1.29	1.95	1.92	2.02	1.11	1.64	1.76	1.45	0.42	0.43	0.32	0.36	0.22	55.39	0.36	0.4	4.21	2.07	NT
WP_091352358.1	tripartite tricarboxylate transporter substrate binding protein	tripartite tricarboxylate transporter substrate binding protein	unknown	tricarboxylate transport	carbon compound and carbohydrate metabolism_ transport and storage	Amphritea atlantica	Amphritea	1.54	1.42	1.28	1.19	1.79	1.46	1.54	1.61	1.28	0.59	0.5	0.43	2.26	2.25	6.25	0.39	5	0.35	1.37	0.46	0.673767313862249	1.14	1.28	1.29	1.95	1.92	2.02	1.11	1.64	1.76	0.42	0.42	16.64	0.32	0.36	0.22	18.99	0.36	0.4	2.7	1.43	NT
WP_019621462.1	tripartite tricarboxylate transporter substrate binding protein	tripartite tricarboxylate transporter substrate binding protein	unknown	tricarboxylate transport	carbon compound and carbohydrate metabolism_ transport and storage	Amphritea japonica	Amphritea	1.54	1.42	1.28	1.19	1.79	1.46	1.54	1.61	1.28	0.59	0.5	0.43	0.37	0.3	0.29	0.39	0.3	1.14	0.33	-1.6	NT	1.14	1.28	1.29	1.95	1.92	2.02	1.11	1.64	1.76	7.28	0.42	0.43	0.32	5.07	0.22	0.55	0.36	0.4	1.07	0.09	NT
WP_091352364.1	tripartite tricarboxylate transporter tcta	tripartite tricarboxylate transporter tcta	unknown	tricarboxylate transport	carbon compound and carbohydrate metabolism_ transport and storage	Amphritea atlantica	Amphritea	1.54	1.42	1.28	1.19	1.79	1.46	1.54	1.61	1.28	0.59	0.5	0.43	2.46	0.3	0.29	3.5	0.3	0.35	0.67	-0.59	NT	1.14	1.28	1.29	1.95	1.92	2.02	1.11	1.64	1.76	0.42	1.29	0.43	11.8	0.36	0.22	0.55	0.36	11.11	1.88	0.91	0.629195202622951
WP_019623221.1	type ii 3-dehydroquinate dehydratase	3-dehydroquinate dehydratase	4.2.1.10	aromatic amino acid biosynthesis	amino acid metabolism and transport	Amphritea japonica	Amphritea	1.54	1.42	1.28	1.19	1.79	1.46	1.54	1.61	1.28	0.59	0.5	0.43	0.37	0.3	0.29	0.39	0.3	0.35	0.27	-1.9	NT	1.14	1.28	1.29	1.95	1.92	2.02	1.11	1.64	1.76	4.06	0.42	18.17	0.32	0.36	0.22	0.55	0.36	0.4	1.76	0.82	NT
WP_091359951.1	type ii 3-dehydroquinate dehydratase	3-dehydroquinate dehydratase	4.2.1.10	aromatic amino acid biosynthesis	amino acid metabolism and transport	Amphritea atlantica	Amphritea	1.54	1.42	1.28	1.19	1.79	1.46	1.54	1.61	1.28	0.59	1.56	0.43	8.01	3.54	17.45	3.97	0.78	13.21	3.78	1.92	0.271251982304609	1.14	1.28	1.29	1.95	1.92	2.02	1.11	1.64	1.76	1.48	1.42	10.8	0.32	30.9	5.38	0.55	0.36	7.96	4.19	2.07	0.451957315976331
WP_019622353.1	zinc-binding alcohol dehydrogenase family protein	zinc-binding alcohol dehydrogenase	1.1.1.1	alcohol catabolism	carbon compound and carbohydrate metabolism_ transport and storage	Amphritea japonica	Amphritea	1.54	1.42	1.28	1.19	1.79	1.46	1.54	1.61	1.28	0.59	0.5	0.43	0.37	0.3	0.29	0.39	6.93	0.35	0.77	-0.37	NT	1.14	1.28	1.29	1.95	1.92	2.02	1.11	1.64	1.76	0.42	0.42	0.43	0.32	0.36	0.22	0.55	0.36	0.4	0.25	-2.02	NT
WP_091354648.1	cell division atp-binding protein ftse	cell division atp-binding protein ftse	unknown	septation	cell cycle control_ cell division_ differentiation and chromosome partitioning	Amphritea atlantica	Amphritea	1.54	1.42	1.28	1.19	1.79	1.46	1.54	1.61	1.28	0.59	1.41	0.43	1.75	2	5.28	1.87	0.3	2.08	1.2	0.26	0.745166127932961	1.14	1.28	1.29	1.95	1.92	2.02	1.11	1.64	1.76	3.34	0.65	1.08	0.32	0.36	4.74	0.55	0.36	0.4	0.84	-0.26	0.775521950953206
WP_091355552.1	cell division inhibitor	cell division inhibitor	unknown	septation	cell cycle control_ cell division_ differentiation and chromosome partitioning	Amphritea atlantica	Amphritea	1.54	1.42	1.28	1.19	1.79	1.46	1.54	1.61	1.28	0.59	0.5	0.43	0.37	0.3	0.29	0.39	0.3	0.35	0.27	-1.9	NT	1.14	1.28	1.29	1.95	1.92	2.02	1.11	1.64	1.76	0.42	0.42	0.43	0.32	0.36	12.28	0.55	0.36	0.4	1.1	0.14	NT
WP_091362084.1	cell division protein	cell division protein	unknown	septation	cell cycle control_ cell division_ differentiation and chromosome partitioning	Amphritea atlantica	Amphritea	1.54	1.42	1.28	1.19	1.79	1.46	1.54	1.61	1.28	0.59	6.82	0.43	0.37	0.3	0.29	6.67	0.3	0.35	1.23	0.3	NT	1.14	1.28	1.29	1.95	1.92	2.02	1.11	1.64	1.76	4.64	0.42	0.43	0.32	1.75	0.22	0.55	0.36	0.4	0.64	-0.63	NT
SEQ80015.1	cell division protein ftsa	cell division protein ftsa	unknown	septation	cell cycle control_ cell division_ differentiation and chromosome partitioning	Amphritea atlantica	Amphritea	1.54	1.42	1.28	1.19	1.79	1.46	1.54	1.61	1.28	0.59	2.27	0.43	0.9	1.67	4.78	6.37	3.22	1.13	1.63	0.7	0.438495722333752	1.14	1.28	1.29	1.95	1.92	2.02	1.11	1.64	1.76	1.01	0.98	4.25	0.32	3.56	0.56	22.12	0.36	5.34	2.73	1.45	0.546357348484849
WP_019620065.1	cell division protein ftsa	cell division protein ftsa	unknown	septation	cell cycle control_ cell division_ differentiation and chromosome partitioning	Amphritea japonica	Amphritea	1.54	1.42	1.28	1.19	1.79	1.46	1.54	1.61	1.28	37.59	4.09	5.95	0.37	11.04	36.05	12.38	13.64	7.94	9.84	3.3	0.118791708913043	1.14	1.28	1.29	1.95	1.92	2.02	1.11	1.64	1.76	4.07	6.5	3.62	66.53	21.58	17.09	23.11	1.94	17.4	11.47	3.52	0.228394425254237
WP_019621928.1	cell division protein ftsa	cell division protein ftsa	unknown	septation	cell cycle control_ cell division_ differentiation and chromosome partitioning	Amphritea japonica	Amphritea	1.54	1.42	1.28	1.19	1.79	1.46	1.54	1.61	1.28	0.59	0.5	7.91	9.56	0.3	0.29	8.81	1.29	4.88	2.6	1.38	0.312707334210526	1.14	1.28	1.29	1.95	1.92	2.02	1.11	1.64	1.76	5.41	0.8	0.43	0.32	2.33	13.94	0.55	0.36	0.4	1.74	0.8	0.66025375098242
WP_019621086.1	cell division protein ftsx	cell division protein ftsx	unknown	septation	cell cycle control_ cell division_ differentiation and chromosome partitioning	Amphritea japonica	Amphritea	1.54	1.42	1.28	1.19	1.79	1.46	1.54	1.61	1.28	0.59	3.66	0.43	0.37	5.72	0.29	3.53	0.3	5.57	1.56	0.64	0.548466031243469	1.14	1.28	1.29	1.95	1.92	2.02	1.11	1.64	1.76	1.12	2.83	1.94	4.27	6.09	0.67	0.55	0.36	0.4	1.29	0.37	0.691075002608696
WP_019620066.1	cell division protein ftsz	cell division protein ftsz	unknown	septation	cell cycle control_ cell division_ differentiation and chromosome partitioning	Amphritea japonica	Amphritea	1.54	1.42	1.28	1.19	1.79	1.46	1.54	1.61	1.28	0.59	0.5	0.43	1.54	0.3	0.91	2.49	5.54	0.35	0.96	-0.05	0.96531809767141	1.14	1.28	1.29	1.95	1.92	2.02	1.11	1.64	1.76	0.42	0.91	0.43	0.32	0.36	0.22	0.55	0.36	0.4	0.28	-1.83	NT
WP_091359388.1	cell division protein ftsz	cell division protein ftsz	unknown	septation	cell cycle control_ cell division_ differentiation and chromosome partitioning	Amphritea atlantica	Amphritea	1.54	1.42	1.28	1.19	1.79	1.46	1.54	1.61	1.28	0.59	0.5	0.43	1.27	1.22	0.29	2	2.97	0.35	0.73	-0.45	0.461801156094675	1.14	1.28	1.29	1.95	1.92	2.02	1.11	1.64	1.76	0.42	0.42	0.43	0.32	1.34	0.22	0.55	0.36	0.4	0.32	-1.66	NT
WP_019621929.1	cell division protein ftsz	cell division protein ftsz	unknown	septation	cell cycle control_ cell division_ differentiation and chromosome partitioning	Amphritea japonica	Amphritea	1.54	1.42	1.28	1.19	1.79	1.46	1.54	1.61	1.28	4.26	0.5	0.43	0.37	0.3	0.29	0.78	2.01	0.35	0.71	-0.5	0.581090494788594	1.14	1.28	1.29	1.95	1.92	2.02	1.11	1.64	1.76	2.32	1.14	0.43	0.32	2.24	0.22	0.55	6.62	1.73	1.1	0.14	0.882739147281324
SER17780.1	cell division protein ftsz	cell division protein ftsz	unknown	septation	cell cycle control_ cell division_ differentiation and chromosome partitioning	Amphritea atlantica	Amphritea	51.22	53.89	1.28	1.19	47.25	41.21	53.29	1.61	43.51	0.59	8.59	4.57	3.25	13.76	5.9	5.69	0.96	7.5	0.17	-2.53	0.0722935963285024	110.44	32.75	52.37	1.95	55.43	130.97	26.6	1.64	263.19	12.76	3.78	3.69	1.45	2.65	14.32	1.53	12.38	28.81	0.12	-3.05	0.245364660119048
WP_019622939.1	cell division protein zipa	cell division protein zipa	unknown	septation	cell cycle control_ cell division_ differentiation and chromosome partitioning	Amphritea japonica	Amphritea	1.54	1.42	1.28	1.19	1.79	1.46	1.54	1.61	1.28	2.76	4.04	2.64	3.23	5.82	5.47	5.5	0.3	4.51	2.61	1.39	0.0460877424482759	1.14	1.28	1.29	1.95	1.92	2.02	1.11	1.64	1.76	12.33	6.34	0.43	1.91	0.36	1.11	0.55	1.66	0.4	1.78	0.83	0.617807778006873
WP_019621238.1	chromosomal replication initiator protein dnaa	chromosomal replication initiator protein dnaa	unknown	dna replication initiation	cell cycle control_ cell division_ differentiation and chromosome partitioning	Amphritea japonica	Amphritea	1.54	1.42	1.28	1.19	1.79	1.46	1.54	1.61	1.28	0.59	0.5	0.43	0.37	0.3	0.29	0.39	0.3	0.35	0.27	-1.9	NT	1.14	1.28	1.29	1.95	1.92	2.02	1.11	1.64	1.76	1.72	2.13	0.43	0.32	0.36	0.22	0.55	0.36	0.4	0.46	-1.12	NT
WP_091354206.1	chromosomal replication initiator protein dnaa	chromosomal replication initiator protein dnaa	unknown	dna replication initiation	cell cycle control_ cell division_ differentiation and chromosome partitioning	Amphritea atlantica	Amphritea	1.54	1.42	1.28	1.19	1.79	1.46	1.54	1.61	1.28	0.59	0.5	0.43	0.37	0.3	0.29	0.39	0.3	0.35	0.27	-1.9	NT	1.14	1.28	1.29	1.95	1.92	2.02	1.11	1.64	1.76	0.42	2.24	0.43	0.32	0.36	0.22	0.55	0.36	0.4	0.38	-1.41	NT
WP_091362081.1	division_cell wall cluster transcriptional repressor mraz	division_cell wall cluster transcriptional repressor mraz	unknown	cell division: regulation	cell cycle control_ cell division_ differentiation and chromosome partitioning	Amphritea atlantica	Amphritea	1.54	1.42	1.28	1.19	1.79	1.46	1.54	1.61	1.28	0.59	5.33	13.95	0.96	4.6	0.92	0.93	0.89	3.49	2.41	1.27	0.405513902266667	1.14	1.28	1.29	1.95	1.92	2.02	1.11	1.64	1.76	0.42	7.36	41.12	5.69	21.14	0.22	0.55	0.36	1.32	5.54	2.47	0.448917877154309
WP_083935431.1	dna translocase ftsk	dna translocase ftsk	unknown	chromosome partitioning	cell cycle control_ cell division_ differentiation and chromosome partitioning	Amphritea japonica	Amphritea	1.54	1.42	1.28	1.19	1.79	1.46	1.54	1.61	1.28	0.59	0.5	0.43	0.98	1.57	2.23	0.39	0.3	5.7	0.97	-0.05	0.968578057900837	1.14	1.28	1.29	1.95	1.92	2.02	1.11	1.64	1.76	2.59	6.68	0.43	4.74	0.36	0.22	15.17	0.36	9.51	2.84	1.51	0.419180387472527
WP_091359124.1	dna translocase ftsk	dna translocase ftsk	unknown	chromosome partitioning	cell cycle control_ cell division_ differentiation and chromosome partitioning	Amphritea atlantica	Amphritea	1.54	1.42	1.28	1.19	1.79	1.46	1.54	1.61	1.28	0.59	0.5	0.43	5.21	2.93	1.07	14.17	6.63	1.51	2.52	1.33	0.394428880464481	1.14	1.28	1.29	1.95	1.92	2.02	1.11	1.64	1.76	5.95	0.42	0.43	5.36	0.36	0.22	0.55	0.36	0.4	1	-0.01	NT
WP_019621607.1	dnaa regulatory inactivator hda	dnaa regulatory inactivator hda	unknown	dna replication initiation control	cell cycle control_ cell division_ differentiation and chromosome partitioning	Amphritea japonica	Amphritea	1.54	1.42	1.28	1.19	1.79	1.46	1.54	1.61	1.28	0.59	1.5	0.43	0.37	0.3	11.68	0.39	0.3	0.35	1.21	0.28	NT	1.14	1.28	1.29	1.95	1.92	2.02	1.11	1.64	1.76	0.42	0.42	0.43	0.32	2.33	4.7	0.55	0.36	0.4	0.7	-0.51	NT
WP_091358134.1	dnaa regulatory inactivator hda	dnaa regulatory inactivator hda	unknown	dna replication initiation control	cell cycle control_ cell division_ differentiation and chromosome partitioning	Amphritea atlantica	Amphritea	1.54	1.42	1.28	1.19	1.79	1.46	1.54	1.61	1.28	0.59	1.21	0.43	0.37	0.3	2.97	0.39	0.3	2.21	0.67	-0.58	0.395578364809783	1.14	1.28	1.29	1.95	1.92	2.02	1.11	1.64	1.76	0.42	0.42	0.43	0.32	0.36	0.22	0.55	0.36	0.4	0.25	-2.02	NT
WP_019621927.1	ftsq-type potra domain-containing protein	ftsq-type potra domain-containing protein	unknown	cell division	cell cycle control_ cell division_ differentiation and chromosome partitioning	Amphritea japonica	Amphritea	1.54	1.42	1.28	1.19	1.79	1.46	1.54	1.61	1.28	0.59	0.5	0.43	2.49	0.3	0.29	0.39	0.3	0.35	0.43	-1.22	NT	1.14	1.28	1.29	1.95	1.92	2.02	1.11	1.64	1.76	0.42	2.19	0.43	0.32	0.36	0.22	0.55	0.36	0.4	0.37	-1.43	NT
WP_091357841.1	gtpase era	gtpase era	unknown	cell cycle control	cell cycle control_ cell division_ differentiation and chromosome partitioning	Amphritea atlantica	Amphritea	1.54	1.42	1.28	1.19	1.79	1.46	1.54	1.61	1.28	3.67	1.43	0.43	1.4	4.87	6.47	1.97	5.54	0.35	1.99	1	0.282491553314917	1.14	1.28	1.29	1.95	1.92	2.02	1.11	1.64	1.76	10.31	1.47	0.43	0.32	5.99	6.21	0.55	17.19	5.4	3.39	1.76	0.334964252537764
WP_019623265.1	gtpase era	gtpase era	unknown	cell cycle control	cell cycle control_ cell division_ differentiation and chromosome partitioning	Amphritea japonica	Amphritea	1.54	1.42	1.28	1.19	1.79	1.46	1.54	1.61	1.28	4.23	1.33	3.52	1.87	0.3	8.3	3.44	2.53	6.46	2.44	1.29	0.172657379597701	1.14	1.28	1.29	1.95	1.92	2.02	1.11	1.64	1.76	0.42	1.05	0.43	0.32	1.4	9.07	0.55	0.36	0.4	0.99	-0.01	0.992797874232456
SEQ31442.1	integrase_recombinase xerd	site-specific tyrosine recombinase xerd	unknown	chromosome partitioning	cell cycle control_ cell division_ differentiation and chromosome partitioning	Amphritea atlantica	Amphritea	1.54	1.42	1.28	1.19	1.79	1.46	1.54	1.61	1.28	0.59	0.5	0.43	0.37	0.3	1.52	3.53	3.78	2.06	1	0	0.996940873769856	1.14	1.28	1.29	1.95	1.92	2.02	1.11	1.64	1.76	0.42	0.42	0.43	0.32	0.36	0.22	0.55	0.36	0.4	0.25	-2.02	NT
WP_019622524.1	nucleoid occlusion factor slma	nucleoid occlusion factor slma	unknown	chromosome partitioning	cell cycle control_ cell division_ differentiation and chromosome partitioning	Amphritea japonica	Amphritea	1.54	1.42	1.28	1.19	1.79	1.46	1.54	1.61	1.28	0.59	0.5	0.43	0.37	0.3	0.29	0.39	0.3	0.35	0.27	-1.9	NT	1.14	1.28	1.29	1.95	1.92	2.02	1.11	1.64	1.76	0.42	4.5	0.43	0.32	0.36	0.22	0.55	0.36	0.4	0.54	-0.9	NT
WP_019621246.1	para family protein	chromosome partitioning protein para	unknown	chromosome partitioning	cell cycle control_ cell division_ differentiation and chromosome partitioning	Amphritea japonica	Amphritea	1.54	1.42	1.28	1.19	1.79	1.46	1.54	1.61	1.28	2.81	2.51	0.43	0.37	1.24	1.25	0.39	0.3	1.02	0.79	-0.35	0.574941382982983	1.14	1.28	1.29	1.95	1.92	2.02	1.11	1.64	1.76	0.42	1.56	6.96	0.32	0.36	0.22	0.55	0.36	0.4	0.79	-0.34	NT
WP_091361385.1	para family protein	chromosome partitioning protein para	unknown	chromosome partitioning	cell cycle control_ cell division_ differentiation and chromosome partitioning	Amphritea atlantica	Amphritea	1.54	1.42	1.28	1.19	1.79	1.46	1.54	1.61	1.28	0.59	0.5	0.43	1.04	0.3	0.29	3.39	0.96	0.35	0.6	-0.74	0.30647552305141	1.14	1.28	1.29	1.95	1.92	2.02	1.11	1.64	1.76	0.42	0.42	0.43	0.32	0.36	0.22	0.55	0.36	0.4	0.25	-2.02	NT
WP_091354180.1	para family protein	chromosome partitioning protein para	unknown	chromosome partitioning	cell cycle control_ cell division_ differentiation and chromosome partitioning	Amphritea atlantica	Amphritea	1.54	1.42	1.28	1.19	1.79	1.46	1.54	1.61	1.28	0.59	0.5	0.43	0.37	2.45	0.29	0.39	2.38	0.35	0.59	-0.76	NT	1.14	1.28	1.29	1.95	1.92	2.02	1.11	1.64	1.76	11.95	0.42	0.43	0.32	0.36	0.22	0.55	4.15	0.4	1.33	0.41	NT
WP_019621247.1	parb_repb_spo0j family partition protein	parb_repb_spo0j family partition protein	unknown	chromosome partitioning	cell cycle control_ cell division_ differentiation and chromosome partitioning	Amphritea japonica	Amphritea	1.54	1.42	1.28	1.19	1.79	1.46	1.54	1.61	1.28	5.59	0.5	0.43	0.37	4.54	1.16	0.39	0.3	1.55	1.13	0.18	0.8774670289492	1.14	1.28	1.29	1.95	1.92	2.02	1.11	1.64	1.76	3.14	0.42	0.43	0.32	0.36	0.22	0.55	0.36	0.4	0.44	-1.19	NT
WP_091354177.1	parb_repb_spo0j family partition protein	parb_repb_spo0j family partition protein	unknown	chromosome partitioning	cell cycle control_ cell division_ differentiation and chromosome partitioning	Amphritea atlantica	Amphritea	1.54	1.42	1.28	1.19	1.79	1.46	1.54	1.61	1.28	0.59	0.5	0.43	2.08	2.06	0.29	0.39	1.14	0.35	0.6	-0.74	0.182334694195251	1.14	1.28	1.29	1.95	1.92	2.02	1.11	1.64	1.76	0.42	0.42	0.43	0.32	2.22	0.22	0.55	0.36	0.4	0.38	-1.4	NT
WP_091352966.1	polymer-forming cytoskeletal protein	polymer-forming cytoskeletal family protein	unknown	cell shape	cell cycle control_ cell division_ differentiation and chromosome partitioning	Amphritea atlantica	Amphritea	1.54	1.42	1.28	1.19	1.79	1.46	1.54	1.61	1.28	0.59	2.13	1.19	1.11	3.72	3.39	0.72	1.39	0.35	1.11	0.15	0.824419948969072	1.14	1.28	1.29	1.95	1.92	2.02	1.11	1.64	1.76	0.42	1.04	0.43	0.32	0.36	1.59	0.55	0.36	0.97	0.43	-1.22	0.0151942446
WP_091362089.1	putative lipid ii flippase ftsw	cell division protein ftsw_ lipid ii flippase	unknown	cell division	cell cycle control_ cell division_ differentiation and chromosome partitioning	Amphritea atlantica	Amphritea	1.54	1.42	1.28	1.19	1.79	1.46	1.54	1.61	1.28	0.59	0.5	0.43	0.37	1.24	0.29	0.39	2.11	0.35	0.48	-1.06	NT	1.14	1.28	1.29	1.95	1.92	2.02	1.11	1.64	1.76	0.42	0.42	0.43	0.32	3.34	0.22	0.55	11.93	0.4	1.28	0.35	NT
WP_091357716.1	rod shape-determining protein	rod shape-determining protein mreb	unknown	cell shape	cell cycle control_ cell division_ differentiation and chromosome partitioning	Amphritea atlantica	Amphritea	117.33	62.57	1.28	1.19	1.79	1.46	1.54	57.67	25.89	0.59	4.04	2.23	1.24	0.3	4.16	0.93	0.3	0.35	0.05	-4.26	0.246471303297414	1.14	21.86	1.29	1.95	71.89	2.02	34.44	52.1	1.76	2.7	2.98	0.43	10.34	1.01	6.93	31.4	10.01	3.81	0.37	-1.44	0.478974361313869
WP_019619891.1	rod shape-determining protein	rod shape-determining protein mreb	unknown	cell shape	cell cycle control_ cell division_ differentiation and chromosome partitioning	Amphritea japonica	Amphritea	1.54	1.42	1.28	1.19	1.79	1.46	1.54	1.61	1.28	6.11	5.21	0.43	5.77	6.9	6.4	1.87	3.65	3.59	3.05	1.61	0.0429925536058394	1.14	1.28	1.29	1.95	1.92	2.02	1.11	1.64	1.76	5.36	3.68	7.05	49.39	4.32	4.8	0.55	4.55	2.55	5.83	2.54	0.462992301361868
SEQ61874.1	rod shape-determining protein mrec	rod shape-determining protein mrec	unknown	cell shape	cell cycle control_ cell division_ differentiation and chromosome partitioning	Amphritea atlantica	Amphritea	1.54	1.42	1.28	1.19	1.79	1.46	1.54	1.61	1.28	0.59	0.5	0.43	0.37	0.3	9.03	0.39	0.3	0.35	0.94	-0.1	NT	1.14	1.28	1.29	1.95	1.92	2.02	1.11	1.64	1.76	0.42	0.86	0.43	0.32	0.36	0.22	0.55	0.36	0.4	0.28	-1.85	NT
WP_091357713.1	rod shape-determining protein mred	rod shape-determining protein mred	unknown	cell shape	cell cycle control_ cell division_ differentiation and chromosome partitioning	Amphritea atlantica	Amphritea	1.54	1.42	1.28	1.19	1.79	1.46	1.54	1.61	1.28	0.59	1.54	0.43	0.37	2.23	0.29	0.39	0.3	0.35	0.5	-1.01	NT	1.14	1.28	1.29	1.95	1.92	2.02	1.11	1.64	1.76	0.42	0.42	0.43	0.32	4.45	0.8	0.55	0.36	0.4	0.58	-0.79	NT
WP_019619893.1	rod shape-determining protein mred	rod shape-determining protein mred	unknown	cell shape	cell cycle control_ cell division_ differentiation and chromosome partitioning	Amphritea japonica	Amphritea	1.54	1.42	1.28	1.19	1.79	1.46	1.54	1.61	1.28	0.59	0.5	0.43	0.37	0.3	0.29	1.51	0.3	0.35	0.35	-1.5	NT	1.14	1.28	1.29	1.95	1.92	2.02	1.11	1.64	1.76	0.42	0.42	0.43	0.32	0.36	4.07	0.55	0.36	0.4	0.52	-0.94	NT
WP_091362010.1	rod shape-determining protein roda	rod shape-determining protein roda	unknown	cell shape	cell cycle control_ cell division_ differentiation and chromosome partitioning	Amphritea atlantica	Amphritea	1.54	1.42	1.28	1.19	1.79	1.46	149.12	378.82	76.56	0.59	0.5	1.53	1.44	0.85	2.54	0.39	2.95	1.91	0.02	-5.59	0.364367784728341	1.14	1.28	1.29	1.95	1.92	2.02	21.5	63.38	259.62	0.42	2.64	0.43	2.73	0.94	0.22	9.48	18.76	2.87	0.11	-3.2	0.528159435114504
WP_091359827.1	septation protein a	intracellular septation protein a	unknown	septation control	cell cycle control_ cell division_ differentiation and chromosome partitioning	Amphritea atlantica	Amphritea	1.54	1.42	1.28	1.19	1.79	1.46	1.54	1.61	1.28	0.59	0.5	0.43	4.51	1.36	0.29	0.39	0.3	0.35	0.67	-0.59	NT	1.14	1.28	1.29	1.95	1.92	2.02	1.11	1.64	1.76	0.42	0.42	0.43	0.32	0.36	0.22	0.55	0.36	0.4	0.25	-2.02	NT
WP_019622487.1	septation protein a	intracellular septation protein a	unknown	septation control	cell cycle control_ cell division_ differentiation and chromosome partitioning	Amphritea japonica	Amphritea	1.54	1.42	1.28	1.19	1.79	1.46	1.54	1.61	1.28	0.59	0.5	24.35	4.36	2.29	9.12	23.54	0.3	2.97	5.19	2.38	0.282491553314917	1.14	1.28	1.29	1.95	57.05	2.02	1.11	1.64	1.76	12.47	11.56	8.64	30.42	0.36	16.18	0.55	3.36	25.75	1.58	0.66	0.704728438058991
WP_019620838.1	site-specific tyrosine recombinase xerd	site-specific tyrosine recombinase xerd	unknown	chromosome partitioning	cell cycle control_ cell division_ differentiation and chromosome partitioning	Amphritea japonica	Amphritea	1.54	1.42	1.28	1.19	1.79	1.46	1.54	1.61	1.28	11.35	3.98	0.43	0.37	1.6	0.96	5.49	2.81	4.04	2.37	1.24	0.318309186106624	1.14	1.28	1.29	1.95	1.92	2.02	1.11	1.64	1.76	3.9	6.46	0.43	0.32	0.36	0.22	0.55	0.36	1.37	0.99	-0.01	0.990876398971345
WP_019623239.1	spovr family protein	spovr family protein	unknown	sporulation	cell cycle control_ cell division_ differentiation and chromosome partitioning	Amphritea japonica	Amphritea	1.54	1.42	1.28	1.19	1.79	1.46	1.54	1.61	1.28	0.59	0.5	0.43	1.4	3.05	0.29	5.01	3.37	0.35	1.14	0.19	0.839372722838617	1.14	1.28	1.29	1.95	1.92	2.02	47.71	1.64	1.76	0.42	5.67	0.43	6.74	0.36	0.22	0.55	0.36	0.4	0.25	-2	NT
WP_019621008.1	tyrosine recombinase xerc	tyrosine recombinase xerc	unknown	chromosome partitioning	cell cycle control_ cell division_ differentiation and chromosome partitioning	Amphritea japonica	Amphritea	1.54	1.42	1.28	1.19	1.79	1.46	1.54	1.61	1.28	0.59	0.5	0.43	2.62	0.3	0.29	0.39	0.3	5.27	0.82	-0.29	NT	1.14	1.28	1.29	1.95	1.92	2.02	1.11	1.64	1.76	0.42	0.42	0.43	0.32	0.36	0.22	0.55	0.36	0.4	0.25	-2.02	NT
WP_091360343.1	tyrosine recombinase xerc	tyrosine recombinase xerc	unknown	chromosome partitioning	cell cycle control_ cell division_ differentiation and chromosome partitioning	Amphritea atlantica	Amphritea	1.54	1.42	1.28	1.19	1.79	1.46	1.54	1.61	1.28	0.59	1.05	0.43	3.88	0.3	0.29	0.39	0.79	0.35	0.62	-0.7	0.399156734817814	1.14	1.28	1.29	1.95	1.92	2.02	1.11	1.64	1.76	5.38	0.42	0.43	0.32	4.72	3.94	0.55	0.36	1.94	1.28	0.36	0.715115800849858
WP_019623238.1	yeah_yhbh family protein	yeah_yhbh family protein	unknown	sporulation	cell cycle control_ cell division_ differentiation and chromosome partitioning	Amphritea japonica	Amphritea	1.54	1.42	1.28	1.19	1.79	1.46	1.54	1.61	1.28	3.17	0.5	0.43	0.37	5.77	0.29	0.39	0.3	0.35	0.88	-0.18	NT	1.14	1.28	1.29	1.95	1.92	2.02	1.11	1.64	1.76	0.42	2.2	0.43	0.32	0.36	11.39	0.55	0.36	0.4	1.16	0.22	NT
WP_091359980.1	yeah_yhbh family protein	yeah_yhbh family protein	unknown	sporulation	cell cycle control_ cell division_ differentiation and chromosome partitioning	Amphritea atlantica	Amphritea	1.54	1.42	1.28	1.19	1.79	1.46	1.54	1.61	1.28	6.19	10.71	0.43	1.75	1.72	0.29	2.29	0.75	10.56	2.65	1.4	0.32304964778481	1.14	1.28	1.29	1.95	1.92	2.02	1.11	1.64	1.76	6.12	8.85	10.32	1.74	4.47	0.22	28.23	20.71	4.23	6.02	2.59	0.218260925529954
WP_019622623.1	arsc family reductase	arsenate reductase	1.20.4.1	arsenic resistance	cell defense	Amphritea japonica	Amphritea	1.54	1.42	1.28	1.19	1.79	1.46	1.54	1.61	1.28	0.59	0.5	0.43	0.37	1.36	0.29	0.39	0.3	0.35	0.35	-1.52	NT	1.14	1.28	1.29	1.95	1.92	2.02	1.11	1.64	1.76	0.42	2.05	0.43	0.32	0.97	2.67	0.55	0.36	2.86	0.75	-0.41	0.57374029296875
WP_091358471.1	bcr_cfla family multidrug efflux mfs transporter	bcr_cfla family multidrug efflux mfs transporter	unknown	drug resistance	cell defense	Amphritea atlantica	Amphritea	1.54	1.42	1.28	1.19	1.79	1.46	1.54	1.61	1.28	0.59	0.5	0.43	0.37	0.3	0.29	0.39	0.3	3.24	0.49	-1.03	NT	1.14	1.28	1.29	1.95	1.92	2.02	1.11	1.64	1.76	0.42	0.42	0.43	0.32	0.36	0.22	0.55	0.36	0.4	0.25	-2.02	NT
WP_019620233.1	formaldehyde dehydrogenase, glutathione-independent	formaldehyde dehydrogenase, glutathione-independent	1.2.1.46	formaldehyde detoxification	cell defense	Amphritea japonica	Amphritea	1.54	1.42	1.28	1.19	1.79	1.46	1.54	1.61	1.28	30.54	27.83	65.43	27.71	16.73	22.47	50.7	25.77	40.36	23.46	4.55	0.00735197582291667	1.14	1.28	1.29	1.95	1.92	2.02	1.11	1.64	1.76	11.95	15.54	13.94	3.66	12.63	2.9	23	2.36	10.62	6.85	2.78	0.0645202144936709
WP_091352794.1	formaldehyde dehydrogenase, glutathione-independent	formaldehyde dehydrogenase, glutathione-independent	1.2.1.46	formaldehyde detoxification	cell defense	Amphritea atlantica	Amphritea	1.54	19.46	1.28	1.19	17.43	1.46	19.34	75.31	1.28	110.01	78.1	78.97	120.67	110.89	42.01	95.02	61.79	101.61	5.78	2.53	0.00227381742875	1.14	1.28	18.86	20.83	22.57	2.02	1.11	1.64	1.76	50.02	37.49	39.87	62.15	94.2	25.02	84.4	40.95	167.13	8.44	3.08	0.0639671161153846
WP_091357996.1	gfa family protein	glutathione-dependent formaldehyde-activating enzyme gfa	4.4.1.22	formaldehyde detoxification	cell defense	Amphritea atlantica	Amphritea	1.54	1.42	1.28	1.19	1.79	1.46	1.54	1.61	1.28	0.59	0.5	7.42	0.37	0.3	0.29	0.39	1.72	0.35	0.91	-0.14	NT	1.14	1.28	1.29	1.95	1.92	2.02	1.11	1.64	1.76	3.22	3.02	0.43	0.32	0.36	0.22	2.91	0.36	0.4	0.8	-0.33	0.686227406542969
WP_091357590.1	glutathione s-transferase family protein	glutathione s-transferase	2.5.1.18	glutathione-mediated detoxification	cell defense	Amphritea atlantica	Amphritea	1.54	61.64	1.28	34.89	53.96	1.46	1.54	1.61	1.28	14.01	7	14.3	15.5	2.02	16.33	1.79	8.39	5.08	0.53	-0.92	0.578676938905473	1.14	1.28	54.48	1.95	1.92	2.02	1.11	1.64	1.76	5.98	3.89	12.61	1.49	0.36	3.16	11.73	3.19	0.4	0.64	-0.65	0.781713276072041
WP_019620970.1	glutathione s-transferase family protein	glutathione s-transferase	2.5.1.18	glutathione-mediated detoxification	cell defense	Amphritea japonica	Amphritea	1.54	1.42	1.28	1.19	1.79	1.46	1.54	1.61	1.28	0.59	0.5	0.43	0.37	0.3	0.29	0.39	0.3	0.35	0.27	-1.9	NT	1.14	1.28	1.29	1.95	1.92	2.02	1.11	1.64	1.76	4.66	0.42	0.43	0.32	0.36	0.22	0.55	0.36	0.4	0.55	-0.87	NT
WP_091361199.1	lactoylglutathione lyase	lactoylglutathione lyase	4.4.1.5	methylglyoxal detoxification	cell defense	Amphritea atlantica	Amphritea	1.54	1.42	1.28	1.19	1.79	1.46	1.54	1.61	1.28	0.59	0.5	0.43	8.54	0.3	0.29	0.39	0.3	0.35	0.89	-0.17	NT	1.14	1.28	1.29	1.95	1.92	2.02	1.11	1.64	1.76	0.42	0.42	0.43	0.32	0.36	0.22	0.55	0.36	0.4	0.25	-2.02	NT
WP_091353561.1	merr family dna-binding transcriptional regulator	merr family dna-binding transcriptional regulator	unknown	hg resistance: regulation	cell defense	Amphritea atlantica	Amphritea	1.54	78.23	1.28	22.68	1.79	1.46	1.54	1.61	1.28	0.59	0.5	0.43	2.02	3.69	0.87	0.39	0.3	0.35	0.08	-3.61	0.44296219975	1.14	40.05	1.29	42.11	1.92	51.92	22.04	1.64	1.76	1.02	0.88	8.28	0.32	0.36	1.92	0.55	10.3	2.09	0.16	-2.67	0.300808100487805
WP_019620002.1	merr family transcriptional regulator	merr family dna-binding transcriptional regulator	unknown	hg resistance: regulation	cell defense	Amphritea japonica	Amphritea	1.54	1.42	1.28	1.19	1.79	1.46	1.54	1.61	1.28	5.07	10.24	0.43	2.58	0.3	6.48	0.39	3.96	0.35	2.27	1.18	0.356095477083333	1.14	1.28	1.29	1.95	1.92	2.02	1.11	1.64	1.76	1.23	4.4	0.43	0.32	0.36	0.22	4.66	0.36	2.67	1.04	0.05	0.947705628361876
WP_091353741.1	nitronate monooxygenase	nitronate monooxygenase	1.13.12.16	alkylnitronate degradation	nitrogen compound metabolism	Amphritea atlantica	Amphritea	1.54	1.42	1.28	1.19	1.79	1.46	1.54	1.61	1.28	0.59	0.5	0.43	0.81	0.75	2.13	0.39	0.3	0.35	0.48	-1.07	0.0410460024074074	1.14	1.28	1.29	1.95	1.92	2.02	1.11	1.64	1.76	0.42	0.79	0.43	0.32	0.36	0.22	0.55	0.36	0.4	0.27	-1.87	NT
WP_019620015.1	nitroreductase	nitroreductase	1.7.1.-	nitrocompound detoxification	cell defense	Amphritea japonica	Amphritea	1.54	1.42	1.28	1.19	1.79	1.46	1.54	1.61	1.28	0.59	1.21	0.43	1.01	0.3	3.7	0.39	0.3	1.29	0.7	-0.51	0.485748075396825	1.14	1.28	1.29	1.95	1.92	2.02	1.11	1.64	1.76	0.42	2.47	6.57	17.97	9.7	0.62	0.55	0.36	0.4	2.77	1.47	0.491059130653266
WP_019619951.1	oxygen-insensitive nadph nitroreductase	oxygen-insensitive nadph nitroreductase nfsa	1.7.1.m4	nitrocompound detoxification	cell defense	Amphritea japonica	Amphritea	1.54	1.42	1.28	1.19	1.79	1.46	1.54	1.61	1.28	0.59	0.5	0.43	0.37	0.3	0.29	0.39	0.3	3.57	0.51	-0.96	NT	1.14	1.28	1.29	1.95	1.92	2.02	1.11	1.64	1.76	0.42	0.42	0.43	0.32	0.36	0.22	0.55	0.36	0.4	0.25	-2.02	NT
WP_019622518.1	rhodanese-like domain-containing protein	rhodanese-related sulfurtransferase	unknown	cyanide detoxification	cell defense	Amphritea japonica	Amphritea	1.54	1.42	1.28	1.19	1.79	1.46	1.54	1.61	1.28	0.59	0.5	0.43	0.37	0.3	0.29	0.39	0.3	0.35	0.27	-1.9	NT	1.14	1.28	1.29	1.95	1.92	2.02	1.11	1.64	1.76	4.05	5.65	0.43	5.26	2.39	0.22	0.55	0.36	0.4	1.37	0.45	0.660582284419552
WP_091359759.1	rhodanese-like domain-containing protein	rhodanese-related sulfurtransferase	unknown	cyanide detoxification	cell defense	Amphritea atlantica	Amphritea	1.54	1.42	1.28	1.19	1.79	1.46	1.54	1.61	1.28	8.48	2.99	0.43	4.5	0.3	5.92	0.39	5.02	0.35	2.16	1.11	0.327031690393701	1.14	1.28	1.29	1.95	1.92	2.02	1.11	1.64	1.76	2.91	1.56	0.43	25.92	8.5	6.32	0.55	0.36	0.4	3.33	1.73	0.498916899189627
WP_019623027.1	rhodanese-related sulfurtransferase	rhodanese-related sulfurtransferase	unknown	cyanide detoxification	cell defense	Amphritea japonica	Amphritea	1.54	1.42	1.28	1.19	1.79	1.46	1.54	1.61	1.28	0.59	2.03	6	3.08	0.3	0.29	0.39	6.77	5.77	1.92	0.94	0.387335432689655	1.14	1.28	1.29	1.95	1.92	2.02	1.11	1.64	1.76	0.42	0.42	0.43	0.32	0.36	0.22	0.55	0.36	0.4	0.25	-2.02	NT
WP_091360195.1	rhodanese-related sulfurtransferase	rhodanese-related sulfurtransferase	unknown	cyanide detoxification	cell defense	Amphritea atlantica	Amphritea	1.54	1.42	1.28	1.19	1.79	1.46	1.54	1.61	1.28	3.98	0.5	0.43	0.37	0.3	0.29	3.72	0.3	2.39	0.94	-0.09	0.926951316120401	1.14	1.28	1.29	1.95	1.92	2.02	1.11	1.64	1.76	0.42	0.42	0.43	0.32	0.36	0.22	0.55	0.36	0.4	0.25	-2.02	NT
SEQ90159.1	s-(hydroxymethyl)glutathione dehydrogenase	s-(hydroxymethyl)glutathione dehydrogenase	1.1.1.284	formaldehyde detoxification	cell defense	Amphritea atlantica	Amphritea	1.54	1.42	1.28	1.19	1.79	1.46	1.54	1.61	1.28	1.05	0.5	0.43	1.9	4.22	3.49	1.07	2.19	2.09	1.29	0.37	0.5756591008	1.14	1.28	1.29	1.95	1.92	2.02	1.11	1.64	1.76	1.78	3.11	0.43	0.32	4.51	0.93	0.55	3.12	0.4	1.07	0.1	0.889546186661467
WP_091356209.1	tolc family outer membrane protein	outer membrane channel protein tolc	unknown	drug resistance	cell defense	Amphritea atlantica	Amphritea	1.54	1.42	1.28	1.19	1.79	1.46	1.54	1.61	1.28	0.59	0.5	0.43	5.93	2.01	4.37	0.39	0.3	0.35	1.13	0.18	0.8774670289492	1.14	1.28	1.29	1.95	1.92	2.02	1.11	1.64	1.76	4.09	2.96	0.43	1.99	6.41	5.55	0.55	16.46	0.4	2.75	1.46	0.421363904935622
WP_019621314.1	tolc family outer membrane protein	outer membrane channel protein tolc	unknown	drug resistance	cell defense	Amphritea japonica	Amphritea	1.54	1.42	1.28	1.19	18.84	34.91	1.54	19.65	1.28	0.59	0.5	10.95	2.17	10.24	4.2	0.91	4.36	3.63	0.46	-1.12	0.503665591328211	1.14	1.28	1.29	1.95	1.92	2.02	1.11	1.64	1.76	4.46	6.72	11.65	13.88	6.25	3.16	4.63	5.22	21.06	5.46	2.45	0.0952520310288462
WP_019621355.1	tolc family outer membrane protein	outer membrane channel protein tolc	unknown	drug resistance	cell defense	Amphritea japonica	Amphritea	1.54	1.42	1.28	1.19	1.79	1.46	1.54	1.61	1.28	4.95	5.26	2.48	12.03	5.89	5.98	5.55	5.65	4.74	4.01	2	0.01723737759625	1.14	1.28	1.29	1.95	1.92	2.02	1.11	1.64	1.76	10.87	8.26	2.35	0.32	2.01	3.96	1.34	1.89	9.32	2.86	1.51	0.283273983369565
WP_091356609.1	type i-f crispr-associated endonuclease cas1	crispr-associated endonuclease cas1	unknown	bacteriophage resistance	cell defense	Amphritea atlantica	Amphritea	1.54	1.42	1.28	1.19	1.79	1.46	1.54	1.61	1.28	0.59	0.5	0.43	0.37	0.3	0.29	0.39	0.3	0.35	0.27	-1.9	NT	1.14	1.28	1.29	1.95	1.92	2.02	1.11	1.64	1.76	0.42	0.42	0.43	37.21	0.36	0.22	0.55	0.36	0.4	2.86	1.52	NT
WP_091361393.1	chemotaxis protein chea	chemotaxis sensor histidine kinase chea	unknown	chemotaxis: signal transduction	cell motility	Amphritea atlantica	Amphritea	1.54	1.42	1.28	1.19	1.79	1.46	1.54	1.61	1.28	1.06	2.32	5.6	5.14	6.49	2.1	8.11	4.71	2.72	2.92	1.54	0.0608545424892473	1.14	1.28	1.29	1.95	1.92	2.02	1.11	1.64	1.76	20.45	7.26	25.73	12.96	0.78	24.52	10.17	7.23	18.07	9.01	3.17	0.0462164503235294
WP_019622957.1	chemotaxis protein chea	chemotaxis sensor histidine kinase chea	unknown	chemotaxis: signal transduction	cell motility	Amphritea japonica	Amphritea	1.54	1.42	1.28	1.19	1.79	1.46	1.54	1.61	1.28	8.15	2.01	0.43	1.96	3.34	2.01	4.18	7.29	1.51	2.36	1.24	0.215382073782506	1.14	1.28	1.29	1.95	1.92	2.02	1.11	1.64	1.76	1.59	3.29	1.69	5.87	0.36	5.22	0.55	4.28	9.9	2.32	1.21	0.334665528074534
WP_091361478.1	chemotaxis protein chev	chemotaxis protein chev	unknown	chemotaxis	cell motility	Amphritea atlantica	Amphritea	1.54	1.42	1.28	1.19	1.79	1.46	1.54	1.61	1.28	4.64	4.45	0.43	2.17	4.52	0.83	0.62	1.82	2.59	1.68	0.75	0.315570684927066	1.14	1.28	1.29	1.95	1.92	2.02	1.11	1.64	1.76	1.27	2.55	0.43	10.72	3.15	2.6	0.55	1.29	2.77	1.8	0.84	0.541878966715758
WP_019623007.1	chemotaxis protein chev	chemotaxis protein chev	unknown	chemotaxis	cell motility	Amphritea japonica	Amphritea	1.54	1.42	1.28	1.19	1.79	1.46	1.54	1.61	1.28	7.1	3.94	0.43	0.37	3.06	0.29	6.78	3.07	8.28	2.54	1.35	0.22429747183908	1.14	1.28	1.29	1.95	1.92	2.02	1.11	1.64	1.76	0.42	1.72	30.45	0.32	4.25	1.09	0.55	3.6	3.15	3.23	1.69	0.56742051152815
WP_091357568.1	chemotaxis protein chex	chemotaxis protein chex	unknown	chemotaxis	cell motility	Amphritea atlantica	Amphritea	1.54	1.42	1.28	1.19	1.79	1.46	1.54	1.61	1.28	0.59	0.5	0.43	0.37	0.3	0.29	0.39	0.3	0.35	0.27	-1.9	NT	1.14	1.28	1.29	1.95	1.92	2.02	1.11	1.64	1.76	0.42	0.42	7.15	0.32	0.36	0.22	0.55	0.36	0.4	0.72	-0.47	NT
SEQ29432.1	chemotaxis protein mota	flagellar motor stator protein mota	unknown	flagella	cell motility	Amphritea atlantica	Amphritea	36.71	75.71	1.28	1.19	1.79	1.46	1.54	35.67	31.18	17.78	18.9	19.64	9.41	9	11.49	7.48	1.24	12.79	0.58	-0.79	0.572078510595358	1.14	26.28	1.29	40.8	1.92	2.02	1.11	1.64	1.76	4.08	4.11	10.62	0.32	10.25	1.55	3.36	0.36	1.22	0.46	-1.12	0.61324439216152
WP_019622997.1	flagellar assembly peptidoglycan hydrolase flgj	flagellar assembly peptidoglycan hydrolase flgj	unknown	flagella	cell motility	Amphritea japonica	Amphritea	1.54	1.42	1.28	1.19	1.79	1.46	1.54	1.61	1.28	4.81	3.31	23.79	0.37	3.92	3.37	7.54	7.4	14.23	5.24	2.39	0.16508967411215	1.14	1.28	1.29	1.95	1.92	2.02	1.11	1.64	1.76	1.28	1.56	0.43	0.32	0.36	0.71	0.55	0.36	0.4	0.42	-1.24	0.0151942446
WP_091361461.1	flagellar basal body l-ring protein flgh	flagellar basal body l-ring protein flgh	unknown	flagella	cell motility	Amphritea atlantica	Amphritea	1.54	1.42	1.28	1.19	1.79	1.46	1.54	1.61	1.28	1.52	1.34	0.43	1.9	0.69	1.09	0.39	0.67	2.85	0.83	-0.27	0.599299975287356	1.14	1.28	1.29	1.95	1.92	2.02	1.11	1.64	1.76	1.26	0.42	0.43	0.32	0.36	1.17	0.55	0.36	0.4	0.37	-1.42	NT
WP_019622999.1	flagellar basal body l-ring protein flgh	flagellar basal body l-ring protein flgh	unknown	flagella	cell motility	Amphritea japonica	Amphritea	1.54	1.42	1.28	1.19	1.79	1.46	1.54	1.61	55.28	1.76	0.5	0.43	4.54	0.3	0.29	4.35	2.66	2.95	0.26	-1.92	0.596490145489443	1.14	46.44	66.59	1.95	1.92	2.02	1.11	1.64	1.76	1.33	0.82	0.43	0.32	9.22	2	8.55	0.36	1.88	0.2	-2.32	0.496771181622517
WP_019622977.1	flagellar basal body m-ring protein flif	flagellar basal-body m-ring protein flif	unknown	flagella	cell motility	Amphritea japonica	Amphritea	1.54	1.42	1.28	1.19	1.79	1.46	1.54	1.61	1.28	0.59	0.5	0.43	0.37	0.3	0.29	0.39	0.3	0.35	0.27	-1.9	NT	1.14	1.28	1.29	1.95	1.92	2.02	51.94	40.11	1.76	4.09	2.61	0.43	0.32	0.36	1.05	0.55	0.36	1.43	0.11	-3.21	0.448917877154309
WP_019623008.1	flagellar basal body p-ring formation protein flga	flagellar basal-body p-ring formation protein flga	unknown	flagella	cell motility	Amphritea japonica	Amphritea	1.54	67.94	1.28	29.8	1.79	1.46	1.54	62.59	54.83	1.48	0.5	2.39	1.2	0.3	0.29	0.39	0.3	0.35	0.03	-4.95	0.177329860300546	1.14	1.28	1.29	1.95	1.92	68.45	56.85	1.64	1.76	2.83	0.42	2.17	0.32	4.88	0.22	0.55	1.69	33.32	0.34	-1.55	0.58034802457956
WP_091361475.1	flagellar basal body rod protein flgb	flagellar basal-body rod protein flgb	unknown	flagella	cell motility	Amphritea atlantica	Amphritea	1.54	1.42	1.28	1.19	20.13	1.46	1.54	1.61	1.28	0.59	0.5	9.14	2.94	3.56	2.05	4.1	6.59	5.29	1.11	0.14	0.931229959760956	1.14	1.28	1.29	1.95	1.92	2.02	1.11	1.64	1.76	29.76	26.06	10.87	1.65	21.29	5.89	0.55	3.23	0.4	7.07	2.82	0.229191978987342
WP_019623005.1	flagellar basal body rod protein flgb	flagellar basal-body rod protein flgb	unknown	flagella	cell motility	Amphritea japonica	Amphritea	1.54	1.42	1.28	1.19	1.79	1.46	1.54	1.61	1.28	17.92	23.21	34.65	15.87	6.47	11.44	18.08	15.6	9.51	11.65	3.54	0.0122214251223881	1.14	1.28	1.29	1.95	1.92	2.02	1.11	1.64	1.76	10.16	9.32	12.64	0.32	0.77	10.59	0.55	0.36	1.12	3.25	1.7	0.342582899294118
WP_091361473.1	flagellar basal body rod protein flgc	flagellar basal-body rod protein flgc	unknown	flagella	cell motility	Amphritea atlantica	Amphritea	1.54	1.42	1.28	1.19	1.79	1.46	1.54	1.61	1.28	0.59	0.5	0.43	0.98	0.3	0.29	2.58	0.3	0.35	0.48	-1.05	NT	1.14	1.28	1.29	1.95	1.92	2.02	1.11	1.64	1.76	1.09	5.99	0.43	0.32	9.7	3.63	0.55	18.11	7.95	3.39	1.76	0.357909395934959
WP_019623004.1	flagellar basal body rod protein flgc	flagellar basal-body rod protein flgc	unknown	flagella	cell motility	Amphritea japonica	Amphritea	1.54	1.42	1.28	1.19	1.79	1.46	1.54	1.61	1.28	0.59	2.46	1.79	6.16	7.21	8.06	9.89	5.9	3.17	3.45	1.79	0.0730794737942584	1.14	1.28	1.29	1.95	1.92	2.02	1.11	1.64	1.76	4.76	4.85	0.43	2.33	8.95	10.61	4.89	19.49	4.16	4.29	2.1	0.18922834765625
WP_091360286.1	flagellar basal body-associated protein flil	flagellar basal-body associated protein flil	unknown	flagella	cell motility	Amphritea atlantica	Amphritea	1.54	1.42	1.28	1.19	1.79	1.46	1.54	1.61	1.28	0.59	0.5	0.43	0.37	0.3	0.29	4.34	0.3	0.35	0.57	-0.81	NT	1.14	1.28	1.29	1.95	1.92	2.02	1.11	1.64	1.76	0.42	1.34	0.43	0.32	5.17	0.22	3.62	0.36	12.31	1.71	0.78	0.635134795783784
WP_019623001.1	flagellar basal-body rod protein flgf	flagellar basal-body rod protein flgf	unknown	flagella	cell motility	Amphritea japonica	Amphritea	1.54	1.42	1.28	1.19	1.79	1.46	1.54	1.61	1.28	0.59	0.5	0.43	0.37	0.3	0.29	0.39	7.78	0.35	0.84	-0.25	NT	1.14	1.28	1.29	1.95	1.92	2.02	1.11	1.64	1.76	0.42	0.42	0.43	0.32	0.36	0.22	0.55	0.36	0.4	0.25	-2.02	NT
WP_091361466.1	flagellar basal-body rod protein flgf	flagellar basal-body rod protein flgf	unknown	flagella	cell motility	Amphritea atlantica	Amphritea	1.54	1.42	1.28	1.19	1.79	1.46	1.54	1.61	1.28	0.59	0.5	0.43	1.75	5.97	0.29	0.39	0.3	0.35	0.81	-0.31	NT	1.14	1.28	1.29	1.95	1.92	2.02	1.11	1.64	1.76	1.18	1.28	0.43	0.32	0.36	0.22	0.55	0.36	0.4	0.36	-1.47	NT
WP_019623000.1	flagellar basal-body rod protein flgg	flagellar basal-body rod protein flgg	unknown	flagella	cell motility	Amphritea japonica	Amphritea	1.54	1.42	1.28	1.19	1.79	1.46	1.54	1.61	1.28	4.65	7.33	13.22	5.1	10.09	17.33	3.38	0.3	5.57	5.11	2.35	0.0722935963285024	1.14	1.28	1.29	1.95	1.92	2.02	1.11	1.64	1.76	5.72	15.25	0.43	0.32	0.36	5.59	0.55	2.64	21.75	3.73	1.9	0.41734466353211
WP_091361481.1	flagellar biosynthesis anti-sigma factor flgm	flagellar biosynthesis anti-sigma factor flgm	unknown	flagella: regulation	cell motility	Amphritea atlantica	Amphritea	1.54	1.42	1.28	1.19	1.79	1.46	1.54	1.61	1.28	0.59	1.54	0.43	0.37	0.3	0.29	2.93	0.3	3.11	0.75	-0.41	0.591325966216216	1.14	1.28	1.29	1.95	1.92	2.02	1.11	1.64	1.76	0.42	0.82	0.43	15.37	0.36	0.22	3.19	0.36	0.4	1.53	0.61	0.760869366079295
WP_019622963.1	flagellar biosynthesis protein flha	flagellar biosynthesis protein flha	unknown	flagella	cell motility	Amphritea japonica	Amphritea	1.54	1.42	1.28	1.19	1.79	1.46	1.54	1.61	1.28	1.76	0.5	0.43	0.37	0.3	0.29	3.9	0.3	0.35	0.63	-0.68	NT	1.14	1.28	1.29	1.95	1.92	2.02	1.11	1.64	1.76	0.42	6.82	0.43	0.32	0.36	0.22	0.55	0.36	0.4	0.7	-0.51	NT
WP_091361404.1	flagellar biosynthesis protein flha	flagellar biosynthesis protein flha	unknown	flagella	cell motility	Amphritea atlantica	Amphritea	1.54	1.42	1.28	1.19	1.79	1.46	1.54	1.61	1.28	0.59	0.5	0.43	0.37	0.3	0.29	0.39	0.3	0.35	0.27	-1.9	NT	1.14	1.28	1.29	1.95	1.92	2.02	1.11	1.64	1.76	0.42	2.63	0.43	0.32	0.36	0.22	0.55	0.36	0.4	0.4	-1.31	NT
WP_019622964.1	flagellar biosynthesis protein flhb	flagellar biosynthesis protein flhb	unknown	flagella	cell motility	Amphritea japonica	Amphritea	1.54	1.42	1.28	1.19	1.79	1.46	1.54	1.61	1.28	0.59	0.5	0.43	0.37	0.3	0.29	0.39	4.19	0.35	0.57	-0.82	NT	1.14	1.28	1.29	1.95	1.92	2.02	1.11	1.64	1.76	0.42	0.42	0.43	0.32	0.36	0.22	0.55	0.36	0.4	0.25	-2.02	NT
WP_091361402.1	flagellar biosynthesis protein flhf	flagellar biosynthesis protein flhf	unknown	flagella	cell motility	Amphritea atlantica	Amphritea	1.54	1.42	1.28	1.19	1.79	1.46	1.54	1.61	1.28	0.59	6.88	0.43	0.37	0.3	21.93	11.31	16.71	5.86	4.91	2.3	0.233990909643653	1.14	1.28	1.29	1.95	1.92	2.02	36.34	1.64	1.76	8.62	6.79	0.43	0.32	2.47	17.98	0.55	0.36	0.4	0.77	-0.38	0.851752275541299
WP_019622962.1	flagellar biosynthesis protein flhf	flagellar biosynthesis protein flhf	unknown	flagella	cell motility	Amphritea japonica	Amphritea	1.54	1.42	1.28	1.19	1.79	1.46	1.54	1.61	1.28	0.59	13.94	0.43	6.9	0.3	1.15	1.62	4.63	2.72	2.46	1.3	0.406801058189081	1.14	1.28	1.29	1.95	1.92	2.02	1.11	1.64	1.76	7.4	0.42	2.95	0.32	0.36	0.88	0.55	8.02	0.4	1.51	0.59	0.660582284419552
WP_019622968.1	flagellar biosynthetic protein flio	flagellar biosynthetic protein flio	unknown	flagella	cell motility	Amphritea japonica	Amphritea	1.54	1.42	1.28	1.19	1.79	1.46	1.54	1.61	1.28	0.59	0.5	0.43	0.37	0.3	3.05	1.57	0.3	0.35	0.57	-0.81	NT	1.14	1.28	1.29	1.95	1.92	2.02	1.11	1.64	1.76	0.42	0.42	0.43	2.29	0.36	0.22	0.55	0.36	0.4	0.39	-1.37	NT
WP_091355692.1	flagellar brake protein	flagellar brake protein	unknown	flagella	cell motility	Amphritea atlantica	Amphritea	1.54	1.42	1.28	1.19	1.79	1.46	1.54	1.61	1.28	0.59	0.5	8.43	0.37	0.3	6.25	4.08	2.22	4.04	2.04	1.03	0.368881583618234	1.14	1.28	1.29	1.95	1.92	2.02	1.11	1.64	1.76	0.42	0.42	0.43	2.43	0.36	0.22	0.55	0.36	0.4	0.4	-1.34	NT
WP_091361470.1	flagellar hook assembly protein flgd	flagellar basal-body rod modification protein flgd	unknown	flagella	cell motility	Amphritea atlantica	Amphritea	1.54	1.42	1.28	1.19	1.79	1.46	1.54	1.61	1.28	4.1	5.34	0.43	0.37	0.89	0.29	6.17	1.44	2.04	1.61	0.68	0.4985677078125	1.14	1.28	1.29	1.95	1.92	2.02	1.11	267.15	1.76	4.49	4.74	0.43	0.32	0.36	4.94	3.77	0.36	7.49	0.1	-3.38	0.608894715865385
WP_091361457.1	flagellar hook-associated protein flgk	flagellar hook-associated protein flgk	unknown	flagella	cell motility	Amphritea atlantica	Amphritea	1.54	1.42	1.28	1.19	1.79	1.46	1.54	1.61	1.28	0.59	0.97	0.43	0.37	0.3	2.06	0.39	0.71	0.35	0.47	-1.09	0.0372380307952756	1.14	1.28	1.29	1.95	1.92	2.02	1.11	1.64	1.76	1.81	0.42	0.43	5.38	4.03	4.65	0.55	0.36	0.4	1.28	0.35	0.716536077169811
WP_019622996.1	flagellar hook-associated protein flgk	flagellar hook-associated protein flgk	unknown	flagella	cell motility	Amphritea japonica	Amphritea	1.54	1.42	1.28	1.19	1.79	1.46	1.54	1.61	1.28	0.59	0.5	0.43	0.37	0.3	0.29	0.39	0.3	0.35	0.27	-1.9	NT	1.14	1.28	1.29	1.95	1.92	2.02	1.11	1.64	1.76	8.83	0.42	0.43	0.32	0.36	0.22	0.55	0.36	0.4	0.84	-0.25	NT
WP_091361469.1	flagellar hook-basal body complex protein	flagellar hook-basal body complex protein flge	unknown	flagella	cell motility	Amphritea atlantica	Amphritea	1.54	1.42	1.28	1.19	1.79	1.46	1.54	1.61	1.28	0.59	0.5	0.43	0.37	6.12	2.66	0.39	0.3	1.18	0.96	-0.06	0.960010925255995	1.14	1.28	1.29	1.95	1.92	2.02	1.11	1.64	1.76	0.42	3.36	0.43	0.32	0.36	0.22	0.55	2.41	0.4	0.6	-0.74	NT
WP_019622972.1	flagellar hook-length control protein flik	flagellar hook-length control protein flik	unknown	flagella	cell motility	Amphritea japonica	Amphritea	1.54	1.42	1.28	1.19	1.79	1.46	1.54	1.61	1.28	7.41	2.68	0.43	9.32	1.71	2.99	0.92	0.3	5.39	2.38	1.25	0.28452621372549	1.14	1.28	1.29	1.95	1.92	2.02	1.11	1.64	1.76	0.42	7.62	0.43	7.45	0.36	5.36	0.55	1.08	4.67	1.98	0.99	0.472488685310734
WP_019622955.1	flagellar motor protein	flagellar motor stator protein mota	unknown	flagella	cell motility	Amphritea japonica	Amphritea	1.54	1.42	1.28	1.19	1.79	1.46	1.54	1.61	1.28	0.59	5.01	0.43	9.08	0.3	0.29	6.99	0.3	2.14	1.92	0.94	0.48791321505618	1.14	1.28	1.29	1.95	1.92	2.02	1.11	1.64	1.76	1.62	0.42	0.43	0.32	0.36	0.22	0.55	0.36	0.4	0.33	-1.59	NT
WP_019620896.1	flagellar motor protein motb	flagellar motor protein motb	unknown	flagella	cell motility	Amphritea japonica	Amphritea	1.54	1.42	1.28	1.19	1.79	1.46	1.54	1.61	1.28	0.59	0.5	0.43	7.4	0.3	2.96	1.91	1.98	2.82	1.44	0.53	0.617330855914972	1.14	1.28	1.29	1.95	1.92	2.02	1.11	1.64	1.76	0.42	1.65	2.45	0.32	0.36	3.37	2.91	0.36	10.86	1.61	0.69	0.629195202622951
WP_091354993.1	flagellar motor protein motb	flagellar motor protein motb	unknown	flagella	cell motility	Amphritea atlantica	Amphritea	1.54	1.42	1.28	1.19	1.79	1.46	1.54	1.61	1.28	0.59	0.5	18.74	0.37	8	1.83	12.15	5.43	8.33	4.27	2.09	0.207595564067797	1.14	1.28	1.29	1.95	1.92	2.02	1.11	1.64	1.76	6.86	0.42	0.43	0.32	1.15	0.22	8.68	0.36	0.4	1.34	0.42	0.77131153715035
WP_019622954.1	flagellar motor protein motd	flagellar motor protein motd	unknown	flagella	cell motility	Amphritea japonica	Amphritea	1.54	1.42	1.28	1.19	1.79	1.46	1.54	1.61	1.28	0.59	0.5	11.74	2.13	3.88	1.06	0.39	1.36	3.12	1.89	0.92	0.528247952391073	1.14	1.28	1.29	1.95	1.92	2.02	1.11	1.64	1.76	12.97	11.65	19.96	6.26	8.01	12.53	2.48	5.85	0.4	5.68	2.51	0.08840064045
WP_091361387.1	flagellar motor protein motd	flagellar motor protein motd	unknown	flagella	cell motility	Amphritea atlantica	Amphritea	1.54	1.42	1.28	1.19	1.79	1.46	1.54	1.61	1.28	0.59	0.5	0.43	0.37	0.3	7.56	0.39	0.3	0.35	0.82	-0.28	NT	1.14	1.28	1.29	1.95	1.92	2.02	1.11	1.64	1.76	0.42	0.42	0.43	0.32	0.36	0.22	0.55	0.36	0.4	0.25	-2.02	NT
WP_019620897.1	flagellar motor protein poma	flagellar motor protein poma	unknown	flagella	cell motility	Amphritea japonica	Amphritea	1.54	1.42	1.28	1.19	1.79	1.46	1.54	1.61	1.28	0.59	0.5	0.43	1.37	1.17	0.29	0.39	7.39	2.62	1.13	0.17	0.899517504807692	1.14	1.28	1.29	1.95	1.92	2.02	1.11	1.64	1.76	12.04	8.45	0.43	0.32	0.36	10.49	19.42	0.36	20.14	5.1	2.35	0.246143963529412
WP_091361428.1	flagellar motor switch protein flig	flagellar motor switch protein flig	unknown	flagella	cell motility	Amphritea atlantica	Amphritea	1.54	1.42	1.28	1.19	1.79	1.46	1.54	1.61	1.28	0.59	0.5	0.43	1.77	11.1	0.29	0.39	0.3	0.35	1.2	0.26	NT	1.14	1.28	1.29	1.95	1.92	2.02	1.11	1.64	1.76	0.42	1	0.43	0.32	0.36	0.22	0.55	0.36	0.4	0.29	-1.8	NT
WP_019622976.1	flagellar motor switch protein flig	flagellar motor switch protein flig	unknown	flagella	cell motility	Amphritea japonica	Amphritea	1.54	1.42	1.28	1.19	1.79	1.46	1.54	1.61	1.28	0.59	0.5	0.43	0.37	0.3	0.29	0.39	0.3	0.35	0.27	-1.9	NT	1.14	1.28	1.29	1.95	1.92	2.02	1.11	1.64	1.76	0.42	3.32	0.43	0.32	0.36	0.66	0.55	1.63	0.4	0.57	-0.8	0.347470117172012
WP_019622970.1	flagellar motor switch protein flim	flagellar motor switch protein flim	unknown	flagella	cell motility	Amphritea japonica	Amphritea	1.54	1.42	1.28	1.19	1.79	1.46	1.54	1.61	1.28	0.59	0.5	11.69	0.37	6.36	1.99	0.39	1.91	3.82	2.11	1.08	0.458052366308244	1.14	1.28	1.29	1.95	1.92	2.02	1.11	1.64	1.76	0.42	0.42	0.43	0.32	0.36	0.22	0.55	0.36	0.4	0.25	-2.02	NT
WP_019622974.1	flagellar protein export atpase flii	flagellar protein export atpase flii	3.6.3.14	flagella	cell motility	Amphritea japonica	Amphritea	1.54	1.42	1.28	1.19	1.79	1.46	1.54	1.61	1.28	0.59	0.5	0.43	0.37	1	2.43	2.83	0.3	5.8	1.09	0.12	0.911373365023633	1.14	1.28	1.29	1.95	1.92	2.02	1.11	1.64	1.76	1.92	2.63	0.43	0.32	6.98	8.83	9.01	0.36	0.4	2.19	1.13	0.467521366729679
WP_091361425.1	flagellar protein export atpase flii	flagellar protein export atpase flii	3.6.3.14	flagella	cell motility	Amphritea atlantica	Amphritea	1.54	1.42	1.28	1.19	1.79	1.46	1.54	1.61	1.28	0.59	0.5	0.43	0.37	0.3	4.26	0.39	0.3	0.35	0.57	-0.81	NT	1.14	1.28	1.29	1.95	1.92	2.02	1.11	1.64	1.76	0.42	1.89	0.43	0.32	0.36	0.22	0.55	0.36	0.4	0.35	-1.51	NT
WP_091361449.1	flagellar protein flag	flagellar protein flag	unknown	flagella	cell motility	Amphritea atlantica	Amphritea	1.54	1.42	1.28	1.19	1.79	1.46	1.54	1.61	1.28	0.59	0.5	0.43	0.37	0.3	0.29	0.39	0.3	0.35	0.27	-1.9	NT	1.14	1.28	1.29	1.95	1.92	2.02	1.11	1.64	1.76	0.42	2.58	0.43	0.32	0.36	1.03	0.55	0.36	0.4	0.46	-1.13	NT
SER08326.1	flgn protein	molecular chaperone flgn	unknown	flagella	cell motility	Amphritea atlantica	Amphritea	1.54	1.42	1.28	1.19	1.79	1.46	1.54	1.61	1.28	0.59	1.51	0.43	1.76	0.87	2.34	6.44	1.4	1.88	1.31	0.39	0.667046997973568	1.14	1.28	1.29	1.95	1.92	2.02	1.11	1.64	1.76	3.27	10.16	7.28	3.25	13.02	5.86	12.63	5.41	0.83	4.37	2.13	0.084916830122449
WP_091354073.1	methyl-accepting chemotaxis protein	methyl-accepting chemotaxis protein	unknown	chemotaxis	cell motility	Amphritea atlantica	Amphritea	1.54	1.42	1.28	1.19	1.79	1.46	1.54	1.61	1.28	1.86	6.26	0.43	12.96	1.38	0.29	0.39	0.3	0.35	1.85	0.89	0.616564116388889	1.14	1.28	1.29	1.95	1.92	2.02	1.11	1.64	1.76	0.42	0.42	0.43	0.32	0.36	0.22	0.55	0.36	0.4	0.25	-2.02	NT
WP_091360434.1	methyl-accepting chemotaxis protein	methyl-accepting chemotaxis protein	unknown	chemotaxis	cell motility	Amphritea atlantica	Amphritea	1.54	1.42	1.28	1.19	1.79	1.46	1.54	1.61	1.28	1.15	0.5	0.43	6.29	0.3	0.78	2.87	1.88	0.35	1.11	0.15	0.895053503780069	1.14	1.28	1.29	1.95	1.92	2.02	1.11	1.64	1.76	0.42	1.79	0.43	1.76	0.36	7.35	0.55	0.36	0.4	0.95	-0.07	0.946994483263473
WP_091360294.1	methyl-accepting chemotaxis protein	methyl-accepting chemotaxis protein	unknown	chemotaxis	cell motility	Amphritea atlantica	Amphritea	44.42	1.42	1.28	1.19	1.79	1.46	1.54	1.61	19.51	0.59	1.22	0.43	12.84	18.23	0.97	0.97	5.58	0.82	0.56	-0.83	0.70383983784928	1.14	1.28	89.47	1.95	1.92	2.02	1.11	39.02	1.76	5.38	3.96	0.43	0.32	1.77	1.82	0.55	20.67	0.4	0.25	-1.98	0.554946667219917
WP_091354131.1	methyl-accepting chemotaxis protein	methyl-accepting chemotaxis protein	unknown	chemotaxis	cell motility	Amphritea atlantica	Amphritea	1.54	1.42	1.28	1.19	1.79	1.46	1.54	1.61	1.28	0.59	0.5	0.43	0.37	0.3	0.29	0.39	0.3	0.35	0.27	-1.9	NT	1.14	1.28	1.29	1.95	1.92	2.02	1.11	1.64	1.76	12.53	0.42	0.43	0.32	0.36	0.22	0.55	0.36	0.4	1.1	0.14	NT
WP_019622747.1	methyl-accepting chemotaxis protein	methyl-accepting chemotaxis protein	unknown	chemotaxis	cell motility	Amphritea japonica	Amphritea	1.54	1.42	1.28	1.19	1.79	1.46	1.54	1.61	1.28	8.78	11.54	0.43	23.72	16.17	7.82	6.77	14.52	8.79	7.52	2.91	0.0337313989758065	1.14	1.28	1.29	1.95	1.92	2.02	1.11	1.64	1.76	7.32	7.55	0.43	26.47	3.78	5.05	0.55	0.36	0.4	3.68	1.88	0.453764296062992
WP_019621277.1	methyl-accepting chemotaxis protein	methyl-accepting chemotaxis protein	unknown	chemotaxis	cell motility	Amphritea japonica	Amphritea	1.54	1.42	1.28	1.19	1.79	1.46	1.54	1.61	1.28	4.1	10.46	15.73	5.34	9.16	2.95	5.78	2.55	12.22	5.21	2.38	0.0433130251521739	1.14	1.28	1.29	1.95	1.92	2.02	1.11	1.64	1.76	0.42	0.59	0.43	63.63	6.43	2.72	14.58	28.29	13.08	9.23	3.21	0.360000431967655
SEQ14980.1	methyl-accepting chemotaxis sensory transducer with pas_pac sensor	methyl-accepting chemotaxis sensory transducer with pas_pac sensor	unknown	chemotaxis: signal transduction	cell motility	Amphritea atlantica	Amphritea	1.54	1.42	1.28	1.19	1.79	1.46	1.54	1.61	1.28	0.59	0.5	0.43	5.64	1.38	0.29	0.39	0.3	0.35	0.75	-0.41	NT	1.14	1.28	1.29	1.95	1.92	2.02	1.11	1.64	1.76	0.42	0.86	0.43	5.06	0.36	0.22	0.55	0.36	0.4	0.61	-0.7	NT
WP_019620984.1	pilt_pilu family type 4a pilus atpase	pilt_pilu family type 4a pilus atpase	unknown	twitching motility	cell motility	Amphritea japonica	Amphritea	1.54	1.42	1.28	1.19	1.79	1.46	1.54	1.61	1.28	0.59	0.5	0.43	1.42	1.38	0.29	0.39	7.57	0.35	0.99	-0.02	0.988921750554156	1.14	1.28	1.29	1.95	1.92	2.02	1.11	1.64	1.76	0.42	0.42	0.43	0.32	0.36	1.52	3.47	0.36	0.4	0.55	-0.87	NT
WP_091360372.1	pilt_pilu family type 4a pilus atpase	pilt_pilu family type 4a pilus atpase	unknown	twitching motility	cell motility	Amphritea atlantica	Amphritea	1.54	1.42	1.28	20.33	1.79	30.52	1.54	1.61	15.04	0.59	1.04	0.43	4.72	3.56	2.65	0.39	0.65	0.71	0.2	-2.35	0.290603447931034	1.14	35.8	1.29	1.95	1.92	2.02	1.11	1.64	1.76	0.96	0.92	0.43	0.32	3.94	5.54	1.53	17.91	0.4	0.66	-0.61	0.783463448037543
WP_026340248.1	protein-glutamate o-methyltransferase cher	protein-glutamate o-methyltransferase cher	2.1.1.80	chemotaxis	cell motility	Amphritea japonica	Amphritea	20.74	41.23	1.28	12.54	123.47	1.46	1.54	1.61	25.16	0.59	4.99	0.43	7.22	2.25	1.93	2.59	2.1	1.91	0.1	-3.25	0.315570684927066	1.14	14.93	21.03	22.38	24.27	2.02	22.81	1.64	19.24	5.15	5.58	4.69	15.32	1.91	1.64	1.33	4.26	0.4	0.31	-1.68	0.157904360470588
WP_091361476.1	protein-glutamate o-methyltransferase cher	protein-glutamate o-methyltransferase cher	2.1.1.80	chemotaxis	cell motility	Amphritea atlantica	Amphritea	1.54	1.42	1.28	19.46	58.35	1.46	1.54	1.61	1.28	0.59	1.53	1.39	0.37	0.3	0.29	1.23	1.69	0.69	0.09	-3.44	0.423063467405476	1.14	1.28	33.07	1.95	39.28	2.02	1.11	1.64	1.76	0.42	0.42	1.54	0.32	0.87	0.8	0.55	7.12	0.4	0.15	-2.74	0.451257945508982
WP_091361399.1	rna polymerase sigma factor flia	flagellar biosynthesis sigma factor flia	unknown	flagella: regulation	cell motility	Amphritea atlantica	Amphritea	1.54	1.42	1.28	1.19	1.79	1.46	1.54	1.61	1.28	0.59	0.5	0.43	7.23	8.26	2.51	3.48	0.83	0.93	1.89	0.92	0.454999575783133	1.14	1.28	1.29	1.95	1.92	2.02	1.11	1.64	1.76	0.42	1.3	0.43	0.32	0.36	0.56	0.55	0.36	1.23	0.39	-1.35	0.0064242260875
WP_091360370.1	type iv pilus twitching motility protein pilt	type iv pilus twitching motility protein pilt	unknown	twitching motility	cell motility	Amphritea atlantica	Amphritea	1.54	1.42	1.28	1.19	1.79	1.46	1.54	1.61	27.72	0.59	4.41	0.43	7.64	1.82	2.1	5.24	4.17	2.51	0.73	-0.45	0.827238543076923	1.14	1.28	1.29	1.95	1.92	2.02	1.11	1.64	1.76	0.42	2.64	13.16	0.32	0.36	8.12	0.55	0.36	0.4	1.87	0.9	0.620410047816349
WP_019620985.1	type iv pilus twitching motility protein pilt	type iv pilus twitching motility protein pilt	unknown	twitching motility	cell motility	Amphritea japonica	Amphritea	1.54	1.42	1.28	1.19	1.79	1.46	1.54	1.61	1.28	0.59	0.5	0.43	0.37	0.3	0.29	0.39	0.3	0.35	0.27	-1.9	NT	1.14	1.28	1.29	1.95	1.92	2.02	1.11	1.64	1.76	0.42	0.42	0.43	7.2	0.36	1.03	0.55	0.36	0.4	0.79	-0.34	NT
WP_091362101.1	type iv-a pilus assembly atpase pilb	type iv-a pilus assembly atpase pilb	unknown	twitching motility	cell motility	Amphritea atlantica	Amphritea	1.54	1.42	1.28	1.19	1.79	1.46	1.54	1.61	1.28	0.59	0.5	0.43	2.48	0.3	0.29	0.39	0.3	2.4	0.59	-0.77	NT	1.14	1.28	1.29	1.95	1.92	2.02	1.11	1.64	1.76	0.42	0.42	0.43	0.32	0.36	0.22	0.55	0.36	0.4	0.25	-2.02	NT
WP_091360800.1	3-deoxy-8-phosphooctulonate synthase	3-deoxy-8-phosphooctulonate synthase	2.5.1.55	lps	cell wall_ membrane and envelope biogenesis	Amphritea atlantica	Amphritea	1.54	1.42	1.28	1.19	1.79	1.46	1.54	1.61	1.28	0.59	2.46	0.43	0.37	0.3	0.29	0.39	0.3	0.35	0.42	-1.26	NT	1.14	1.28	1.29	1.95	1.92	2.02	1.11	1.64	1.76	0.42	6.34	0.43	0.32	0.36	4.08	0.55	0.36	0.4	0.94	-0.09	NT
WP_019621708.1	3-deoxy-manno-octulosonate cytidylyltransferase	3-deoxy-d-manno-octulosonate cytidylyltransferase	2.7.7.38	lps: kdo	cell wall_ membrane and envelope biogenesis	Amphritea japonica	Amphritea	1.54	1.42	1.28	1.19	1.79	1.46	1.54	1.61	1.28	0.59	1.54	0.43	0.84	0.3	0.29	0.81	2.16	2.75	0.74	-0.43	0.459155552494062	1.14	1.28	1.29	1.95	1.92	2.02	1.11	1.64	1.76	0.42	0.42	0.43	0.32	8.53	0.22	0.55	0.36	1.85	0.93	-0.11	NT
WP_091360604.1	acyl-acp--udp-n-acetylglucosamine o-acyltransferase	acyl-acp--udp-n-acetylglucosamine o-acyltransferase	2.3.1.129	lps: lipid a	cell wall_ membrane and envelope biogenesis	Amphritea atlantica	Amphritea	1.54	1.42	1.28	1.19	1.79	1.46	1.54	1.61	1.28	0.59	0.5	0.43	0.99	0.3	0.94	0.39	0.3	0.35	0.37	-1.45	NT	1.14	1.28	1.29	1.95	1.92	2.02	1.11	1.64	1.76	0.42	0.42	10.74	0.32	0.36	0.22	0.55	0.36	0.4	0.98	-0.03	NT
WP_091356150.1	acyl-acp)--phospholipid o-acyltransferase	acyl-acp--phospholipid o-acyltransferase	6.2.1.20	phospholipid biosynthesis	lipid metabolism and transport	Amphritea atlantica	Amphritea	1.54	1.42	1.28	1.19	1.79	1.46	1.54	1.61	1.28	0.59	5.55	0.43	3.94	0.3	3.26	2.77	1.35	4.25	1.71	0.78	0.349622852591463	1.14	1.28	1.29	1.95	1.92	2.02	1.11	1.64	1.76	0.42	2.04	9.98	0.32	0.36	0.22	0.55	0.36	0.4	1.04	0.05	NT
WP_019621342.1	acyl-acp)--phospholipid o-acyltransferase	acyl-acp--phospholipid o-acyltransferase	6.2.1.20	phospholipid biosynthesis	lipid metabolism and transport	Amphritea japonica	Amphritea	1.54	1.42	1.28	1.19	1.79	1.46	1.54	1.61	1.28	0.59	0.5	0.43	5.3	0.3	3.52	4.25	0.3	1.25	1.25	0.33	0.748707232066508	1.14	1.28	1.29	1.95	1.92	2.02	1.11	1.64	1.76	0.42	0.42	0.43	0.32	0.36	0.22	20.23	0.36	0.4	1.64	0.71	NT
WP_019623170.1	anhydro-n-acetylmuramic acid kinase	anhydro-n-acetylmuramic acid kinase	2.7.1.170	peptidoglycan-murein biosynthesis	cell wall_ membrane and envelope biogenesis	Amphritea japonica	Amphritea	72.54	1.42	1.28	1.19	24.52	1.46	1.54	1.61	1.28	2.81	0.92	0.43	3.64	4.33	4.99	1.02	3.91	6.47	0.27	-1.91	0.528001255957447	1.14	1.28	1.29	1.95	1.92	2.02	1.11	1.64	1.76	0.42	13.73	11	12.14	4.39	1.78	13.67	0.36	0.98	4.14	2.05	0.228394425254237
SER10861.1	anhydro-n-acetylmuramic acid kinase	anhydro-n-acetylmuramic acid kinase	2.7.1.170	peptidoglycan-murein biosynthesis	cell wall_ membrane and envelope biogenesis	Amphritea atlantica	Amphritea	1.54	1.42	1.28	1.19	1.79	1.46	1.54	1.61	1.28	11.48	6.91	0.43	4.1	4.91	5.17	2.4	1.19	1.38	2.9	1.53	0.184136317023499	1.14	1.28	1.29	1.95	1.92	2.02	1.11	1.64	1.76	1.06	3.91	0.43	0.32	9.03	0.22	2.17	0.36	0.4	1.27	0.34	0.786556398391194
WP_019620783.1	apolipoprotein n-acyltransferase	apolipoprotein n-acyltransferase	2.3.1.269	lipoprotein maturation	cell wall_ membrane and envelope biogenesis	Amphritea japonica	Amphritea	1.54	1.42	1.28	1.19	1.79	1.46	1.54	1.61	1.28	0.59	0.5	0.43	0.37	0.3	0.29	0.39	0.3	0.35	0.27	-1.9	NT	1.14	1.28	1.29	1.95	1.92	2.02	1.11	1.64	1.76	0.42	0.42	0.43	0.32	4.93	0.22	0.55	0.36	0.4	0.57	-0.81	NT
WP_019621117.1	asma family protein	asma family protein	unknown	outer membrane biogenesis	cell wall_ membrane and envelope biogenesis	Amphritea japonica	Amphritea	1.54	1.42	1.28	1.19	1.79	1.46	1.54	1.61	1.28	5.21	0.5	0.43	0.37	8.91	0.29	0.39	0.3	2.57	1.45	0.53	0.717152559121061	1.14	1.28	1.29	1.95	1.92	2.02	1.11	1.64	1.76	0.42	3.89	0.43	0.32	0.36	2.1	4.78	0.36	0.4	0.93	-0.11	0.899963844083527
WP_091354570.1	asma family protein	asma family protein	unknown	outer membrane biogenesis	cell wall_ membrane and envelope biogenesis	Amphritea atlantica	Amphritea	1.54	1.42	1.28	1.19	1.79	1.46	1.54	1.61	1.28	10.57	11.75	9.36	7.35	2.56	9.22	0.39	7.24	8.66	5.12	2.36	0.0225832421111111	1.14	1.28	1.29	1.95	1.92	2.02	1.11	1.64	1.76	0.42	0.42	0.43	0.32	0.36	0.55	0.55	0.36	8.4	0.84	-0.26	NT
WP_019621682.1	beta-n-acetylhexosaminidase	beta-n-acetylhexosaminidase	3.2.1.52	sugar and sugar derivative utilisation	carbon compound and carbohydrate metabolism_ transport and storage	Amphritea japonica	Amphritea	1.54	1.42	1.28	1.19	1.79	1.46	1.54	1.61	1.28	1.96	1.92	3.95	7.23	0.3	0.29	3.57	0.72	4.35	1.85	0.89	0.350355961153263	1.14	1.28	1.29	1.95	1.92	2.02	1.11	1.64	1.76	0.89	3.89	0.43	20.64	0.36	0.22	0.55	0.36	0.4	1.97	0.98	0.687957540816326
WP_091358301.1	beta-n-acetylhexosaminidase	beta-n-acetylhexosaminidase	3.2.1.52	sugar and sugar derivative utilisation	carbon compound and carbohydrate metabolism_ transport and storage	Amphritea atlantica	Amphritea	1.54	1.42	1.28	1.19	1.79	30.21	1.54	1.61	1.28	3.53	2.1	5.41	3.27	0.3	0.29	1.26	1.26	0.71	0.43	-1.21	0.636752654208145	1.14	1.28	1.29	1.95	1.92	2.02	19.55	1.64	1.76	0.95	1.83	0.43	0.32	0.36	0.22	0.55	0.36	0.4	0.17	-2.59	NT
WP_019621018.1	bifunctional d-glycero-beta-d-manno-heptose-7-phosphate kinase_d-glycero-beta-d-manno-heptose 1-phosphate adenylyltransferase hlde	bifunctional d-glycero-beta-d-manno-heptose-7-phosphate kinase_d-glycero-beta-d-manno-heptose 1-phosphate adenylyltransferase hlde	2.7.1.167_2.7.7.70	lps: core	cell wall_ membrane and envelope biogenesis	Amphritea japonica	Amphritea	1.54	1.42	1.28	1.19	1.79	1.46	1.54	1.61	1.28	0.59	0.5	0.43	0.37	0.3	0.29	0.39	0.3	2.45	0.43	-1.22	NT	1.14	1.28	1.29	1.95	1.92	2.02	1.11	1.64	1.76	1.42	4.51	0.43	0.32	0.36	0.79	0.55	0.36	0.4	0.65	-0.63	0.541878966715758
WP_091360327.1	bifunctional d-glycero-beta-d-manno-heptose-7-phosphate kinase_d-glycero-beta-d-manno-heptose 1-phosphate adenylyltransferase hlde	bifunctional d-glycero-beta-d-manno-heptose-7-phosphate kinase_d-glycero-beta-d-manno-heptose 1-phosphate adenylyltransferase hlde	2.7.1.167_2.7.7.70	lps: core	cell wall_ membrane and envelope biogenesis	Amphritea atlantica	Amphritea		1.42	1.28	1.19	1.79	1.46	1.54	1.61	1.28	5.26	2.74	0.43	2.29	8.99	1.64	0.39	1.57	1.46	0.39	-1.35	0.76217916140625	1.14	1.28	1.29	1.95	1.92	2.02	30	1.64	1.76	0.42	3.05	0.43	0.32	10.54	4.26	0.55	0.36	0.4	0.47	-1.08	0.660582284419552
SEQ40480.1	cell division and transport-associated protein tolq	tol-pal system protein tolq	unknown	envelope integrity	cell wall_ membrane and envelope biogenesis	Amphritea atlantica	Amphritea	1.54	1.42	1.28	1.19	1.79	1.46	1.54	1.61	1.28	0.59	0.5	0.43	2.13	0.3	3.26	1.65	1.21	15.73	1.97	0.98	0.616564116388889	1.14	1.28	1.29	1.95	1.92	2.02	1.11	1.64	1.76	0.42	0.8	0.43	0.32	0.36	13.46	5.67	8.69	9.43	2.81	1.49	0.41734466353211
WP_019622169.1	cell envelope integrity protein tola	tol-pal system tola	unknown	envelope integrity	cell wall_ membrane and envelope biogenesis	Amphritea japonica	Amphritea	1.54	1.42	1.28	1.19	1.79	1.46	1.54	1.61	1.28	0.59	0.5	0.43	0.37	0.3	0.29	0.39	0.3	0.35	0.27	-1.9	NT	1.14	1.28	1.29	1.95	1.92	2.02	1.11	1.64	1.76	1.36	2.91	20.88	0.32	0.36	0.22	0.55	0.36	0.4	1.94	0.96	0.696011130945559
WP_091362017.1	d-alanine aminotransferase	d-alanine aminotransferase	2.6.1.21	peptidoglycan-murein biosynthesis	cell wall_ membrane and envelope biogenesis	Amphritea atlantica	Amphritea	1.54	1.42	1.28	1.19	1.79	1.46	1.54	1.61	1.28	0.59	0.5	9.95	0.37	0.3	4.17	0.39	0.3	0.35	1.29	0.37	NT	1.14	1.28	1.29	1.95	1.92	2.02	1.11	1.64	1.76	0.42	0.42	0.43	0.32	0.36	0.22	0.55	0.36	0.4	0.25	-2.02	NT
WP_091353427.1	d-alanine aminotransferase	d-alanine aminotransferase	2.6.1.21	peptidoglycan-murein biosynthesis	cell wall_ membrane and envelope biogenesis	Amphritea atlantica	Amphritea	1.54	34.06	1.28	56	1.79	1.46	33.74	71.69	14.42	142.32	90.83	124.32	85.98	102.04	95.97	81.12	69.1	84.63	4.06	2.02	0.00227381742875	1.14	1.28	1.29	1.95	39.28	2.02	1.11	1.64	1.76	31.94	44.12	39.49	13.19	75.72	24.55	2.61	7.12	3.95	4.72	2.24	0.209195874146341
WP_026340135.1	d-alanine--d-alanine ligase	d-alanine--d-alanine ligase	6.3.2.4	peptidoglycan-murein biosynthesis	cell wall_ membrane and envelope biogenesis	Amphritea japonica	Amphritea	1.54	1.42	1.28	1.19	1.79	1.46	1.54	1.61	1.28	0.59	0.5	0.43	0.37	1.02	3.24	0.39	0.99	0.35	0.6	-0.73	0.28452621372549	1.14	1.28	1.29	1.95	1.92	2.02	1.11	1.64	1.76	0.42	0.71	0.43	0.32	0.36	0.22	0.55	0.36	0.4	0.27	-1.9	NT
WP_091362092.1	d-alanine--d-alanine ligase	d-alanine--d-alanine ligase	6.3.2.4	peptidoglycan-murein biosynthesis	cell wall_ membrane and envelope biogenesis	Amphritea atlantica	Amphritea	1.54	1.42	1.28	1.19	1.79	1.46	1.54	1.61	1.28	0.59	0.5	0.43	0.37	0.3	2	0.39	0.3	0.65	0.42	-1.25	NT	1.14	1.28	1.29	1.95	1.92	2.02	1.11	1.64	1.76	0.42	0.59	8.21	1.54	0.36	1.74	0.55	0.36	6.69	1.45	0.54	0.678585953982301
WP_091362015.1	d-alanyl-d-alanine carboxypeptidase	d-alanyl-d-alanine carboxypeptidase	3.4.16.4	peptidoglycan-murein biosynthesis	cell wall_ membrane and envelope biogenesis	Amphritea atlantica	Amphritea	1.54	1.42	1.28	1.19	1.79	1.46	1.54	56.61	53.3	0.59	0.5	0.43	0.37	1.47	4.62	0.39	0.86	3.23	0.1	-3.27	0.376238488779804	1.14	43.22	1.29	1.95	1.92	2.02	1.11	1.64	1.76	17.73	4.12	2.47	1.61	10.08	0.58	7.89	4.1	14.49	1.13	0.17	0.919806616920732
WP_019620801.1	d-alanyl-d-alanine carboxypeptidase	d-alanyl-d-alanine carboxypeptidase	3.4.16.4	peptidoglycan-murein biosynthesis	cell wall_ membrane and envelope biogenesis	Amphritea japonica	Amphritea	1.54	1.42	1.28	1.19	1.79	1.46	1.54	1.61	1.28	1.88	0.5	0.43	1.26	3.66	5.9	1.07	6.45	6.62	2.12	1.08	0.28452621372549	1.14	1.28	1.29	1.95	1.92	2.02	1.11	1.64	1.76	1.4	1.34	0.43	0.32	0.36	11.67	0.55	0.36	35.56	3.68	1.88	0.569960607142857
WP_019622015.1	d-alanyl-d-alanine endopeptidase	d-alanyl-d-alanine carboxypeptidase	3.4.16.4	peptidoglycan-murein biosynthesis	cell wall_ membrane and envelope biogenesis	Amphritea japonica	Amphritea	1.54	1.42	1.28	1.19	1.79	1.46	1.54	1.61	1.28	0.59	0.5	0.43	4.36	0.3	1.34	0.39	0.3	0.35	0.65	-0.61	NT	1.14	1.28	1.29	1.95	1.92	2.02	1.11	1.64	1.76	0.42	0.42	0.43	0.32	0.36	1.46	0.55	0.36	0.4	0.33	-1.58	NT
WP_019620800.1	d-amino acid aminotransferase	d-alanine aminotransferase	2.6.1.21	peptidoglycan-murein biosynthesis	cell wall_ membrane and envelope biogenesis	Amphritea japonica	Amphritea	1.54	1.42	1.28	1.19	1.79	1.46	1.54	1.61	1.28	0.59	0.5	0.43	3.87	0.3	0.29	0.39	0.3	0.35	0.54	-0.9	NT	1.14	1.28	1.29	1.95	1.92	2.02	1.11	1.64	1.76	0.42	1.84	0.43	6.73	0.36	6.56	0.55	0.36	0.4	1.25	0.32	0.786556398391194
WP_091355226.1	d-glycero-beta-d-manno-heptose 1,7-bisphosphate 7-phosphatase	d-glycero-beta-d-manno-heptose 1,7-bisphosphate 7-phosphatase	3.1.3.82	lps: core	cell wall_ membrane and envelope biogenesis	Amphritea atlantica	Amphritea	1.54	1.42	1.28	1.19	1.79	1.46	1.54	1.61	1.28	0.59	0.5	0.43	0.37	1.43	0.29	0.39	2.48	0.35	0.52	-0.94	NT	1.14	1.28	1.29	1.95	1.92	2.02	1.11	1.64	1.76	0.42	0.42	0.43	0.32	0.36	0.9	0.55	4.35	0.4	0.58	-0.79	NT
WP_091360613.1	di-trans,poly-cis-decaprenylcistransferase	di-trans,poly-cis-decaprenylcistransferase	2.5.1.31	lps_ peptidoglycan-murein biosynthesis	cell wall_ membrane and envelope biogenesis	Amphritea atlantica	Amphritea	1.54	1.42	1.28	1.19	1.79	1.46	1.54	1.61	1.28	3.01	0.5	0.43	2.36	1.58	2.12	2.62	0.54	0.35	1.03	0.04	0.950293170183486	1.14	1.28	1.29	1.95	1.92	2.02	1.11	1.64	1.76	0.42	2.8	0.43	3.68	3.88	4.04	15.77	0.36	0.4	2.25	1.17	0.536231249552239
SEQ49712.1	diacylglycerol kinase (atp)	diacylglycerol kinase	2.7.1.107	glycerophospholipids	lipid metabolism and transport	Amphritea atlantica	Amphritea	1.54	1.42	1.28	1.19	1.79	1.46	1.54	1.61	1.28	0.59	0.5	0.43	0.37	2.55	1.82	0.39	0.3	0.35	0.56	-0.84	NT	1.14	1.28	1.29	1.95	1.92	2.02	1.11	1.64	1.76	0.42	0.42	0.43	0.32	0.36	2.93	0.55	0.36	0.4	0.44	-1.19	NT
WP_019621011.1	diaminopimelate decarboxylase	diaminopimelate decarboxylase	4.1.1.20	peptidoglycan-murein biosynthesis	cell wall_ membrane and envelope biogenesis	Amphritea japonica	Amphritea	1.54	1.42	1.28	1.19	1.79	1.46	1.54	1.61	1.28	0.59	0.5	0.43	0.37	0.3	1.39	0.39	3.42	0.35	0.59	-0.76	NT	1.14	1.28	1.29	1.95	1.92	2.02	1.11	1.64	1.76	0.42	0.42	0.43	0.32	0.36	0.22	0.55	0.36	0.4	0.25	-2.02	NT
WP_091360340.1	diaminopimelate epimerase	diaminopimelate epimerase	5.1.1.7	peptidoglycan-murein biosynthesis	cell wall_ membrane and envelope biogenesis	Amphritea atlantica	Amphritea	1.54	1.42	1.28	1.19	1.79	1.46	1.54	1.61	1.28	0.59	0.5	0.43	0.37	2.64	0.29	0.39	0.3	4.76	0.78	-0.35	NT	1.14	1.28	1.29	1.95	1.92	2.02	1.11	1.64	1.76	0.42	1.99	0.43	0.32	0.36	0.22	0.55	0.36	17.92	1.6	0.68	NT
WP_091361799.1	dtdp-4-dehydrorhamnose reductase	dtdp-4-dehydrorhamnose reductase	1.1.1.133	lps: o antigen	cell wall_ membrane and envelope biogenesis	Amphritea atlantica	Amphritea	1.54	1.42	1.28	1.19	1.79	1.46	1.54	1.61	1.28	0.59	3.76	0.43	2.45	0.91	0.29	0.92	0.3	2.95	0.96	-0.06	0.946374304721312	1.14	1.28	1.29	1.95	1.92	2.02	1.11	1.64	1.76	2.37	1.41	0.43	0.32	0.36	0.22	0.55	0.36	0.4	0.45	-1.14	NT
WP_019621825.1	endolytic transglycosylase mltg	endolytic transglycosylase mltg	4.2.2.m5	peptidoglycan-murein biosynthesis	cell wall_ membrane and envelope biogenesis	Amphritea japonica	Amphritea	1.54	1.42	1.28	1.19	1.79	1.46	1.54	1.61	1.28	0.59	0.5	0.43	2.25	7.22	0.97	1.78	1.84	2.23	1.36	0.44	0.671963679210526	1.14	1.28	1.29	1.95	1.92	2.02	1.11	1.64	1.76	0.42	0.96	10.24	0.32	0.36	4.19	0.55	0.36	0.4	1.26	0.34	0.818320036633663
WP_091361913.1	gdp-l-fucose synthase	gdp-l-fucose synthase	1.1.1.271	exopolysaccharide biosynthesis and export	cell wall_ membrane and envelope biogenesis	Amphritea atlantica	Amphritea	1.54	1.42	1.28	1.19	1.79	1.46	1.54	1.61	1.28	0.59	0.5	0.43	2.95	0.3	0.29	6.17	0.3	0.35	0.91	-0.14	NT	1.14	1.28	1.29	1.95	1.92	2.02	1.11	76.18	157.43	0.42	0.42	0.43	1.29	1.06	0.22	11.33	0.36	0.4	0.07	-3.94	0.488384233626761
WP_019622932.1	gdp-mannose 4,6-dehydratase	gdp-mannose 4,6-dehydratase	4.2.1.47	lps: o antigen	cell wall_ membrane and envelope biogenesis	Amphritea japonica	Amphritea	1.54	1.42	1.28	1.19	1.79	1.46	1.54	1.61	1.28	0.59	0.5	0.43	0.37	0.3	0.29	0.39	0.3	4.54	0.59	-0.77	NT	1.14	1.28	1.29	1.95	1.92	2.02	1.11	1.64	1.76	0.42	0.42	0.43	0.32	0.36	0.22	0.55	0.36	0.4	0.25	-2.02	NT
WP_091360550.1	glucose-1-phosphate thymidylyltransferase rfba	glucose-1-phosphate thymidylyltransferase rfba	2.7.7.24	lps: o antigen	cell wall_ membrane and envelope biogenesis	Amphritea atlantica	Amphritea	1.54	1.42	1.28	1.19	1.79	1.46	1.54	1.61	1.28	0.59	0.5	0.43	0.37	0.3	0.29	0.39	0.3	0.35	0.27	-1.9	NT	1.14	1.28	1.29	1.95	1.92	2.02	1.11	1.64	1.76	10.33	3.22	0.43	0.32	0.36	0.22	0.55	0.36	0.4	1.15	0.2	NT
WP_019621259.1	glutamine--fructose-6-phosphate transaminase (isomerizing)	glutamine--fructose-6-phosphate transaminase (isomerizing)	2.6.1.16	lps: lipid a	cell wall_ membrane and envelope biogenesis	Amphritea japonica	Amphritea	30.94	1.42	39.62	1.19	1.79	1.46	1.54	1.61	1.28	1.13	0.5	0.43	0.37	2.13	3.62	0.39	0.3	1	0.12	-3.03	0.364479221014493	1.14	1.28	31.52	1.95	1.92	2.02	18.04	1.64	1.76	1.89	0.79	0.43	0.32	1.32	0.22	0.55	0.36	0.4	0.1	-3.29	0.415123925943396
WP_026340154.1	glycine zipper 2tm domain-containing protein	unknown	unknown	unknown	general function prediction	Amphritea japonica	Amphritea	1.54	1.42	1.28	1.19	1.79	1.46	1.54	1.61	1.28	0.59	0.5	0.43	0.37	1.21	3.07	0.39	1.17	0.35	0.62	-0.7	0.283223314954296	1.14	1.28	1.29	1.95	1.92	2.02	1.11	1.64	1.76	10.16	0.42	19.41	0.32	0.36	0.22	0.55	0.36	0.4	2.28	1.19	NT
WP_091357673.1	kpsf_gutq family sugar-phosphate isomerase	arabinose-5-phosphate isomerase kdsd	5.3.1.13	lps: kdo_ eps	cell wall_ membrane and envelope biogenesis	Amphritea atlantica	Amphritea	1.54	1.42	1.28	1.19	1.79	1.46	1.54	1.61	1.28	0.59	0.5	0.43	0.37	0.3	0.29	0.39	0.3	0.35	0.27	-1.9	NT	1.14	1.28	1.29	1.95	1.92	2.02	1.11	1.64	1.76	8.16	4.96	0.43	0.32	0.36	0.22	0.55	0.36	0.4	1.12	0.16	NT
WP_091359970.1	l,d-transpeptidase family protein	l,d transpeptidase ldt	unknown	peptidoglycan-murein biosynthesis	cell wall_ membrane and envelope biogenesis	Amphritea atlantica	Amphritea	1.54	1.42	1.28	1.19	1.79	1.46	1.54	1.61	1.28	1.94	0.5	0.43	4.51	0.58	3.2	2.13	4.98	0.35	1.42	0.51	0.559690984820513	1.14	1.28	1.29	1.95	1.92	2.02	1.11	1.64	1.76	0.42	0.54	0.43	6.15	0.66	2.28	0.55	6.89	2.96	1.48	0.57	0.62109433277592
WP_019623231.1	l,d-transpeptidase family protein	l,d transpeptidase ldt	unknown	peptidoglycan-murein biosynthesis	cell wall_ membrane and envelope biogenesis	Amphritea japonica	Amphritea	1.54	1.42	1.28	1.19	1.79	1.46	1.54	1.61	1.28	0.59	9.79	0.43	0.37	0.3	2.17	9.55	11	8.13	3.23	1.69	0.252605518498943	1.14	1.28	1.29	1.95	1.92	2.02	1.11	1.64	1.76	4.05	2.06	0.43	21.34	7.69	2.88	0.55	2.71	20.91	4.44	2.15	0.347738141791907
WP_019622503.1	lapa family protein	lapa family protein	unknown	lps assembly	cell wall_ membrane and envelope biogenesis	Amphritea japonica	Amphritea	1.54	1.42	1.28	1.19	1.79	1.46	1.54	1.61	1.28	5.06	3.98	0.43	6.82	3.2	0.29	1.78	1.89	6.99	2.32	1.22	0.204505409827586	1.14	1.28	1.29	1.95	1.92	2.02	1.11	1.64	1.76	0.42	3.88	0.43	22.18	0.36	5.05	0.55	11.61	0.4	3.18	1.67	0.491059130653266
WP_019621019.1	lipid a export permease_atp-binding protein msba	lipid a abc transporter atp-binding protein_permease msba	unknown	lps: lipid a	cell wall_ membrane and envelope biogenesis	Amphritea japonica	Amphritea	1.54	1.42	1.28	1.19	1.79	1.46	1.54	1.61	1.28	0.59	0.5	0.43	3.25	0.3	0.29	2.32	0.3	0.35	0.64	-0.65	NT	1.14	1.28	1.29	1.95	1.92	2.02	1.11	1.64	1.76	0.42	2.81	0.43	0.32	4.28	2	0.55	0.36	0.4	0.82	-0.29	0.73297939640884
WP_091360602.1	lipid-a-disaccharide synthase	lipid-a-disaccharide synthase	unknown	lps: lipid a	cell wall_ membrane and envelope biogenesis	Amphritea atlantica	Amphritea	1.54	1.42	1.28	1.19	1.79	1.46	1.54	1.61	1.28	0.59	0.5	0.43	0.37	2.08	0.29	1.94	0.3	0.35	0.52	-0.94	NT	1.14	1.28	1.29	1.95	1.92	2.02	1.11	1.64	1.76	0.42	0.42	0.43	0.32	0.36	0.22	0.55	6.64	0.4	0.69	-0.53	NT
WP_019622504.1	lipopolysaccharide assembly protein lapb	lipopolysaccharide assembly protein lapb	unknown	lps assembly	cell wall_ membrane and envelope biogenesis	Amphritea japonica	Amphritea	1.54	1.42	1.28	1.19	1.79	1.46	1.54	1.61	1.28	0.59	0.5	0.43	0.37	1.32	2.37	0.39	12.12	0.35	1.41	0.49	0.798268683067578	1.14	1.28	1.29	1.95	1.92	2.02	1.11	1.64	1.76	0.42	0.42	0.43	0.32	0.36	0.22	0.55	0.36	0.4	0.25	-2.02	NT
WP_091359790.1	lipopolysaccharide assembly protein lapb	lipopolysaccharide assembly protein lapb	unknown	lps assembly	cell wall_ membrane and envelope biogenesis	Amphritea atlantica	Amphritea	1.54	1.42	1.28	1.19	1.79	1.46	1.54	1.61	1.28	0.59	0.5	0.43	0.93	0.3	2.66	0.39	6.61	2.53	1.14	0.19	0.872818099509116	1.14	1.28	1.29	1.95	1.92	2.02	1.11	1.64	1.76	3.31	6.26	0.43	0.32	2.6	0.22	15.78	0.36	0.4	2.1	1.07	0.588053538461538
WP_019621027.1	lipopolysaccharide heptosyltransferase rfac	lipopolysaccharide heptosyltransferase rfac	unknown	lps	cell wall_ membrane and envelope biogenesis	Amphritea japonica	Amphritea	1.54	1.42	1.28	1.19	1.79	1.46	1.54	1.61	1.28	11.96	0.5	0.43	0.37	1.67	0.29	0.39	0.96	1.81	1.4	0.49	0.795967335638298	1.14	1.28	1.29	1.95	1.92	2.02	1.11	1.64	1.76	0.42	0.42	0.43	0.32	0.36	0.22	0.55	0.36	0.4	0.25	-2.02	NT
WP_083935247.1	lipopolysaccharide transport periplasmic protein lpta	lipopolysaccharide transport periplasmic protein lpta	unknown	lps assembly	cell wall_ membrane and envelope biogenesis	Amphritea japonica	Amphritea	1.54	1.42	1.28	1.19	1.79	1.46	1.54	1.61	1.28	0.59	0.5	0.43	0.37	6.75	0.29	0.39	2.63	0.35	0.94	-0.09	NT	1.14	1.28	1.29	1.95	1.92	2.02	1.11	1.64	1.76	0.42	0.75	17.25	13.26	3.77	0.22	0.55	1.78	0.4	2.72	1.44	0.518127421684867
WP_091357679.1	lipopolysaccharide transport periplasmic protein lpta	lipopolysaccharide transport periplasmic protein lpta	unknown	lps assembly	cell wall_ membrane and envelope biogenesis	Amphritea atlantica	Amphritea	1.54	1.42	1.28	1.19	1.79	1.46	1.54	1.61	1.28	6.05	0.5	0.43	1.01	0.3	0.29	0.68	0.3	1.05	0.81	-0.31	0.804761488461538	1.14	1.28	1.29	1.95	1.92	2.02	1.11	1.64	1.76	0.42	0.69	0.43	2.25	0.36	1.22	0.55	0.36	6.83	0.93	-0.11	0.919806616920732
WP_091362172.1	lps assembly protein lptd	lps assembly protein lptd	unknown	lps assembly	cell wall_ membrane and envelope biogenesis	Amphritea atlantica	Amphritea	1.54	1.42	1.28	1.19	1.79	1.46	1.54	1.61	1.28	0.59	1.85	0.43	0.37	0.3	10.01	1.97	0.3	9.42	1.93	0.95	0.558464133880903	1.14	69.02	1.29	1.95	1.92	2.02	1.11	1.64	1.76	15.11	16.66	7.02	6.93	0.36	13.32	0.55	0.36	2.77	0.77	-0.38	0.865041963283109
WP_091357683.1	lps export abc transporter atp-binding protein	lps export abc transporter atp-binding protein lptb	unknown	lps assembly	cell wall_ membrane and envelope biogenesis	Amphritea atlantica	Amphritea	1.54	28.73	1.28	1.19	102.01	22.84	1.54	71.44	9.95	5.39	0.5	1.23	0.37	4.78	1.58	4.45	0.99	4.89	0.1	-3.31	0.269872917484663	1.14	16.99	1.29	1.95	1.92	2.02	1.11	1.64	1.76	2.29	11.22	19.67	30.6	7.45	12.2	16.3	15.65	0.4	3.88	1.96	0.134597485576923
WP_091361193.1	lps export abc transporter permease lptf	lps export abc transporter permease lptf	unknown	lps assembly	cell wall_ membrane and envelope biogenesis	Amphritea atlantica	Amphritea	1.54	1.42	1.28	1.19	1.79	1.46	1.54	1.61	1.28	0.59	0.5	0.43	3.73	0.3	0.29	0.39	0.3	0.35	0.52	-0.93	NT	1.14	1.28	1.29	1.95	1.92	2.02	1.11	1.64	1.76	0.42	0.42	0.43	0.32	0.36	0.22	0.55	0.36	0.4	0.25	-2.02	NT
WP_019622898.1	lps-assembly protein lptd	lps assembly protein lptd	unknown	lps assembly	cell wall_ membrane and envelope biogenesis	Amphritea japonica	Amphritea	1.54	1.42	1.28	1.19	1.79	1.46	1.54	1.61	1.28	0.59	0.5	0.43	3.01	0.3	8.1	0.39	2.75	1	1.3	0.38	0.77091485933385	1.14	1.28	1.29	1.95	1.92	2.02	1.11	1.64	1.76	2.75	2.83	0.43	0.32	0.93	3.77	5.73	0.36	0.4	1.24	0.31	0.731838535239852
WP_019620135.1	lysm peptidoglycan-binding domain-containing protein	l,d transpeptidase ldt	unknown	peptidoglycan-murein biosynthesis	cell wall_ membrane and envelope biogenesis	Amphritea japonica	Amphritea	1.54	1.42	1.28	1.19	1.79	1.46	1.54	1.61	1.28	0.59	0.5	0.43	1.33	0.3	1.69	1.59	9.16	4.13	1.5	0.59	0.660337321080602	1.14	1.28	1.29	1.95	1.92	2.02	1.11	1.64	1.76	10.98	1.39	0.43	5	0.36	8.27	27.22	4.41	0.4	4.14	2.05	0.414747982409639
WP_091354296.1	lysm peptidoglycan-binding domain-containing protein	l,d transpeptidase ldt	unknown	peptidoglycan-murein biosynthesis	cell wall_ membrane and envelope biogenesis	Amphritea atlantica	Amphritea	1.54	1.42	1.28	1.19	1.79	1.46	1.54	1.61	1.28	0.59	0.5	0.43	2.16	3.63	5.23	0.39	0.89	0.35	1.08	0.11	0.915009262306136	1.14	1.28	1.29	1.95	1.92	2.02	1.11	1.64	1.76	2.39	0.42	0.43	3.9	2.31	0.22	0.55	0.36	0.4	0.78	-0.36	0.66007413015544
WP_019621671.1	lysm peptidoglycan-binding domain-containing protein	l,d transpeptidase ldt	unknown	peptidoglycan-murein biosynthesis	cell wall_ membrane and envelope biogenesis	Amphritea japonica	Amphritea	1.54	1.42	1.28	1.19	1.79	1.46	1.54	1.61	1.28	0.59	0.5	0.43	6.6	7.11	1.08	5.91	12.13	0.7	2.67	1.42	0.315570684927066	1.14	1.28	1.29	1.95	1.92	2.02	1.11	1.64	1.76	1.24	2.01	0.43	0.32	6.49	4.31	0.55	0.36	0.4	1.14	0.19	0.849811704983923
WP_019622245.1	lytic murein transglycosylase	lytic murein transglycosylase	4.2.2.m5	peptidoglycan-murein biosynthesis	cell wall_ membrane and envelope biogenesis	Amphritea japonica	Amphritea	1.54	1.42	1.28	1.19	1.79	1.46	1.54	1.61	1.28	0.59	0.5	0.43	0.37	0.3	4.66	0.39	0.3	0.35	0.6	-0.73	NT	1.14	1.28	1.29	1.95	1.92	2.02	1.11	1.64	1.76	0.42	0.42	0.43	8.33	0.36	5.38	0.55	0.36	3.69	1.41	0.5	0.695241060057471
WP_091362012.1	lytic murein transglycosylase b	lytic murein transglycosylase mltb	4.2.2.m5	peptidoglycan-murein biosynthesis	cell wall_ membrane and envelope biogenesis	Amphritea atlantica	Amphritea	1.54	1.42	1.28	1.19	1.79	1.46	1.54	1.61	1.28	0.59	2.59	0.43	0.99	1.25	0.62	0.39	0.91	1.26	0.69	-0.54	0.271251982304609	1.14	1.28	1.29	1.95	1.92	2.02	1.11	1.64	1.76	2.81	3.16	0.43	6.37	2.46	1.37	0.55	0.36	0.4	1.27	0.34	0.710457528056872
WP_019620803.1	lytic murein transglycosylase b	lytic murein transglycosylase mltb	4.2.2.m5	peptidoglycan-murein biosynthesis	cell wall_ membrane and envelope biogenesis	Amphritea japonica	Amphritea	1.54	1.42	1.28	1.19	1.79	1.46	1.54	1.61	1.28	0.59	0.5	0.43	0.37	0.3	0.29	0.39	0.3	0.35	0.27	-1.9	NT	1.14	1.28	1.29	1.95	1.92	2.02	1.11	1.64	1.76	0.42	2.78	0.43	0.32	3.45	0.81	0.55	0.36	0.4	0.67	-0.57	0.523110014329738
WP_019621619.1	lytic transglycosylase domain-containing protein	lytic transglycosylase domain-containing protein	4.2.2.m5	peptidoglycan-murein biosynthesis	cell wall_ membrane and envelope biogenesis	Amphritea japonica	Amphritea	1.54	1.42	1.28	1.19	1.79	1.46	1.54	1.61	55.05	2.51	0.5	0.43	0.37	5.99	0.29	4.63	0.3	0.35	0.23	-2.12	0.580276356706114	1.14	1.28	1.29	1.95	52.88	2.02	1.11	1.64	1.76	0.42	0.42	0.43	0.32	0.36	2.29	7.14	9.58	0.4	0.33	-1.61	0.634708018763558
SEQ60973.1	mfs transporter, pat family, beta-lactamase induction signal transducer ampg	mfs transporter, pat family, beta-lactamase induction signal transducer ampg	unknown	peptidoglycan-murein biosynthesis	cell wall_ membrane and envelope biogenesis	Amphritea atlantica	Amphritea	1.54	1.42	1.28	1.19	1.79	1.46	1.54	1.61	1.28	0.59	0.5	0.43	0.37	0.3	0.29	0.39	0.3	0.35	0.27	-1.9	NT	1.14	1.28	1.29	1.95	1.92	2.02	1.11	1.64	1.76	0.42	3.91	0.43	0.32	0.36	0.22	0.55	0.36	0.4	0.49	-1.02	NT
SEQ61440.1	mlac protein	outer membrane lipid asymmetry maintenance protein mlac	unknown	outer membrane biogenesis	cell wall_ membrane and envelope biogenesis	Amphritea atlantica	Amphritea	1.54	1.42	1.28	1.19	1.79	1.46	1.54	1.61	1.28	0.59	8.99	0.43	1.23	0.3	3.89	0.39	0.3	1.6	1.35	0.43	0.76217916140625	1.14	1.28	1.29	1.95	1.92	2.02	1.11	1.64	1.76	0.42	1.49	0.43	0.32	0.36	0.22	0.55	0.36	0.4	0.32	-1.63	NT
WP_091362171.1	molecular chaperone sura	peptidylprolyl isomerase_ chaperone sura	unknown	envelope protein folding	cell wall_ membrane and envelope biogenesis	Amphritea atlantica	Amphritea	1.54	1.42	1.28	1.19	1.79	1.46	1.54	1.61	1.28	0.59	0.5	0.43	1.29	3.14	4.92	3.21	2.8	2.86	1.51	0.59	0.415903101976285	1.14	1.28	1.29	1.95	1.92	2.02	1.11	1.64	1.76	1.27	2.04	0.43	8.16	8.86	0.79	5.67	0.36	0.4	1.98	0.99	0.497595295114006
SEQ76568.1	monofunctional biosynthetic peptidoglycan transglycosylase	monofunctional biosynthetic peptidoglycan transglycosylase	2.4.1.129	peptidoglycan-murein biosynthesis	cell wall_ membrane and envelope biogenesis	Amphritea atlantica	Amphritea	1.54	1.42	1.28	1.19	1.79	1.46	1.54	1.61	1.28	0.59	0.5	0.43	0.37	0.3	0.29	0.39	2.04	0.35	0.4	-1.32	NT	1.14	1.28	1.29	1.95	1.92	2.02	1.11	1.64	1.76	0.42	0.42	0.43	0.32	0.36	0.22	0.55	0.36	39.79	3.04	1.6	NT
WP_019622480.1	murein peptide amidase a	murein tripeptide amidase mpaa	3.4.17.-	peptidoglycan-murein biosynthesis	cell wall_ membrane and envelope biogenesis	Amphritea japonica	Amphritea	1.54	1.42	1.28	1.19	1.79	1.46	1.54	1.61	1.28	0.59	0.5	27.98	0.37	0.3	0.29	0.39	1.4	0.35	2.45	1.3	NT	1.14	1.28	1.29	1.95	1.92	2.02	1.11	1.64	1.76	1.65	0.42	0.43	0.32	0.36	0.22	0.55	0.36	0.4	0.33	-1.58	NT
SER06671.1	ndp-sugar epimerase, includes udp-glcnac-inverting 4,6-dehydratase flaa1 and capsular polysaccharide biosynthesis protein epsc	udp-n-acetylglucosamine 4,6-dehydratase (inverting)	4.2.1.115	flagellin modification	cell motility	Amphritea atlantica	Amphritea	1.54	18.08	1.28	1.19	1.79	1.46	1.54	16.89	1.28	0.59	3.71	0.43	1.8	0.3	10.28	0.39	1.01	1.39	0.44	-1.18	0.520859103957219	1.14	6.88	1.29	1.95	1.92	2.02	1.11	1.64	1.76	0.42	0.62	2.7	0.32	0.36	0.22	0.55	0.36	0.4	0.3	-1.73	NT
WP_091359832.1	ompa family protein	ompa family protein	unknown	outer membrane protein	cell wall_ membrane and envelope biogenesis	Amphritea atlantica	Amphritea	20.4	1.42	61.32	39.71	19.29	1.46	21.47	1.61	9.41	54.07	59.64	18.32	25.07	19.86	28.69	33.53	25.85	31.22	1.68	0.75	0.320646711624204	23.08	8.08	1.29	1.95	1.92	53.8	88.46	41.76	18.93	20.2	42.16	36.94	13.69	28.52	17.15	21.93	16.32	12.79	0.88	-0.19	0.845962818491484
WP_091360633.1	ompa family protein	ompa family protein	unknown	outer membrane protein	cell wall_ membrane and envelope biogenesis	Amphritea atlantica	Amphritea	1.54	1.42	1.28	1.19	1.79	1.46	1.54	1.61	1.28	0.59	0.5	0.43	5.75	3.37	3.68	0.39	2.66	0.35	1.35	0.43	0.656467614906832	1.14	1.28	1.29	1.95	1.92	2.02	1.11	1.64	1.76	0.42	0.42	0.43	0.32	3.01	6.32	0.55	5.77	2.85	1.42	0.51	0.639210294230769
WP_091357464.1	ompa family protein	ompa family protein	unknown	outer membrane protein	cell wall_ membrane and envelope biogenesis	Amphritea atlantica	Amphritea	1.54	1.42	1.28	1.19	1.79	1.46	1.54	1.61	1.28	2.35	0.5	0.43	0.37	7.78	0.29	0.39	1.02	0.35	1.03	0.04	0.979439970451367	1.14	1.28	1.29	1.95	1.92	2.02	1.11	1.64	45.53	0.42	1.63	0.43	0.32	0.36	0.67	0.55	5.62	0.4	0.18	-2.48	0.569960607142857
WP_019619975.1	ompa family protein	ompa family protein	unknown	outer membrane protein	cell wall_ membrane and envelope biogenesis	Amphritea japonica	Amphritea	1.54	1.42	1.28	1.19	1.79	1.46	1.54	1.61	1.28	0.59	0.5	0.43	0.37	0.3	0.29	0.39	0.3	3.28	0.49	-1.02	NT	1.14	1.28	1.29	1.95	1.92	2.02	1.11	1.64	1.76	0.42	0.42	0.43	0.32	0.36	0.22	0.55	0.36	0.4	0.25	-2.02	NT
WP_019622485.1	ompa family protein	ompa family protein	unknown	outer membrane protein	cell wall_ membrane and envelope biogenesis	Amphritea japonica	Amphritea	1.54	1.42	1.28	1.19	1.79	1.46	1.54	1.61	1.28	8.84	7.07	18.65	11.92	9.41	12.15	5.05	15.83	5.54	7.21	2.85	0.00924544244444444	1.14	1.28	1.29	1.95	1.92	2.02	1.11	1.64	1.76	11.89	4.95	0.92	7.43	9.11	13.34	2.84	26.82	13.73	6.45	2.69	0.115301315905512
WP_019620741.1	omph family outer membrane protein	outer membrane chaperone skp	unknown	envelope protein folding	cell wall_ membrane and envelope biogenesis	Amphritea japonica	Amphritea	1.54	1.42	1.28	1.19	1.79	1.46	1.54	1.61	1.28	0.59	0.5	0.43	0.37	0.3	4.11	0.39	0.75	1.02	0.65	-0.63	0.458089577804296	1.14	1.28	1.29	1.95	1.92	2.02	1.11	1.64	1.76	1.42	1.18	1.51	0.32	0.36	1.63	0.55	0.36	0.4	0.55	-0.87	0.08479733540625
WP_091361884.1	outer membrane beta-barrel protein	outer membrane beta-barrel protein	unknown	outer membrane biogenesis	cell wall_ membrane and envelope biogenesis	Amphritea atlantica	Amphritea	1.54	1.42	1.28	1.19	1.79	1.46	1.54	1.61	1.28	0.59	0.5	0.43	1.69	1.67	0.29	0.39	6.38	0.35	0.94	-0.09	0.940772263074901	1.14	1.28	1.29	1.95	1.92	2.02	1.11	1.64	1.76	0.42	2.78	0.43	0.32	0.36	0.22	0.55	0.36	0.4	0.41	-1.27	NT
WP_019621889.1	outer membrane beta-barrel protein	outer membrane beta-barrel protein	unknown	outer membrane biogenesis	cell wall_ membrane and envelope biogenesis	Amphritea japonica	Amphritea	1.54	1.42	1.28	1.19	1.79	1.46	1.54	1.61	1.28	0.59	0.5	0.43	1.06	1.73	0.66	0.7	2.02	1.11	0.67	-0.58	0.171700385571848	1.14	1.28	1.29	1.95	1.92	2.02	1.11	1.64	1.76	1.18	0.42	0.43	0.32	0.36	5.8	0.55	2.25	0.4	0.83	-0.27	0.786180872680851
WP_091358577.1	outer membrane beta-barrel protein	outer membrane beta-barrel protein	unknown	outer membrane biogenesis	cell wall_ membrane and envelope biogenesis	Amphritea atlantica	Amphritea	1.54	1.42	1.28	1.19	1.79	1.46	1.54	1.61	1.28	0.59	1.6	0.43	1.37	0.3	0.29	1.28	0.3	0.35	0.5	-1.01	0.038221932	1.14	1.28	1.29	1.95	1.92	2.02	1.11	1.64	1.76	2.77	3.43	0.43	0.32	0.36	3.43	0.55	11.44	14.23	2.62	1.39	0.467521366729679
WP_091357664.1	outer membrane lipid asymmetry maintenance protein mlad	outer membrane lipid asymmetry maintenance protein mlad	unknown	outer membrane biogenesis	cell wall_ membrane and envelope biogenesis	Amphritea atlantica	Amphritea	1.54	1.42	1.28	1.19	1.79	1.46	1.54	1.61	1.28	0.59	0.5	0.43	0.37	0.3	0.29	0.39	0.3	0.35	0.27	-1.9	NT	1.14	1.28	1.29	1.95	1.92	2.02	1.11	1.64	1.76	3.49	2.97	0.43	0.32	0.36	0.57	0.55	0.36	0.4	0.67	-0.58	0.534627085650224
WP_091355671.1	outer membrane lipoprotein-sorting protein	outer membrane lipoprotein carrier protein lola	unknown	lipoprotein export and localisation	protein export and secretion system	Amphritea atlantica	Amphritea	1.54	1.42	1.28	1.19	1.79	1.46	1.54	1.61	1.28	13.48	0.5	0.43	2.14	0.3	0.29	0.39	0.3	0.35	1.39	0.47	NT	1.14	1.28	1.29	1.95	1.92	2.02	1.11	1.64	1.76	0.42	2.26	0.43	0.32	0.36	0.22	0.55	0.36	0.4	0.38	-1.41	NT
WP_019621428.1	outer membrane lipoprotein-sorting protein	outer membrane lipoprotein carrier protein lola	unknown	lipoprotein export and localisation	protein export and secretion system	Amphritea japonica	Amphritea	1.54	1.42	1.28	1.19	1.79	1.46	1.54	1.61	1.28	4.13	9.45	0.43	5.12	0.3	3.31	5.99	0.73	4.17	2.57	1.36	0.204908268284314	1.14	1.28	1.29	1.95	1.92	2.02	1.11	1.64	1.76	3.59	4.08	0.43	3.63	0.36	0.22	3.07	0.36	0.4	1.14	0.19	0.807125306048053
SEQ42948.1	outer membrane protein	outer membrane protein	unknown	outer membrane protein	cell wall_ membrane and envelope biogenesis	Amphritea atlantica	Amphritea	1.54	1.42	1.28	1.19	1.79	1.46	1.54	1.61	1.28	0.59	4.18	0.43	3.72	0.3	0.29	0.39	2.51	0.35	0.97	-0.04	0.971920396878613	1.14	1.28	1.29	1.95	1.92	2.02	1.11	1.64	1.76	0.42	2.28	0.43	0.32	0.36	0.22	0.55	0.36	3.84	0.62	-0.68	NT
WP_019620742.1	outer membrane protein assembly factor bama	outer membrane protein assembly system bama	unknown	outer membrane biogenesis	cell wall_ membrane and envelope biogenesis	Amphritea japonica	Amphritea	1.54	1.42	1.28	1.19	1.79	1.46	1.54	1.61	1.28	0.59	0.5	0.43	1.87	2.07	1.2	0.39	0.3	1.45	0.67	-0.58	0.249593867462687	1.14	1.28	1.29	1.95	1.92	2.02	1.11	1.64	1.76	2.32	2.92	0.43	5.49	0.36	2.88	0.55	0.36	0.4	1.11	0.15	0.8533071096
WP_091360609.1	outer membrane protein assembly factor bama	outer membrane protein assembly system bama	unknown	outer membrane biogenesis	cell wall_ membrane and envelope biogenesis	Amphritea atlantica	Amphritea	1.54	1.42	1.28	1.19	1.79	1.46	1.54	1.61	1.28	0.59	0.5	0.43	0.37	0.3	0.29	0.39	0.3	2.46	0.43	-1.22	NT	1.14	1.28	1.29	1.95	1.92	2.02	1.11	1.64	1.76	11.2	0.42	0.43	0.32	0.36	0.22	0.55	0.36	0.4	1.01	0.02	NT
WP_019622715.1	outer membrane protein assembly factor bamb	outer membrane protein assembly system bamb	unknown	outer membrane biogenesis	cell wall_ membrane and envelope biogenesis	Amphritea japonica	Amphritea	1.54	1.42	1.28	1.19	1.79	1.46	1.54	1.61	1.28	0.59	0.5	0.43	1.57	7.1	0.29	4.16	2.09	0.35	1.3	0.38	0.747111460748408	1.14	1.28	1.29	1.95	1.92	2.02	1.11	1.64	1.76	0.42	2.92	2.68	27.4	10.18	1.34	0.55	0.36	5.03	3.61	1.85	0.484558391872791
WP_019621650.1	outer membrane protein assembly factor bamc	outer membrane protein assembly system bamc	unknown	outer membrane biogenesis	cell wall_ membrane and envelope biogenesis	Amphritea japonica	Amphritea	1.54	1.42	1.28	1.19	1.79	1.46	1.54	1.61	1.28	0.59	3.34	2.45	0.37	10.48	1.33	0.39	2.85	1.29	1.76	0.82	0.544370230503145	1.14	1.28	1.29	1.95	1.92	2.02	1.11	1.64	1.76	16.65	1.22	0.43	2.25	0.36	2.63	0.55	9.69	0.4	2.42	1.28	0.542047833236152
WP_091358221.1	outer membrane protein assembly factor bamc	outer membrane protein assembly system bamc	unknown	outer membrane biogenesis	cell wall_ membrane and envelope biogenesis	Amphritea atlantica	Amphritea	1.54	1.42	1.28	1.19	1.79	1.46	1.54	1.61	1.28	0.59	0.5	0.43	0.37	0.3	4.5	3.38	1.62	0.35	0.92	-0.12	0.903294540258856	1.14	1.28	1.29	1.95	1.92	2.02	1.11	1.64	1.76	0.42	0.42	0.43	0.32	0.36	0.22	0.55	0.36	0.4	0.25	-2.02	NT
WP_091361745.1	outer membrane protein assembly factor bamd	outer membrane protein assembly system bamd	unknown	outer membrane biogenesis	cell wall_ membrane and envelope biogenesis	Amphritea atlantica	Amphritea	1.54	1.42	1.28	1.19	1.79	1.46	1.54	1.61	1.28	0.59	0.5	0.43	3.71	9.51	1.1	3.96	7.23	0.35	2.09	1.06	0.415903101976285	1.14	1.28	1.29	1.95	1.92	2.02	1.11	1.64	1.76	18.38	10.36	4.64	0.32	7.27	7.5	0.55	0.36	12.85	4.41	2.14	0.214330305424528
WP_019620871.1	outer membrane protein assembly factor bame	outer membrane protein assembly system bame	unknown	outer membrane biogenesis	cell wall_ membrane and envelope biogenesis	Amphritea japonica	Amphritea	1.54	1.42	1.28	1.19	1.79	1.46	1.54	1.61	1.28	0.59	0.5	0.43	11.11	0.3	0.29	2.31	0.3	3.47	1.47	0.56	0.742337216439455	1.14	1.28	1.29	1.95	1.92	2.02	1.11	1.64	1.76	0.42	0.42	0.43	0.32	0.36	2.21	0.55	12.01	0.4	1.21	0.28	NT
WP_019622634.1	paraquat-inducible protein a	intermembrane transport protein pqia	unknown	envelope integrity	cell wall_ membrane and envelope biogenesis	Amphritea japonica	Amphritea	1.54	1.42	1.28	1.19	1.79	1.46	1.54	1.61	1.28	0.59	0.5	0.43	0.37	10.7	0.29	0.39	0.3	0.35	1.06	0.09	NT	1.14	1.28	1.29	1.95	1.92	2.02	1.11	1.64	1.76	0.42	0.42	0.43	0.32	0.36	0.22	0.55	0.36	0.4	0.25	-2.02	NT
WP_091354912.1	penicillin-binding protein 1a	penicillin-binding protein 1a	unknown	peptidoglycan-murein biosynthesis	cell wall_ membrane and envelope biogenesis	Amphritea atlantica	Amphritea	1.54	1.42	1.28	1.19	1.79	1.46	1.54	1.61	1.28	0.59	0.5	0.43	1.2	3.46	0.29	0.39	8.59	6.81	1.7	0.76	0.578676938905473	1.14	1.28	1.29	1.95	1.92	2.02	1.11	1.64	1.76	4.87	2.01	0.43	0.32	8.91	3.67	0.55	0.36	0.4	1.53	0.61	0.635650941765339
WP_019620931.1	penicillin-binding protein 1a	penicillin-binding protein 1a	unknown	peptidoglycan-murein biosynthesis	cell wall_ membrane and envelope biogenesis	Amphritea japonica	Amphritea	1.54	1.42	1.28	1.19	1.79	1.46	1.54	1.61	1.28	10.56	4.8	2	4.23	3.11	1.31	3.37	0.3	2.02	2.42	1.27	0.248658046509636	1.14	1.28	1.29	1.95	1.92	2.02	1.11	1.64	1.76	13.14	8.79	0.43	0.32	0.36	5.24	0.55	0.36	0.4	2.1	1.07	0.569511200534759
WP_091361640.1	penicillin-binding protein 1b	penicillin-binding protein 1b	unknown	peptidoglycan-murein biosynthesis	cell wall_ membrane and envelope biogenesis	Amphritea atlantica	Amphritea	1.54	1.42	1.28	1.19	1.79	1.46	1.54	1.61	1.28	0.59	1.44	0.43	0.37	3.55	0.29	0.39	0.3	1.59	0.68	-0.55	0.458052366308244	1.14	1.28	1.29	1.95	1.92	2.02	1.11	1.64	1.76	0.42	3.25	0.43	0.32	0.36	0.22	0.55	0.36	0.4	0.45	-1.16	NT
WP_091362008.1	penicillin-binding protein 2	penicillin-binding protein 2	unknown	peptidoglycan-murein biosynthesis	cell wall_ membrane and envelope biogenesis	Amphritea atlantica	Amphritea	1.54	1.42	1.28	1.19	1.79	1.46	1.54	1.61	1.28	0.59	0.5	0.43	0.37	1.92	1.46	0.39	0.3	0.35	0.48	-1.05	NT	1.14	1.28	1.29	1.95	1.92	2.02	1.11	1.64	1.76	5.33	0.42	7.93	16.85	3.79	0.85	0.55	0.36	0.4	2.59	1.37	0.491059130653266
WP_019621907.1	penicillin-binding protein activator	penicillin-binding protein activator	unknown	peptidoglycan-murein biosynthesis: regulation	cell wall_ membrane and envelope biogenesis	Amphritea japonica	Amphritea	1.54	1.42	1.28	1.19	1.79	1.46	1.54	1.61	1.28	0.59	0.5	13.76	1.18	0.3	1.89	4.73	0.3	0.94	1.85	0.88	0.62238765	1.14	1.28	1.29	1.95	1.92	2.02	1.11	1.64	1.76	0.42	0.42	0.43	3.96	2.01	3.44	0.55	0.36	0.4	0.85	-0.23	0.771724564490862
WP_091361675.1	peptidoglycan dd-metalloendopeptidase family protein	peptidoglycan dd-metalloendopeptidase mepm	3.4.-.-	peptidoglycan-murein biosynthesis	cell wall_ membrane and envelope biogenesis	Amphritea atlantica	Amphritea	1.54	1.42	1.28	1.19	1.79	1.46	1.54	1.61	1.28	1.36	4.68	5.62	4.15	0.3	0.29	0.39	2.8	1.75	1.63	0.7	0.435506302386935	1.14	1.28	1.29	1.95	1.92	2.02	1.11	1.64	1.76	4.73	0.42	15.28	0.32	0.36	7.49	0.55	15.39	0.4	3.18	1.67	0.426889936247335
WP_091359753.1	peptidoglycan dd-metalloendopeptidase family protein	peptidoglycan dd-metalloendopeptidase mepm	3.4.-.-	peptidoglycan-murein biosynthesis	cell wall_ membrane and envelope biogenesis	Amphritea atlantica	Amphritea	1.54	1.42	1.28	1.19	1.79	1.46	1.54	1.61	1.28	0.59	0.5	0.43	1.09	0.3	0.29	0.39	4.58	0.35	0.65	-0.62	NT	1.14	1.28	1.29	1.95	1.92	2.02	1.11	1.64	1.76	0.42	0.42	0.43	0.32	0.36	1.11	0.55	0.36	0.4	0.31	-1.69	NT
WP_019623171.1	peptidoglycan dd-metalloendopeptidase family protein	peptidoglycan dd-metalloendopeptidase mepm	3.4.-.-	peptidoglycan-murein biosynthesis	cell wall_ membrane and envelope biogenesis	Amphritea japonica	Amphritea	1.54	1.42	1.28	1.19	1.79	1.46	1.54	1.61	1.28	0.59	0.5	0.43	0.37	0.3	0.29	0.39	0.3	0.35	0.27	-1.9	NT	1.14	1.28	1.29	1.95	1.92	2.02	1.11	1.64	1.76	0.42	1.03	0.43	0.32	0.36	7.47	0.55	0.36	25.27	2.57	1.36	0.619007580743243
WP_019620725.1	peptidoglycan dd-metalloendopeptidase family protein	peptidoglycan dd-metalloendopeptidase mepm	3.4.-.-	peptidoglycan-murein biosynthesis	cell wall_ membrane and envelope biogenesis	Amphritea japonica	Amphritea	1.54	1.42	1.28	1.19	1.79	1.46	1.54	1.61	1.28	65.25	110.25	114.23	85.82	81.4	63.81	65.97	33.28	54.6	51.46	5.69	0.00293133691789474	1.14	1.28	1.29	1.95	1.92	2.02	1.11	1.64	1.76	63.38	50.37	39.23	12.9	27.06	29.76	14.91	14.64	20.46	19.33	4.27	0.0312297453461538
WP_091360581.1	peptidoglycan dd-metalloendopeptidase family protein	peptidoglycan dd-metalloendopeptidase mepm	3.4.-.-	peptidoglycan-murein biosynthesis	cell wall_ membrane and envelope biogenesis	Amphritea atlantica	Amphritea	1.54	1.42	1.28	1.19	1.79	1.46	1.54	1.61	1.28	0.59	1.45	0.43	2.11	9.39	6.14	0.39	1.34	16.36	2.91	1.54	0.373703940506329	1.14	1.28	1.29	1.95	1.92	2.02	1.11	1.64	1.76	6.3	8.73	0.43	1.61	3.85	4.81	8.72	3.12	0.4	2.69	1.43	0.228394425254237
WP_019622882.1	peptidoglycan editing factor pgef	adenosine deaminase_ purine nucleoside phosphorylase	3.5.4.4	purine metabolism	nucleoside and nucleotide metabolism and transport	Amphritea japonica	Amphritea	1.54	1.42	1.28	1.19	1.79	1.46	1.54	1.61	1.28	0.59	0.5	19.99	3.01	0.3	0.29	0.39	2.98	1.97	2.29	1.2	0.604205135928706	1.14	1.28	1.29	1.95	1.92	2.02	1.11	1.64	1.76	0.42	2.88	0.43	0.32	0.36	0.22	0.55	0.36	0.4	0.42	-1.25	NT
WP_091355810.1	peptidoglycan-associated lipoprotein pal	peptidoglycan-associated lipoprotein pal	unknown	envelope integrity	cell wall_ membrane and envelope biogenesis	Amphritea atlantica	Amphritea	1.54	1.42	1.28	1.19	1.79	1.46	1.54	1.61	1.28	2.29	5.12	0.43	2.33	6.15	2.77	2.78	6.53	2.84	2.38	1.25	0.107625666615385	1.14	1.28	1.29	1.95	1.92	2.02	1.11	1.64	1.76	7.12	4.24	0.43	1.27	2.1	3.25	0.55	2.22	3.36	1.74	0.8	0.419180387472527
WP_091362087.1	phospho-n-acetylmuramoyl-pentapeptide-transferase	phospho-n-acetylmuramoyl-pentapeptide-transferase	2.7.8.13	peptidoglycan-murein biosynthesis	cell wall_ membrane and envelope biogenesis	Amphritea atlantica	Amphritea	1.54	1.42	30.32	1.19	22.17	1.46	24.74	1.61	1.28	2.63	0.5	1.12	0.37	3.29	3.15	2.5	1.96	0.35	0.19	-2.43	0.283223314954296	1.14	1.28	1.29	1.95	1.92	2.02	1.11	1.64	1.76	6.83	0.56	7.64	0.32	5.85	8.43	2.42	4.62	5.58	2.99	1.58	0.124851319256757
WP_019623116.1	phosphoglucosamine mutase	phosphoglucosamine mutase	5.4.2.10	peptidoglycan-murein biosynthesis	cell wall_ membrane and envelope biogenesis	Amphritea japonica	Amphritea	48	1.42	1.28	56.11	1.79	1.46	1.54	1.61	1.28	0.59	2.49	0.43	1.57	1.64	1.34	3.26	0.3	2.61	0.12	-3.01	0.38618753208852	1.14	1.28	96.82	1.95	114.22	2.02	27.86	42.13	1.76	0.42	2	0.43	4.98	6.04	2.52	0.55	5.8	0.4	0.08	-3.64	0.334964252537764
WP_091361899.1	phosphomannomutase cpsg	phosphomannomutase cpsg	5.4.2.8	exopolysaccharide biosynthesis and export	cell wall_ membrane and envelope biogenesis	Amphritea atlantica	Amphritea	1.54	1.42	1.28	1.19	1.79	1.46	1.54	1.61	1.28	0.59	0.5	0.43	6.55	0.3	0.29	0.39	0.3	0.35	0.74	-0.43	NT	1.14	1.28	1.29	1.95	1.92	2.02	1.11	1.64	1.76	0.42	0.42	0.43	0.32	0.36	0.22	0.55	0.36	0.4	0.25	-2.02	NT
WP_091359733.1	phosphomannomutase_phosphoglucomutase	phosphomannomutase_phosphoglucomutase	5.4.2.2_5.4.2.8	lps	cell wall_ membrane and envelope biogenesis	Amphritea atlantica	Amphritea	1.54	1.42	1.28	1.19	1.79	1.46	1.54	1.61	1.28	0.59	0.5	0.43	0.37	4.33	0.29	0.39	2.24	1.14	0.78	-0.35	0.693765384188034	1.14	1.28	1.29	1.95	1.92	2.02	1.11	1.64	1.76	1.5	0.42	0.43	0.32	0.36	16.26	0.55	0.36	0.4	1.46	0.55	NT
WP_019621880.1	phosphomannomutase_phosphoglucomutase	phosphomannomutase_phosphoglucomutase	5.4.2.2_5.4.2.8	lps	cell wall_ membrane and envelope biogenesis	Amphritea japonica	Amphritea	1.54	1.42	1.28	1.19	1.79	1.46	1.54	1.61	1.28	0.59	0.5	0.43	3.03	0.3	0.85	3.09	0.3	0.74	0.75	-0.42	0.580276356706114	1.14	1.28	1.29	1.95	1.92	2.02	1.11	1.64	1.76	0.42	0.42	0.43	0.32	0.36	4.08	0.55	0.36	0.4	0.52	-0.94	NT
WP_019622526.1	phosphomannomutase_phosphoglucomutase	phosphomannomutase_phosphoglucomutase	5.4.2.2_5.4.2.8	lps	cell wall_ membrane and envelope biogenesis	Amphritea japonica	Amphritea	1.54	1.42	1.28	1.19	22.2	1.46	1.54	1.61	1.28	2.64	0.5	0.43	0.7	1.68	0.29	1.9	0.3	9.89	0.55	-0.87	0.70383983784928	1.14	1.28	47.15	1.95	1.92	2.02	1.11	1.64	1.76	0.42	0.84	0.43	0.32	1.83	1.47	0.55	2.8	0.4	0.15	-2.73	0.558364856790123
WP_019621887.1	polysaccharide biosynthesis tyrosine autokinase	polysaccharide biosynthesis tyrosine autokinase	2.7.10.2	eps: signal transduction	cell wall_ membrane and envelope biogenesis	Amphritea japonica	Amphritea	1.54	1.42	1.28	1.19	1.79	1.46	1.54	1.61	1.28	0.59	4.22	0.43	0.37	0.3	0.29	0.39	9.23	5.27	1.61	0.69	0.630778894080146	1.14	1.28	1.29	1.95	1.92	2.02	1.11	1.64	1.76	0.42	0.42	0.43	0.32	0.36	0.22	0.55	0.36	0.4	0.25	-2.02	NT
WP_091361888.1	polysaccharide biosynthesis tyrosine autokinase	polysaccharide biosynthesis tyrosine autokinase	2.7.10.2	eps: signal transduction	cell wall_ membrane and envelope biogenesis	Amphritea atlantica	Amphritea	1.54	1.42	1.28	1.19	1.79	1.46	1.54	1.61	1.28	0.59	0.5	0.43	4.31	0.3	2.36	2.15	0.3	3.38	1.09	0.13	0.886659958212058	1.14	1.28	1.29	1.95	1.92	2.02	1.11	1.64	1.76	0.42	3.49	0.43	0.32	0.36	0.84	0.55	0.36	0.4	0.51	-0.98	NT
WP_019622167.1	protein tolq	tol-pal system protein tolq	unknown	envelope integrity	cell wall_ membrane and envelope biogenesis	Amphritea japonica	Amphritea	1.54	1.42	1.28	1.19	1.79	1.46	1.54	1.61	1.28	0.59	0.5	0.43	0.66	2.1	0.29	1.3	0.58	2.6	0.69	-0.53	0.349686410638298	1.14	1.28	1.29	1.95	1.92	2.02	1.11	1.64	1.76	1.86	4.52	0.43	0.32	0.36	1.5	0.55	0.36	0.4	0.73	-0.45	0.619007580743243
WP_019622168.1	protein tolr	tol-pal system protein tolr	unknown	envelope integrity	cell wall_ membrane and envelope biogenesis	Amphritea japonica	Amphritea	1.54	1.42	1.28	1.19	1.79	1.46	1.54	1.61	1.28	1.87	0.5	0.43	0.37	0.3	0.29	0.39	0.3	0.35	0.37	-1.45	NT	1.14	1.28	1.29	1.95	1.92	2.02	1.11	1.64	1.76	0.42	0.42	0.43	0.32	0.36	2.84	0.55	0.36	0.4	0.43	-1.21	NT
WP_091357695.1	rnase adapter rapz	rnase adapter rapz	unknown	eps: regulation	cell wall_ membrane and envelope biogenesis	Amphritea atlantica	Amphritea	1.54	22.84	1.28	13.18	1.79	1.46	1.54	67.86	30.36	5.73	5.18	13.73	8.09	5.62	7.53	5.55	3.6	9.36	0.45	-1.14	0.503665591328211	48.34	74.25	22.15	1.95	1.92	2.02	40.51	61.27	1.76	9.06	8.38	0.43	0.78	2.99	4.9	3.11	6.11	0.87	0.14	-2.79	0.22009965760181
SEQ38093.1	soluble lytic murein transglycosylase	soluble lytic murein transglycosylase	4.2.2.m5	peptidoglycan-murein biosynthesis	cell wall_ membrane and envelope biogenesis	Amphritea atlantica	Amphritea	1.54	1.42	1.28	1.19	1.79	1.46	1.54	1.61	22.47	0.59	0.5	0.43	1.01	2.95	3.22	0.39	0.3	0.59	0.29	-1.78	0.503665591328211	1.14	1.28	1.29	1.95	1.92	2.02	1.11	1.64	1.76	0.42	0.42	0.43	0.32	0.36	5.66	0.55	0.36	0.4	0.63	-0.66	NT
WP_091361102.1	succinyldiaminopimelate transaminase	succinyldiaminopimelate transaminase	2.6.1.17	lysine biosynthesis	amino acid metabolism and transport	Amphritea atlantica	Amphritea	1.54	51.89	1.28	1.19	45.52	1.46	1.54	47.88	21.59	7.64	2.88	3.4	2.54	6.29	7.13	9.39	1.75	4.55	0.26	-1.93	0.28452621372549	1.14	18.26	1.29	1.95	1.92	2.02	82.37	1.64	1.76	6.88	3.18	0.43	2.48	8.2	11.06	2.56	0.36	2.62	0.34	-1.57	0.614416906720742
WP_019622624.1	succinyldiaminopimelate transaminase	succinyldiaminopimelate transaminase	2.6.1.17	lysine biosynthesis	amino acid metabolism and transport	Amphritea japonica	Amphritea	1.54	1.42	1.28	1.19	1.79	1.46	1.54	1.61	1.28	9.39	0.5	5.86	1.69	0.3	2.3	0.39	5.76	0.35	2.02	1.02	0.429192529299363	1.14	1.28	1.29	1.95	1.92	2.02	1.11	1.64	1.76	0.42	2.06	0.43	0.32	0.36	2.1	0.55	0.36	0.4	0.5	-1.01	NT
WP_091358359.1	tetraacyldisaccharide 4-kinase	tetraacyldisaccharide 4-kinase	2.7.1.130	lps: lipid a	cell wall_ membrane and envelope biogenesis	Amphritea atlantica	Amphritea	1.54	1.42	1.28	1.19	1.79	1.46	1.54	1.61	1.28	0.59	3.87	0.43	0.37	0.3	3.5	0.39	6.37	0.35	1.23	0.3	0.801520143679031	1.14	1.28	1.29	1.95	1.92	2.02	1.11	1.64	1.76	0.42	4.23	0.43	0.32	0.36	0.22	0.55	0.36	1.97	0.63	-0.67	NT
WP_091355812.1	tol-pal system protein tolb	tol-pal system protein tolb	unknown	envelope integrity	cell wall_ membrane and envelope biogenesis	Amphritea atlantica	Amphritea	1.54	1.42	1.28	1.19	1.79	1.46	1.54	1.61	1.28	0.59	2.73	0.43	0.37	0.3	2.51	2.21	3.33	1.83	1.09	0.13	0.853893438461539	1.14	1.28	1.29	1.95	1.92	2.02	1.11	1.64	1.76	4.89	3.79	0.43	0.32	0.36	0.22	0.55	0.36	0.4	0.8	-0.32	NT
WP_019622172.1	tol-pal system protein ybgf	tol-pal system protein ybgf	unknown	envelope integrity	cell wall_ membrane and envelope biogenesis	Amphritea japonica	Amphritea	1.54	1.42	1.28	1.19	21.99	1.46	1.54	1.61	1.28	0.59	0.87	0.43	6.71	1.67	2.39	3.67	1.29	1.08	0.56	-0.83	0.699307930749574	1.14	1.28	1.29	1.95	1.92	2.02	1.11	1.64	21.85	2.25	0.56	0.43	7.82	0.72	2.9	0.55	10.62	0.4	0.77	-0.38	0.826512062111293
WP_091355808.1	tol-pal system protein ybgf	tol-pal system protein ybgf	unknown	envelope integrity	cell wall_ membrane and envelope biogenesis	Amphritea atlantica	Amphritea	1.54	1.42	43.14	20.16	1.79	1.46	1.54	1.61	14.92	0.59	0.5	1.42	0.85	3.59	3.14	7.9	1.99	3.18	0.26	-1.92	0.389412518269231	1.14	1.28	1.29	37.4	1.92	50.06	1.11	1.64	33.62	4.17	1.68	0.43	1.91	0.93	2.4	1.9	0.36	0.4	0.11	-3.19	0.352628833977273
WP_091358551.1	udp-2,3-diacylglucosamine diphosphatase	udp-2,3-diacylglucosamine diphosphatase	3.6.1.54	lps: lipid a	cell wall_ membrane and envelope biogenesis	Amphritea atlantica	Amphritea	1.54	1.42	1.28	1.19	1.79	1.46	1.54	1.61	1.28	0.59	0.5	0.43	0.37	0.3	0.29	7.31	0.3	2.47	0.96	-0.06	NT	1.14	1.28	1.29	1.95	1.92	2.02	1.11	1.64	1.76	0.42	0.42	0.43	0.32	0.36	0.22	0.55	0.36	0.4	0.25	-2.02	NT
WP_019622363.1	udp-2,3-diacylglucosamine diphosphatase	udp-2,3-diacylglucosamine diphosphatase	3.6.1.54	lps: lipid a	cell wall_ membrane and envelope biogenesis	Amphritea japonica	Amphritea	1.54	1.42	1.28	1.19	1.79	1.46	1.54	1.61	1.28	0.59	0.5	0.43	2.02	0.3	0.29	4.83	1.12	0.35	0.8	-0.33	0.7352920925	1.14	1.28	1.29	1.95	1.92	2.02	1.11	1.64	1.76	7.03	2.71	0.43	0.32	0.36	0.22	0.55	0.36	0.4	0.88	-0.19	NT
WP_019621930.1	udp-3-o-acyl-n-acetylglucosamine deacetylase	udp-3-o-acyl-n-acetylglucosamine deacetylase	3.5.1.108	lps: lipid a	cell wall_ membrane and envelope biogenesis	Amphritea japonica	Amphritea	1.54	1.42	1.28	1.19	1.79	1.46	1.54	1.61	1.28	1.93	2.92	0.43	6.38	4.48	0.87	0.39	0.3	4.71	1.71	0.77	0.428668916666667	1.14	66.06	1.29	1.95	1.92	52.04	1.11	1.64	1.76	11.57	2.29	0.43	8.48	3.96	2.16	2.08	10.49	2.68	0.34	-1.55	0.566010328706199
WP_091362094.1	udp-3-o-acyl-n-acetylglucosamine deacetylase	udp-3-o-acyl-n-acetylglucosamine deacetylase	3.5.1.108	lps: lipid a	cell wall_ membrane and envelope biogenesis	Amphritea atlantica	Amphritea	1.54	1.42	1.28	1.19	1.79	1.46	1.54	1.61	1.28	4.8	10.85	4.04	3.5	6.02	10.17	4.41	7.85	7.34	4.5	2.17	0.0109060326953846	1.14	1.28	1.29	1.95	1.92	2.02	1.11	1.64	1.76	14.63	9.23	0.43	27.44	4.9	1.08	13.11	0.99	0.4	5.12	2.36	0.31641599109215
WP_091361933.1	udp-glucose_gdp-mannose dehydrogenase family protein	udp-glucose_gdp-mannose dehydrogenase	1.1.1.132	exopolysaccharide biosynthesis and export	cell wall_ membrane and envelope biogenesis	Amphritea atlantica	Amphritea	1.54	1.42	1.28	1.19	1.79	1.46	1.54	1.61	1.28	0.59	1.8	0.43	0.37	0.3	0.29	14.64	0.3	0.78	1.49	0.57	0.803367985714286	1.14	1.28	1.29	1.95	1.92	2.02	1.11	1.64	1.76	0.42	0.42	0.43	0.32	0.36	0.22	0.55	0.36	0.4	0.25	-2.02	NT
WP_019621882.1	udp-glucose_gdp-mannose dehydrogenase family protein	udp-glucose_gdp-mannose dehydrogenase	1.1.1.132	exopolysaccharide biosynthesis and export	cell wall_ membrane and envelope biogenesis	Amphritea japonica	Amphritea	1.54	1.42	1.28	1.19	1.79	1.46	1.54	1.61	1.28	0.59	0.5	2.73	1.49	7.22	1.86	1.39	0.3	1.17	1.32	0.4	0.714807572878536	1.14	1.28	1.29	1.95	1.92	2.02	1.11	1.64	1.76	2.47	5.22	18.72	0.32	0.36	5.07	0.55	0.36	0.4	2.37	1.25	0.569960607142857
WP_091357653.1	udp-n-acetylglucosamine 1-carboxyvinyltransferase	udp-n-acetylglucosamine 1-carboxyvinyltransferase	2.5.1.7	peptidoglycan-murein biosynthesis	cell wall_ membrane and envelope biogenesis	Amphritea atlantica	Amphritea	1.54	1.42	1.28	1.19	1.79	1.46	1.54	1.61	1.28	0.59	1.43	0.43	0.37	0.3	0.29	0.39	3.78	6.88	1.1	0.14	0.915071204298187	1.14	1.28	1.29	1.95	1.92	2.02	1.11	1.64	1.76	14.73	0.42	0.43	0.32	4.65	5.87	0.55	0.36	33.93	4.34	2.12	0.484558391872791
WP_019619916.1	udp-n-acetylglucosamine 1-carboxyvinyltransferase	udp-n-acetylglucosamine 1-carboxyvinyltransferase	2.5.1.7	peptidoglycan-murein biosynthesis	cell wall_ membrane and envelope biogenesis	Amphritea japonica	Amphritea	1.54	1.42	77.08	35.54	1.79	1.46	62.08	1.61	1.28	1.66	0.5	15.83	0.81	1.2	9.34	0.79	4.22	4.62	0.21	-2.24	0.3598888679941	271.59	21.94	1.29	1.95	1.92	81.79	1.11	1.64	54.65	4.33	8.87	2.52	2.96	27.13	9.28	0.55	5.93	0.4	0.14	-2.82	0.481685958527828
WP_019621258.1	udp-n-acetylglucosamine diphosphorylase_glucosamine-1-phosphate n-acetyltransferase	udp-n-acetylglucosamine diphosphorylase_glucosamine-1-phosphate n-acetyltransferase	2.7.7.23_2.3.1.157	lps: lipid a	cell wall_ membrane and envelope biogenesis	Amphritea japonica	Amphritea	1.54	1.42	1.28	28.6	1.79	1.46	1.54	1.61	1.28	0.59	0.76	0.43	2.45	1.01	1.52	1.64	1.45	1.03	0.27	-1.9	0.52510636040555	1.14	1.28	1.29	1.95	1.92	2.02	10.01	1.64	1.76	0.93	0.9	0.43	0.32	0.36	0.37	7.62	0.78	0.4	0.53	-0.93	0.587359163117871
WP_019621713.1	udp-n-acetylmuramate dehydrogenase	udp-n-acetylmuramate dehydrogenase	1.3.1.98	peptidoglycan-murein biosynthesis	cell wall_ membrane and envelope biogenesis	Amphritea japonica	Amphritea	1.54	1.42	1.28	1.19	1.79	1.46	1.54	1.61	1.28	0.59	0.5	0.43	0.37	0.3	9.19	0.39	0.3	1.9	1.07	0.09	NT	1.14	1.28	1.29	1.95	1.92	2.02	1.11	1.64	1.76	0.42	0.42	0.43	0.32	0.36	0.22	0.55	0.36	0.4	0.25	-2.02	NT
WP_091358371.1	udp-n-acetylmuramate dehydrogenase	udp-n-acetylmuramate dehydrogenase	1.3.1.98	peptidoglycan-murein biosynthesis	cell wall_ membrane and envelope biogenesis	Amphritea atlantica	Amphritea	1.54	1.42	1.28	1.19	1.79	1.46	1.54	1.61	1.28	0.59	0.5	0.43	0.37	0.3	0.29	0.39	0.3	0.35	0.27	-1.9	NT	1.14	1.28	1.29	1.95	1.92	2.02	1.11	1.64	1.76	0.42	5.99	0.43	0.32	0.36	5.41	0.55	0.36	0.4	1.01	0.01	NT
WP_091362091.1	udp-n-acetylmuramate--l-alanine ligase	udp-n-acetylmuramate--l-alanine ligase	6.3.2.8	peptidoglycan-murein biosynthesis	cell wall_ membrane and envelope biogenesis	Amphritea atlantica	Amphritea	1.54	1.42	1.28	1.19	1.79	1.46	1.54	1.61	1.28	0.59	0.5	0.43	0.37	1.42	0.82	3.53	1.29	0.35	0.71	-0.5	0.468763798837209	1.14	1.28	1.29	1.95	1.92	2.02	1.11	1.64	1.76	0.42	2.29	0.43	0.32	0.36	0.9	12.71	0.36	0.4	1.29	0.37	0.834069620765472
WP_019621925.1	udp-n-acetylmuramate--l-alanine ligase	udp-n-acetylmuramate--l-alanine ligase	6.3.2.8	peptidoglycan-murein biosynthesis	cell wall_ membrane and envelope biogenesis	Amphritea japonica	Amphritea	1.54	1.42	1.28	1.19	1.79	1.46	1.54	1.61	1.28	0.59	0.5	0.43	0.37	0.3	0.29	3.7	0.3	0.35	0.52	-0.94	NT	1.14	1.28	1.29	1.95	1.92	2.02	1.11	1.64	1.76	0.42	6.12	0.43	0.32	0.36	0.22	0.55	0.36	0.4	0.65	-0.62	NT
WP_091359901.1	udp-n-acetylmuramate:l-alanyl-gamma-d-glutamyl-meso-diaminopimelate ligase	udp-n-acetylmuramate:l-alanyl-gamma-d-glutamyl-meso-diaminopimelate ligase	6.3.2.45	peptidoglycan-murein biosynthesis	cell wall_ membrane and envelope biogenesis	Amphritea atlantica	Amphritea	1.54	1.42	1.28	1.19	1.79	1.46	1.54	1.61	1.28	0.59	0.5	0.43	0.37	0.3	0.29	0.39	0.3	3.18	0.48	-1.05	NT	1.14	1.28	1.29	1.95	1.92	2.02	1.11	1.64	1.76	0.42	0.83	0.43	0.32	0.36	0.22	0.55	0.36	0.4	0.28	-1.86	NT
WP_026340273.1	udp-n-acetylmuramate:l-alanyl-gamma-d-glutamyl-meso-diaminopimelate ligase	udp-n-acetylmuramate:l-alanyl-gamma-d-glutamyl-meso-diaminopimelate ligase	6.3.2.45	peptidoglycan-murein biosynthesis	cell wall_ membrane and envelope biogenesis	Amphritea japonica	Amphritea	1.54	1.42	1.28	1.19	1.79	1.46	1.54	1.61	1.28	0.59	0.5	0.43	0.37	0.3	0.29	0.39	0.3	3.07	0.48	-1.07	NT	1.14	1.28	1.29	1.95	1.92	2.02	1.11	1.64	1.76	0.42	0.42	0.43	0.32	0.36	0.22	0.55	0.36	0.4	0.25	-2.02	NT
WP_091362088.1	udp-n-acetylmuramoyl-l-alanine--d-glutamate ligase	udp-n-acetylmuramoyl-l-alanine--d-glutamate ligase	6.3.2.9	peptidoglycan-murein biosynthesis	cell wall_ membrane and envelope biogenesis	Amphritea atlantica	Amphritea	1.54	1.42	1.28	1.19	1.79	1.46	1.54	1.61	1.28	21.12	0.5	0.43	1.31	3.2	1.28	0.39	1.23	0.35	2.27	1.19	0.631212391082802	1.14	1.28	1.29	1.95	1.92	2.02	1.11	1.64	1.76	0.42	2.76	0.43	0.32	1.38	3.71	0.55	0.36	0.4	0.73	-0.45	0.603614323522167
WP_019621919.1	udp-n-acetylmuramoyl-l-alanyl-d-glutamate--2,6-diaminopimelate ligase	udp-n-acetylmuramoyl-l-alanyl-d-glutamate--2,6-diaminopimelate ligase	6.3.2.13	peptidoglycan-murein biosynthesis	cell wall_ membrane and envelope biogenesis	Amphritea japonica	Amphritea	1.54	1.42	1.28	1.19	1.79	1.46	1.54	1.61	1.28	0.59	0.5	0.43	2.26	0.3	0.29	0.39	0.3	4.47	0.73	-0.46	NT	1.14	1.28	1.29	1.95	1.92	2.02	1.11	1.64	1.76	0.42	1.36	0.43	0.32	6.09	1.62	0.55	0.36	0.4	0.82	-0.29	0.781713276072041
WP_091362085.1	udp-n-acetylmuramoyl-l-alanyl-d-glutamate--2,6-diaminopimelate ligase	udp-n-acetylmuramoyl-l-alanyl-d-glutamate--2,6-diaminopimelate ligase	6.3.2.13	peptidoglycan-murein biosynthesis	cell wall_ membrane and envelope biogenesis	Amphritea atlantica	Amphritea	1.54	1.42	1.28	1.19	1.79	1.46	1.54	1.61	1.28	0.59	0.5	0.43	0.37	0.3	2.53	0.39	0.3	0.35	0.44	-1.19	NT	1.14	1.28	1.29	1.95	1.92	2.02	1.11	1.64	1.76	0.42	1.11	0.43	0.32	6.57	2.28	0.55	0.36	0.4	0.88	-0.18	0.865041963283109
WP_019621920.1	udp-n-acetylmuramoyl-tripeptide--d-alanyl-d-alanine ligase	udp-n-acetylmuramoyl-tripeptide--d-alanyl-d-alanine ligase	6.3.2.10	peptidoglycan-murein biosynthesis	cell wall_ membrane and envelope biogenesis	Amphritea japonica	Amphritea	1.54	1.42	1.28	1.19	1.79	1.46	1.54	1.61	1.28	0.59	0.5	0.43	2.68	0.3	2.71	1.22	4.88	1.03	1.09	0.13	0.886659958212058	1.14	1.28	1.29	1.95	1.92	2.02	1.11	1.64	1.76	0.42	0.42	0.43	0.32	0.36	0.22	0.55	0.36	0.4	0.25	-2.02	NT
WP_091362086.1	udp-n-acetylmuramoyl-tripeptide--d-alanyl-d-alanine ligase	udp-n-acetylmuramoyl-tripeptide--d-alanyl-d-alanine ligase	6.3.2.10	peptidoglycan-murein biosynthesis	cell wall_ membrane and envelope biogenesis	Amphritea atlantica	Amphritea	1.54	1.42	1.28	1.19	1.79	1.46	1.54	1.61	1.28	0.59	0.5	0.43	0.37	0.3	3.71	0.39	1.38	1.94	0.73	-0.45	0.558464133880903	1.14	1.28	1.29	1.95	1.92	2.02	1.11	1.64	1.76	0.42	2.23	0.43	0.32	0.36	3.58	8.11	0.36	0.4	1.15	0.2	0.867290906339144
WP_019623202.1	undecaprenyl-diphosphate phosphatase	undecaprenyl-diphosphate phosphatase	3.6.1.27	peptidoglycan-murein biosynthesis	cell wall_ membrane and envelope biogenesis	Amphritea japonica	Amphritea	1.54	1.42	1.28	1.19	1.79	1.46	1.54	1.61	1.28	0.59	3.55	11.85	4.07	1.25	0.29	0.39	5.53	0.35	2.13	1.09	0.454283585679612	1.14	1.28	1.29	1.95	1.92	2.02	1.11	1.64	1.76	0.42	0.42	0.43	0.32	0.36	0.22	0.55	0.36	0.4	0.25	-2.02	NT
WP_019621863.1	undecaprenyl-phosphate glucose phosphotransferase	undecaprenyl-phosphate glucose phosphotransferase	2.7.8.31	exopolysaccharide biosynthesis and export	cell wall_ membrane and envelope biogenesis	Amphritea japonica	Amphritea	1.54	1.42	1.28	1.19	1.79	1.46	1.54	1.61	1.28	0.59	0.5	0.43	1.37	0.3	0.29	6.66	0.3	0.35	0.82	-0.28	NT	1.14	1.28	1.29	1.95	1.92	2.02	1.11	1.64	1.76	0.42	0.42	0.43	0.32	0.36	0.22	28.39	0.36	0.4	2.22	1.15	NT
WP_019621924.1	undecaprenyldiphospho-muramoylpentapeptide beta-n-acetylglucosaminyltransferase	undecaprenyldiphospho-muramoylpentapeptide beta-n-acetylglucosaminyltransferase	2.4.1.227	peptidoglycan-murein biosynthesis	cell wall_ membrane and envelope biogenesis	Amphritea japonica	Amphritea	1.54	58.61	1.28	1.19	1.79	1.46	1.54	1.61	1.28	0.59	12.11	0.43	12.51	5.1	2.11	7.13	4.3	13.33	0.82	-0.29	0.907434499525424	1.14	1.28	56.96	1.95	1.92	2.02	1.11	143.21	1.76	14.7	8.59	5.18	0.32	6.83	8.08	0.55	0.36	0.4	0.21	-2.23	0.551537384895105
WP_019621884.1	utp--glucose-1-phosphate uridylyltransferase galu	utp-glucose-1-phosphate uridylyltransferase galu	2.7.7.9_2.7.7.64	lps_ eps	cell wall_ membrane and envelope biogenesis	Amphritea japonica	Amphritea	1.54	1.42	1.28	1.19	1.79	1.46	1.54	1.61	1.28	0.59	0.5	0.43	0.37	9.85	0.29	0.39	0.3	0.35	1	0	NT	1.14	24.34	1.29	1.95	1.92	2.02	1.11	1.64	1.76	2.29	3.7	0.43	0.32	0.36	0.22	0.55	0.36	0.4	0.23	-2.11	NT
WP_091361893.1	utp--glucose-1-phosphate uridylyltransferase galu	utp-glucose-1-phosphate uridylyltransferase galu	2.7.7.9_2.7.7.64	lps_ eps	cell wall_ membrane and envelope biogenesis	Amphritea atlantica	Amphritea	1.54	1.42	1.28	1.19	1.79	1.46	1.54	1.61	1.28	2.88	0.5	0.43	0.37	0.3	1.07	2.38	0.3	1.58	0.75	-0.42	0.516675685053763	1.14	1.28	1.29	1.95	1.92	2.02	1.11	1.64	1.76	12.11	10.05	0.43	1.43	18.87	0.81	8.57	0.36	0.4	3.76	1.91	0.355351839185393
WP_019620900.1	1-deoxy-d-xylulose-5-phosphate synthase	1-deoxy-d-xylulose-5-phosphate synthase	2.2.1.7	thiamine	cofactor_ prosthetic group_ electron carrier and vitamin metabolism and transport	Amphritea japonica	Amphritea	1.54	1.42	1.28	1.19	1.79	1.46	1.54	1.61	1.28	0.59	0.5	0.43	0.37	0.3	2.3	4.66	0.3	4.52	1.07	0.09	0.934419167615894	1.14	1.28	1.29	1.95	1.92	2.02	1.11	1.64	1.76	0.42	2.25	0.43	0.32	0.36	0.22	0.55	0.36	0.4	0.38	-1.41	NT
SEQ29359.1	1-deoxy-d-xylulose-5-phosphate synthase	1-deoxy-d-xylulose-5-phosphate synthase	2.2.1.7	thiamine	cofactor_ prosthetic group_ electron carrier and vitamin metabolism and transport	Amphritea atlantica	Amphritea	1.54	1.42	1.28	1.19	1.79	1.46	1.54	1.61	1.28	0.59	0.5	0.43	0.37	0.3	0.29	0.39	6.13	0.35	0.71	-0.49	NT	1.14	1.28	1.29	1.95	1.92	2.02	1.11	1.64	1.76	0.42	0.42	0.43	0.32	0.36	0.22	0.55	0.36	0.4	0.25	-2.02	NT
SEQ60701.1	1,4-dihydroxy-2-naphthoate octaprenyltransferase	1,4-dihydroxy-2-naphthoate octaprenyltransferase	2.5.1.74	menaquinone	cofactor_ prosthetic group_ electron carrier and vitamin metabolism and transport	Amphritea atlantica	Amphritea	1.54	1.42	1.28	1.19	1.79	1.46	1.54	1.61	1.28	0.59	0.5	0.43	0.37	0.3	0.29	0.39	0.3	9.61	0.97	-0.04	NT	1.14	1.28	1.29	1.95	1.92	2.02	1.11	1.64	1.76	0.42	4.38	0.43	0.32	0.36	0.22	0.55	0.36	0.4	0.53	-0.92	NT
WP_091361609.1	2-amino-4-hydroxy-6-hydroxymethyldihydropteridine diphosphokinase	2-amino-4-hydroxy-6-hydroxymethyldihydropteridine diphosphokinase	2.7.6.3	folate_ dhf_ thf metabolism	cofactor_ prosthetic group_ electron carrier and vitamin metabolism and transport	Amphritea atlantica	Amphritea	1.54	1.42	1.28	1.19	1.79	1.46	1.54	1.61	1.28	0.59	0.5	0.43	0.37	0.3	0.29	0.39	0.3	0.97	0.32	-1.66	NT	1.14	1.28	1.29	1.95	1.92	2.02	1.11	1.64	1.76	0.42	1.13	0.43	0.32	0.36	0.75	0.55	0.36	0.4	0.33	-1.58	NT
WP_091357618.1	2-dehydropantoate 2-reductase	2-dehydropantoate 2-reductase	1.1.1.169	coenzyme a	cofactor_ prosthetic group_ electron carrier and vitamin metabolism and transport	Amphritea atlantica	Amphritea	1.54	1.42	1.28	1.19	1.79	1.46	1.54	1.61	1.28	0.59	0.5	0.43	0.37	0.3	0.29	0.39	0.3	0.35	0.27	-1.9	NT	1.14	1.28	1.29	1.95	1.92	2.02	1.11	1.64	1.76	1.61	0.42	0.43	23.07	0.36	0.89	0.55	0.36	0.4	1.99	0.99	0.715115800849858
WP_091360448.1	2-octaprenyl-3-methyl-6-methoxy-1,4-benzoquinol hydroxylase	2-octaprenyl-3-methyl-6-methoxy-1,4-benzoquinol hydroxylase	1.14.99.60	ubiquinone	cofactor_ prosthetic group_ electron carrier and vitamin metabolism and transport	Amphritea atlantica	Amphritea	1.54	1.42	1.28	1.19	1.79	1.46	1.54	1.61	1.28	7.58	0.5	0.43	0.37	1.28	0.29	0.39	1.25	1.05	1	0	0.997933431259838	1.14	1.28	1.29	1.95	1.92	2.02	1.11	1.64	1.76	0.42	2.02	0.43	0.32	0.36	0.22	59.22	0.36	0.4	4.52	2.18	NT
WP_091360446.1	2-octaprenyl-6-methoxyphenyl hydroxylase	2-octaprenyl-6-methoxyphenol hydroxylase	1.14.13.m56	ubiquinone	cofactor_ prosthetic group_ electron carrier and vitamin metabolism and transport	Amphritea atlantica	Amphritea	1.54	1.42	1.28	1.19	1.79	1.46	1.54	1.61	1.28	0.59	0.5	0.43	0.37	0.3	0.29	1.22	0.3	0.35	0.33	-1.59	NT	1.14	1.28	1.29	1.95	1.92	2.02	1.11	1.64	1.76	0.42	1.19	0.43	0.32	0.36	1.94	0.55	0.36	1.83	0.52	-0.93	0.105006714127119
WP_091354966.1	3,4-dihydroxy-2-butanone-4-phosphate synthase	3,4-dihydroxy-2-butanone-4-phosphate synthase	4.1.99.12	riboflavin metabolism	cofactor_ prosthetic group_ electron carrier and vitamin metabolism and transport	Amphritea atlantica	Amphritea	1.54	1.42	1.28	1.19	1.79	1.46	1.54	1.61	20.08	20.53	11.77	7.25	5.65	6.28	14.18	11.5	11.7	12.65	3.18	1.67	0.06767752187	1.14	1.28	1.29	1.95	1.92	2.02	1.11	1.64	1.76	11.37	11.82	6.81	3.9	4.95	2.78	22.38	0.87	16.87	5.79	2.53	0.124851319256757
WP_026340230.1	4-hydroxy-3-polyprenylbenzoate decarboxylase	3-polyprenyl-4-hydroxybenzoate carboxy-lyase	4.1.1.98	ubiquinone	cofactor_ prosthetic group_ electron carrier and vitamin metabolism and transport	Amphritea japonica	Amphritea	1.54	1.42	1.28	1.19	1.79	1.46	1.54	1.61	1.28	3.67	0.5	1.76	0.37	0.3	0.29	11.14	2.22	1	1.62	0.7	0.65482036126447	1.14	1.28	1.29	1.95	1.92	2.02	1.11	1.64	1.76	2.56	1.69	12.78	0.32	0.36	0.22	5.96	0.36	7.39	2.24	1.17	0.496771181622517
WP_091362170.1	4-hydroxythreonine-4-phosphate dehydrogenase pdxa	4-hydroxythreonine-4-phosphate dehydrogenase pdxa	1.1.1.262	vit b6	cofactor_ prosthetic group_ electron carrier and vitamin metabolism and transport	Amphritea atlantica	Amphritea	1.54	1.42	1.28	1.19	1.79	1.46	1.54	1.61	1.28	0.59	0.5	0.43	1.32	0.3	0.29	0.39	1.24	1.05	0.47	-1.1	0.00779209334067797	1.14	1.28	1.29	1.95	1.92	2.02	1.11	1.64	1.76	0.42	0.42	0.43	0.32	0.36	1.99	0.55	0.36	1.87	0.48	-1.07	NT
WP_019622900.1	4-hydroxythreonine-4-phosphate dehydrogenase pdxa	4-hydroxythreonine-4-phosphate dehydrogenase pdxa	1.1.1.262	vit b6	cofactor_ prosthetic group_ electron carrier and vitamin metabolism and transport	Amphritea japonica	Amphritea	1.54	1.42	1.28	1.19	1.79	1.46	1.54	1.61	1.28	0.59	0.5	0.43	0.37	0.3	0.29	0.39	0.3	0.35	0.27	-1.9	NT	1.14	1.28	1.29	1.95	1.92	2.02	1.11	1.64	1.76	0.42	2.12	0.43	0.32	0.36	0.22	0.55	0.36	0.4	0.37	-1.45	NT
WP_019622195.1	4-phosphoerythronate dehydrogenase pdxb	4-phosphoerythronate dehydrogenase pdxb	1.1.1.290	vit b6	cofactor_ prosthetic group_ electron carrier and vitamin metabolism and transport	Amphritea japonica	Amphritea	1.54	1.42	1.28	1.19	1.79	1.46	1.54	1.61	1.28	0.59	0.5	0.43	0.37	0.3	0.29	0.39	0.3	0.35	0.27	-1.9	NT	1.14	1.28	1.29	1.95	1.92	2.02	1.11	1.64	1.76	0.42	0.42	0.43	0.32	0.36	6.1	0.55	0.36	0.4	0.66	-0.59	NT
WP_091361699.1	5-demethoxyubiquinol-8 5-hydroxylase ubim	5-demethoxyubiquinol-8 5-hydroxylase ubim	1.14.13.240	ubiquinone	cofactor_ prosthetic group_ electron carrier and vitamin metabolism and transport	Amphritea atlantica	Amphritea	1.54	1.42	1.28	1.19	1.79	15.74	1.54	1.61	1.28	0.59	0.5	0.43	1.61	5.79	2.6	2.11	0.53	2.47	0.61	-0.72	0.685390889378238	1.14	1.28	1.29	1.95	1.92	2.02	28.59	1.64	1.76	0.42	0.42	28.39	0.32	0.62	1.85	1.22	14.94	0.4	1.17	0.22	0.909773592396313
WP_019623181.1	5-demethoxyubiquinol-8 5-hydroxylase ubim	5-demethoxyubiquinol-8 5-hydroxylase ubim	1.14.13.240	ubiquinone	cofactor_ prosthetic group_ electron carrier and vitamin metabolism and transport	Amphritea japonica	Amphritea	1.54	1.42	1.28	1.19	42.18	1.46	47.53	44.35	1.28	0.59	0.5	0.43	0.37	0.3	0.29	2.78	0.3	0.84	0.04	-4.47	0.245712265673913	1.14	1.28	1.29	1.95	55.27	2.02	26.53	1.64	1.76	0.42	0.42	0.43	0.32	1.08	0.64	0.55	1.57	0.4	0.06	-3.99	0.448917877154309
WP_091360439.1	5-formyltetrahydrofolate cyclo-ligase	5-formyltetrahydrofolate cyclo-ligase	6.3.3.2	folate_ dhf_ thf metabolism	cofactor_ prosthetic group_ electron carrier and vitamin metabolism and transport	Amphritea atlantica	Amphritea	1.54	1.42	1.28	1.19	1.79	1.46	1.54	1.61	1.28	4.08	13.16	13.77	341.23	439.63	53.78	208.75	470.11	217.05	134.37	7.07	0.095227512033195	1.14	1.28	1.29	1.95	1.92	2.02	1.11	1.64	1.76	21.01	9.37	41.6	622.34	612.41	759.65	148.54	376.65	90.22	190.06	7.57	0.149129641840491
WP_019620908.1	6,7-dimethyl-8-ribityllumazine synthase	6,7-dimethyl-8-ribityllumazine synthase	2.5.1.78	riboflavin metabolism	cofactor_ prosthetic group_ electron carrier and vitamin metabolism and transport	Amphritea japonica	Amphritea	1.54	1.42	1.28	1.19	1.79	1.46	1.54	1.61	1.28	0.59	0.5	0.43	0.37	2.7	0.29	1.96	0.3	3.32	0.8	-0.33	0.6723446617338	1.14	1.28	1.29	1.95	1.92	2.02	1.11	1.64	1.76	2.99	0.42	0.43	0.32	0.36	1.66	0.55	0.36	0.4	0.53	-0.91	NT
WP_091354969.1	6,7-dimethyl-8-ribityllumazine synthase	6,7-dimethyl-8-ribityllumazine synthase	2.5.1.78	riboflavin metabolism	cofactor_ prosthetic group_ electron carrier and vitamin metabolism and transport	Amphritea atlantica	Amphritea	1.54	1.42	1.28	1.19	1.79	1.46	1.54	1.61	1.28	0.59	0.5	21.98	0.37	0.3	0.29	0.88	4.67	1.15	2.34	1.23	0.630778894080146	1.14	1.28	1.29	1.95	1.92	2.02	1.11	1.64	1.76	0.42	0.42	0.43	0.32	0.36	2.94	0.55	0.36	0.4	0.44	-1.19	NT
WP_091357806.1	8-amino-7-oxononanoate synthase	8-amino-7-oxononanoate synthase	2.3.1.47	biotin	cofactor_ prosthetic group_ electron carrier and vitamin metabolism and transport	Amphritea atlantica	Amphritea	1.54	1.42	1.28	1.19	1.79	1.46	1.54	1.61	1.28	0.59	0.5	0.43	3.01	0.3	0.29	0.39	4.87	0.35	0.82	-0.29	NT	1.14	1.28	1.29	1.95	1.92	2.02	1.11	1.64	1.76	0.42	0.7	0.43	0.32	0.36	0.22	15.21	0.36	0.4	1.31	0.38	NT
WP_019622451.1	8-amino-7-oxononanoate synthase	8-amino-7-oxononanoate synthase	2.3.1.47	biotin	cofactor_ prosthetic group_ electron carrier and vitamin metabolism and transport	Amphritea japonica	Amphritea	1.54	1.42	1.28	1.19	1.79	1.46	1.54	1.61	1.28	0.59	0.5	0.43	0.37	0.3	0.29	0.39	0.3	0.35	0.27	-1.9	NT	1.14	1.28	1.29	1.95	1.92	2.02	1.11	1.64	1.76	0.42	2.19	0.43	0.32	0.36	0.22	0.55	0.36	0.4	0.37	-1.43	NT
WP_019622277.1	adenosylmethionine decarboxylase	s-adenosylmethionine decarboxylase	4.1.1.50	s-adenosyl methionine metabolism	cofactor_ prosthetic group_ electron carrier and vitamin metabolism and transport	Amphritea japonica	Amphritea	1.54	1.42	1.28	1.19	1.79	1.46	1.54	29.27	1.28	0.59	6.67	1.32	0.8	1.4	1.65	4.05	2.54	2.62	0.53	-0.91	0.70383983784928	1.14	1.28	1.29	33.5	1.92	2.02	1.11	1.64	1.76	0.89	0.6	0.43	0.32	0.83	0.49	0.55	12.01	2.72	0.41	-1.28	0.647518388092729
WP_091357825.1	adenosylmethionine--8-amino-7-oxononanoate transaminase	adenosylmethionine--8-amino-7-oxononanoate transaminase	2.6.1.62	biotin	cofactor_ prosthetic group_ electron carrier and vitamin metabolism and transport	Amphritea atlantica	Amphritea	1.54	1.42	1.28	1.19	1.79	1.46	1.54	1.61	1.28	1.65	0.5	9.43	1.24	0.3	0.29	1.17	1.16	9.9	1.96	0.97	0.534496856296296	1.14	1.28	1.29	1.95	1.92	2.02	1.11	1.64	1.76	0.42	1.87	0.43	0.32	0.36	0.22	0.55	1.94	0.4	0.46	-1.12	NT
WP_019622445.1	adenosylmethionine--8-amino-7-oxononanoate transaminase	adenosylmethionine--8-amino-7-oxononanoate transaminase	2.6.1.62	biotin	cofactor_ prosthetic group_ electron carrier and vitamin metabolism and transport	Amphritea japonica	Amphritea	1.54	1.42	1.28	1.19	1.79	1.46	1.54	1.61	1.28	0.59	0.5	0.43	3.46	1.36	1.37	0.39	2.55	4.81	1.18	0.24	0.781855043725943	1.14	1.28	1.29	1.95	1.92	2.02	1.11	1.64	1.76	0.42	0.42	0.43	0.32	0.36	0.22	2.66	0.36	0.4	0.4	-1.34	NT
WP_091358888.1	aminodeoxychorismate lyase	aminodeoxychorismate lyase	4.1.3.38	folate_ dhf_ thf metabolism	cofactor_ prosthetic group_ electron carrier and vitamin metabolism and transport	Amphritea atlantica	Amphritea	1.54	1.42	1.28	1.19	1.79	1.46	1.54	1.61	1.28	0.59	0.5	0.43	5.85	0.3	6.75	0.39	0.3	5.34	1.56	0.64	0.612024801865672	1.14	1.28	1.29	1.95	1.92	2.02	1.11	1.64	1.76	0.42	0.42	0.43	0.32	0.36	0.22	0.55	17.09	0.4	1.43	0.52	NT
WP_091358514.1	aminodeoxychorismate synthase component i	aminodeoxychorismate synthase component 1	2.6.1.85	folate_ dhf_ thf metabolism	cofactor_ prosthetic group_ electron carrier and vitamin metabolism and transport	Amphritea atlantica	Amphritea	1.54	1.42	1.28	1.19	1.79	1.46	1.54	1.61	1.28	0.59	1.11	7.22	3.12	1.43	1.45	1.38	5.48	1.95	1.81	0.86	0.364479221014493	1.14	1.28	1.29	1.95	1.92	2.02	1.11	1.64	1.76	1.02	0.99	0.43	6.51	0.36	3.96	11.25	4.34	0.4	2.07	1.05	0.491059130653266
WP_091360042.1	aminodeoxychorismate_anthranilate synthase component ii	aminodeoxychorismate_anthranilate synthase component ii	2.6.1.85_4.1.3.27	folate_ dhf_ thf metabolism	cofactor_ prosthetic group_ electron carrier and vitamin metabolism and transport	Amphritea atlantica	Amphritea	1.54	1.42	1.28	1.19	1.79	1.46	1.54	1.61	1.28	10.39	0.5	0.43	0.37	0.3	0.29	0.39	2.97	0.84	1.26	0.33	0.851470349892934	1.14	1.28	1.29	1.95	1.92	2.02	1.11	1.64	1.76	4.86	0.42	0.43	0.32	1.09	2.3	0.55	0.36	0.4	0.76	-0.4	0.670022521621622
WP_019622430.1	aminodeoxychorismate_anthranilate synthase component ii	aminodeoxychorismate_anthranilate synthase component ii	2.6.1.85_4.1.3.27	folate_ dhf_ thf metabolism	cofactor_ prosthetic group_ electron carrier and vitamin metabolism and transport	Amphritea japonica	Amphritea	1.54	1.42	1.28	1.19	1.79	1.46	1.54	1.61	1.28	0.59	0.5	0.43	0.37	0.3	0.29	0.39	1.98	0.97	0.44	-1.17	NT	1.14	1.28	1.29	1.95	1.92	2.02	1.11	1.64	1.76	0.42	0.42	0.43	0.32	1.28	0.22	0.55	0.36	0.4	0.31	-1.68	NT
WP_091361746.1	ammonia-dependent nad(+) synthetase	ammonia-dependent nad(+) synthetase	6.3.1.5	nad_ nadp	cofactor_ prosthetic group_ electron carrier and vitamin metabolism and transport	Amphritea atlantica	Amphritea	1.54	1.42	1.28	1.19	1.79	1.46	1.54	1.61	1.28	0.59	0.5	0.43	0.37	1.28	0.29	3.82	0.3	0.35	0.6	-0.73	NT	1.14	1.28	1.29	1.95	1.92	2.02	1.11	1.64	1.76	0.42	0.42	0.43	0.32	0.36	0.22	0.55	0.36	0.4	0.25	-2.02	NT
WP_091355689.1	atp-nad kinase	atp-nad kinase	2.7.1.23	nad_ nadp	cofactor_ prosthetic group_ electron carrier and vitamin metabolism and transport	Amphritea atlantica	Amphritea	1.54	1.42	1.28	1.19	1.79	1.46	1.54	1.61	1.28	0.59	0.5	0.43	0.37	0.3	0.29	0.39	4.9	0.35	0.62	-0.69	NT	1.14	1.28	1.29	1.95	1.92	2.02	1.11	1.64	1.76	0.42	0.42	0.43	0.32	0.36	0.22	0.55	0.36	0.4	0.25	-2.02	NT
WP_019622197.1	atp-nad kinase	atp-nad kinase	2.7.1.23	nad_ nadp	cofactor_ prosthetic group_ electron carrier and vitamin metabolism and transport	Amphritea japonica	Amphritea	1.54	1.42	1.28	1.19	1.79	1.46	1.54	1.61	1.28	0.59	9.24	0.43	3.55	0.3	0.29	6.03	3.45	2.67	2.03	1.02	0.398558872297297	1.14	1.28	1.29	1.95	1.92	2.02	1.11	1.64	1.76	0.42	0.42	0.43	0.32	0.36	0.22	0.55	0.36	0.4	0.25	-2.02	NT
WP_019622811.1	bifunctional (biotin--acetyl-coa-carboxylase) synthetase_biotin operon repressor	bifunctional (biotin--acetyl-coa-carboxylase) ligase_biotin operon repressor bira	6.3.4.15	biotin	cofactor_ prosthetic group_ electron carrier and vitamin metabolism and transport	Amphritea japonica	Amphritea	1.54	1.42	1.28	1.19	1.79	1.46	1.54	1.61	1.28	0.59	0.5	0.43	0.37	2.53	2.56	0.39	2.44	0.35	0.77	-0.37	0.588844490360273	1.14	1.28	1.29	1.95	1.92	2.02	1.11	1.64	1.76	0.42	0.42	0.43	0.32	0.36	0.22	0.55	0.36	0.4	0.25	-2.02	NT
WP_019620940.1	bifunctional demethylmenaquinone methyltransferase_2-methoxy-6-polyprenyl-1,4-benzoquinol methylase ubie	bifunctional demethylmenaquinone methyltransferase_2-methoxy-6-polyprenyl-1,4-benzoquinol methylase ubie	2.1.1.163_2.1.1.201	ubiquinone and menaquinone	cofactor_ prosthetic group_ electron carrier and vitamin metabolism and transport	Amphritea japonica	Amphritea	60.34	187.74	77.97	70.7	109.39	107.05	185.3	286.26	201.25	1.67	3.31	2.26	1.26	3.04	3.08	1.98	1.18	2.21	0.02	-6.01	0.0128967172661765	1.14	84.89	1.29	1.95	1.92	82.72	1.11	52.89	108.78	4.09	5.39	0.43	1.65	3.26	3.38	3.02	1.97	31.94	0.16	-2.61	0.324856976286645
WP_091354885.1	bifunctional demethylmenaquinone methyltransferase_2-methoxy-6-polyprenyl-1,4-benzoquinol methylase ubie	bifunctional demethylmenaquinone methyltransferase_2-methoxy-6-polyprenyl-1,4-benzoquinol methylase ubie	2.1.1.163_2.1.1.201	ubiquinone and menaquinone	cofactor_ prosthetic group_ electron carrier and vitamin metabolism and transport	Amphritea atlantica	Amphritea	1.54	1.42	1.28	1.19	1.79	1.46	1.54	1.61	1.28	6.45	1.32	0.43	3.02	3.83	5.11	2.72	1.03	4.84	2.19	1.13	0.168457070762195	1.14	1.28	1.29	1.95	1.92	2.02	1.11	1.64	1.76	4.01	1.57	0.43	1.1	4.89	5.61	0.55	19.19	0.4	2.68	1.42	0.498916899189627
WP_091354961.1	bifunctional diaminohydroxyphosphoribosylaminopyrimidine deaminase_5-amino-6-(5-phosphoribosylamino)uracil reductase ribd	bifunctional diaminohydroxyphosphoribosylaminopyrimidine deaminase_5-amino-6-(5-phosphoribosylamino)uracil reductase ribd	3.5.4.26_1.1.1.193	riboflavin metabolism	cofactor_ prosthetic group_ electron carrier and vitamin metabolism and transport	Amphritea atlantica	Amphritea	1.54	1.42	1.28	1.19	1.79	1.46	1.54	1.61	1.28	0.59	0.5	0.43	2.47	0.3	1.94	1.33	2.38	0.35	0.78	-0.35	0.555036601649485	1.14	1.28	1.29	1.95	1.92	2.02	1.11	1.64	1.76	4.47	1.95	5.43	0.32	0.36	0.22	0.55	0.36	8.49	1.57	0.65	0.619007580743243
WP_019620911.1	bifunctional diaminohydroxyphosphoribosylaminopyrimidine deaminase_5-amino-6-(5-phosphoribosylamino)uracil reductase ribd	bifunctional diaminohydroxyphosphoribosylaminopyrimidine deaminase_5-amino-6-(5-phosphoribosylamino)uracil reductase ribd	3.5.4.26_1.1.1.193	riboflavin metabolism	cofactor_ prosthetic group_ electron carrier and vitamin metabolism and transport	Amphritea japonica	Amphritea	1.54	1.42	1.28	1.19	1.79	1.46	1.54	1.61	1.28	0.59	0.5	0.43	0.37	0.75	3.96	0.39	2.9	0.35	0.78	-0.36	0.68670237903365	1.14	1.28	1.29	1.95	1.92	2.02	1.11	1.64	1.76	0.42	0.79	0.43	1.63	0.36	0.22	0.55	0.36	9.16	0.99	-0.02	0.990876398971345
WP_019621761.1	bifunctional methylenetetrahydrofolate dehydrogenase_methenyltetrahydrofolate cyclohydrolase fold	bifunctional methylenetetrahydrofolate dehydrogenase_methenyltetrahydrofolate cyclohydrolase fold	1.5.1.5_3.5.4.9	folate_ dhf_ thf metabolism	cofactor_ prosthetic group_ electron carrier and vitamin metabolism and transport	Amphritea japonica	Amphritea	1.54	1.42	1.28	1.19	1.79	1.46	1.54	1.61	1.28	12.37	0.5	0.43	2.22	0.3	0.29	3.28	2.13	0.69	1.69	0.76	0.652659086327078	1.14	1.28	1.29	1.95	1.92	2.02	1.11	1.64	1.76	0.42	0.42	0.43	0.32	0.36	0.22	0.55	0.36	0.4	0.25	-2.02	NT
WP_019622528.1	bifunctional phosphopantothenoylcysteine decarboxylase_phosphopantothenate--cysteine ligase coabc	bifunctional phosphopantothenoylcysteine decarboxylase_phosphopantothenate--cysteine ligase coabc	4.1.1.36_6.3.2.5	coenzyme a	cofactor_ prosthetic group_ electron carrier and vitamin metabolism and transport	Amphritea japonica	Amphritea	1.54	1.42	1.28	1.19	1.79	1.46	1.54	1.61	1.28	4.08	8.32	0.43	3.24	0.3	1.79	12.47	1.72	6.58	2.97	1.57	0.239655811929825	1.14	1.28	1.29	1.95	1.92	2.02	1.11	1.64	1.76	13.09	1.62	0.43	0.32	3.49	0.22	0.55	0.36	0.4	1.45	0.54	0.758176298941799
WP_019622291.1	bifunctional tetrahydrofolate synthase_dihydrofolate synthase	bifunctional tetrahydrofolate synthase_dihydrofolate synthase	6.3.2.17_6.3.2.12	folate_ dhf_ thf metabolism	cofactor_ prosthetic group_ electron carrier and vitamin metabolism and transport	Amphritea japonica	Amphritea	1.54	1.42	1.28	1.19	1.79	1.46	1.54	1.61	1.28	0.59	0.5	0.43	0.37	2.15	0.29	1.43	2.59	1.62	0.76	-0.4	0.485748075396825	1.14	1.28	1.29	1.95	1.92	2.02	1.11	1.64	1.76	3.82	4.05	0.43	0.32	0.36	0.22	0.55	22.75	0.4	2.33	1.22	0.629195202622951
WP_091355444.1	bifunctional tetrahydrofolate synthase_dihydrofolate synthase	bifunctional tetrahydrofolate synthase_dihydrofolate synthase	6.3.2.17_6.3.2.12	folate_ dhf_ thf metabolism	cofactor_ prosthetic group_ electron carrier and vitamin metabolism and transport	Amphritea atlantica	Amphritea	1.54	1.42	1.28	1.19	1.79	1.46	1.54	1.61	1.28	0.59	0.5	0.43	0.37	0.3	3.27	0.39	0.3	1.79	0.61	-0.72	NT	1.14	1.28	1.29	1.95	1.92	2.02	1.11	1.64	1.76	2.73	0.42	0.43	0.32	0.36	1.37	0.55	0.36	0.4	0.49	-1.02	NT
WP_091357810.1	biotin synthase biob	biotin synthase biob	2.8.1.6	biotin	cofactor_ prosthetic group_ electron carrier and vitamin metabolism and transport	Amphritea atlantica	Amphritea	1.54	1.42	1.28	1.19	1.79	1.46	1.54	1.61	1.28	0.59	4.73	3.19	2.04	1.67	2.67	1.56	2.92	10.23	2.26	1.17	0.278551866685824	1.14	1.28	1.29	1.95	1.92	2.02	1.11	1.64	1.76	3.06	3.11	0.43	0.32	8.18	2.11	0.55	2.12	6.89	1.9	0.92	0.463269418834951
WP_019622940.1	c-type cytochrome biogenesis protein ccmi	c-type cytochrome biogenesis protein ccmi	unknown	cytochrome c biogenesis	cofactor_ prosthetic group_ electron carrier and vitamin metabolism and transport	Amphritea japonica	Amphritea	1.54	1.42	1.28	1.19	1.79	1.46	1.54	1.61	1.28	2.2	0.5	0.43	0.37	7.39	6.12	0.39	3.06	3.72	1.84	0.88	0.420767174379085	1.14	1.28	1.29	1.95	1.92	2.02	1.11	1.64	1.76	0.42	2.89	0.43	0.32	0.36	2.69	0.55	0.36	2.43	0.74	-0.43	0.583860223371648
WP_091357628.1	cob(i)yrinic acid a,c-diamide adenosyltransferase	cob(i)yrinic acid a,c-diamide adenosyltransferase	2.5.1.17	vit b12	cofactor_ prosthetic group_ electron carrier and vitamin metabolism and transport	Amphritea atlantica	Amphritea	1.54	1.42	1.28	1.19	1.79	1.46	1.54	1.61	1.28	0.59	0.5	0.43	0.37	0.3	4.68	0.39	0.3	5.1	0.97	-0.05	NT	1.14	1.28	1.29	1.95	1.92	2.02	1.11	1.64	1.76	0.42	0.81	0.43	0.32	2.39	4.83	0.55	25.66	0.4	2.54	1.34	0.621455847163515
WP_019619928.1	cob(i)yrinic acid a,c-diamide adenosyltransferase	cob(i)yrinic acid a,c-diamide adenosyltransferase	2.5.1.17	vit b12	cofactor_ prosthetic group_ electron carrier and vitamin metabolism and transport	Amphritea japonica	Amphritea	1.54	1.42	1.28	1.19	1.79	1.46	1.54	1.61	1.28	0.59	1.15	0.43	3.93	0.3	11.24	2.74	0.3	7.23	2.13	1.09	0.454283585679612	1.14	1.28	1.29	1.95	1.92	2.02	1.11	1.64	1.76	2.35	0.42	0.43	0.32	5.13	4.8	0.55	3.01	13.61	2.17	1.12	0.507174353858268
WP_091361793.1	cyclic pyranopterin monophosphate synthase moac	cyclic pyranopterin monophosphate synthase moac	4.6.1.17	molybdopterin	cofactor_ prosthetic group_ electron carrier and vitamin metabolism and transport	Amphritea atlantica	Amphritea	1.54	1.42	1.28	1.19	1.79	1.46	1.54	1.61	1.28	0.59	0.5	0.43	0.37	2.33	0.29	0.39	0.3	0.35	0.42	-1.24	NT	1.14	1.28	1.29	1.95	1.92	2.02	1.11	1.64	1.76	0.42	2.88	0.43	0.32	0.36	0.22	0.55	0.36	0.4	0.42	-1.25	NT
WP_091361375.1	cytochrome c biogenesis heme-transporting atpase ccma	cytochrome c biogenesis heme-transporting atpase ccma	unknown	cytochrome c biogenesis	cofactor_ prosthetic group_ electron carrier and vitamin metabolism and transport	Amphritea atlantica	Amphritea	1.54	1.42	1.28	1.19	1.79	1.46	1.54	1.61	1.28	0.59	0.5	0.43	0.37	0.3	0.29	1.18	1.17	1.07	0.45	-1.15	0.00293133691789474	1.14	1.28	1.29	1.95	1.92	2.02	1.11	1.64	1.76	7.24	9.18	0.43	0.32	0.36	0.22	0.55	31.56	13.99	4.53	2.18	0.435754853974895
WP_019622948.1	cytochrome c biogenesis heme-transporting atpase ccma	cytochrome c biogenesis heme-transporting atpase ccma	unknown	cytochrome c biogenesis	cofactor_ prosthetic group_ electron carrier and vitamin metabolism and transport	Amphritea japonica	Amphritea	1.54	129.64	1.28	77.33	64.11	1.46	64.77	60.38	59.19	10.61	10.71	0.43	11.03	5.02	4.25	0.39	8.46	8.18	0.13	-2.96	0.095474350164609	1.14	1.28	63.7	1.95	1.92	2.02	1.11	1.64	1.76	0.42	0.42	2.88	6.16	2.48	0.22	0.55	0.36	0.4	0.18	-2.46	0.59311733517588
WP_019622941.1	cytochrome c-type biogenesis protein ccmh	cytochrome c-type biogenesis protein ccmh	unknown	cytochrome c biogenesis	cofactor_ prosthetic group_ electron carrier and vitamin metabolism and transport	Amphritea japonica	Amphritea	1.54	1.42	1.28	1.19	1.79	1.46	1.54	1.61	1.28	0.59	0.5	0.43	0.76	1.11	0.29	0.39	0.3	1.51	0.45	-1.16	0.00751448778571429	1.14	1.28	1.29	1.95	1.92	2.02	1.11	1.64	1.76	0.42	0.59	0.43	0.32	0.36	0.22	0.55	0.36	7.74	0.78	-0.36	NT
WP_091361361.1	cytochrome c-type biogenesis protein ccmh	cytochrome c-type biogenesis protein ccmh	unknown	cytochrome c biogenesis	cofactor_ prosthetic group_ electron carrier and vitamin metabolism and transport	Amphritea atlantica	Amphritea	29.05	1.42	73.06	49.99	1.79	1.46	1.54	28.26	12.97	0.59	0.5	1.28	0.78	0.3	0.29	0.39	0.3	0.66	0.03	-5.29	0.169222046927711	1.14	11.06	29.59	1.95	1.92	2.02	16.95	25.62	1.76	1.79	1.46	1.42	0.32	3.98	0.48	0.55	0.36	8.09	0.2	-2.32	0.301324167612457
WP_019622454.1	dethiobiotin synthase	dethiobiotin synthase	6.3.3.3	biotin	cofactor_ prosthetic group_ electron carrier and vitamin metabolism and transport	Amphritea japonica	Amphritea	1.54	1.42	1.28	1.19	1.79	1.46	1.54	1.61	1.28	4.01	1.54	0.43	2.25	0.3	0.29	2.07	0.3	0.35	0.88	-0.18	0.825514965833946	1.14	1.28	1.29	1.95	1.92	2.02	1.11	1.64	1.76	0.42	0.42	0.43	0.32	0.36	2.68	0.55	0.36	14.88	1.45	0.53	NT
WP_019622910.1	dihydroneopterin aldolase	dihydroneopterin aldolase	4.1.2.25	folate_ dhf_ thf metabolism	cofactor_ prosthetic group_ electron carrier and vitamin metabolism and transport	Amphritea japonica	Amphritea	1.54	1.42	1.28	1.19	1.79	1.46	1.54	1.61	1.28	0.59	0.5	0.43	0.37	8.07	0.29	0.39	0.3	2.41	1.02	0.03	NT	1.14	1.28	1.29	1.95	1.92	2.02	1.11	1.64	1.76	0.42	0.42	0.43	0.32	0.36	0.22	0.55	0.36	0.4	0.25	-2.02	NT
WP_019619956.1	formyltetrahydrofolate deformylase	formyltetrahydrofolate deformylase	3.5.1.10	folate_ dhf_ thf metabolism	cofactor_ prosthetic group_ electron carrier and vitamin metabolism and transport	Amphritea japonica	Amphritea	1.54	1.42	1.28	1.19	1.79	1.46	1.54	1.61	1.28	0.59	0.5	0.43	0.37	0.3	0.29	0.39	0.3	0.35	0.27	-1.9	NT	1.14	1.28	1.29	1.95	1.92	2.02	1.11	1.64	1.76	0.42	2.69	0.43	0.32	0.36	1.19	0.55	0.36	0.4	0.48	-1.07	NT
WP_091357529.1	formyltetrahydrofolate deformylase	formyltetrahydrofolate deformylase	3.5.1.10	folate_ dhf_ thf metabolism	cofactor_ prosthetic group_ electron carrier and vitamin metabolism and transport	Amphritea atlantica	Amphritea	1.54	1.42	1.28	1.19	1.79	1.46	1.54	1.61	1.28	9.31	4.93	12.27	5.84	2.66	6.01	9.64	3.72	13.74	5.2	2.38	0.0245004071290323	1.14	1.28	1.29	1.95	1.92	2.02	1.11	1.64	1.76	2.32	1.38	0.43	5.93	0.36	0.58	1.35	2.44	9.7	1.74	0.8	0.564383032428765
WP_091359421.1	formyltetrahydrofolate deformylase	formyltetrahydrofolate deformylase	3.5.1.10	folate_ dhf_ thf metabolism	cofactor_ prosthetic group_ electron carrier and vitamin metabolism and transport	Amphritea atlantica	Amphritea	1.54	1.42	1.28	1.19	1.79	1.46	1.54	1.61	1.28	6.28	3.21	0.43	4.2	3.44	7.69	7.85	4.47	2.77	3.08	1.62	0.0547621231818182	1.14	1.28	1.29	1.95	1.92	2.02	1.11	1.64	1.76	0.42	3.34	0.43	2.43	0.36	1.19	0.55	0.36	0.4	0.67	-0.57	0.491059130653266
WP_019620205.1	formyltetrahydrofolate deformylase	formyltetrahydrofolate deformylase	3.5.1.10	folate_ dhf_ thf metabolism	cofactor_ prosthetic group_ electron carrier and vitamin metabolism and transport	Amphritea japonica	Amphritea	1.54	1.42	1.28	1.19	1.79	1.46	1.54	1.61	1.28	11.36	3.19	0.43	7.44	0.3	1.61	3.35	5.22	3.06	2.74	1.46	0.233990909643653	1.14	1.28	1.29	1.95	1.92	2.02	1.11	1.64	1.76	1.35	2.53	0.43	0.32	12.63	0.22	12.3	19.34	3	3.69	1.89	0.387481832741117
WP_091361651.1	glutamate-1-semialdehyde-2,1-aminomutase	glutamate-1-semialdehyde 2,1-aminomutase	5.4.3.8	tetrapyrrole	cofactor_ prosthetic group_ electron carrier and vitamin metabolism and transport	Amphritea atlantica	Amphritea	1.54	1.42	1.28	1.19	1.79	1.46	1.54	1.61	1.28	0.59	0.5	0.43	0.37	0.3	0.29	0.39	0.3	0.35	0.27	-1.9	NT	1.14	1.28	1.29	1.95	1.92	2.02	1.11	1.64	1.76	8.38	3.42	0.43	0.32	0.36	0.22	0.55	0.36	0.4	1.02	0.03	NT
WP_019623165.1	glutamate-1-semialdehyde-2,1-aminomutase	glutamate-1-semialdehyde 2,1-aminomutase	5.4.3.8	tetrapyrrole	cofactor_ prosthetic group_ electron carrier and vitamin metabolism and transport	Amphritea japonica	Amphritea	1.54	130.86	1.28	1.19	1.79	1.46	1.54	1.61	1.28	0.97	0.5	0.43	3.15	5.41	1.91	1.63	3.72	2.28	0.14	-2.83	0.582822410273973	1.14	1.28	1.29	1.95	1.92	2.02	1.11	161.95	1.76	2.42	7.74	0.43	0.32	4.59	4.76	8.95	0.36	0.4	0.17	-2.54	0.619007580743243
WP_091361796.1	gtp 3,8-cyclase moaa	gtp 3,8-cyclase moaa	4.1.99.22	molybdopterin	cofactor_ prosthetic group_ electron carrier and vitamin metabolism and transport	Amphritea atlantica	Amphritea	1.54	1.42	1.28	1.19	1.79	1.46	1.54	1.61	1.28	0.59	7.11	0.43	2.38	5.46	2.4	0.39	1.29	1.08	1.61	0.69	0.514889325	1.14	1.28	1.29	1.95	1.92	2.02	1.11	1.64	1.76	1.52	0.42	0.43	0.32	0.36	3.95	0.55	0.36	0.4	0.59	-0.76	NT
WP_019620145.1	gtp 3,8-cyclase moaa	gtp 3,8-cyclase moaa	4.1.99.22	molybdopterin	cofactor_ prosthetic group_ electron carrier and vitamin metabolism and transport	Amphritea japonica	Amphritea	1.54	1.42	1.28	1.19	1.79	1.46	1.54	1.61	1.28	0.59	0.5	0.43	0.37	0.3	0.29	9.61	5.37	2.58	1.53	0.61	0.686955639879414	1.14	1.28	1.29	1.95	1.92	2.02	1.11	1.64	1.76	2.3	0.42	0.43	0.32	0.36	0.22	0.55	0.36	0.4	0.38	-1.4	NT
WP_019622848.1	gtp 3,8-cyclase moaa	gtp 3,8-cyclase moaa	4.1.99.22	molybdopterin	cofactor_ prosthetic group_ electron carrier and vitamin metabolism and transport	Amphritea japonica	Amphritea	1.54	1.42	1.28	1.19	1.79	1.46	1.54	1.61	1.28	4.95	3.19	0.43	0.37	8.37	0.73	7.21	1.11	2.59	2.21	1.14	0.311121138283828	1.14	1.28	1.29	1.95	1.92	2.02	1.11	1.64	1.76	3.49	6.32	0.43	1.61	0.36	3.31	0.55	1.85	0.4	1.3	0.38	0.686227406542969
WP_019622265.1	gtp cyclohydrolase i fole	gtp cyclohydrolase i fole	3.5.4.16	folate_ dhf_ thf metabolism	cofactor_ prosthetic group_ electron carrier and vitamin metabolism and transport	Amphritea japonica	Amphritea	1.54	1.42	1.28	1.19	1.79	1.46	1.54	1.61	1.28	0.59	0.5	0.43	0.37	0.3	0.29	0.39	1.81	0.35	0.38	-1.38	NT	1.14	1.28	1.29	1.95	1.92	2.02	1.11	1.64	1.76	1.26	1.69	0.43	3.75	0.36	0.22	0.55	0.36	2.75	0.81	-0.31	0.676332823372781
WP_091355518.1	gtp cyclohydrolase i fole	gtp cyclohydrolase i fole	3.5.4.16	folate_ dhf_ thf metabolism	cofactor_ prosthetic group_ electron carrier and vitamin metabolism and transport	Amphritea atlantica	Amphritea	1.54	1.42	1.28	17.82	1.79	51.98	1.54	1.61	37.16	1.11	5.79	2.99	1.94	0.7	2.37	8.13	5.82	2.99	0.27	-1.87	0.395578364809783	99.33	41.29	1.29	1.95	35.92	2.02	1.11	1.64	1.76	0.86	3.61	2.31	7.21	0.36	3.62	8.22	18.36	4.17	0.26	-1.94	0.491059130653266
WP_091354984.1	gtp cyclohydrolase ii	gtp cyclohydrolase ii	3.5.4.25	riboflavin metabolism	cofactor_ prosthetic group_ electron carrier and vitamin metabolism and transport	Amphritea atlantica	Amphritea	1.54	1.42	1.28	1.19	1.79	1.46	1.54	1.61	1.28	0.59	0.5	0.43	0.37	0.3	0.29	0.39	0.3	0.35	0.27	-1.9	NT	1.14	1.28	1.29	1.95	1.92	2.02	1.11	1.64	1.76	0.42	0.42	0.43	11.37	0.36	0.22	0.55	0.36	0.4	1.03	0.04	NT
WP_091360424.1	heme biosynthesis protein	uroporphyrinogen-iii c-methyltransferase hemx	2.1.1.107	heme	cofactor_ prosthetic group_ electron carrier and vitamin metabolism and transport	Amphritea atlantica	Amphritea	1.54	1.42	1.28	1.19	1.79	1.46	1.54	1.61	1.28	0.59	0.5	0.88	4.11	1.2	4.44	1.77	0.73	2.44	1.27	0.35	0.654339170944741	1.14	1.28	1.29	1.95	1.92	2.02	1.11	1.64	1.76	0.9	1.15	2.52	8.58	1.56	3.49	0.55	5.54	0.4	1.75	0.81	0.509057887147335
WP_019622943.1	heme lyase ccmf_nrfe family subunit	heme lyase ccmf_nrfe subunit	unknown	cytochrome c biogenesis	cofactor_ prosthetic group_ electron carrier and vitamin metabolism and transport	Amphritea japonica	Amphritea	1.54	1.42	1.28	1.19	1.79	1.46	1.54	1.61	1.28	0.59	2.83	0.43	5.09	2.47	2.51	0.39	0.3	0.35	1.14	0.19	0.838207309110629	1.14	1.28	1.29	1.95	1.92	2.02	1.11	1.64	1.76	7.11	1.3	0.43	0.32	4.96	0.22	0.55	0.36	0.4	1.11	0.15	0.89730983609605
WP_091360428.1	hydroxymethylbilane synthase	hydroxymethylbilane synthase	2.5.1.61	tetrapyrrole	cofactor_ prosthetic group_ electron carrier and vitamin metabolism and transport	Amphritea atlantica	Amphritea	1.54	1.42	1.28	1.19	1.79	1.46	1.54	1.61	1.28	2.64	1.43	0.43	0.37	0.96	7.05	0.68	2.86	0.59	1.3	0.38	0.73248596677498	1.14	1.28	1.29	1.95	1.92	2.02	1.11	1.64	1.76	0.42	1.12	0.43	10.28	16.26	11.79	0.55	3.17	0.4	3.15	1.65	0.419180387472527
WP_091357452.1	hydroxymethylglutaryl-coa reductase	hydroxymethylglutaryl-coa reductase	1.1.1.88	isoprenoid_ terpenoid metabolism	secondary metabolite biosynthesis_ transport and degradation	Amphritea atlantica	Amphritea	1.54	1.42	1.28	1.19	1.79	1.46	1.54	1.61	1.28	0.59	0.99	4.04	3.88	0.3	0.29	0.78	3.34	0.99	1.16	0.21	0.810690613684211	1.14	1.28	1.29	1.95	1.92	2.02	1.11	1.64	1.76	0.9	0.42	0.43	0.32	0.36	0.5	0.55	0.36	0.4	0.3	-1.73	NT
WP_019619979.1	hydroxymethylglutaryl-coa reductase	hydroxymethylglutaryl-coa reductase	1.1.1.88	isoprenoid_ terpenoid metabolism	secondary metabolite biosynthesis_ transport and degradation	Amphritea japonica	Amphritea	1.54	1.42	1.28	1.19	1.79	1.46	1.54	1.61	1.28	1.55	0.5	0.43	0.37	6.78	0.29	2.83	0.3	1.5	1.11	0.15	0.903294540258856	1.14	1.28	1.29	1.95	1.92	2.02	1.11	1.64	1.76	0.42	2.39	0.43	0.32	0.36	1.79	0.55	0.36	0.4	0.5	-1.01	NT
WP_019620975.1	methionine adenosyltransferase	s-adenosylmethionine synthetase	2.5.1.6	s-adenosyl methionine metabolism	cofactor_ prosthetic group_ electron carrier and vitamin metabolism and transport	Amphritea japonica	Amphritea	1.54	1.42	1.28	1.19	1.79	1.46	1.54	1.61	1.28	0.59	0.5	0.43	4.68	3.66	4.4	2.73	0.3	2.26	1.49	0.58	0.485748075396825	1.14	1.28	1.29	1.95	1.92	2.02	1.11	1.64	1.76	0.42	1.07	13.47	8.16	3.2	4.42	6	5.32	0.4	3.01	1.59	0.283273983369565
WP_091360387.1	methionine adenosyltransferase	s-adenosylmethionine synthetase	2.5.1.6	s-adenosyl methionine metabolism	cofactor_ prosthetic group_ electron carrier and vitamin metabolism and transport	Amphritea atlantica	Amphritea	1.54	1.42	1.28	1.19	1.79	1.46	1.54	1.61	1.28	0.59	1.15	0.43	3.58	5.27	7.14	6.44	1.3	5.88	2.42	1.28	0.203475281160494	1.14	1.28	1.29	1.95	1.92	2.02	1.11	1.64	1.76	0.89	0.91	12.3	0.32	1.28	2.89	0.55	3.43	0.4	1.63	0.7	0.659508374143302
WP_091361882.1	molybdenum cofactor biosynthesis protein b	molybdenum cofactor biosynthesis protein mobb	2.7.7.77	molybdopterin	cofactor_ prosthetic group_ electron carrier and vitamin metabolism and transport	Amphritea atlantica	Amphritea	1.54	1.42	1.28	1.19	1.79	1.46	1.54	1.61	1.28	0.59	0.5	0.43	7.21	1.85	0.29	0.39	0.3	0.35	0.91	-0.14	NT	1.14	1.28	1.29	1.95	1.92	2.02	1.11	1.64	1.76	13.09	9.11	5.18	13.44	0.36	1.16	0.55	0.36	7.14	3.57	1.84	0.279866479594096
WP_019621890.1	molybdenum cofactor biosynthesis protein b	molybdenum cofactor biosynthesis protein mobb	2.7.7.77	molybdopterin	cofactor_ prosthetic group_ electron carrier and vitamin metabolism and transport	Amphritea japonica	Amphritea	1.54	1.42	1.28	1.19	1.79	1.46	1.54	1.61	1.28	11.5	0.5	0.43	1.27	20.65	0.29	2	2.08	0.35	2.98	1.58	0.471266522758621	1.14	1.28	1.29	1.95	1.92	2.02	1.11	1.64	1.76	0.42	4.52	0.43	0.32	0.36	1.89	20.54	0.36	17.02	3.25	1.7	0.496771181622517
WP_019621891.1	molybdopterin molybdotransferase moea	molybdopterin molybdotransferase moea	2.10.1.1	molybdopterin	cofactor_ prosthetic group_ electron carrier and vitamin metabolism and transport	Amphritea japonica	Amphritea	1.54	1.42	1.28	1.19	1.79	1.46	1.54	1.61	1.28	0.59	0.87	0.43	0.37	2.15	0.29	1.41	0.3	0.83	0.55	-0.86	0.092352265	1.14	1.28	1.29	1.95	1.92	2.02	1.11	1.64	1.76	0.42	0.42	0.43	2.88	0.36	2.67	0.55	4.54	0.4	0.9	-0.16	0.849811704983923
WP_091359219.1	molybdopterin synthase catalytic subunit moae	molybdopterin synthase catalytic subunit moae	2.8.1.12	molybdopterin	cofactor_ prosthetic group_ electron carrier and vitamin metabolism and transport	Amphritea atlantica	Amphritea	32.51	34.13	1.28	1.19	30.13	1.46	1.54	31.6	1.28	1.73	2.56	1.39	0.37	2.98	4	0.39	0.3	2.4	0.12	-3.07	0.177329860300546	1.14	34.31	1.29	1.95	1.92	2.02	1.11	1.64	29.95	0.42	1.59	2.97	18.58	2.4	1.96	1.85	4.6	0.4	0.46	-1.12	0.61324439216152
SEQ89205.1	molybdopterin-synthase adenylyltransferase moeb	molybdopterin synthase adenylyltransferase moeb	2.7.7.80	molybdopterin	cofactor_ prosthetic group_ electron carrier and vitamin metabolism and transport	Amphritea atlantica	Amphritea	1.54	1.42	1.28	1.19	1.79	1.46	1.54	1.61	1.28	0.59	0.5	0.43	0.37	0.3	2.22	0.39	0.3	0.35	0.42	-1.27	NT	1.14	1.28	1.29	1.95	1.92	2.02	1.11	1.64	1.76	0.42	1	0.43	0.32	4.37	0.22	0.55	0.36	0.4	0.57	-0.81	NT
WP_019622572.1	molybdopterin-synthase adenylyltransferase moeb	molybdopterin synthase adenylyltransferase moeb	2.7.7.80	molybdopterin	cofactor_ prosthetic group_ electron carrier and vitamin metabolism and transport	Amphritea japonica	Amphritea	1.54	1.42	1.28	1.19	1.79	1.46	1.54	1.61	1.28	0.59	0.5	0.43	0.37	0.3	0.29	0.39	0.3	0.35	0.27	-1.9	NT	1.14	1.28	1.29	1.95	1.92	2.02	1.11	1.64	1.76	0.42	10.58	11.6	0.32	0.36	0.22	0.55	0.36	0.4	1.76	0.81	NT
WP_026340157.1	nad(+) kinase	nad(+) kinase	2.7.1.23	nad_ nadp	cofactor_ prosthetic group_ electron carrier and vitamin metabolism and transport	Amphritea japonica	Amphritea	1.54	1.42	1.28	1.19	1.79	1.46	1.54	1.61	1.28	0.59	0.5	0.43	2.98	0.3	0.29	0.39	0.3	0.35	0.47	-1.1	NT	1.14	1.28	1.29	1.95	1.92	2.02	1.11	1.64	1.76	3.3	2.05	0.43	0.32	0.36	0.22	0.55	0.36	0.4	0.57	-0.82	NT
WP_091355875.1	nad(+) kinase	nad(+) kinase	2.7.1.23	nad_ nadp	cofactor_ prosthetic group_ electron carrier and vitamin metabolism and transport	Amphritea atlantica	Amphritea	1.54	1.42	1.28	1.19	1.79	1.46	1.54	1.61	1.28	0.59	0.5	0.43	0.37	0.3	0.29	0.39	0.3	0.35	0.27	-1.9	NT	1.14	1.28	1.29	1.95	1.92	2.02	1.11	1.64	1.76	0.42	3.62	0.43	0.32	2.46	0.22	0.55	0.36	3.37	0.83	-0.26	0.744496359568733
WP_091361226.1	nad(p)h-hydrate dehydratase	nad(p)h-hydrate dehydratase	4.2.1.93	nad_ nadp	cofactor_ prosthetic group_ electron carrier and vitamin metabolism and transport	Amphritea atlantica	Amphritea	1.54	1.42	1.28	1.19	1.79	1.46	1.54	1.61	1.28	0.59	0.5	0.43	2.11	2.08	0.29	0.39	0.3	0.35	0.54	-0.9	NT	1.14	1.28	1.29	1.95	1.92	2.02	1.11	1.64	1.76	3.29	8.44	0.43	0.32	0.36	0.22	0.55	0.36	0.4	1.02	0.03	NT
WP_026340003.1	nicotinate-nucleotide adenylyltransferase	nicotinate-nucleotide adenylyltransferase	2.7.7.18	nad_ nadp	cofactor_ prosthetic group_ electron carrier and vitamin metabolism and transport	Amphritea japonica	Amphritea	1.54	1.42	1.28	1.19	1.79	1.46	1.54	1.61	1.28	0.59	2.68	0.43	0.37	0.3	0.29	0.39	0.3	0.35	0.43	-1.2	NT	1.14	1.28	1.29	1.95	1.92	2.02	1.11	1.64	1.76	0.42	0.42	0.43	0.32	5.74	0.22	0.55	0.36	0.4	0.63	-0.67	NT
WP_019621204.1	oxygen-dependent coproporphyrinogen oxidase	oxygen-dependent coproporphyrinogen oxidase	1.3.3.3	heme	cofactor_ prosthetic group_ electron carrier and vitamin metabolism and transport	Amphritea japonica	Amphritea	1.54	1.42	1.28	1.19	1.79	1.46	1.54	1.61	1.28	0.59	0.5	0.43	0.37	0.3	0.29	0.39	1.97	0.35	0.4	-1.34	NT	1.14	1.28	1.29	1.95	1.92	2.02	1.11	1.64	1.76	0.42	5.31	0.43	0.32	0.36	0.22	2.9	0.36	0.4	0.76	-0.4	NT
WP_019622223.1	oxygen-independent coproporphyrinogen iii oxidase	coproporphyrinogen iii dehydrogenase hemn	1.3.98.3	heme	cofactor_ prosthetic group_ electron carrier and vitamin metabolism and transport	Amphritea japonica	Amphritea	1.54	1.42	26.45	1.19	1.79	1.46	21.65	1.61	9.48	2.88	9.15	7.03	2.7	4.41	7.01	2.14	8.4	3.53	0.71	-0.49	0.720304208099174	1.14	8.14	1.29	1.95	1.92	2.02	23.33	1.64	1.76	5.23	0.91	88.51	1.19	3.44	10.09	1.36	0.89	6.86	2.74	1.46	0.629195202622951
WP_091355629.1	oxygen-independent coproporphyrinogen iii oxidase	coproporphyrinogen iii dehydrogenase hemn	1.3.98.3	heme	cofactor_ prosthetic group_ electron carrier and vitamin metabolism and transport	Amphritea atlantica	Amphritea	1.54	1.42	1.28	1.19	1.79	1.46	1.54	1.61	1.28	2.88	3.27	17.86	2.49	17.69	1.4	6.18	2.58	5.29	4.55	2.19	0.183875723848168	1.14	1.28	1.29	1.95	1.92	2.02	1.11	1.64	1.76	6.3	13.55	14.53	0.32	0.36	3	0.55	32.71	5.94	5.48	2.45	0.334964252537764
WP_019621094.1	pantetheine-phosphate adenylyltransferase	pantetheine-phosphate adenylyltransferase	2.7.7.3	coenzyme a	cofactor_ prosthetic group_ electron carrier and vitamin metabolism and transport	Amphritea japonica	Amphritea	1.54	1.42	1.28	1.19	1.79	1.46	1.54	1.61	1.28	0.59	0.5	2.66	7.26	2.53	6.36	2.66	2.09	1.93	2.03	1.02	0.279421206988636	1.14	1.28	1.29	1.95	1.92	2.02	1.11	1.64	1.76	0.42	4.22	9.92	5.75	7.85	2.91	4.58	2.98	3.24	2.97	1.57	0.120489823432836
WP_019623135.1	pantoate--beta-alanine ligase	pantoate--beta-alanine ligase	6.3.2.1	coenzyme a	cofactor_ prosthetic group_ electron carrier and vitamin metabolism and transport	Amphritea japonica	Amphritea	1.54	1.42	1.28	1.19	1.79	1.46	1.54	1.61	1.28	0.59	0.5	0.43	0.37	0.3	1.29	0.39	2.65	0.35	0.52	-0.93	NT	1.14	1.28	1.29	1.95	1.92	2.02	1.11	1.64	1.76	0.42	0.42	0.43	0.32	0.36	0.81	0.55	5.51	0.4	0.65	-0.61	NT
WP_091361605.1	pantoate--beta-alanine ligase	pantoate--beta-alanine ligase	6.3.2.1	coenzyme a	cofactor_ prosthetic group_ electron carrier and vitamin metabolism and transport	Amphritea atlantica	Amphritea	1.54	1.42	1.28	1.19	1.79	1.46	1.54	1.61	1.28	0.59	0.5	0.43	0.37	0.3	0.29	0.39	0.3	0.35	0.27	-1.9	NT	1.14	1.28	1.29	1.95	1.92	2.02	1.11	1.64	1.76	4.17	0.42	0.43	0.32	0.36	0.22	0.55	0.36	0.4	0.51	-0.96	NT
WP_091354598.1	porphobilinogen synthase	porphobilinogen synthase	4.2.1.24	tetrapyrrole	cofactor_ prosthetic group_ electron carrier and vitamin metabolism and transport	Amphritea atlantica	Amphritea	1.54	1.42	1.28	1.19	1.79	1.46	1.54	1.61	1.28	0.59	3.07	12.62	2.29	1.86	3.05	7.58	9.95	16.74	4.41	2.14	0.156095907656766	1.14	1.28	1.29	1.95	1.92	2.02	1.11	1.64	1.76	6.62	0.42	41.88	1.38	6.8	8.15	29.54	0.36	14.48	7.77	2.96	0.285844049892857
WP_019622636.1	pyridoxamine 5-phosphate oxidase	pyridoxamine 5-phosphate oxidase	1.4.3.5	vit b6	cofactor_ prosthetic group_ electron carrier and vitamin metabolism and transport	Amphritea japonica	Amphritea	1.54	1.42	1.28	1.19	1.79	1.46	1.54	1.61	1.28	3.44	0.5	0.43	0.37	2.71	1.52	1.96	1.46	2.49	1.14	0.18	0.762430438611544	1.14	1.28	1.29	1.95	1.92	2.02	1.11	1.64	1.76	3	1.39	3.22	0.32	0.36	0.22	0.55	0.36	0.4	0.7	-0.52	0.549152292307692
WP_091361124.1	pyridoxamine 5-phosphate oxidase	pyridoxamine 5-phosphate oxidase	1.4.3.5	vit b6	cofactor_ prosthetic group_ electron carrier and vitamin metabolism and transport	Amphritea atlantica	Amphritea	1.54	1.42	1.28	1.19	1.79	1.46	1.54	1.61	1.28	0.59	0.5	0.43	0.37	0.3	1.92	0.39	0.3	7.13	0.91	-0.14	NT	1.14	1.28	1.29	1.95	1.92	2.02	1.11	1.64	1.76	4.51	4.66	0.43	0.32	0.36	0.22	0.55	2.04	0.4	0.96	-0.06	0.941969326351351
WP_019623263.1	pyridoxine 5-phosphate synthase	pyridoxine 5-phosphate synthase	2.6.99.2	vit b6	cofactor_ prosthetic group_ electron carrier and vitamin metabolism and transport	Amphritea japonica	Amphritea	1.54	1.42	1.28	1.19	1.79	1.46	1.54	1.61	1.28	3.38	3.87	2.01	1.9	5.2	3.51	4.27	4.26	5.78	2.61	1.38	0.0132831104887324	1.14	1.28	1.29	1.95	1.92	2.02	1.11	1.64	1.76	0.42	1.98	0.43	0.32	0.36	0.22	0.55	0.36	3.88	0.6	-0.73	NT
WP_019621526.1	pyrroloquinoline quinone biosynthesis protein pqqe	pyrroloquinoline quinone biosynthesis protein pqqe	1.21.98.4	coenzyme pqq	cofactor_ prosthetic group_ electron carrier and vitamin metabolism and transport	Amphritea japonica	Amphritea	1.54	1.42	1.28	1.19	1.79	1.46	1.54	1.61	1.28	0.59	0.5	0.43	0.37	0.3	0.29	0.39	0.3	0.35	0.27	-1.9	NT	1.14	1.28	1.29	1.95	1.92	2.02	1.11	1.64	1.76	13.48	0.42	0.43	0.32	0.36	0.22	0.55	0.36	0.4	1.17	0.23	NT
WP_091355803.1	quinolinate synthase nada	quinolinate synthase nada	2.5.1.72	nad_ nadp	cofactor_ prosthetic group_ electron carrier and vitamin metabolism and transport	Amphritea atlantica	Amphritea	1.54	1.42	1.28	1.19	1.79	1.46	1.54	1.61	1.28	0.59	0.5	0.43	0.37	0.3	0.29	0.39	2.66	0.35	0.45	-1.16	NT	1.14	1.28	1.29	1.95	1.92	2.02	1.11	1.64	1.76	15.22	1.76	0.43	0.32	3.82	0.22	0.55	0.36	1.62	1.72	0.78	0.678585953982301
WP_019621570.1	riboflavin synthase	riboflavin synthase	2.5.1.9	riboflavin metabolism	cofactor_ prosthetic group_ electron carrier and vitamin metabolism and transport	Amphritea japonica	Amphritea	1.54	1.42	1.28	1.19	1.79	1.46	1.54	1.61	1.28	8.62	0.5	0.43	3.68	7.11	0.29	0.39	0.3	0.35	1.65	0.73	0.615268495446097	1.14	1.28	1.29	1.95	1.92	2.02	1.11	1.64	1.76	0.42	0.42	0.43	0.32	0.36	0.22	0.55	0.36	0.4	0.25	-2.02	NT
WP_091354964.1	riboflavin synthase	riboflavin synthase	2.5.1.9	riboflavin metabolism	cofactor_ prosthetic group_ electron carrier and vitamin metabolism and transport	Amphritea atlantica	Amphritea	59.21	1.42	1.28	1.19	1.79	1.46	1.54	1.61	25.79	0.59	0.5	5	0.37	1.28	6.86	0.82	0.3	0.35	0.17	-2.57	0.445260562577447	1.14	1.28	1.29	1.95	1.92	2.02	1.11	1.64	1.76	2.43	2.74	0.43	3.2	0.36	10.02	0.55	9.91	0.4	2.13	1.09	0.491059130653266
WP_019620203.1	sarcosine oxidase subunit alpha family protein	sarcosine oxidase	1.5.3.1	glycine biosynthesis	amino acid metabolism and transport	Amphritea japonica	Amphritea	1.54	1.42	1.28	1.19	1.79	1.46	49.35	1.61	1.28	29.44	26.36	23.96	29.88	34.27	18.11	27.6	37.71	39.4	4.38	2.13	0.03122539805	1.14	17.59	1.29	1.95	1.92	2.02	1.11	41.64	1.76	6.38	2.06	12.71	2.04	6.47	9.85	16.34	59.59	12.35	1.81	0.86	0.62109433277592
WP_019620201.1	sarcosine oxidase subunit beta family protein	sarcosine oxidase	1.5.3.1	glycine biosynthesis	amino acid metabolism and transport	Amphritea japonica	Amphritea	16.4	93.72	1.28	78.16	1.79	1.46	17.02	16	62.95	9.96	19.83	1.15	14.88	9.73	17.43	16.08	16.96	8.49	0.4	-1.33	0.356095477083333	68.23	51.74	75.87	114.9	71.62	22.41	9.66	40.49	159.22	7.89	11.08	5.78	3.42	26.52	4.82	29.74	8.72	38.51	0.22	-2.17	0.104184118
WP_091361652.1	thiamine phosphate synthase	thiamine phosphate synthase thie	2.5.1.3	thiamine	cofactor_ prosthetic group_ electron carrier and vitamin metabolism and transport	Amphritea atlantica	Amphritea	1.54	1.42	1.28	1.19	1.79	1.46	1.54	1.61	1.28	0.59	6.53	0.43	0.6	0.77	3.6	2.37	4.87	9.56	2.24	1.16	0.328763314953271	1.14	1.28	1.29	1.95	1.92	2.02	1.11	1.64	1.76	0.42	0.42	0.43	2.03	0.86	1.07	10.08	0.36	0.4	1.14	0.19	0.895711739255237
WP_019620906.1	thiamine-phosphate kinase	thiamine-phosphate kinase thil	2.7.4.16	thiamine	cofactor_ prosthetic group_ electron carrier and vitamin metabolism and transport	Amphritea japonica	Amphritea	1.54	1.42	1.28	1.19	1.79	1.46	1.54	1.61	1.28	0.59	0.5	0.43	0.37	0.3	0.29	0.39	2.3	0.35	0.42	-1.25	NT	1.14	1.28	1.29	1.95	1.92	2.02	1.11	1.64	1.76	0.42	0.42	0.43	5.13	0.36	0.22	0.55	0.36	9.03	1.2	0.26	NT
WP_019621082.1	thiazole synthase	thiazole synthase thig	2.8.1.10	thiamine	cofactor_ prosthetic group_ electron carrier and vitamin metabolism and transport	Amphritea japonica	Amphritea	1.54	1.42	1.28	1.19	1.79	1.46	1.54	1.61	1.28	0.59	0.5	0.43	0.37	0.3	0.29	3.6	0.3	9.51	1.21	0.28	NT	1.14	1.28	1.29	1.95	1.92	2.02	1.11	1.64	1.76	0.42	0.42	0.43	0.32	0.36	0.22	0.55	0.36	0.4	0.25	-2.02	NT
WP_019622810.1	type 3 dihydrofolate reductase	dihydrofolate reductase	1.5.1.3	folate_ dhf_ thf metabolism	cofactor_ prosthetic group_ electron carrier and vitamin metabolism and transport	Amphritea japonica	Amphritea	1.54	1.42	1.28	1.19	1.79	1.46	1.54	1.61	1.28	1.09	0.5	6.4	10.3	2.43	0.73	1.17	0.71	2.88	2	1	0.448113214426634	1.14	1.28	1.29	1.95	1.92	2.02	1.11	1.64	1.76	5.89	2.61	0.43	0.32	0.36	0.22	0.55	1.86	13.99	1.86	0.89	0.619007580743243
WP_091360473.1	type 3 dihydrofolate reductase	dihydrofolate reductase	1.5.1.3	folate_ dhf_ thf metabolism	cofactor_ prosthetic group_ electron carrier and vitamin metabolism and transport	Amphritea atlantica	Amphritea	1.54	1.42	1.28	1.19	1.79	1.46	1.54	1.61	1.28	0.59	3.42	7.89	2.18	1.21	0.29	0.39	9.1	1.01	1.99	0.99	0.453143438461538	1.14	1.28	1.29	1.95	1.92	2.02	1.11	1.64	1.76	1.39	0.42	0.43	20.24	0.36	0.22	0.55	0.36	0.4	1.73	0.79	NT
SEQ28371.1	ubiquinone biosynthesis protein ubij	ubiquinone biosynthesis accessory factor ubij	unknown	ubiquinone	cofactor_ prosthetic group_ electron carrier and vitamin metabolism and transport	Amphritea atlantica	Amphritea	1.54	1.42	1.28	1.19	1.79	1.46	1.54	1.61	1.28	0.59	0.5	0.43	1.21	2.9	14.17	1.32	0.71	0.35	1.69	0.76	0.70383983784928	1.14	1.28	1.29	1.95	1.92	2.02	1.11	1.64	1.76	13.48	0.42	0.43	0.32	0.36	0.74	0.55	0.36	0.4	1.21	0.27	NT
WP_019621305.1	ubiquinone biosynthesis regulatory protein kinase ubib	ubiquinone biosynthesis regulatory protein kinase ubib	unknown	ubiquinone: regulation	cofactor_ prosthetic group_ electron carrier and vitamin metabolism and transport	Amphritea japonica	Amphritea	1.54	1.42	1.28	1.19	1.79	1.46	1.54	1.61	1.28	0.59	0.5	0.43	0.37	2.58	2.62	2.37	0.3	1.97	0.89	-0.16	0.811938726386807	1.14	1.28	1.29	1.95	1.92	2.02	1.11	1.64	1.76	0.42	0.42	0.43	0.32	0.36	0.22	0.55	6.38	4.67	0.98	-0.04	NT
WP_091353992.1	ubiquinone biosynthesis regulatory protein kinase ubib	ubiquinone biosynthesis regulatory protein kinase ubib	unknown	ubiquinone: regulation	cofactor_ prosthetic group_ electron carrier and vitamin metabolism and transport	Amphritea atlantica	Amphritea	1.54	1.42	1.28	1.19	1.79	1.46	1.54	1.61	1.28	0.59	0.5	0.43	0.37	0.3	0.29	0.39	0.3	3.16	0.48	-1.05	NT	1.14	1.28	1.29	1.95	1.92	2.02	1.11	1.64	1.76	4.66	0.42	0.43	0.32	0.36	0.22	0.55	0.36	0.4	0.55	-0.87	NT
WP_019620920.1	uroporphyrinogen decarboxylase	uroporphyrinogen decarboxylase heme	4.1.1.37	heme	cofactor_ prosthetic group_ electron carrier and vitamin metabolism and transport	Amphritea japonica	Amphritea	1.54	1.42	1.28	1.19	1.79	1.46	1.54	1.61	1.28	0.59	0.5	0.43	0.37	1.46	1.32	7.43	2.53	1.17	1.21	0.27	0.825055967132353	1.14	1.28	1.29	1.95	1.92	2.02	1.11	1.64	1.76	0.42	0.83	8.48	1.78	1.42	5.09	0.55	0.36	1.9	1.48	0.56	0.642107703837953
WP_091354940.1	uroporphyrinogen decarboxylase	uroporphyrinogen decarboxylase heme	4.1.1.37	heme	cofactor_ prosthetic group_ electron carrier and vitamin metabolism and transport	Amphritea atlantica	Amphritea	1.54	1.42	1.28	1.19	1.79	1.46	1.54	1.61	1.28	1.51	4.39	0.43	0.37	6.39	4.03	4.99	1.71	3.1	2.05	1.04	0.225854648401827	1.14	1.28	1.29	1.95	1.92	2.02	1.11	1.64	1.76	7.48	3.17	0.43	4.26	10.38	18.23	0.55	0.36	0.4	3.21	1.68	0.415123925943396
WP_019622002.1	uroporphyrinogen-iii c-methyltransferase	uroporphyrinogen-iii c-methyltransferase hemx	2.1.1.107	heme	cofactor_ prosthetic group_ electron carrier and vitamin metabolism and transport	Amphritea japonica	Amphritea	1.54	1.42	1.28	1.19	1.79	1.46	1.54	1.61	1.28	0.59	0.5	0.43	1.48	1.44	3.78	3.37	0.3	1.56	1.03	0.04	0.96571412628553	1.14	1.28	1.29	1.95	1.92	2.02	1.11	1.64	1.76	0.42	0.42	0.43	8.64	0.36	0.22	0.55	7.39	0.4	1.33	0.42	NT
WP_091360753.1	uroporphyrinogen-iii c-methyltransferase	uroporphyrinogen-iii c-methyltransferase hemx	2.1.1.107	heme	cofactor_ prosthetic group_ electron carrier and vitamin metabolism and transport	Amphritea atlantica	Amphritea	1.54	1.42	1.28	1.19	1.79	1.46	1.54	1.61	1.28	5.26	0.5	0.43	6.27	6.04	3.31	13.45	2.11	1.75	2.98	1.58	0.235638091902655	1.14	1.28	1.29	1.95	1.92	2.02	1.11	1.64	1.76	0.42	1.02	0.43	0.32	1.4	12.1	0.55	6.82	0.4	1.66	0.73	0.660582284419552
WP_091360426.1	uroporphyrinogen-iii synthase	uroporphyrinogen-iii synthase	4.2.1.75	tetrapyrrole	cofactor_ prosthetic group_ electron carrier and vitamin metabolism and transport	Amphritea atlantica	Amphritea	1.54	1.42	1.28	1.19	1.79	1.46	1.54	1.61	1.28	0.59	0.5	0.43	0.37	0.3	0.29	7.01	0.3	0.35	0.77	-0.37	NT	1.14	1.28	1.29	1.95	1.92	2.02	1.11	1.64	1.76	0.42	7.76	0.43	0.32	8.01	0.62	0.55	0.36	0.4	1.34	0.42	0.77131153715035
WP_040404959.1	3-5 exonuclease	3-5 exonuclease	unknown	dna replication	dna replication_ modification_ recombination and repair	Amphritea japonica	Amphritea	1.54	1.42	1.28	1.19	1.79	1.46	1.54	1.61	1.28	0.59	0.5	0.43	6.78	0.3	0.29	0.39	0.3	0.35	0.76	-0.4	NT	1.14	1.28	1.29	1.95	1.92	2.02	1.11	1.64	1.76	0.42	0.42	0.43	0.32	1.52	0.22	0.55	0.36	0.4	0.33	-1.6	NT
WP_019620232.1	3-5 exonuclease	3-5 exonuclease	unknown	dna replication	dna replication_ modification_ recombination and repair	Amphritea japonica	Amphritea	1.54	1.42	1.28	1.19	1.79	1.46	1.54	1.61	1.28	0.59	0.5	0.43	0.37	2.03	0.29	0.39	1.13	0.97	0.51	-0.97	0.0504127056322581	1.14	1.28	1.29	1.95	1.92	2.02	1.11	1.64	1.76	0.42	1.47	0.43	0.32	1.27	0.22	0.55	0.36	30.25	2.5	1.32	0.674682442403178
WP_091361433.1	3-5 exonuclease	3-5 exonuclease	unknown	dna replication	dna replication_ modification_ recombination and repair	Amphritea atlantica	Amphritea	1.54	1.42	1.28	1.19	1.79	1.46	1.54	1.61	1.28	0.59	4.21	9.44	6.39	10.44	5.33	0.39	1.49	0.35	2.95	1.56	0.224621787254005	1.14	1.28	1.29	1.95	1.92	2.02	1.11	1.64	1.76	17.16	5.86	0.43	0.32	0.36	0.22	0.55	0.36	0.4	1.82	0.86	NT
SER17850.1	8-oxo-dgtp diphosphatase mutt	8-oxo-dgtp diphosphatase mutt	3.6.1.55	dna mismatch repair	dna replication_ modification_ recombination and repair	Amphritea atlantica	Amphritea	1.54	1.42	1.28	1.19	1.79	1.46	1.54	1.61	1.28	0.59	0.5	0.43	0.37	0.3	0.29	3.64	0.3	0.35	0.52	-0.95	NT	1.14	1.28	1.29	1.95	1.92	2.02	1.11	1.64	1.76	0.42	0.42	0.43	0.32	0.36	0.22	0.55	0.36	0.4	0.25	-2.02	NT
WP_091354567.1	a_g-specific adenine glycosylase	a_g-specific adenine glycosylase	3.2.2.31	dna mismatch repair	dna replication_ modification_ recombination and repair	Amphritea atlantica	Amphritea	1.54	1.42	1.28	1.19	1.79	1.46	1.54	1.61	1.28	0.59	0.5	0.43	0.37	3.29	0.29	0.39	3.53	1.14	0.8	-0.32	0.708812154264214	1.14	1.28	1.29	1.95	1.92	2.02	1.11	1.64	1.76	0.42	2.03	0.43	1.95	0.36	0.22	0.55	0.36	0.4	0.48	-1.07	NT
WP_019622255.1	atp-dependent dna helicase ding	atp-dependent dna helicase ding	unknown	dna replication and repair	dna replication_ modification_ recombination and repair	Amphritea japonica	Amphritea	1.54	1.42	1.28	1.19	1.79	1.46	1.54	1.61	1.28	0.59	0.5	0.43	5.76	6.95	0.29	3.18	2.22	0.98	1.59	0.67	0.549114890965732	1.14	1.28	1.29	1.95	1.92	2.02	1.11	1.64	1.76	12.06	0.42	0.43	0.32	0.36	1.56	3.24	0.36	1.78	1.45	0.54	0.736570434877384
WP_091355548.1	atp-dependent dna helicase ding	atp-dependent dna helicase ding	unknown	dna replication and repair	dna replication_ modification_ recombination and repair	Amphritea atlantica	Amphritea	1.54	1.42	1.28	1.19	1.79	1.46	1.54	1.61	1.28	0.59	0.5	0.43	0.37	0.3	0.29	0.39	0.3	0.35	0.27	-1.9	NT	1.14	1.28	1.29	1.95	1.92	2.02	1.11	1.64	1.76	0.42	0.42	0.43	0.32	4.14	0.22	0.55	0.36	0.4	0.51	-0.96	NT
WP_091354616.1	atp-dependent dna helicase recg	atp-dependent dna helicase recg	3.6.4.12	dna recombination	dna replication_ modification_ recombination and repair	Amphritea atlantica	Amphritea	1.54	1.42	1.28	1.19	1.79	1.46	1.54	1.61	1.28	0.59	0.5	0.43	6.42	9.04	6.85	3.87	0.3	2.01	2.29	1.19	0.328763314953271	1.14	1.28	1.29	1.95	1.92	2.02	1.11	55.85	1.76	2.63	3.96	0.43	28.52	2.54	27.27	0.55	5.4	0.4	1.05	0.07	0.971430014567627
SEQ54055.1	atp-dependent dna helicase recq	atp-dependent dna helicase recq	3.6.4.12	dna recombination	dna replication_ modification_ recombination and repair	Amphritea atlantica	Amphritea	1.54	1.42	1.28	1.19	1.79	1.46	1.54	1.61	1.28	0.59	0.5	0.43	0.37	0.3	0.29	0.39	0.3	0.35	0.27	-1.9	NT	1.14	1.28	1.29	1.95	1.92	2.02	1.11	1.64	1.76	0.42	0.42	0.43	0.32	0.36	0.22	18.61	0.36	0.4	1.53	0.61	NT
WP_091359721.1	bifunctional dna-formamidopyrimidine glycosylase_dna-(apurinic or apyrimidinic site) lyase	bifunctional dna-formamidopyrimidine glycosylase_dna-(apurinic or apyrimidinic site) lyase	3.2.2.23	dna repair: oxidative damage	dna replication_ modification_ recombination and repair	Amphritea atlantica	Amphritea	1.54	1.42	1.28	1.19	1.79	1.46	1.54	1.61	1.28	0.59	0.5	0.43	4.25	0.3	5.98	0.39	3.38	0.35	1.23	0.3	0.794772165015244	1.14	1.28	1.29	1.95	1.92	2.02	1.11	1.64	1.76	5.25	0.42	0.43	0.32	10.5	4.56	0.55	0.36	0.4	1.62	0.69	0.64540298512221
WP_019622162.1	crossover junction endodeoxyribonuclease ruvc	crossover junction endodeoxyribonuclease ruvc	unknown	dna recombination	dna replication_ modification_ recombination and repair	Amphritea japonica	Amphritea	1.54	1.42	1.28	1.19	1.79	1.46	1.54	1.61	1.28	0.59	2.08	0.43	0.37	0.3	0.29	0.39	0.3	2.44	0.55	-0.87	NT	1.14	1.28	1.29	1.95	1.92	2.02	1.11	1.64	1.76	0.42	1.61	0.43	0.32	0.36	0.22	0.55	0.36	0.4	0.33	-1.6	NT
WP_019622495.1	dna gyrase subunit a	dna gyrase a	5.6.2.2	dna topology	dna replication_ modification_ recombination and repair	Amphritea japonica	Amphritea	1.54	1.42	1.28	1.19	1.79	1.46	1.54	1.61	1.28	0.59	0.5	2.71	0.37	2.36	1.5	0.66	6.47	0.79	1.22	0.28	0.787914360367253	1.14	1.28	1.29	1.95	1.92	2.02	1.11	1.64	1.76	0.42	0.65	1.14	7.24	1.61	1.15	14.39	3.08	0.4	2.13	1.09	0.551879391201117
WP_091359808.1	dna gyrase subunit a	dna gyrase a	5.6.2.2	dna topology	dna replication_ modification_ recombination and repair	Amphritea atlantica	Amphritea	1.54	1.42	1.28	1.19	1.79	1.46	1.54	1.61	1.28	0.59	2.04	2.35	1.3	12.29	1.76	0.39	3.34	4.42	2.17	1.12	0.417468953412073	1.14	1.28	1.29	1.95	1.92	2.02	1.11	1.64	1.76	8.46	6.11	0.43	5.21	4.42	2.53	4.44	7.11	0.4	2.77	1.47	0.149129641840491
WP_019621297.1	dna helicase ii	dna helicase ii uvrd	5.6.2.4	dna lesion excision repair	dna replication_ modification_ recombination and repair	Amphritea japonica	Amphritea	1.54	1.42	1.28	1.19	1.79	43.83	1.54	1.61	1.28	1.46	3.17	6.3	0.37	0.3	2.34	4.21	2.24	0.87	0.38	-1.38	0.644205408378378	1.14	1.28	1.29	1.95	1.92	2.02	1.11	1.64	1.76	1.79	0.72	0.43	4.53	0.36	0.99	14.81	5.98	16.26	3.25	1.7	0.415123925943396
WP_091354017.1	dna helicase ii	dna helicase ii uvrd	5.6.2.4	dna lesion excision repair	dna replication_ modification_ recombination and repair	Amphritea atlantica	Amphritea	1.54	1.42	1.28	34.15	1.79	51.51	1.54	1.61	1.28	0.59	2.33	2.16	2.14	2.01	0.29	0.39	1.94	0.96	0.13	-2.91	0.389412518269231	1.14	21.1	1.29	1.95	1.92	2.02	97.41	1.64	1.76	6.81	2.83	0.43	17.76	7.7	1.26	0.55	0.36	0.4	0.29	-1.77	0.608820201811594
WP_019621059.1	dna helicase rep	dna helicase rep	5.6.2.4	dna replication and repair	dna replication_ modification_ recombination and repair	Amphritea japonica	Amphritea	1.54	1.42	1.28	1.19	1.79	1.46	1.54	1.61	1.28	0.59	0.5	0.43	0.37	0.3	0.29	5.43	0.3	0.35	0.65	-0.61	NT	1.14	1.28	1.29	1.95	1.92	2.02	1.11	1.64	1.76	0.42	0.42	0.43	0.32	0.36	0.22	0.55	0.36	0.4	0.25	-2.02	NT
WP_091361231.1	dna mismatch repair endonuclease mutl	dna mismatch repair endonuclease mutl	unknown	dna mismatch repair	dna replication_ modification_ recombination and repair	Amphritea atlantica	Amphritea	1.54	1.42	1.28	1.19	48.48	1.46	1.54	1.61	1.28	0.59	1.35	2.01	1.14	0.3	2.72	0.39	1.06	0.35	0.17	-2.59	0.54035073575184	1.14	1.28	1.29	1.95	1.92	2.02	1.11	1.64	1.76	1.27	0.42	0.43	0.32	0.36	0.7	0.55	0.36	0.4	0.34	-1.55	NT
WP_091360578.1	dna mismatch repair protein muts	dna mismatch repair protein muts	unknown	dna mismatch repair	dna replication_ modification_ recombination and repair	Amphritea atlantica	Amphritea	1.54	1.42	1.28	1.19	1.79	1.46	1.54	1.61	1.28	0.59	2.91	0.43	0.37	2.55	0.29	0.39	0.3	0.35	0.62	-0.68	NT	1.14	1.28	1.29	1.95	1.92	2.02	1.11	1.64	1.76	0.42	0.42	0.43	1.96	0.36	1.57	0.55	0.36	0.4	0.46	-1.12	NT
WP_019620723.1	dna mismatch repair protein muts	dna mismatch repair protein muts	unknown	dna mismatch repair	dna replication_ modification_ recombination and repair	Amphritea japonica	Amphritea	1.54	1.42	1.28	1.19	1.79	1.46	1.54	1.61	1.28	0.59	0.5	0.43	0.37	0.3	3.63	0.39	0.3	0.35	0.52	-0.93	NT	1.14	1.28	1.29	1.95	1.92	2.02	1.11	1.64	1.76	0.42	0.42	0.43	0.32	0.36	0.88	0.55	0.36	0.4	0.29	-1.77	NT
SEQ20064.1	dna polymerase i	dna polymerase i	2.7.7.7	dna replication and repair	dna replication_ modification_ recombination and repair	Amphritea atlantica	Amphritea	1.54	1.42	1.28	1.19	1.79	1.46	1.54	1.61	1.28	0.59	0.5	0.43	4.08	0.3	3.36	0.39	6.11	1.06	1.28	0.36	0.742337216439455	1.14	1.28	1.29	1.95	1.92	2.02	1.11	1.64	1.76	9.01	0.42	0.43	0.32	0.36	0.22	33.1	3.72	0.4	3.4	1.77	0.58034802457956
WP_019621300.1	dna polymerase i	dna polymerase i	2.7.7.7	dna replication and repair	dna replication_ modification_ recombination and repair	Amphritea japonica	Amphritea	1.54	1.42	1.28	1.19	1.79	1.46	1.54	1.61	1.28	0.59	0.5	0.43	0.37	0.3	0.29	0.39	0.3	0.35	0.27	-1.9	NT	1.14	1.28	1.29	1.95	1.92	2.02	1.11	1.64	1.76	1.65	1.81	0.43	0.32	6.31	0.22	0.55	0.36	9.01	1.46	0.55	0.686227406542969
WP_019619985.1	dna polymerase ii	dna polymerase ii	2.7.7.7	dna repair	dna replication_ modification_ recombination and repair	Amphritea japonica	Amphritea	1.54	1.42	1.28	1.19	1.79	1.46	1.54	1.61	1.28	0.59	2.23	0.43	0.37	1.92	4.41	0.39	3.42	0.35	1.08	0.11	0.907434499525424	1.14	1.28	1.29	1.95	1.92	2.02	1.11	1.64	1.76	0.42	0.75	0.43	0.32	0.36	0.22	0.55	0.36	0.4	0.27	-1.89	NT
WP_091357442.1	dna polymerase ii	dna polymerase ii	2.7.7.7	dna repair	dna replication_ modification_ recombination and repair	Amphritea atlantica	Amphritea	1.54	1.42	1.28	1.19	1.79	1.46	1.54	1.61	1.28	0.59	0.5	0.43	0.37	0.3	0.29	0.39	0.3	0.35	0.27	-1.9	NT	1.14	1.28	1.29	1.95	1.92	2.02	1.11	1.64	1.76	0.42	0.42	0.43	0.32	0.36	3.45	0.55	0.36	0.4	0.48	-1.07	NT
WP_019620735.1	dna polymerase iii subunit alpha	dna polymerase iii subunit alpha	2.7.7.7	dna replication	dna replication_ modification_ recombination and repair	Amphritea japonica	Amphritea	1.54	1.42	1.28	1.19	1.79	1.46	1.54	1.61	1.28	6.78	0.5	0.43	6.99	2.34	0.9	0.39	0.87	4.06	1.77	0.83	0.465549313286713	1.14	1.28	1.29	1.95	1.92	2.02	1.11	1.64	1.76	5.86	4.59	3.61	0.32	0.36	9.03	0.55	23.76	9.83	4.1	2.04	0.342582899294118
WP_091354209.1	dna polymerase iii subunit beta	dna polymerase iii subunit beta	2.7.7.7	dna replication	dna replication_ modification_ recombination and repair	Amphritea atlantica	Amphritea	1.54	35.28	1.28	1.19	1.79	1.46	1.54	1.61	1.28	8.87	3.17	0.43	5.7	6.19	4.01	4.07	2.22	2.39	0.79	-0.34	0.8774670289492	1.14	1.28	1.29	1.95	1.92	2.02	1.11	1.64	1.76	4.49	1.53	5.04	0.68	6.13	2.66	0.55	6.6	3.36	2.2	1.14	0.228394425254237
WP_019621237.1	dna polymerase iii subunit beta	dna polymerase iii subunit beta	2.7.7.7	dna replication	dna replication_ modification_ recombination and repair	Amphritea japonica	Amphritea	1.54	19.32	1.28	1.19	1.79	1.46	1.54	1.61	1.28	0.59	5.01	0.43	0.88	0.82	2.17	0.62	0.8	0.73	0.39	-1.36	0.549114890965732	1.14	1.28	1.29	1.95	1.92	2.02	1.11	1.64	1.76	2.39	1.8	0.43	0.32	0.64	1.02	0.55	1.75	0.4	0.66	-0.6	0.328121953949045
WP_091358892.1	dna polymerase iii subunit delta	dna polymerase iii subunit delta	unknown	dna replication	dna replication_ modification_ recombination and repair	Amphritea atlantica	Amphritea	1.54	1.42	1.28	1.19	1.79	1.46	1.54	1.61	1.28	0.59	2.41	0.43	1.24	0.3	3.93	0.39	4.6	1.12	1.14	0.2	0.829435001389905	1.14	1.28	1.29	1.95	1.92	2.02	1.11	1.64	1.76	0.42	5.09	0.43	23.61	0.36	1.18	0.55	0.36	0.4	2.3	1.2	0.648474485368421
WP_019621827.1	dna polymerase iii subunit delta	dna polymerase iii subunit delta	unknown	dna replication	dna replication_ modification_ recombination and repair	Amphritea japonica	Amphritea	1.54	1.42	1.28	1.19	1.79	1.46	1.54	1.61	1.28	0.59	0.5	0.43	0.37	1.3	4.36	0.39	0.3	0.35	0.66	-0.61	NT	1.14	1.28	1.29	1.95	1.92	2.02	1.11	1.64	1.76	0.42	0.42	0.43	0.32	0.36	0.22	0.55	0.36	15.37	1.31	0.39	NT
WP_019620787.1	dna polymerase iii subunit delta	dna polymerase iii subunit delta	unknown	dna replication	dna replication_ modification_ recombination and repair	Amphritea japonica	Amphritea	1.54	1.42	1.28	1.19	1.79	1.46	1.54	1.61	1.28	0.59	0.5	0.43	0.37	0.3	0.29	1.92	0.3	0.35	0.39	-1.38	NT	1.14	1.28	1.29	1.95	1.92	2.02	1.11	1.64	1.76	0.42	2.2	0.43	0.32	0.36	0.75	7.68	0.36	0.4	0.92	-0.13	0.917066826376147
WP_091358286.1	dna polymerase iii subunit epsilon	dna polymerase iii subunit epsilon	3.1.11.-	dna replication: proofreading	dna replication_ modification_ recombination and repair	Amphritea atlantica	Amphritea	1.54	1.42	1.28	1.19	1.79	1.46	1.54	1.61	1.28	0.59	0.5	0.43	0.37	0.3	3.23	11.39	0.3	2.8	1.52	0.6	0.724994021399177	1.14	1.28	1.29	1.95	1.92	2.02	1.11	1.64	1.76	0.42	0.42	0.43	0.32	4.46	0.22	0.55	0.36	0.4	0.54	-0.9	NT
WP_091360950.1	dna polymerase iii subunit gamma_tau	dna polymerase iii subunit gamma_tau	unknown	dna replication	dna replication_ modification_ recombination and repair	Amphritea atlantica	Amphritea	1.54	1.42	1.28	1.19	1.79	1.46	1.54	1.61	1.28	5.54	3.07	0.43	0.37	3.9	3.35	0.39	0.3	0.78	1.38	0.47	0.622112681926606	1.14	1.28	1.29	1.95	1.92	2.02	1.11	1.64	1.76	0.42	0.42	0.43	1.19	0.36	0.22	0.55	0.36	0.4	0.31	-1.7	NT
WP_019622090.1	dna polymerase iii subunit gamma_tau	dna polymerase iii subunit gamma_tau	unknown	dna replication	dna replication_ modification_ recombination and repair	Amphritea japonica	Amphritea	35.75	82.59	1.28	41.63	64.4	1.46	90.38	1.61	19.4	1.37	5.37	0.43	4.43	6.1	4.45	17	6.4	2.44	0.14	-2.82	0.134763166952055	1.14	16.44	45.13	1.95	1.92	2.02	20.81	1.64	32.9	11.24	11.17	64.17	26.42	14.12	14.14	10.61	15.16	28.68	1.58	0.66	0.580423273840206
WP_026340236.1	dna primase	dna primase	2.7.7.101	dna replication	dna replication_ modification_ recombination and repair	Amphritea japonica	Amphritea	1.54	1.42	1.28	1.19	1.79	1.46	1.54	1.61	1.28	1.96	2.38	0.43	1.73	0.77	3.25	0.6	8.8	2.37	1.7	0.77	0.485177834891676	1.14	1.28	1.29	1.95	1.92	2.02	1.11	1.64	1.76	0.92	1.85	0.43	2.01	3.55	4.79	3.36	0.78	2.14	1.41	0.49	0.507174353858268
WP_091362153.1	dna primase	dna primase	2.7.7.101	dna replication	dna replication_ modification_ recombination and repair	Amphritea atlantica	Amphritea	1.54	38.83	1.28	43.06	1.79	1.46	38.44	1.61	31.39	1.24	2.27	0.43	0.37	0.3	0.85	0.39	0.3	0.74	0.04	-4.53	0.159328187734628	1.14	26.46	37.71	1.95	44.73	50.63	1.11	32.51	34	0.42	3.75	4.25	0.32	0.36	0.22	0.55	0.36	0.4	0.05	-4.44	0.0808894321630435
WP_019620063.1	dna recombination protein rmuc	dna recombination protein rmuc	unknown	dna recombination	dna replication_ modification_ recombination and repair	Amphritea japonica	Amphritea	1.54	1.42	1.28	1.19	1.79	1.46	1.54	1.61	1.28	0.59	0.5	0.43	0.75	1.17	1.18	1.07	0.3	3.09	0.69	-0.53	0.364479221014493	1.14	1.28	1.29	1.95	1.92	2.02	1.11	1.64	1.76	0.42	1.68	0.43	0.32	2.01	1.63	0.55	0.36	0.4	0.55	-0.86	0.138302772264151
WP_019620869.1	dna repair protein recn	dna replication and repair protein recn	unknown	dna replication and repair	dna replication_ modification_ recombination and repair	Amphritea japonica	Amphritea	57.29	1.42	1.28	34.15	1.79	1.46	59.62	1.61	1.28	0.59	0.5	3.9	0.37	1.16	4.91	3.4	1.23	5.87	0.14	-2.87	0.297883160854701	1.14	40.92	1.29	1.95	1.92	2.02	1.11	1.64	1.76	13.4	1.12	2.43	0.32	4.94	1.26	0.55	20.52	2.99	0.88	-0.18	0.925912281880212
WP_091357839.1	dna repair protein reco	dna repair recombination protein reco	unknown	dna replication and repair	dna replication_ modification_ recombination and repair	Amphritea atlantica	Amphritea	1.54	1.42	1.28	1.19	1.79	1.46	1.54	1.61	1.28	0.59	0.5	0.43	0.37	0.3	0.29	0.39	0.3	0.35	0.27	-1.9	NT	1.14	1.28	1.29	1.95	1.92	2.02	1.11	1.64	1.76	2.73	1.95	0.43	0.32	7.22	0.87	0.55	0.36	2.02	1.17	0.22	0.825948788206388
SEQ30584.1	dna replication and repair protein recn	dna replication and repair protein recn	unknown	dna replication and repair	dna replication_ modification_ recombination and repair	Amphritea atlantica	Amphritea	1.54	1.42	1.28	1.19	1.79	1.46	1.54	1.61	1.28	0.59	0.5	0.43	0.37	0.3	1.08	7.08	0.3	0.35	0.84	-0.25	NT	1.14	1.28	1.29	1.95	1.92	2.02	1.11	1.64	1.76	0.42	0.42	0.43	0.32	0.36	0.22	4.71	0.36	0.4	0.54	-0.89	NT
WP_091354211.1	dna replication_repair protein recf	dna replication_repair protein recf	unknown	dna replication and repair	dna replication_ modification_ recombination and repair	Amphritea atlantica	Amphritea	1.54	1.42	1.28	1.19	1.79	1.46	1.54	1.61	1.28	4.83	1.05	0.43	0.37	1.32	0.29	0.84	0.79	0.72	0.81	-0.3	0.742337216439455	1.14	1.28	1.29	1.95	1.92	2.02	1.11	1.64	1.76	0.42	0.84	3.99	0.32	0.36	0.22	0.55	0.36	0.4	0.53	-0.92	NT
WP_019621236.1	dna replication_repair protein recf	dna replication_repair protein recf	unknown	dna replication and repair	dna replication_ modification_ recombination and repair	Amphritea japonica	Amphritea	1.54	1.42	1.28	15.4	1.79	1.46	36.62	34.22	1.28	8.37	2.98	1.47	11.06	2.5	7.3	0.72	0.3	2.28	0.39	-1.36	0.458052366308244	1.14	1.28	1.29	1.95	83.32	2.02	1.11	1.64	1.76	12.02	11.37	1.64	17.26	10.5	6.51	1.97	2.58	6.61	0.74	-0.44	0.849811704983923
WP_019621235.1	dna topoisomerase (atp-hydrolyzing) subunit b	dna gyrase b	unknown	dna topology	dna replication_ modification_ recombination and repair	Amphritea japonica	Amphritea	1.54	1.42	1.28	1.19	1.79	1.46	1.54	1.61	1.28	0.59	3.01	6.53	0.85	2.34	2.81	0.39	2.94	4.17	1.8	0.85	0.298043654468803	1.14	1.28	1.29	1.95	1.92	2.02	1.11	1.64	1.76	8.19	1.68	2.19	0.32	30.8	2.78	19.95	0.36	2.68	4.89	2.29	0.413700905797101
WP_091354214.1	dna topoisomerase (atp-hydrolyzing) subunit b	dna gyrase b	unknown	dna topology	dna replication_ modification_ recombination and repair	Amphritea atlantica	Amphritea	30.1	1.42	75.79	1.19	1.79	1.46	1.54	29.27	13.42	4.34	3.82	3.98	2.33	8.51	11.75	1.93	2.44	6.2	0.29	-1.78	0.394428880464481	1.14	1.28	1.29	1.95	1.92	2.02	17.55	26.54	1.76	3.42	2.19	1.45	0.32	3.18	6.09	2.95	1.14	2.96	0.43	-1.23	0.554946667219917
WP_091355771.1	dna topoisomerase iii	dna topoisomerase iii	5.6.2.1	dna topology	dna replication_ modification_ recombination and repair	Amphritea atlantica	Amphritea	1.54	1.42	1.28	1.19	1.79	1.46	1.54	1.61	1.28	0.59	0.5	0.43	1.19	0.3	0.29	0.39	0.3	0.35	0.33	-1.59	NT	1.14	1.28	1.29	1.95	1.92	2.02	1.11	1.64	1.76	0.42	0.76	0.43	17.57	0.36	0.22	0.55	0.36	0.4	1.49	0.58	NT
WP_091361987.1	dna topoisomerase iv subunit a	dna topoisomerase iv subunit a	5.6.2.2	dna decatenation	dna replication_ modification_ recombination and repair	Amphritea atlantica	Amphritea	1.54	1.42	1.28	1.19	1.79	1.46	1.54	1.61	1.28	4.84	1.04	0.43	0.37	1.29	0.76	1.03	3.81	1.58	1.16	0.21	0.813650379775281	1.14	1.28	1.29	1.95	1.92	2.02	1.11	1.64	1.76	1.61	1.62	0.43	5.13	0.36	1.62	0.55	4.91	0.4	1.18	0.24	0.785394239130435
WP_019620817.1	dna topoisomerase iv subunit a	dna topoisomerase iv subunit a	5.6.2.2	dna decatenation	dna replication_ modification_ recombination and repair	Amphritea japonica	Amphritea	1.54	1.42	1.28	1.19	1.79	1.46	1.54	1.61	1.28	0.59	0.5	0.43	0.37	0.3	0.29	7.26	2.44	2.79	1.14	0.19	0.885702918333333	1.14	1.28	1.29	1.95	1.92	2.02	1.11	1.64	1.76	0.42	0.42	0.43	0.32	0.36	0.22	0.55	0.36	0.4	0.25	-2.02	NT
WP_019620818.1	dna topoisomerase iv subunit b	dna topoisomerase iv subunit b	unknown	dna decatenation	dna replication_ modification_ recombination and repair	Amphritea japonica	Amphritea	1.54	1.42	1.28	1.19	1.79	1.46	1.54	1.61	32.96	0.59	1.12	0.43	1.49	2.93	2.65	0.39	0.3	5.27	0.34	-1.56	0.589981824564797	1.14	1.28	1.29	1.95	1.92	2.02	1.11	1.64	1.76	2.9	1.61	1.77	0.32	1.92	1.65	0.55	17.68	0.4	2.04	1.03	0.619007580743243
WP_091361986.1	dna topoisomerase iv subunit b	dna topoisomerase iv subunit b	unknown	dna decatenation	dna replication_ modification_ recombination and repair	Amphritea atlantica	Amphritea	1.54	1.42	1.28	1.19	1.79	1.46	1.54	1.61	1.28	3.83	12.77	12.19	5.91	0.3	2.15	4.73	6.58	3.4	3.96	1.98	0.102138452777778	1.14	1.28	1.29	1.95	1.92	2.02	1.11	1.64	1.76	4.17	7.1	17.85	6.41	7.57	5.39	0.55	6.69	0.4	3.98	1.99	0.185679825396825
WP_019621189.1	dna-3-methyladenine glycosylase i	dna-3-methyladenine glycosylase i	3.2.2.20	alkylated dna repair	dna replication_ modification_ recombination and repair	Amphritea japonica	Amphritea	1.54	1.42	1.28	1.19	1.79	1.46	1.54	1.61	1.28	0.59	3.14	0.43	0.97	1.53	0.29	0.39	0.3	0.35	0.61	-0.71	0.298043654468803	1.14	1.28	1.29	1.95	1.92	2.02	1.11	1.64	1.76	9.09	0.42	0.43	0.32	3.62	0.22	0.55	0.36	0.4	1.09	0.13	NT
WP_091354325.1	dna-3-methyladenine glycosylase i	dna-3-methyladenine glycosylase i	3.2.2.20	alkylated dna repair	dna replication_ modification_ recombination and repair	Amphritea atlantica	Amphritea	1.54	1.42	1.28	1.19	1.79	1.46	1.54	1.61	1.28	0.59	0.5	0.43	0.37	0.3	0.29	0.39	0.3	0.35	0.27	-1.9	NT	1.14	1.28	1.29	1.95	1.92	2.02	1.11	1.64	1.76	0.42	0.42	0.43	0.32	0.36	0.22	0.55	12.51	0.4	1.11	0.15	NT
SEQ31641.1	endonuclease iv	deoxyribonuclease iv	3.1.21.2	dna repair	dna replication_ modification_ recombination and repair	Amphritea atlantica	Amphritea	1.54	1.42	1.28	1.19	1.79	1.46	1.54	1.61	1.28	0.59	0.5	0.43	6.43	1.19	0.29	0.39	8.02	0.35	1.39	0.47	0.747576302303415	1.14	1.28	1.29	1.95	1.92	2.02	1.11	1.64	1.76	0.42	0.42	0.43	0.32	0.36	0.22	0.55	0.36	0.4	0.25	-2.02	NT
WP_091361817.1	excinuclease abc subunit uvra	excinuclease abc subunit uvra	3.1.25.-	dna lesion excision repair	dna replication_ modification_ recombination and repair	Amphritea atlantica	Amphritea	1.54	1.42	1.28	1.19	1.79	1.46	1.54	1.61	1.28	0.59	1.52	0.43	2.21	0.3	0.29	0.39	0.3	0.35	0.49	-1.04	NT	1.14	1.28	1.29	1.95	1.92	2.02	1.11	1.64	1.76	1.43	5.77	0.43	3.2	2.45	0.22	13.89	0.36	0.4	2	1	0.575115804545455
WP_019622842.1	excinuclease abc subunit uvra	excinuclease abc subunit uvra	3.1.25.-	dna lesion excision repair	dna replication_ modification_ recombination and repair	Amphritea japonica	Amphritea	1.54	1.42	1.28	1.19	1.79	1.46	1.54	1.61	17.23	0.59	0.5	0.43	2.07	4.97	0.29	0.39	0.3	0.35	0.34	-1.55	NT	44.81	1.28	39.89	1.95	1.92	2.02	1.11	1.64	1.76	1.04	0.66	0.43	0.32	0.36	1.63	2.13	0.36	0.4	0.08	-3.72	0.419180387472527
WP_091356094.1	excinuclease abc subunit uvrb	excinuclease abc subunit uvrb	3.1.25.-	dna lesion excision repair	dna replication_ modification_ recombination and repair	Amphritea atlantica	Amphritea	1.54	1.42	1.28	1.19	1.79	1.46	1.54	1.61	1.28	0.59	0.5	0.43	1.81	3.26	0.29	0.39	2.5	0.35	0.77	-0.37	0.604205135928706	1.14	1.28	1.29	1.95	1.92	2.02	1.11	1.64	1.76	0.42	0.42	0.43	0.32	0.36	0.22	0.55	0.36	0.4	0.25	-2.02	NT
WP_019621361.1	excinuclease abc subunit uvrb	excinuclease abc subunit uvrb	3.1.25.-	dna lesion excision repair	dna replication_ modification_ recombination and repair	Amphritea japonica	Amphritea	1017.02	1.42	79.19	1.19	1.79	1.46	1.54	1.61	26.67	0.59	0.5	2.28	3.93	0.3	1.24	0.39	2.09	2.28	0.01	-6.38	0.516610240237325	1.14	1.28	1.29	1.95	74.11	2.02	1.11	1.64	1.76	7.37	0.42	0.43	0.32	2.32	4.13	0.55	2	1.79	0.22	-2.16	0.614416906720742
WP_091358936.1	excinuclease abc subunit uvrc	excinuclease abc subunit uvrc	3.1.25.-	dna lesion excision repair	dna replication_ modification_ recombination and repair	Amphritea atlantica	Amphritea	1.54	1.42	1.28	1.19	1.79	1.46	1.54	1.61	1.28	0.59	0.5	9.83	0.37	0.3	0.29	0.39	1.2	4.34	1.36	0.44	0.786933614044513	1.14	1.28	1.29	1.95	1.92	2.02	1.11	1.64	1.76	1.42	0.42	0.43	0.32	0.36	0.22	0.55	0.36	0.4	0.32	-1.66	NT
WP_019621850.1	excinuclease abc subunit uvrc	excinuclease abc subunit uvrc	3.1.25.-	dna lesion excision repair	dna replication_ modification_ recombination and repair	Amphritea japonica	Amphritea	1.54	1.42	1.28	1.19	1.79	1.46	1.54	1.61	1.28	0.59	0.5	0.43	0.37	0.3	5.28	4.79	0.3	0.8	1.02	0.03	0.984855208527919	1.14	1.28	1.29	1.95	1.92	2.02	1.11	1.64	1.76	0.42	2.08	0.43	0.32	0.36	2.66	0.55	0.36	3.08	0.73	-0.46	0.566010328706199
WP_019621952.1	exodeoxyribonuclease i	exodeoxyribonuclease i sbcb	3.1.11.1	dna mismatch repair	dna replication_ modification_ recombination and repair	Amphritea japonica	Amphritea	1.54	1.42	1.28	1.19	1.79	1.46	1.54	1.61	1.28	1.36	0.5	0.43	0.37	1.6	2.94	0.39	2.8	0.35	0.82	-0.29	0.673767313862249	1.14	1.28	1.29	1.95	1.92	2.02	1.11	1.64	1.76	0.42	0.42	0.43	0.32	4.49	1.39	14.6	7.22	0.4	2.1	1.07	0.572549698429319
WP_091360831.1	exodeoxyribonuclease i	exodeoxyribonuclease i sbcb	3.1.11.1	dna mismatch repair	dna replication_ modification_ recombination and repair	Amphritea atlantica	Amphritea	1.54	42.82	1.28	1.19	37.66	1.46	42.38	39.57	34.61	0.59	12.08	0.43	0.96	4.26	6.56	0.39	1.18	0.35	0.13	-2.92	0.118264861029412	1.14	29.15	1.29	1.95	49.3	2.02	1.11	69.97	1.76	1.58	2.84	1.84	11.38	1	3.52	0.55	0.36	1.31	0.15	-2.69	0.415123925943396
WP_019622722.1	exodeoxyribonuclease iii	exodeoxyribonuclease iii	3.1.12.2	homologous recombination and repair	dna replication_ modification_ recombination and repair	Amphritea japonica	Amphritea	1.54	1.42	1.28	1.19	1.79	1.46	1.54	1.61	1.28	0.59	0.5	0.43	0.37	0.3	4.4	1.27	0.3	4.63	0.98	-0.04	0.975959349125718	1.14	1.28	1.29	1.95	1.92	2.02	1.11	1.64	1.76	0.42	0.42	0.43	0.32	5.69	3.86	0.55	0.36	0.4	0.88	-0.18	NT
WP_019622209.1	exodeoxyribonuclease iii	exodeoxyribonuclease iii	3.1.12.2	homologous recombination and repair	dna replication_ modification_ recombination and repair	Amphritea japonica	Amphritea	1.54	1.42	1.28	1.19	1.79	1.46	1.54	1.61	1.28	0.59	5.11	0.43	0.37	1.38	0.29	0.39	0.3	1.12	0.76	-0.39	0.705511499328859	1.14	1.28	1.29	1.95	1.92	2.02	1.11	1.64	1.76	7.34	0.42	0.43	0.32	0.36	0.22	0.55	0.36	0.4	0.74	-0.44	NT
WP_091355784.1	exodeoxyribonuclease v subunit beta	exodeoxyribonuclease v recb	3.1.11.5	dna recombination and repair	dna replication_ modification_ recombination and repair	Amphritea atlantica	Amphritea	1.54	1.42	1.28	1.19	1.79	1.46	1.54	1.61	1.28	0.59	0.5	0.43	0.37	0.3	0.29	0.39	0.3	0.35	0.27	-1.9	NT	1.14	1.28	1.29	1.95	1.92	2.02	1.11	1.64	1.76	0.42	2.28	0.43	0.32	0.36	0.22	0.55	0.36	0.4	0.38	-1.4	NT
WP_019622474.1	exodeoxyribonuclease vii large subunit	exodeoxyribonuclease vii xsea	3.1.11.6	dna degradation	dna replication_ modification_ recombination and repair	Amphritea japonica	Amphritea	1.54	1.42	1.28	1.19	1.79	1.46	1.54	1.61	20.55	0.59	0.5	0.43	1.58	6.4	0.29	0.39	0.3	0.35	0.33	-1.58	NT	53.88	1.28	1.29	1.95	1.92	2.02	1.11	1.64	1.76	0.42	3.26	2.06	1.35	0.36	3.31	0.55	7.36	1.45	0.3	-1.73	0.619007580743243
SEQ85655.1	exodeoxyribonuclease vii large subunit	exodeoxyribonuclease vii xsea	3.1.11.6	dna degradation	dna replication_ modification_ recombination and repair	Amphritea atlantica	Amphritea	1.54	1.42	1.28	1.19	1.79	1.46	1.54	1.61	1.28	6.72	0.5	0.43	16.17	6.28	0.29	5	3.82	0.97	3.06	1.62	0.305329161627907	1.14	1.28	1.29	1.95	1.92	2.02	1.11	1.64	1.76	0.42	6.87	0.43	0.32	2.04	2.04	0.55	0.36	0.4	0.95	-0.07	0.943955990561798
WP_019622165.1	holliday junction branch migration dna helicase ruvb	holliday junction branch migration dna helicase ruvb	unknown	dna recombination	dna replication_ modification_ recombination and repair	Amphritea japonica	Amphritea	1.54	1.42	1.28	1.19	1.79	1.46	1.54	1.61	1.28	1.49	3.76	0.43	1.11	0.3	3.4	0.39	3.24	0.35	1.1	0.14	0.862967322660099	1.14	1.28	1.29	1.95	1.92	2.02	1.11	1.64	1.76	1.51	0.42	0.43	0.32	9.01	5.13	0.55	0.36	0.4	1.28	0.36	0.786180872680851
WP_091355824.1	holliday junction branch migration dna helicase ruvb	holliday junction branch migration dna helicase ruvb	unknown	dna recombination	dna replication_ modification_ recombination and repair	Amphritea atlantica	Amphritea	1.54	1.42	1.28	1.19	1.79	1.46	1.54	1.61	1.28	0.59	0.5	0.43	0.37	0.3	0.29	0.39	2.09	1.67	0.51	-0.98	NT	1.14	1.28	1.29	1.95	1.92	2.02	1.11	1.64	1.76	0.42	1.17	0.43	0.32	0.36	0.22	0.55	0.36	0.4	0.3	-1.74	NT
WP_019622164.1	holliday junction branch migration protein ruva	holliday junction branch migration protein ruva	unknown	dna recombination	dna replication_ modification_ recombination and repair	Amphritea japonica	Amphritea	1.54	1.42	1.28	1.19	1.79	1.46	1.54	1.61	1.28	0.59	0.5	0.43	0.37	2.01	2.03	0.39	0.3	0.35	0.53	-0.91	NT	1.14	1.28	1.29	1.95	1.92	2.02	1.11	1.64	1.76	0.42	0.42	0.43	0.32	0.36	0.22	0.55	0.36	0.4	0.25	-2.02	NT
WP_091355827.1	holliday junction branch migration protein ruva	holliday junction branch migration protein ruva	unknown	dna recombination	dna replication_ modification_ recombination and repair	Amphritea atlantica	Amphritea	1.54	1.42	1.28	1.19	1.79	1.46	1.54	1.61	1.28	0.59	0.5	0.43	0.37	0.3	0.29	0.39	0.3	1	0.32	-1.65	NT	1.14	1.28	1.29	1.95	1.92	2.02	1.11	1.64	1.76	0.42	0.42	0.43	18.91	0.36	2.41	0.55	0.36	0.4	1.72	0.78	NT
WP_091360379.1	holliday junction resolvase ruvx	holliday junction resolvase ruvx	3.1.21.10	dna recombination	dna replication_ modification_ recombination and repair	Amphritea atlantica	Amphritea	1.54	1.42	1.28	1.19	1.79	1.46	1.54	1.61	1.28	0.59	0.5	0.43	3.55	1.23	0.29	0.39	0.3	3.33	0.81	-0.31	0.723288809983498	1.14	1.28	1.29	1.95	1.92	2.02	1.11	1.64	1.76	6.16	0.8	0.43	0.32	0.36	4.16	1.82	9.56	2.01	1.82	0.86	0.541878966715758
WP_091358245.1	hu family dna-binding protein	nucleoid dna-binding protein hu	unknown	nucleoid organisation	dna replication_ modification_ recombination and repair	Amphritea atlantica	Amphritea	1.54	1.42	1.28	1.19	1.79	1.46	1.54	1.61	1.28	0.59	1.86	6.77	24.43	1.57	13.84	5.35	16.19	4.39	5.72	2.52	0.168457070762195	1.14	1.28	1.29	1.95	1.92	2.02	1.11	1.64	1.76	8.1	17.54	0.43	14.7	28.49	15.76	0.55	20.43	13.69	8.48	3.08	0.0725082293333333
WP_019620001.1	integration host factor subunit alpha	integration host factor subunit alpha	unknown	dna recombination	dna replication_ modification_ recombination and repair	Amphritea japonica	Amphritea	1.54	1.42	1.28	1.19	1.79	1.46	1.54	1.61	1.28	3.58	4.63	20.09	6.45	6.44	10.15	4.03	4.26	4.61	4.9	2.29	0.0832099020175439	1.14	1.28	1.29	1.95	1.92	2.02	1.11	1.64	1.76	9.14	4.54	3.49	12	7.51	5.52	0.55	21.7	6.83	5.05	2.34	0.129391151883117
WP_019622502.1	integration host factor subunit beta	integration host factor subunit beta	unknown	dna recombination	dna replication_ modification_ recombination and repair	Amphritea japonica	Amphritea	1.54	1.42	1.28	1.19	1.79	1.46	1.54	1.61	1.28	0.59	10.6	35.19	4.8	1.01	1.76	3.58	2.37	5.19	4.96	2.31	0.359264122518519	1.14	1.28	1.29	1.95	1.92	2.02	1.11	1.64	1.76	1.01	7.95	0.43	14.54	0.36	1.74	0.55	14.87	11.07	3.72	1.9	0.331260672911392
WP_019622938.1	nad-dependent dna ligase liga	nad-dependent dna ligase liga	unknown	replication	dna replication_ modification_ recombination and repair	Amphritea japonica	Amphritea	1.54	1.42	1.28	1.19	1.79	1.46	1.54	1.61	1.28	0.59	0.5	0.43	0.37	0.3	0.29	0.96	1.56	0.35	0.41	-1.29	NT	1.14	1.28	1.29	1.95	1.92	2.02	1.11	1.64	1.76	0.42	2.81	0.43	0.32	0.36	0.22	0.55	0.36	0.4	0.42	-1.27	NT
WP_091361351.1	nad-dependent dna ligase liga	nad-dependent dna ligase liga	unknown	replication	dna replication_ modification_ recombination and repair	Amphritea atlantica	Amphritea	1.54	1.42	1.28	1.19	1.79	1.46	1.54	1.61	1.28	0.59	0.5	0.43	7.64	2.66	0.29	8.99	3.28	2.45	2.05	1.03	0.41568292037037	1.14	1.28	1.29	1.95	1.92	2.02	1.11	1.64	1.76	8.29	2.1	2.37	0.32	0.36	8.95	0.55	0.36	0.4	1.68	0.75	0.615655484027778
WP_091355935.1	nucleoid-associated protein	nucleoid-associated protein	unknown	chromosome organisation	dna replication_ modification_ recombination and repair	Amphritea atlantica	Amphritea	1.54	1.42	1.28	1.19	1.79	1.46	1.54	1.61	1.28	0.59	0.5	12.82	0.37	2.94	0.29	0.94	2.12	2.68	1.77	0.83	0.619521452713891	1.14	1.28	1.29	1.95	1.92	2.02	1.11	1.64	1.76	0.42	1.93	0.43	0.32	0.36	5.77	0.55	2.66	0.4	0.91	-0.14	0.885353103283816
WP_019620671.1	nucleoid-associated protein	nucleoid-associated protein	unknown	chromosome organisation	dna replication_ modification_ recombination and repair	Amphritea japonica	Amphritea	1.54	1.42	1.28	1.19	1.79	1.46	1.54	1.61	1.28	8.59	5.33	20.64	3.51	10.6	0.29	1.09	1.07	1.95	4.05	2.02	0.259523859394572	1.14	1.28	1.29	1.95	1.92	2.02	1.11	1.64	1.76	0.42	7.06	0.43	0.32	0.36	4.58	0.55	0.36	1.46	1.1	0.14	0.901299955873261
SEQ74214.1	phosphoglycolate phosphatase	phosphoglycolate phosphatase	3.1.3.18	dna repair	dna replication_ modification_ recombination and repair	Amphritea atlantica	Amphritea	1.54	1.42	1.28	1.19	1.79	1.46	1.54	1.61	1.28	0.59	0.5	2.24	0.37	0.3	0.29	0.39	0.3	0.35	0.41	-1.3	NT	1.14	1.28	1.29	1.95	1.92	2.02	1.11	1.64	1.76	0.42	0.42	0.43	0.32	0.36	0.22	0.55	0.36	0.4	0.25	-2.02	NT
WP_019623138.1	polynucleotide adenylyltransferase pcnb	polynucleotide adenylyltransferase pcnb	2.7.7.19	rna polyadenylation	transcription and rna metabolism	Amphritea japonica	Amphritea	1.54	1.42	1.28	1.19	1.79	1.46	1.54	1.61	1.28	0.59	0.99	0.43	10.4	0.3	9.99	3.73	12.67	0.35	3.01	1.59	0.321071215739269	1.14	1.28	1.29	1.95	1.92	2.02	1.11	1.64	1.76	3.55	3.48	15.41	1.64	2.64	15.68	9.13	0.36	0.4	3.71	1.89	0.324478894630872
WP_091361614.1	polynucleotide adenylyltransferase pcnb	polynucleotide adenylyltransferase pcnb	2.7.7.19	rna polyadenylation	transcription and rna metabolism	Amphritea atlantica	Amphritea	1.54	1.42	1.28	1.19	1.79	1.46	1.54	1.61	1.28	0.59	2.69	0.43	7.28	10.39	1.19	2.38	0.3	4.94	2.3	1.2	0.351098046515151	1.14	1.28	1.29	1.95	1.92	2.02	1.11	1.64	1.76	2.87	6.72	0.43	13.84	0.36	1.28	0.55	1.92	11.64	2.81	1.49	0.419180387472527
WP_091354903.1	primosomal protein n	primosomal replication protein n	unknown	dna replication	dna replication_ modification_ recombination and repair	Amphritea atlantica	Amphritea	1.54	1.42	1.28	1.19	1.79	1.46	1.54	1.61	1.28	0.59	0.5	0.43	0.37	1.81	4.9	0.39	0.3	1.42	0.82	-0.29	0.76217916140625	1.14	1.28	1.29	1.95	1.92	2.02	1.11	1.64	1.76	0.42	0.42	0.43	0.32	0.36	0.22	0.55	0.36	0.4	0.25	-2.02	NT
WP_026340021.1	primosomal protein n	primosomal replication protein n	unknown	dna replication	dna replication_ modification_ recombination and repair	Amphritea japonica	Amphritea	1.54	1.42	1.28	1.19	1.79	1.46	1.54	1.61	1.28	5.34	6.88	0.43	2.8	0.3	4.52	6.16	2.76	6.72	2.74	1.45	0.107625666615385	1.14	1.28	1.29	1.95	1.92	2.02	1.11	1.64	1.76	5.68	4.02	0.43	0.32	4.11	5.52	0.55	0.36	0.4	1.52	0.6	0.59311733517588
WP_091360513.1	recombinase reca	reca protein	unknown	dna recombination	dna replication_ modification_ recombination and repair	Amphritea atlantica	Amphritea	1.54	1.42	1.28	1.19	1.79	1.46	1.54	1.61	1.28	1.96	1.12	0.43	2.63	4.36	3.25	0.39	0.3	0.35	1.13	0.17	0.835957525380711	1.14	1.28	1.29	1.95	1.92	2.02	1.11	1.64	1.76	0.42	0.66	1.77	12.17	0.36	2.66	17.8	0.36	0.4	2.59	1.38	0.546197286416185
WP_019620699.1	recombinase reca	reca protein	unknown	dna recombination	dna replication_ modification_ recombination and repair	Amphritea japonica	Amphritea	1.54	32.05	39.11	1.19	1.79	1.46	1.54	57.78	1.28	12.7	3.6	1.33	14.3	24.76	16.79	7.67	11.28	3.66	0.7	-0.52	0.731080170870626	1.14	1.28	1.29	66.02	1.92	2.02	37.53	1.64	28.16	22.31	15.75	0.43	28.05	33.82	14.79	0.55	28.06	24.01	1.19	0.25	0.82730870678659
WP_019622092.1	recombination protein recr	recombination protein recr	unknown	dna recombination	dna replication_ modification_ recombination and repair	Amphritea japonica	Amphritea	1.54	1.42	1.28	1.19	1.79	1.46	1.54	1.61	1.28	0.59	0.5	0.43	0.37	0.3	0.29	0.39	0.3	0.35	0.27	-1.9	NT	1.14	1.28	1.29	1.95	1.92	2.02	1.11	1.64	1.76	0.94	1.8	0.43	0.32	0.36	1.98	0.55	0.36	0.4	0.51	-0.98	0.0901113137647059
WP_091355636.1	recombination-associated protein rdgc	recombination-associated protein rdgc	unknown	dna recombination	dna replication_ modification_ recombination and repair	Amphritea atlantica	Amphritea	1.54	1.42	1.28	1.19	1.79	1.46	1.54	1.61	1.28	0.59	3.77	5.57	3.68	8.08	5.31	0.39	0.3	0.94	2.18	1.13	0.287630318629174	1.14	1.28	55.6	1.95	1.92	2.02	1.11	1.64	1.76	1.3	1.09	0.43	0.32	0.36	1.98	0.55	0.36	0.4	0.1	-3.33	0.551537384895105
WP_019623298.1	replication-associated recombination protein a	replication-associated recombination protein rara	unknown	dna recombination	dna replication_ modification_ recombination and repair	Amphritea japonica	Amphritea	1.54	1.42	1.28	1.19	1.79	1.46	1.54	1.61	1.28	0.59	0.5	0.43	0.37	1.31	1.33	10.28	1.27	0.35	1.25	0.33	0.848135702363897	1.14	1.28	1.29	1.95	1.92	2.02	1.11	1.64	1.76	0.42	0.63	11.27	0.32	2.01	0.22	0.55	0.36	0.4	1.15	0.2	NT
WP_091359117.1	replication-associated recombination protein a	replication-associated recombination protein rara	unknown	dna recombination	dna replication_ modification_ recombination and repair	Amphritea atlantica	Amphritea	1.54	1.42	1.28	43.97	1.79	1.46	1.54	1.61	1.28	0.59	1.7	2.68	0.37	0.3	0.29	0.39	0.3	0.35	0.12	-3	NT	1.14	1.28	1.29	1.95	1.92	2.02	42.78	1.64	1.76	0.42	6.77	0.43	0.32	0.36	0.9	0.55	0.36	0.4	0.19	-2.41	NT
WP_019622440.1	replicative dna helicase	replicative dna helicase dnab	3.6.4.12	dna replication	dna replication_ modification_ recombination and repair	Amphritea japonica	Amphritea	1.54	1.42	1.28	1.19	1.79	1.46	1.54	1.61	1.28	0.59	3.77	0.43	2.34	3.34	0.92	6.24	7.54	0.35	1.95	0.96	0.364479221014493	1.14	1.28	1.29	1.95	1.92	2.02	1.11	1.64	1.76	0.42	1.66	0.43	4.01	0.36	0.83	3.29	0.36	0.4	0.83	-0.26	0.743084221242124
WP_026340172.1	repressor lexa	transcriptional repressor lexa	unknown	sos response: regulation	dna replication_ modification_ recombination and repair	Amphritea japonica	Amphritea	1.54	1.42	1.28	1.19	1.79	1.46	1.54	1.61	1.28	0.59	0.5	0.43	4.09	1.99	0.29	1.43	7.37	0.35	1.3	0.38	0.756490761683714	1.14	1.28	1.29	1.95	1.92	2.02	1.11	1.64	1.76	6.38	6.49	0.43	4.55	3.61	3.28	0.55	36.07	17.14	5.56	2.48	0.357909395934959
WP_019621674.1	ribonuclease hi	ribonuclease hi	unknown	replication	dna replication_ modification_ recombination and repair	Amphritea japonica	Amphritea	1.54	1.42	1.28	1.19	1.79	1.46	1.54	1.61	1.28	0.59	1.72	0.43	1.88	0.3	0.29	0.39	3.58	2.51	0.89	-0.17	0.827238543076923	1.14	1.28	1.29	1.95	1.92	2.02	1.11	1.64	1.76	0.42	2.25	0.43	0.32	1.18	0.69	0.55	0.36	0.4	0.47	-1.1	0.06042263888
WP_019620736.1	ribonuclease hii	ribonuclease hii	unknown	replication	dna replication_ modification_ recombination and repair	Amphritea japonica	Amphritea	1.54	1.42	1.28	1.19	1.79	1.46	1.54	1.61	1.28	0.59	0.5	4.31	2.88	0.3	0.29	0.39	0.3	0.35	0.76	-0.4	NT	1.14	1.28	1.29	1.95	1.92	2.02	1.11	1.64	1.76	0.42	0.42	0.43	0.32	0.36	1.78	0.55	3.77	0.4	0.6	-0.74	NT
WP_019622843.1	single-stranded dna-binding protein	single-stranded dna-binding protein	unknown	replication	dna replication_ modification_ recombination and repair	Amphritea japonica	Amphritea	1.54	1.42	1.28	1.19	1.79	15.61	1.54	1.61	1.28	4.21	1.29	4.35	6.94	2.75	6.6	5.76	12.48	1.84	1.7	0.76	0.511460323804348	1.14	1.28	1.29	1.95	1.92	2.02	1.11	1.64	1.76	1.99	4.35	0.43	7.93	7.1	9.33	4.52	9.41	9.43	3.86	1.95	0.0671246281463415
WP_091355205.1	single-stranded-dna-specific exonuclease recj	single-stranded-dna-specific exonuclease recj	unknown	dna recombination	dna replication_ modification_ recombination and repair	Amphritea atlantica	Amphritea	1.54	1.42	1.28	1.19	1.79	1.46	1.54	1.61	1.28	7.25	4.86	0.43	2.37	3.15	5.46	2.95	3.33	2.53	2.47	1.3	0.0854580812121212	1.14	1.28	1.29	1.95	1.92	2.02	1.11	1.64	1.76	0.42	7.91	0.43	0.32	3.26	2.9	1.59	0.36	0.4	1.25	0.32	0.778056422375215
WP_019621829.1	tatd family deoxyribonuclease	3'-5' ssdna_rna exonuclease tatd	3.1.11.-_3.1.13.-	dna repair: oxidative damage	dna replication_ modification_ recombination and repair	Amphritea japonica	Amphritea	1.54	1.42	1.28	1.19	1.79	1.46	1.54	1.61	1.28	0.59	1.38	0.43	0.37	0.3	2.36	2.18	2.61	4.7	1.14	0.19	0.82186663668639	1.14	1.28	1.29	1.95	1.92	2.02	1.11	1.64	1.76	4.83	3.08	3.29	0.32	1.23	0.72	0.55	0.36	0.4	1.05	0.07	0.931136567346939
WP_091358310.1	transcription-repair coupling factor	transcription-repair coupling protein mfd	unknown	dna repair	dna replication_ modification_ recombination and repair	Amphritea atlantica	Amphritea	1.54	1.42	1.28	1.19	1.79	1.46	1.54	1.61	1.28	0.59	0.5	0.43	16.79	0.3	2.56	0.39	0.3	0.35	1.69	0.76	NT	1.14	1.28	1.29	1.95	1.92	2.02	1.11	1.64	1.76	0.42	0.42	0.43	6.82	0.36	0.22	0.55	0.36	0.4	0.71	-0.5	NT
WP_019622251.1	type i dna topoisomerase	type i dna topoisomerase	5.99.1.2	dna topology	dna replication_ modification_ recombination and repair	Amphritea japonica	Amphritea	1.54	1.42	1.28	1.19	1.79	1.46	1.54	1.61	1.28	13.06	6.69	11.01	8.07	1.32	4.91	4.39	5.37	3.06	4.41	2.14	0.0460877424482759	1.14	1.28	1.29	1.95	1.92	2.02	1.11	1.64	1.76	5.77	5.06	0.43	20.52	24.51	6.86	19.71	1.21	5.99	6.38	2.67	0.173978016758242
WP_091355560.1	type i dna topoisomerase	type i dna topoisomerase	5.99.1.2	dna topology	dna replication_ modification_ recombination and repair	Amphritea atlantica	Amphritea	1.54	1.42	1.28	1.19	1.79	1.46	1.54	1.61	1.28	0.59	0.5	5.67	0.94	7.2	6.17	7.93	4.61	3.08	2.8	1.48	0.145272197751678	1.14	1.28	1.29	1.95	1.92	2.02	1.11	1.64	1.76	2.41	10.24	4.47	24.97	9.59	11.3	13.59	0.36	7.17	5.96	2.58	0.123456591428571
WP_091361303.1	uracil-dna glycosylase	uracil-dna glycosylase	3.2.2.27	dna repair	dna replication_ modification_ recombination and repair	Amphritea atlantica	Amphritea	1.54	1.42	1.28	1.19	1.79	1.46	1.54	1.61	1.28	0.59	2.55	0.43	0.37	1.26	0.29	2.89	0.3	1.03	0.74	-0.43	0.510790012962963	1.14	1.28	1.29	1.95	1.92	2.02	1.11	1.64	1.76	0.42	0.42	0.43	0.32	0.36	0.22	7.03	0.36	0.4	0.71	-0.5	NT
WP_026339939.1	abc-f family atpase	unknown	unknown	unknown	general function prediction	Amphritea japonica	Amphritea	1.54	1.42	1.28	1.19	1.79	1.46	1.54	1.61	1.28	0.59	0.5	0.43	2.36	5.07	0.29	4.54	0.95	0.84	1.19	0.25	0.809864569879518	1.14	1.28	1.29	1.95	1.92	2.02	1.11	1.64	1.76	0.42	0.42	0.43	0.32	0.36	0.22	13.45	1.56	0.4	1.25	0.32	NT
WP_091360982.1	abc-f family atpase	unknown	unknown	unknown	general function prediction	Amphritea atlantica	Amphritea	36.87	1.42	1.28	42.96	34.12	33.18	1.54	1.61	1.28	4.35	4.46	1.53	2.42	2.96	3.94	4.43	3.37	4.26	0.21	-2.28	0.226385592027335	42.24	13.84	1.29	1.95	1.92	2.02	21.45	32.44	66.08	1.19	1.74	0.43	1.12	2.01	0.88	5	0.36	2.04	0.08	-3.63	0.228394425254237
WP_019622074.1	abc-f family atpase	unknown	unknown	unknown	general function prediction	Amphritea japonica	Amphritea	1.54	1.42	1.28	1.19	1.79	1.46	1.54	1.61	1.28	10.51	10.27	6.04	0.37	2.76	4.95	1	1.32	3.08	3.07	1.62	0.186988076363636	1.14	1.28	1.29	1.95	1.92	2.02	1.11	1.64	1.76	1.17	5.42	0.43	0.32	2.06	3.17	8.12	0.36	0.4	1.52	0.6	0.619195916498317
WP_091353811.1	aldehyde dehydrogenase	unknown	unknown	unknown	general function prediction	Amphritea atlantica	Amphritea	1.54	1.42	1.28	1.19	1.79	1.46	1.54	1.61	1.28	7.89	2.71	0.43	0.37	0.3	0.29	1.29	4.27	0.35	1.37	0.45	0.729130554723127	1.14	1.28	1.29	1.95	1.92	2.02	1.11	1.64	1.76	1.52	0.42	0.43	0.32	0.36	0.22	0.55	0.36	0.4	0.32	-1.62	NT
WP_019620973.1	aldehyde dehydrogenase	unknown	unknown	unknown	general function prediction	Amphritea japonica	Amphritea	1.54	1.42	1.28	1.19	1.79	1.46	1.54	1.61	1.28	0.59	0.5	0.43	3.01	0.3	3.05	0.39	0.95	0.35	0.73	-0.45	0.551013494202899	1.14	1.28	1.29	1.95	1.92	2.02	1.11	1.64	1.76	0.42	0.42	0.43	0.32	10.41	0.22	0.55	0.36	0.4	0.96	-0.06	NT
WP_091358679.1	aldehyde dehydrogenase family protein	unknown	unknown	unknown	general function prediction	Amphritea atlantica	Amphritea	1.54	1.42	1.28	1.19	1.79	1.46	1.54	1.61	1.28	0.59	9.21	0.43	0.37	0.3	0.29	8.48	0.3	0.35	1.55	0.63	NT	1.14	1.28	1.29	1.95	1.92	2.02	1.11	1.64	1.76	4.15	0.42	0.43	3.71	0.36	0.22	0.55	0.36	0.4	0.75	-0.41	NT
WP_019620167.1	aldehyde dehydrogenase family protein	unknown	unknown	unknown	general function prediction	Amphritea japonica	Amphritea	1.54	1.42	1.28	1.19	1.79	1.46	1.54	1.61	1.28	1.69	0.5	0.43	4.51	0.76	4.21	5.78	0.3	1.84	1.53	0.61	0.516675685053763	1.14	1.28	1.29	1.95	1.92	2.02	1.11	1.64	1.76	3.64	1.11	0.43	0.32	0.36	0.22	0.55	0.36	2.94	0.7	-0.51	0.57374029296875
WP_019621757.1	aldehyde dehydrogenase family protein	unknown	unknown	unknown	general function prediction	Amphritea japonica	Amphritea	1.54	1.42	1.28	1.19	1.79	1.46	1.54	1.61	1.28	0.59	0.5	0.43	0.37	0.3	3.16	2.02	3.92	1.02	0.94	-0.09	0.915071204298187	1.14	1.28	1.29	1.95	1.92	2.02	1.11	1.64	1.76	1.42	1.94	0.43	0.32	0.36	0.22	0.55	0.36	0.4	0.43	-1.23	NT
WP_019622415.1	aldehyde dehydrogenase family protein	unknown	unknown	unknown	general function prediction	Amphritea japonica	Amphritea	1.54	1.42	1.28	1.19	1.79	1.46	1.54	1.61	1.28	3.19	0.5	19.45	1.44	0.3	3.66	0.39	1.36	0.35	2.34	1.22	0.581519633562316	1.14	1.28	1.29	1.95	1.92	2.02	1.11	1.64	1.76	1.33	4.18	0.43	0.32	0.36	5.62	0.55	0.36	0.4	0.96	-0.06	0.947705628361876
WP_019621033.1	amino-acid n-acetyltransferase	unknown	unknown	unknown	general function prediction	Amphritea japonica	Amphritea	1.54	1.42	1.28	1.19	1.79	1.46	1.54	1.61	1.28	0.59	1.16	0.43	2.74	5.63	1.54	0.39	4.66	1.16	1.4	0.48	0.60388216	1.14	1.28	1.29	1.95	1.92	2.02	23.74	1.64	1.76	0.42	0.42	0.43	1.21	2.21	0.59	0.55	0.36	0.4	0.18	-2.48	0.491059130653266
WP_091354797.1	amino-acid n-acetyltransferase	unknown	unknown	unknown	general function prediction	Amphritea atlantica	Amphritea	1.54	1.42	1.28	1.19	1.79	1.46	1.54	1.61	1.28	0.59	0.5	0.43	0.37	0.3	0.29	0.39	0.3	0.35	0.27	-1.9	NT	1.14	1.28	1.29	1.95	1.92	2.02	1.11	1.64	1.76	0.42	0.42	0.43	0.32	0.36	2.73	0.55	0.36	0.4	0.42	-1.24	NT
WP_019621104.1	atp-binding cassette domain-containing protein	unknown	unknown	unknown	general function prediction	Amphritea japonica	Amphritea	1.54	1.42	1.28	1.19	1.79	1.46	1.54	1.61	1.28	0.59	0.5	0.43	0.37	0.3	0.29	3.79	0.3	0.35	0.53	-0.92	NT	1.14	1.28	1.29	1.95	1.92	2.02	1.11	1.64	1.76	0.42	0.42	0.43	0.32	0.36	0.22	0.55	0.36	0.4	0.25	-2.02	NT
WP_019622582.1	atp-binding cassette domain-containing protein	unknown	unknown	unknown	general function prediction	Amphritea japonica	Amphritea	177.6	1.42	1.28	1.19	1.79	1.46	1.54	1.61	1.28	0.59	1.36	0.43	1.25	2.36	2.61	1.98	1.84	2.93	0.08	-3.62	0.571095790505051	1.14	1.28	1.29	1.95	1.92	2.02	1.11	1.64	1.76	0.42	0.42	0.43	0.32	0.36	6.75	0.55	3.57	0.4	0.94	-0.09	NT
WP_091355575.1	atp-binding cassette domain-containing protein	unknown	unknown	unknown	general function prediction	Amphritea atlantica	Amphritea	1.54	1.42	1.28	1.19	1.79	1.46	1.54	1.61	1.28	0.59	10.74	7.91	6.54	1.9	4.42	0.86	0.81	0.35	2.6	1.38	0.289091309548611	1.14	1.28	1.29	1.95	1.92	2.02	1.11	1.64	1.76	0.99	0.42	13.27	0.32	0.36	0.22	0.55	5.06	0.4	1.53	0.61	0.735067000550964
WP_083935264.1	atp-binding cassette domain-containing protein	unknown	unknown	unknown	general function prediction	Amphritea japonica	Amphritea	1.54	1.42	1.28	1.19	1.79	1.46	1.54	1.61	1.28	0.59	0.5	0.43	1.98	8.98	6.42	1.47	10.06	0.65	2.37	1.25	0.373450232676056	1.14	1.28	1.29	1.95	1.92	2.02	1.11	1.64	1.76	2.1	7.23	4.28	9.51	1.19	15.3	9.53	18.63	0.4	4.83	2.27	0.169454752752809
WP_019622246.1	atp-binding cassette domain-containing protein	unknown	unknown	unknown	general function prediction	Amphritea japonica	Amphritea	1.54	1.42	1.28	1.19	1.79	1.46	1.54	1.61	1.28	0.59	3.29	9.89	1.37	1.08	2.39	5.67	2.09	1.86	2.15	1.11	0.320153614354067	1.14	1.28	1.29	1.95	1.92	2.02	1.11	1.64	1.76	1.26	3.75	0.43	0.32	0.36	2.7	0.55	0.36	2	0.83	-0.27	0.718309461618062
WP_091353545.1	class i sam-dependent methyltransferase	unknown	unknown	unknown	general function prediction	Amphritea atlantica	Amphritea	1.54	1.42	1.28	1.19	1.79	1.46	1.54	1.61	1.28	0.59	4.04	0.43	0.37	0.3	0.29	0.39	5.08	0.35	0.9	-0.15	NT	1.14	1.28	1.29	1.95	1.92	2.02	1.11	1.64	1.76	0.42	1.09	0.43	0.32	0.36	0.22	0.55	0.36	0.4	0.29	-1.77	NT
WP_019621673.1	class i sam-dependent methyltransferase	unknown	unknown	unknown	general function prediction	Amphritea japonica	Amphritea	1.54	1.42	1.28	1.19	1.79	1.46	1.54	1.61	1.28	0.59	0.5	0.43	0.37	0.3	0.29	0.39	1.15	1.61	0.43	-1.22	NT	1.14	1.28	1.29	1.95	1.92	2.02	1.11	1.64	1.76	1.37	1.86	0.43	5.51	0.36	1.83	0.55	0.36	0.4	0.9	-0.16	0.85771148492823
WP_091358281.1	class i sam-dependent methyltransferase	unknown	unknown	unknown	general function prediction	Amphritea atlantica	Amphritea	1.54	1.42	1.28	1.19	1.79	1.46	1.54	1.61	1.28	0.59	0.5	0.43	0.37	0.3	0.29	0.39	0.3	0.35	0.27	-1.9	NT	1.14	1.28	1.29	1.95	1.92	2.02	1.11	1.64	1.76	0.42	0.79	0.43	0.32	0.36	0.22	0.55	0.36	0.4	0.27	-1.87	NT
WP_091361592.1	class i sam-dependent methyltransferase	unknown	unknown	unknown	general function prediction	Amphritea atlantica	Amphritea	1.54	40.77	1.28	1.19	1.79	68.37	1.54	37.69	17.12	0.59	1.12	2.75	6.9	1.91	6.89	2.41	1.97	1.58	0.15	-2.71	0.271251982304609	1.14	14.52	1.29	1.95	1.92	53.16	1.11	1.64	1.76	0.42	1.49	0.43	14.02	0.97	2.84	0.55	1.38	1.08	0.3	-1.76	0.579853514007782
WP_019620587.1	class i sam-dependent methyltransferase	unknown	unknown	unknown	general function prediction	Amphritea japonica	Amphritea	1.54	1.42	1.28	1.19	1.79	1.46	1.54	1.61	1.28	8.34	1.31	0.43	10.56	4.07	1.06	3.24	3.93	1.42	2.62	1.39	0.259473467794118	1.14	1.28	1.29	1.95	1.92	2.02	1.11	1.64	1.76	0.42	3.73	0.43	0.32	0.36	0.22	0.55	0.36	0.4	0.48	-1.06	NT
WP_019622325.1	coa transferase subunit a	unknown	unknown	unknown	general function prediction	Amphritea japonica	Amphritea	1.54	1.42	1.28	1.19	1.79	1.46	1.54	1.61	1.28	0.59	1.48	0.43	0.37	0.3	0.29	0.39	2.05	0.35	0.48	-1.07	NT	1.14	1.28	1.29	1.95	1.92	2.02	1.11	1.64	1.76	3.23	15.07	12.91	7.96	9.99	5.99	3.01	0.36	0.4	4.18	2.06	0.173978016758242
WP_091358466.1	coa transferase subunit a	unknown	unknown	unknown	general function prediction	Amphritea atlantica	Amphritea	1.54	1.42	1.28	1.19	1.79	1.46	1.54	1.61	1.28	9.94	4.94	6.77	9.56	8.46	1.52	4.06	3.57	8.68	4.39	2.13	0.0203068222159091	1.14	1.28	1.29	1.95	1.92	2.02	1.11	1.64	1.76	0.42	4.16	2.87	0.32	1.45	0.22	0.55	9.42	0.4	1.4	0.49	0.715031417897727
WP_091358464.1	coa transferase subunit b	unknown	unknown	unknown	general function prediction	Amphritea atlantica	Amphritea	1.54	1.42	1.28	1.19	1.79	1.46	1.54	1.61	1.28	0.59	0.5	0.43	0.37	0.3	0.29	0.39	7.39	1.39	0.89	-0.17	NT	1.14	1.28	1.29	1.95	1.92	2.02	1.11	1.64	1.76	0.42	0.42	0.43	0.32	0.36	3.32	0.55	0.36	0.4	0.47	-1.1	NT
WP_091361630.1	dna_rna nuclease sfsa	unknown	unknown	unknown	general function prediction	Amphritea atlantica	Amphritea	1.54	1.42	1.28	1.19	1.79	1.46	1.54	1.61	1.28	0.59	0.5	0.43	0.37	0.3	0.29	0.39	0.3	5.8	0.68	-0.55	NT	1.14	1.28	1.29	1.95	1.92	2.02	1.11	1.64	1.76	0.42	0.42	0.43	0.32	0.36	0.22	0.55	0.36	0.4	0.25	-2.02	NT
WP_019623145.1	dna_rna nuclease sfsa	unknown	unknown	unknown	general function prediction	Amphritea japonica	Amphritea	1.54	1.42	1.28	1.19	1.79	1.46	1.54	1.61	1.28	0.59	0.5	0.43	0.37	0.3	0.29	0.39	0.3	0.35	0.27	-1.9	NT	1.14	1.28	1.29	1.95	1.92	2.02	1.11	1.64	1.76	0.42	4.33	0.43	0.32	0.36	0.22	0.55	0.36	0.4	0.52	-0.93	NT
WP_091353209.1	nad(p)_fad-dependent oxidoreductase	unknown	unknown	unknown	general function prediction	Amphritea atlantica	Amphritea	1.54	1.42	1.28	1.19	1.79	1.46	1.54	1.61	1.28	0.59	2.88	0.43	0.37	0.3	0.29	8.13	0.3	0.35	1.04	0.06	NT	1.14	1.28	1.29	1.95	1.92	2.02	1.11	1.64	1.76	0.42	0.42	0.43	0.32	0.36	0.22	0.55	0.36	0.4	0.25	-2.02	NT
WP_019621727.1	nad(p)_fad-dependent oxidoreductase	unknown	unknown	unknown	general function prediction	Amphritea japonica	Amphritea	1.54	1.42	1.28	1.19	1.79	1.46	1.54	1.61	1.28	0.59	0.5	0.43	0.37	0.3	0.29	0.39	0.3	0.35	0.27	-1.9	NT	1.14	1.28	1.29	1.95	1.92	2.02	1.11	1.64	1.76	1.59	0.42	0.43	0.32	0.36	4.16	0.55	0.36	0.4	0.61	-0.72	NT
WP_091358425.1	nad(p)_fad-dependent oxidoreductase	unknown	unknown	unknown	general function prediction	Amphritea atlantica	Amphritea	1.54	1.42	1.28	1.19	1.79	1.46	1.54	1.61	1.28	0.59	2.49	0.43	5.32	5.87	1.71	5.23	1.19	4.18	2.06	1.04	0.233990909643653	1.14	1.28	1.29	1.95	1.92	2.02	1.11	1.64	1.76	5.88	2.67	0.43	0.32	8.18	0.22	0.55	0.36	1.79	1.45	0.53	0.670167490528415
SEQ93569.1	pep-utilising enzyme, tim barrel domain	unknown	unknown	unknown	general function prediction	Amphritea atlantica	Amphritea	1.54	1.42	1.28	1.19	1.79	1.46	1.54	1.61	1.28	0.59	0.5	0.43	1.26	0.3	1.23	0.39	0.3	0.35	0.41	-1.29	NT	1.14	1.28	1.29	1.95	1.92	2.02	1.11	1.64	1.76	0.42	0.42	0.43	0.32	0.36	1.33	0.55	0.36	0.4	0.33	-1.62	NT
WP_091354351.1	peptidase	unknown	unknown	unknown	general function prediction	Amphritea atlantica	Amphritea	1.54	1.42	1.28	1.19	1.79	1.46	1.54	1.61	1.28	11.13	7.07	2.66	1.45	3.09	4.27	0.88	0.3	4.7	2.71	1.44	0.222862084375	1.14	1.28	1.29	1.95	1.92	2.02	1.11	1.64	1.76	2.81	0.87	1.72	2.76	6.86	3.91	0.55	12.15	0.4	2.27	1.18	0.44227979443299
WP_019622488.1	php domain-containing protein	unknown	unknown	unknown	general function prediction	Amphritea japonica	Amphritea	1.54	1.42	1.28	1.19	1.79	1.46	1.54	1.61	1.28	0.59	0.5	0.43	0.37	0.3	0.29	0.39	0.3	0.35	0.27	-1.9	NT	1.14	1.28	1.29	1.95	1.92	2.02	1.11	1.64	1.76	4.18	2.59	0.43	0.32	6.25	0.22	0.55	0.36	3.18	1.28	0.36	0.724188442296919
WP_091355998.1	plp-dependent aminotransferase family protein	unknown	unknown	unknown	general function prediction	Amphritea atlantica	Amphritea	1.54	1.42	1.28	1.19	1.79	1.46	1.54	1.61	1.28	0.59	0.5	0.43	0.37	0.3	0.29	0.39	0.3	0.35	0.27	-1.9	NT	1.14	1.28	1.29	1.95	1.92	2.02	1.11	1.64	1.76	7.67	0.42	0.43	0.32	0.36	0.22	0.55	0.36	0.4	0.76	-0.4	NT
SEQ95487.1	protein involved in polysaccharide export, contains slbb domain of the beta-grasp fold	unknown	unknown	unknown	general function prediction	Amphritea atlantica	Amphritea	1.54	1.42	1.28	1.19	1.79	1.46	1.54	1.61	1.28	1.49	0.5	0.43	0.37	0.3	0.29	0.39	0.3	0.35	0.34	-1.57	NT	1.14	1.28	1.29	1.95	1.92	2.02	1.11	1.64	1.76	5.31	1.65	0.43	0.32	0.36	0.22	2.61	1.7	1.54	1	0	0.996809930566107
WP_019620768.1	putative c-s lyase	unknown	unknown	unknown	general function prediction	Amphritea japonica	Amphritea	1.54	1.42	1.28	1.19	1.79	1.46	1.54	1.61	1.28	0.59	0.5	0.43	0.37	0.3	0.29	0.39	0.3	2.83	0.46	-1.13	NT	1.14	1.28	1.29	1.95	1.92	2.02	1.11	1.64	1.76	0.42	0.42	0.43	0.32	0.36	0.22	0.55	0.36	0.4	0.25	-2.02	NT
WP_091361628.1	pyridoxal phosphate-dependent aminotransferase	unknown	unknown	unknown	general function prediction	Amphritea atlantica	Amphritea	1.54	1.42	1.28	1.19	1.79	1.46	1.54	1.61	1.28	4.63	0.5	0.43	0.37	0.3	0.29	8.32	0.3	0.35	1.18	0.24	NT	1.14	1.28	1.29	1.95	1.92	2.02	1.11	1.64	1.76	1.64	0.42	21.58	0.32	0.36	0.22	0.55	0.36	0.4	1.83	0.87	NT
WP_091356096.1	pyridoxal phosphate-dependent aminotransferase	unknown	unknown	unknown	general function prediction	Amphritea atlantica	Amphritea	1.54	1.42	1.28	1.19	1.79	1.46	1.54	1.61	1.28	0.59	0.5	0.43	0.37	0.3	0.29	0.39	0.3	0.35	0.27	-1.9	NT	1.14	1.28	1.29	1.95	1.92	2.02	1.11	1.64	1.76	0.42	1.35	11.11	0.32	0.36	0.22	0.55	0.36	0.4	1.07	0.1	NT
WP_019620687.1	pyridoxal phosphate-dependent aminotransferase	unknown	unknown	unknown	general function prediction	Amphritea japonica	Amphritea	1.54	1.42	1.28	1.19	1.79	1.46	121.7	1.61	1.28	2.63	0.5	0.43	6.12	1.97	4.55	4.85	1.16	0.35	0.17	-2.56	0.592923342980769	1.14	1.28	1.29	1.95	1.92	2.02	1.11	1.64	1.76	5.78	2.44	17.99	0.32	16.02	0.73	0.55	27.14	5.4	5.41	2.44	0.300808100487805
WP_019621359.1	pyridoxal phosphate-dependent aminotransferase	unknown	unknown	unknown	general function prediction	Amphritea japonica	Amphritea	1.54	93.06	111.94	26.83	1.79	40.41	1.54	1.61	56.6	5.36	4.88	0.43	11.01	15.23	3.71	2.15	5.59	3.72	0.16	-2.69	0.214769559239905	51.6	31.44	45.89	141.47	1.92	2.02	1.11	75.59	1.76	0.42	1.23	0.43	25.32	25.25	9.09	4.26	1.55	0.4	0.19	-2.38	0.334964252537764
WP_019622370.1	radical sam protein	unknown	unknown	unknown	general function prediction	Amphritea japonica	Amphritea	1.54	1.42	1.28	1.19	1.79	1.46	1.54	1.61	1.28	0.59	0.5	0.43	4.72	0.3	0.29	0.39	0.3	0.35	0.6	-0.74	NT	1.14	1.28	1.29	1.95	1.92	2.02	1.11	1.64	1.76	0.42	2.74	0.43	0.32	0.36	1.28	0.55	0.36	0.4	0.49	-1.04	NT
WP_019619934.1	sdr family oxidoreductase	unknown	unknown	unknown	general function prediction	Amphritea japonica	Amphritea	1.54	1.42	1.28	1.19	1.79	1.46	1.54	1.61	1.28	0.59	0.5	13.52	1.2	1.8	1.83	0.39	0.3	0.35	1.56	0.64	0.744789350920737	1.14	1.28	1.29	1.95	1.92	2.02	1.11	1.64	1.76	5.47	0.42	14.33	0.32	0.36	5.18	0.55	0.36	1.52	2.02	1.01	0.586376350700637
WP_091352614.1	sdr family oxidoreductase	unknown	unknown	unknown	general function prediction	Amphritea atlantica	Amphritea	1.54	1.42	1.28	1.19	1.79	1.46	1.54	1.61	1.28	0.59	0.5	0.43	0.37	2.1	0.29	0.39	0.3	0.35	0.41	-1.3	NT	1.14	1.28	1.29	1.95	1.92	2.02	1.11	1.64	1.76	0.42	2.61	0.43	0.32	0.36	0.22	0.55	0.36	0.4	0.4	-1.32	NT
WP_019623317.1	sdr family oxidoreductase	unknown	unknown	unknown	general function prediction	Amphritea japonica	Amphritea	1.54	1.42	1.28	1.19	1.79	1.46	1.54	1.61	1.28	0.59	0.5	0.43	0.37	0.3	0.29	0.39	0.3	0.35	0.27	-1.9	NT	1.14	1.28	1.29	1.95	1.92	2.02	1.11	1.64	1.76	6.65	0.42	0.43	0.32	0.36	0.22	0.55	0.36	0.4	0.69	-0.54	NT
WP_091354612.1	sdr family oxidoreductase	unknown	unknown	unknown	general function prediction	Amphritea atlantica	Amphritea	1.54	1.42	1.28	1.19	1.79	1.46	1.54	1.61	1.28	0.59	23.14	0.43	7.51	1.98	0.29	8.31	5.36	6.73	4.14	2.05	0.279301112547529	1.14	1.28	1.29	1.95	1.92	2.02	1.11	1.64	1.76	3.54	0.42	0.43	0.32	0.36	4.49	0.55	0.36	8.83	1.37	0.45	0.731610920221607
WP_091357602.1	sdr family oxidoreductase	unknown	unknown	unknown	general function prediction	Amphritea atlantica	Amphritea	1.54	1.42	1.28	1.19	1.79	1.46	1.54	1.61	1.28	0.59	5.45	6.76	0.87	6.09	6.71	2.95	15.23	5.99	3.86	1.95	0.118319936509091	1.14	1.28	1.29	1.95	1.92	2.02	1.11	1.64	57.45	7.18	10.43	12.86	6.39	0.36	1.78	0.55	47.37	1.96	1.27	0.35	0.86361894682035
WP_019620238.1	sdr family oxidoreductase	unknown	unknown	unknown	general function prediction	Amphritea japonica	Amphritea	1.54	1.42	1.28	1.19	1.79	1.46	1.54	1.61	1.28	0.59	0.5	0.43	15.79	4.61	8.07	2.83	1.14	3.05	2.82	1.5	0.359967932989691	1.14	1.28	1.29	1.95	1.92	2.02	1.11	1.64	1.76	5.11	0.42	0.43	0.32	0.36	0.22	0.55	1.9	0.4	0.69	-0.54	NT
WP_019621264.1	sis domain-containing protein	unknown	unknown	unknown	general function prediction	Amphritea japonica	Amphritea	1.54	1.42	1.28	1.19	1.79	1.46	1.54	1.61	1.28	7.38	0.5	0.43	4.51	5.52	0.29	0.39	0.71	2.16	1.67	0.74	0.527612341853035	1.14	1.28	1.29	1.95	1.92	2.02	1.11	1.64	1.76	0.42	0.42	0.43	0.32	0.36	1.5	17.7	0.36	0.4	1.55	0.63	NT
WP_091362077.1	sis domain-containing protein	unknown	unknown	unknown	general function prediction	Amphritea atlantica	Amphritea	1.54	1.42	1.28	1.19	1.79	1.46	1.54	1.61	1.28	0.59	0.5	0.43	0.37	2.47	0.29	1.34	0.3	0.35	0.51	-0.98	NT	1.14	1.28	1.29	1.95	1.92	2.02	1.11	1.64	1.76	0.42	0.86	0.43	0.32	0.36	0.22	0.55	8.02	0.4	0.82	-0.29	NT
WP_019621905.1	sis domain-containing protein	unknown	unknown	unknown	general function prediction	Amphritea japonica	Amphritea	1.54	62.8	1.28	1.19	1.79	1.46	1.54	1.61	1.28	0.59	0.5	0.43	3.5	2.06	3.05	3.25	6.5	0.92	0.28	-1.84	0.612024801865672	1.14	1.28	1.29	1.95	1.92	2.02	1.11	1.64	1.76	0.42	12.26	0.43	0.32	0.36	0.22	0.55	1.95	12.57	2.06	1.04	0.608894715865385
WP_019621013.1	sis domain-containing protein	unknown	unknown	unknown	general function prediction	Amphritea japonica	Amphritea	1.54	1.42	1.28	1.19	1.79	1.46	1.54	1.61	1.28	0.59	0.5	0.43	0.37	0.3	0.29	0.39	0.3	0.35	0.27	-1.9	NT	1.14	1.28	1.29	1.95	1.92	2.02	1.11	1.64	1.76	0.42	0.42	6.55	0.32	1.76	4.59	0.55	0.36	0.4	1.09	0.12	0.908122958891455
WP_091357659.1	stas domain-containing protein	unknown	unknown	unknown	general function prediction	Amphritea atlantica	Amphritea	1.54	1.42	1.28	1.19	1.79	1.46	1.54	1.61	1.28	0.59	0.5	0.43	0.37	0.3	0.29	0.39	0.3	0.35	0.27	-1.9	NT	1.14	1.28	1.29	1.95	1.92	2.02	1.11	1.64	1.76	8.62	3.95	0.43	0.32	0.36	0.22	0.55	0.36	0.4	1.08	0.11	NT
WP_091358362.1	trm112 family protein	unknown	unknown	unknown	general function prediction	Amphritea atlantica	Amphritea	30.1	1.42	38.53	34.96	1.79	27.1	1.54	55.49	25.25	0.59	0.5	1.32	0.79	0.73	1.19	0.77	0.72	4.05	0.05	-4.34	0.0600901451195652	99.1	1.28	29.9	64.24	1.92	40.21	17.13	1.64	27.08	4.21	2.9	22.6	0.95	0.83	5.14	0.55	1.88	1.69	0.14	-2.79	0.230535292933884
WP_019620660.1	type iii plp-dependent enzyme	unknown	unknown	unknown	general function prediction	Amphritea japonica	Amphritea	1.54	1.42	1.28	1.19	1.79	1.46	1.54	1.61	1.28	0.59	0.5	0.43	0.37	0.3	0.29	0.39	0.3	0.35	0.27	-1.9	NT	1.14	1.28	1.29	1.95	1.92	2.02	1.11	1.64	1.76	1.62	3.14	0.43	0.32	0.36	0.22	0.55	0.36	0.4	0.52	-0.93	NT
WP_019622486.1	ycii family protein	unknown	unknown	unknown	general function prediction	Amphritea japonica	Amphritea	33.43	1.42	1.28	20.04	60.15	58.73	1.54	32.49	14.83	13.11	9.81	9.73	9.32	11.75	7.9	11.76	10.05	10.85	0.42	-1.25	0.28452621372549	1.14	12.61	1.29	1.95	1.92	2.02	19.47	1.64	30.79	21	42.03	20.14	0.65	3.5	8.3	23.28	10.4	22.71	2.09	1.06	0.41734466353211
WP_019622492.1	ycik family oxidoreductase	unknown	unknown	unknown	general function prediction	Amphritea japonica	Amphritea	1.54	1.42	1.28	1.19	1.79	1.46	1.54	1.61	1.28	0.59	0.5	0.43	0.37	0.3	4.96	0.39	0.3	0.35	0.62	-0.68	NT	1.14	1.28	1.29	1.95	1.92	2.02	1.11	1.64	1.76	10.23	0.42	0.43	0.32	0.36	0.22	0.55	0.36	0.4	0.94	-0.09	NT
WP_019619993.1	(fe-s)-binding protein	unknown	unknown	unknown	general function prediction	Amphritea japonica	Amphritea	1.54	1.42	1.28	1.19	1.79	1.46	1.54	1.61	1.28	0.59	0.5	0.43	1.61	0.94	1.6	0.39	0.91	0.35	0.56	-0.84	0.0475997546190476	1.14	1.28	1.29	1.95	1.92	2.02	1.11	1.64	1.76	3.15	1.71	0.43	0.32	0.36	0.22	0.55	0.36	3.27	0.73	-0.44	0.604315784671533
WP_091354833.1	2fe-2s iron-sulfur cluster binding domain-containing protein	unknown	unknown	unknown	general function prediction	Amphritea atlantica	Amphritea	1.54	1.42	1.28	1.19	1.79	1.46	1.54	1.61	1.28	0.59	1.54	0.43	0.37	0.3	0.29	0.39	0.3	0.35	0.35	-1.52	NT	1.14	1.28	1.29	1.95	1.92	2.02	1.11	1.64	1.76	0.42	2.01	0.43	0.32	6.5	0.22	0.55	0.36	15.69	1.88	0.91	0.648581175709779
WP_019623156.1	4fe-4s binding protein	unknown	unknown	unknown	general function prediction	Amphritea japonica	Amphritea	1.54	1.42	1.28	1.19	1.79	1.46	1.54	1.61	1.28	0.59	1.06	0.43	0.37	0.3	0.29	6.95	1.31	3.33	1.12	0.16	0.903294540258856	1.14	1.28	1.29	1.95	1.92	2.02	1.11	1.64	1.76	2.03	1.45	0.43	0.32	0.36	0.22	0.55	0.36	0.4	0.43	-1.21	NT
WP_019621569.1	4fe-4s dicluster domain-containing protein	unknown	unknown	unknown	general function prediction	Amphritea japonica	Amphritea	1.54	1.42	1.28	1.19	1.79	1.46	1.54	1.61	1.28	8.14	0.5	0.43	7.71	2.88	10.82	3.82	1.89	3.8	3.05	1.61	0.176026628919668	1.14	1.28	1.29	1.95	1.92	2.02	1.11	1.64	1.76	19.82	8.5	3.19	0.32	4.66	0.22	0.55	0.36	0.4	2.69	1.43	0.530311745827011
WP_091361638.1	aaa family atpase	unknown	unknown	unknown	general function prediction	Amphritea atlantica	Amphritea	1.54	1.42	1.28	1.19	1.79	1.46	1.54	1.61	1.28	0.59	1.28	2.6	7.39	1.8	0.29	1.65	0.65	0.35	1.27	0.34	0.766721880404355	1.14	1.28	1.29	1.95	1.92	2.02	1.11	1.64	1.76	1.63	3.24	0.43	0.32	0.36	0.22	0.55	0.36	0.4	0.53	-0.91	NT
WP_091354929.1	aaa family atpase	unknown	unknown	unknown	general function prediction	Amphritea atlantica	Amphritea	1.54	1.42	1.28	1.19	1.79	1.46	1.54	1.61	1.28	0.59	0.5	0.43	0.37	0.8	5.86	0.39	0.3	0.35	0.73	-0.45	NT	1.14	1.28	1.29	1.95	1.92	2.02	1.11	1.64	1.76	3.62	12.28	2.74	0.32	0.36	5.43	0.55	0.36	0.4	1.85	0.89	0.593637351685393
WP_019620168.1	aaa family atpase	unknown	unknown	unknown	general function prediction	Amphritea japonica	Amphritea	1.54	1.42	1.28	1.19	1.79	1.46	1.54	1.61	1.28	0.59	0.5	0.43	0.37	1.28	0.29	2.96	0.3	0.35	0.54	-0.89	NT	1.14	1.28	1.29	1.95	1.92	2.02	1.11	1.64	1.76	0.42	0.42	0.43	0.32	0.36	0.22	0.55	0.36	0.4	0.25	-2.02	NT
WP_091352646.1	aaa family atpase	unknown	unknown	unknown	general function prediction	Amphritea atlantica	Amphritea	1.54	1.42	1.28	23	1.79	34.58	1.54	1.61	1.28	1.27	0.5	0.43	0.92	0.3	1.46	0.39	7.48	0.35	0.19	-2.38	0.395578364809783	1.14	1.28	39.23	1.95	1.92	2.02	22.35	1.64	1.76	0.42	0.42	0.43	1.16	0.36	0.22	2.1	0.36	0.4	0.08	-3.64	NT
WP_019622452.1	alpha_beta fold hydrolase	unknown	unknown	unknown	general function prediction	Amphritea japonica	Amphritea	1.54	1.42	1.28	1.19	1.79	1.46	1.54	1.61	1.28	0.59	4.5	1.68	0.37	0.3	0.29	3.1	0.3	0.79	0.91	-0.14	0.887831859751037	1.14	1.28	1.29	1.95	1.92	2.02	1.11	1.64	1.76	0.42	0.42	0.43	0.32	0.36	0.22	0.55	0.36	0.4	0.25	-2.02	NT
WP_091355523.1	alpha_beta hydrolase	unknown	unknown	unknown	general function prediction	Amphritea atlantica	Amphritea	1.54	1.42	1.28	1.19	1.79	1.46	1.54	1.61	1.28	0.59	6.53	0.43	2.37	4.7	2.49	2.18	0.3	0.35	1.52	0.6	0.548466031243469	1.14	1.28	1.29	1.95	1.92	2.02	1.11	1.64	1.76	0.42	1.86	0.43	0.32	0.36	1.44	1.92	0.36	0.4	0.53	-0.91	0.123456591428571
WP_019622628.1	alpha_beta hydrolase	unknown	unknown	unknown	general function prediction	Amphritea japonica	Amphritea	1.54	1.42	1.28	1.19	1.79	1.46	1.54	1.61	1.28	0.59	3.31	0.43	2.83	2.89	1.05	4.53	2.83	1.38	1.51	0.6	0.356095477083333	1.14	1.28	1.29	1.95	1.92	2.02	1.11	1.64	1.76	0.42	1.04	0.43	0.32	0.36	0.22	0.55	0.36	0.98	0.33	-1.59	NT
WP_019622005.1	alpha_beta hydrolase	unknown	unknown	unknown	general function prediction	Amphritea japonica	Amphritea	1.54	1.42	1.28	1.19	1.79	1.46	1.54	1.61	1.28	0.59	3.05	0.43	1.14	5.75	1.8	1.04	0.3	0.35	1.1	0.14	0.893970799311295	1.14	1.28	1.29	1.95	1.92	2.02	1.11	1.64	1.76	5.96	4.58	0.43	0.32	2.04	0.22	0.55	0.36	0.4	1.05	0.07	0.939591347142857
WP_091355529.1	alpha_beta hydrolase	unknown	unknown	unknown	general function prediction	Amphritea atlantica	Amphritea	1.54	1.42	1.28	1.19	1.79	1.46	1.54	1.61	1.28	0.59	0.5	0.43	0.96	0.3	0.29	4.08	6.14	0.35	1.04	0.06	0.966973318181818	1.14	1.28	1.29	1.95	1.92	2.02	1.11	1.64	1.76	0.42	2.41	0.43	0.32	0.36	0.22	0.55	0.36	0.4	0.39	-1.37	NT
WP_091359718.1	alpha_beta hydrolase	unknown	unknown	unknown	general function prediction	Amphritea atlantica	Amphritea	1.54	1.42	1.28	1.19	1.79	1.46	1.54	1.61	1.28	0.59	0.5	0.43	0.37	0.3	0.29	0.39	0.3	0.35	0.27	-1.9	NT	1.14	1.28	1.29	1.95	1.92	2.02	1.11	1.64	1.76	0.42	0.42	9.24	0.32	0.36	0.22	0.55	0.36	0.4	0.87	-0.2	NT
WP_091360745.1	alpha_beta hydrolase	unknown	unknown	unknown	general function prediction	Amphritea atlantica	Amphritea	1.54	1.42	1.28	1.19	1.79	1.46	1.54	1.61	1.28	0.59	0.5	0.43	0.37	0.3	0.29	0.39	0.3	0.35	0.27	-1.9	NT	1.14	1.28	1.29	1.95	1.92	2.02	1.11	1.64	1.76	0.42	1.87	0.43	0.32	0.36	0.22	0.55	0.36	0.4	0.35	-1.52	NT
WP_091353835.1	amidase	unknown	unknown	unknown	general function prediction	Amphritea atlantica	Amphritea	1.54	1.42	1.28	1.19	1.79	1.46	1.54	1.61	1.28	0.59	0.5	0.43	5.43	0.3	0.29	0.39	0.3	0.35	0.65	-0.61	NT	1.14	1.28	1.29	1.95	1.92	2.02	1.11	1.64	1.76	0.42	1.26	0.43	0.32	0.36	0.22	0.55	0.36	0.4	0.31	-1.71	NT
WP_091360713.1	amidohydrolase	unknown	unknown	unknown	general function prediction	Amphritea atlantica	Amphritea	1.54	1.42	1.28	1.19	1.79	1.46	1.54	1.61	1.28	0.59	0.5	0.43	0.37	0.86	0.29	1.85	0.83	2.33	0.61	-0.7	0.19386843511335	1.14	1.28	1.29	1.95	1.92	2.02	1.11	1.64	1.76	0.42	0.42	0.43	0.32	0.36	1.87	0.55	0.36	0.4	0.36	-1.46	NT
WP_051088431.1	amin domain-containing protein	unknown	unknown	unknown	general function prediction	Amphritea japonica	Amphritea	1.54	1.42	1.28	1.19	1.79	1.46	1.54	1.61	1.28	0.59	3.02	0.43	0.37	0.3	0.29	0.39	0.3	0.35	0.46	-1.12	NT	1.14	1.28	1.29	1.95	1.92	2.02	1.11	1.64	1.76	0.42	3.08	0.43	0.32	1.35	0.22	0.55	0.36	0.4	0.51	-0.98	NT
WP_019620918.1	aminotransferase class i_ii-fold pyridoxal phosphate-dependent enzyme	unknown	unknown	unknown	general function prediction	Amphritea japonica	Amphritea	1.54	1.42	1.28	1.19	1.79	1.46	1.54	1.61	1.28	0.59	1.68	0.43	4.65	11.34	8.15	16.71	6.7	1.91	3.98	1.99	0.192506783701799	1.14	1.28	1.29	1.95	1.92	2.02	1.11	1.64	1.76	19.49	11.6	15.91	85.96	6.2	5.52	0.55	0.36	0.4	10.35	3.37	0.421363904935622
WP_091353269.1	amp-binding protein	unknown	unknown	unknown	general function prediction	Amphritea atlantica	Amphritea	1.54	1.42	1.28	1.19	1.79	1.46	1.54	1.61	1.28	10.96	1.68	0.43	0.37	1.88	1.29	2.78	2.3	0.35	1.68	0.75	0.60388216	1.14	1.28	1.29	1.95	1.92	2.02	1.11	1.64	1.76	2.51	7.07	4.95	0.32	0.36	2.39	0.55	0.36	0.4	1.34	0.42	0.698235139275501
WP_019620588.1	amp-binding protein	unknown	unknown	unknown	general function prediction	Amphritea japonica	Amphritea	1.54	1.42	1.28	1.19	1.79	1.46	1.54	1.61	1.28	2.15	1.91	0.43	1.01	5.19	0.29	0.39	2.5	0.35	1.08	0.12	0.903294540258856	1.14	1.28	1.29	1.95	1.92	2.02	1.11	1.64	1.76	0.42	0.95	0.43	0.32	0.36	0.22	0.55	0.36	0.4	0.28	-1.82	NT
WP_019621630.1	amp-binding protein	unknown	unknown	unknown	general function prediction	Amphritea japonica	Amphritea	1.54	1.42	1.28	1.19	1.79	1.46	1.54	1.61	1.28	2.6	0.5	0.43	0.37	1.15	0.29	0.39	0.3	0.35	0.49	-1.04	NT	1.14	1.28	1.29	1.95	1.92	2.02	1.11	1.64	1.76	0.42	2.48	0.43	0.32	5.65	0.22	0.55	3.62	0.4	1	0	0.997382225
WP_091360122.1	amp-binding protein	unknown	unknown	unknown	general function prediction	Amphritea atlantica	Amphritea	1.54	1.42	1.28	1.19	1.79	1.46	1.54	1.61	1.28	0.59	0.5	0.43	0.37	0.3	0.29	0.39	0.3	0.35	0.27	-1.9	NT	1.14	1.28	1.29	1.95	1.92	2.02	1.11	1.64	1.76	0.42	3.71	0.43	0.32	0.36	0.22	0.55	0.36	0.4	0.48	-1.06	NT
WP_091358187.1	amp-binding protein	unknown	unknown	unknown	general function prediction	Amphritea atlantica	Amphritea	1.54	1.42	1.28	1.19	1.79	1.46	1.54	1.61	1.28	6.83	10.39	2.6	2.07	3.49	2.75	2.96	0.3	3.26	2.64	1.4	0.182334694195251	1.14	17.74	1.29	1.95	1.92	2.02	1.11	1.64	1.76	0.42	7.85	9.61	0.32	1.82	4.37	0.55	26.42	0.4	1.69	0.76	0.672213714029851
WP_091354312.1	atp-binding protein	unknown	unknown	unknown	general function prediction	Amphritea atlantica	Amphritea	1.54	1.42	1.28	1.19	1.79	1.46	1.54	1.61	1.28	0.59	0.5	0.43	2.27	3.32	0.29	1.82	0.3	1.69	0.86	-0.23	0.74318496650641	1.14	1.28	1.29	1.95	1.92	2.02	1.11	1.64	1.76	1.23	1.75	0.43	0.32	1.16	0.68	0.55	0.36	0.4	0.49	-1.04	0.0337487946792453
WP_091354463.1	atp-binding protein	unknown	unknown	unknown	general function prediction	Amphritea atlantica	Amphritea	1.54	1.42	1.28	1.19	1.79	1.46	1.54	1.61	1.28	0.59	0.5	0.43	7.32	0.3	0.29	0.39	0.3	0.35	0.8	-0.32	NT	1.14	1.28	1.29	1.95	1.92	2.02	1.11	1.64	1.76	0.42	0.42	0.43	0.32	0.36	0.22	0.55	0.36	0.4	0.25	-2.02	NT
WP_019621202.1	atp-binding protein	unknown	unknown	unknown	general function prediction	Amphritea japonica	Amphritea	1.54	1.42	1.28	1.19	1.79	1.46	1.54	1.61	1.28	17.62	0.5	2.23	7.73	4.78	13.86	13.11	12.59	9.18	6.22	2.64	0.0460877424482759	1.14	21.94	1.29	1.95	1.92	2.02	1.11	52.29	1.76	7.12	5.98	20.41	0.32	6.17	2.8	0.55	2.82	8.16	0.64	-0.65	0.736246818664227
WP_019621840.1	bax inhibitor-1_ycca family protein	unknown	unknown	unknown	general function prediction	Amphritea japonica	Amphritea	1.54	1.42	1.28	1.19	1.79	1.46	1.54	1.61	1.28	0.59	0.5	2.85	4.69	1.11	0.29	0.39	4.97	0.92	1.24	0.32	0.747576302303415	1.14	1.28	1.29	1.95	1.92	2.02	1.11	1.64	1.76	1.72	0.59	0.43	5.62	0.79	0.47	11.47	0.36	2.21	1.68	0.75	0.629195202622951
WP_019622200.1	bifunctional acetate--coa ligase family protein_gnat family n-acetyltransferase	unknown	unknown	unknown	general function prediction	Amphritea japonica	Amphritea	1.54	1.42	1.28	1.19	1.79	1.46	1.54	1.61	1.28	0.59	0.5	0.43	0.37	0.3	0.29	0.39	0.3	0.35	0.27	-1.9	NT	1.14	1.28	1.29	1.95	1.92	2.02	1.11	1.64	1.76	1.23	0.42	7.44	0.32	0.36	0.22	0.55	0.36	0.4	0.8	-0.32	NT
WP_091355679.1	bifunctional acetate--coa ligase family protein_gnat family n-acetyltransferase	unknown	unknown	unknown	general function prediction	Amphritea atlantica	Amphritea	134.16	151.76	1.28	185.69	1.79	120.54	120.33	92.4	24.98	29.68	17.57	12.44	19.84	11.77	8.12	7.5	2.33	12.93	0.15	-2.77	0.0650106739949239	1.14	58.18	1.29	43.94	115.24	2.02	147.76	134.16	36.36	3.89	3.39	11	1.18	22.78	4.6	14.07	1.4	5.01	0.12	-3	0.191671815612245
WP_091362076.1	bon domain-containing protein	unknown	unknown	unknown	general function prediction	Amphritea atlantica	Amphritea	1.54	1.42	1.28	1.19	1.79	1.46	1.54	1.61	1.28	0.59	0.5	0.43	0.37	1.51	0.29	1.45	0.3	0.35	0.44	-1.18	NT	1.14	1.28	1.29	1.95	1.92	2.02	1.11	1.64	1.76	0.42	1.16	0.43	3.86	0.36	0.22	7.12	0.36	0.4	1.02	0.02	0.988582271742984
SEQ40971.1	calcineurin-like phosphoesterase	unknown	unknown	unknown	general function prediction	Amphritea atlantica	Amphritea	1.54	1.42	1.28	1.19	1.79	1.46	1.54	1.61	1.28	0.59	0.5	0.43	0.37	0.3	1.77	0.39	3.83	0.79	0.68	-0.55	0.48791321505618	1.14	1.28	1.29	1.95	1.92	2.02	1.11	1.64	1.76	5.42	0.42	0.43	0.32	2.66	2.22	0.55	0.36	14.55	1.91	0.93	0.614416906720742
WP_019623159.1	cbbq_nirq_norq_gpvn family protein	unknown	unknown	unknown	general function prediction	Amphritea japonica	Amphritea	1.54	1.42	1.28	1.19	1.79	1.46	1.54	1.61	1.28	6.95	1.01	0.43	7.55	3.06	3.35	4.16	3.27	1.25	2.37	1.24	0.182986867716535	1.14	1.28	1.29	1.95	1.92	2.02	1.11	1.64	1.76	6.51	7.94	0.43	0.32	0.36	0.64	0.55	0.36	14.7	2.25	1.17	0.551383964022663
WP_019619957.1	cbs domain-containing protein	unknown	unknown	unknown	general function prediction	Amphritea japonica	Amphritea	1.54	1.42	1.28	1.19	1.79	1.46	1.54	1.61	1.28	6.13	1.34	1.99	1.13	5.78	0.29	1.75	2.56	3.12	1.84	0.88	0.298043654468803	1.14	1.28	1.29	1.95	1.92	2.02	1.11	1.64	1.76	0.42	0.42	0.43	0.32	0.36	2.57	0.55	0.36	0.4	0.41	-1.28	NT
WP_019620782.1	cbs domain-containing protein	unknown	unknown	unknown	general function prediction	Amphritea japonica	Amphritea	1.54	1.42	1.28	1.19	1.79	1.46	1.54	32.76	1.28	3.01	4.38	8.43	3.16	2.32	2.25	4.98	1.57	1.82	0.72	-0.47	0.830075756642336	1.14	1.28	1.29	1.95	1.92	2.02	1.11	1.64	1.76	0.81	3.14	0.43	1.58	4.93	4.56	0.55	0.36	0.4	1.19	0.25	0.775521950953206
WP_019619964.1	cbs domain-containing protein	unknown	unknown	unknown	general function prediction	Amphritea japonica	Amphritea	1.54	1.42	1.28	1.19	1.79	1.46	1.54	1.61	1.28	0.59	0.5	0.43	0.37	0.95	0.29	2.09	0.92	0.35	0.5	-1.01	0.0471809782260274	1.14	1.28	1.29	1.95	1.92	2.02	1.11	1.64	1.76	0.42	0.68	0.43	0.32	0.36	0.22	0.55	0.36	3.32	0.47	-1.08	NT
WP_091357503.1	cbs domain-containing protein	unknown	unknown	unknown	general function prediction	Amphritea atlantica	Amphritea	1.54	1.42	1.28	1.19	1.79	1.46	1.54	1.61	1.28	0.59	0.5	0.43	0.37	0.3	0.29	0.91	0.3	2.05	0.44	-1.19	NT	1.14	1.28	1.29	1.95	1.92	2.02	1.11	1.64	1.76	0.42	0.42	0.43	1.19	0.36	3.11	0.55	0.36	0.4	0.51	-0.96	NT
WP_091362038.1	cbs domain-containing protein	unknown	unknown	unknown	general function prediction	Amphritea atlantica	Amphritea	1.54	1.42	1.28	1.19	1.79	1.46	1.54	1.61	1.28	15.69	0.5	0.43	10.15	0.3	0.29	0.39	1.18	1	2.28	1.19	0.566008569979716	1.14	1.28	1.29	1.95	1.92	2.02	1.11	1.64	1.76	0.42	0.42	0.43	1.65	0.36	0.22	0.55	0.36	0.4	0.34	-1.55	NT
WP_091361341.1	cbs domain-containing protein	unknown	unknown	unknown	general function prediction	Amphritea atlantica	Amphritea	1.54	1.42	1.28	1.19	1.79	1.46	1.54	1.61	1.28	0.59	0.5	0.43	4.24	1.48	9.07	5.97	4.87	1.79	2.21	1.14	0.312707334210526	1.14	1.28	1.29	1.95	1.92	2.02	1.11	1.64	1.76	1.87	1.24	0.43	0.32	0.36	0.58	0.55	0.36	0.4	0.43	-1.21	0.024410176744186
WP_091352968.1	class ii glutamine amidotransferase	unknown	unknown	unknown	general function prediction	Amphritea atlantica	Amphritea	1.54	1.42	1.28	1.19	1.79	1.46	1.54	1.61	1.28	0.59	0.5	0.43	0.37	1.8	3.36	0.39	0.3	0.35	0.62	-0.7	NT	1.14	1.28	1.29	1.95	1.92	2.02	1.11	1.64	1.76	0.42	0.42	0.43	0.32	0.36	3.84	0.55	0.36	0.4	0.5	-0.99	NT
WP_019620303.1	coa transferase	unknown	unknown	unknown	general function prediction	Amphritea japonica	Amphritea	1.54	1.42	1.28	1.19	1.79	1.46	1.54	1.61	1.28	0.59	3.13	0.43	1.66	3.56	1.44	2.59	4.15	1.1	1.42	0.51	0.428823104113111	1.14	1.28	1.29	1.95	1.92	2.02	1.11	1.64	1.76	3.32	9.3	0.43	0.32	0.36	0.22	0.55	0.36	0.4	1.08	0.11	NT
WP_091356401.1	coa transferase	unknown	unknown	unknown	general function prediction	Amphritea atlantica	Amphritea	1.54	1.42	1.28	1.19	1.79	1.46	1.54	1.61	1.28	0.59	3.02	0.43	2.2	1.71	0.29	2.85	6.65	0.35	1.38	0.46	0.640172721280433	1.14	1.28	1.29	1.95	1.92	2.02	1.11	1.64	1.76	2.05	4.42	0.43	0.32	0.36	0.22	0.55	0.36	0.4	0.65	-0.63	NT
WP_091361984.1	esterase	unknown	unknown	unknown	general function prediction	Amphritea atlantica	Amphritea	1.54	1.42	1.28	1.19	1.79	1.46	1.54	1.61	1.28	0.59	0.5	0.43	0.37	4.07	0.29	0.39	0.9	1.24	0.67	-0.58	0.485748075396825	1.14	1.28	1.29	1.95	1.92	2.02	1.11	1.64	1.76	0.42	0.42	0.43	0.32	2.35	0.6	0.55	0.36	0.4	0.41	-1.27	NT
WP_091357020.1	fad-binding oxidoreductase	unknown	unknown	unknown	general function prediction	Amphritea atlantica	Amphritea	1.54	1.42	1.28	1.19	1.79	1.46	1.54	1.61	1.28	0.59	1.69	0.43	0.37	0.3	0.29	4.26	0.3	1.14	0.71	-0.48	0.581090494788594	1.14	1.28	1.29	1.95	1.92	2.02	1.11	1.64	1.76	0.42	1.32	0.43	3.57	0.36	10.25	0.55	0.36	0.4	1.25	0.32	0.821763870394737
WP_019621015.1	fad-dependent oxidoreductase	unknown	unknown	unknown	general function prediction	Amphritea japonica	Amphritea	1.54	1.42	1.28	1.19	1.79	1.46	1.54	1.61	1.28	0.59	0.5	0.43	0.37	1.41	5.38	0.39	0.3	0.35	0.74	-0.43	NT	1.14	1.28	1.29	1.95	1.92	2.02	1.11	1.64	1.76	0.42	1.09	0.43	0.32	0.36	0.22	0.55	0.36	0.4	0.29	-1.77	NT
WP_019623032.1	ferredoxin--nadp reductase	unknown	unknown	unknown	general function prediction	Amphritea japonica	Amphritea	1.54	1.42	1.28	1.19	1.79	1.46	1.54	1.61	1.28	3.85	0.5	0.43	0.37	0.3	0.29	1.99	2.07	1	0.82	-0.28	0.724268806836903	1.14	1.28	1.29	1.95	1.92	2.02	1.11	1.64	1.76	0.42	0.42	0.43	0.32	0.36	0.22	0.55	0.36	30.75	2.4	1.26	NT
WP_019621362.1	ghkl domain-containing protein	unknown	unknown	unknown	general function prediction	Amphritea japonica	Amphritea	1.54	1.42	1.28	1.19	1.79	1.46	1.54	1.61	1.28	6.12	3.01	19.21	1.51	1.14	2.68	2.43	0.3	3.52	3.05	1.61	0.368881583618234	1.14	89.01	1.29	1.95	1.92	2.02	1.11	1.64	1.76	3.13	1.88	0.43	1.17	4.18	0.73	2.84	0.36	0.4	0.15	-2.75	0.598056630970149
WP_091352903.1	gnat family n-acetyltransferase	unknown	unknown	unknown	general function prediction	Amphritea atlantica	Amphritea	1.54	1.42	1.28	1.19	1.79	1.46	1.54	1.61	1.28	0.59	4.46	0.43	3.97	0.3	0.29	6.83	2.08	2.1	1.61	0.68	0.503665591328211	1.14	1.28	1.29	1.95	1.92	2.02	1.11	1.64	1.76	3.06	2.66	1.86	0.32	0.36	0.22	0.55	0.36	0.4	0.69	-0.53	0.528159435114504
WP_019621007.1	had family hydrolase	unknown	unknown	unknown	general function prediction	Amphritea japonica	Amphritea	1.54	1.42	1.28	1.19	1.79	1.46	1.54	1.61	1.28	21.44	0.5	0.43	0.37	0.3	0.29	0.39	0.3	1.09	1.92	0.94	NT	1.14	1.28	1.29	1.95	1.92	2.02	1.11	1.64	1.76	0.42	0.42	14.88	0.32	0.36	5.22	0.55	0.36	0.4	1.63	0.7	NT
WP_091359813.1	had-ia family hydrolase	unknown	unknown	unknown	general function prediction	Amphritea atlantica	Amphritea	1.54	1.42	1.28	1.19	1.79	1.46	1.54	1.61	1.28	0.59	0.5	0.43	4.52	1.81	2.61	0.76	1.76	3.91	1.29	0.37	0.633110746594005	1.14	1.28	1.29	1.95	1.92	2.02	1.11	1.64	1.76	0.42	0.42	0.43	0.32	0.36	0.48	0.55	0.36	0.4	0.27	-1.92	NT
WP_091358847.1	had-ia family hydrolase	unknown	unknown	unknown	general function prediction	Amphritea atlantica	Amphritea	1.54	1.42	1.28	1.19	1.79	1.46	1.54	1.61	1.28	0.59	0.5	0.43	0.37	4.78	0.29	0.39	0.3	0.35	0.61	-0.71	NT	1.14	1.28	1.29	1.95	1.92	2.02	1.11	1.64	1.76	0.42	4.45	0.43	5.22	0.36	0.22	0.55	0.36	0.4	0.88	-0.19	NT
WP_019622803.1	had-ib family hydrolase	unknown	unknown	unknown	general function prediction	Amphritea japonica	Amphritea	1.54	1.42	1.28	1.19	1.79	1.46	1.54	1.61	1.28	0.59	0.5	0.43	0.98	1.55	0.29	0.39	3.93	1.24	0.76	-0.41	0.591325966216216	1.14	1.28	1.29	1.95	1.92	2.02	1.11	1.64	1.76	0.42	0.68	0.43	0.32	0.36	0.22	0.55	0.36	0.4	0.27	-1.92	NT
WP_019621810.1	had-iiia family hydrolase	unknown	unknown	unknown	general function prediction	Amphritea japonica	Amphritea	1.54	1.42	1.28	1.19	1.79	1.46	1.54	1.61	1.28	7.01	4.97	12.7	2.21	6.26	6.42	2.46	7.95	6.64	4.32	2.11	0.02608164356	1.14	1.28	1.29	1.95	1.92	2.02	1.11	1.64	1.76	6.74	7.3	8.26	12.41	0.36	1.49	0.55	0.36	0.4	2.68	1.42	0.405317146039604
WP_019621043.1	hdod domain-containing protein	unknown	unknown	unknown	general function prediction	Amphritea japonica	Amphritea	1.54	1.42	1.28	1.19	1.79	1.46	1.54	1.61	1.28	0.59	0.5	0.43	0.37	9.56	1.02	1.01	0.3	2.38	1.23	0.3	0.850159294	1.14	1.28	1.29	1.95	1.92	2.02	1.11	1.64	1.76	1.18	1	0.43	0.32	6.36	6.24	0.55	0.36	0.4	1.19	0.26	0.821818001394586
WP_019622682.1	hdod domain-containing protein	unknown	unknown	unknown	general function prediction	Amphritea japonica	Amphritea	1.54	1.42	1.28	1.19	1.79	1.46	1.54	1.61	1.28	0.59	0.5	0.43	1.49	6.57	3.12	0.39	0.3	0.35	1.05	0.07	0.959601769299611	1.14	1.28	1.29	1.95	1.92	2.02	1.11	1.64	1.76	0.42	1.3	15.55	0.32	0.36	0.22	2.11	0.36	0.4	1.49	0.58	0.776189168017241
WP_091358415.1	hdod domain-containing protein	unknown	unknown	unknown	general function prediction	Amphritea atlantica	Amphritea	1.54	1.42	1.28	1.19	1.79	1.46	1.54	1.61	1.28	0.59	0.5	0.43	0.37	7.98	0.29	0.39	0.3	0.35	0.85	-0.23	NT	1.14	1.28	1.29	1.95	1.92	2.02	1.11	1.64	1.76	8	0.42	0.43	0.32	0.36	0.22	0.55	0.36	0.4	0.78	-0.35	NT
WP_019621723.1	hdod domain-containing protein	unknown	unknown	unknown	general function prediction	Amphritea japonica	Amphritea	1.54	1.42	1.28	1.19	1.79	1.46	1.54	1.61	1.28	0.59	0.5	0.43	2.58	1.82	0.29	0.39	0.3	0.35	0.55	-0.85	NT	1.14	1.28	1.29	1.95	1.92	2.02	1.11	1.64	1.76	0.42	4.26	0.43	0.32	3.57	0.22	0.55	0.36	0.4	0.75	-0.42	NT
WP_019622730.1	hdod domain-containing protein	unknown	unknown	unknown	general function prediction	Amphritea japonica	Amphritea	1.54	1.42	38.74	18.17	1.79	1.46	1.54	1.61	13.49	0.59	0.5	0.43	1.2	9.22	11.32	1.71	2.77	2.1	0.37	-1.42	0.464547514117647	1.14	31.91	1.29	1.95	1.92	2.02	34.19	26.68	1.76	4.57	3.05	0.43	3.63	0.83	14.98	1.76	1.15	0.4	0.3	-1.74	0.436505219624217
WP_019620684.1	hdod domain-containing protein	unknown	unknown	unknown	general function prediction	Amphritea japonica	Amphritea	1.54	1.42	1.28	1.19	1.79	1.46	1.54	1.61	1.28	0.59	1.74	14.47	13.32	19.94	12.77	6.2	12.15	15.93	7.41	2.89	0.034555717112	1.14	117.82	1.29	1.95	1.92	2.02	1.11	1.64	1.76	25.39	27.92	75.18	39.28	19.61	17.43	0.55	33.14	23.77	2.01	1.01	0.583669591773779
SEQ81428.1	histidine kinase-, dna gyrase b-, and hsp90-like atpase	unknown	unknown	unknown	general function prediction	Amphritea atlantica	Amphritea	1.54	1.42	1.28	1.19	1.79	1.46	1.54	1.61	1.28	0.59	0.5	0.43	0.37	3.47	0.29	0.39	0.3	0.35	0.51	-0.97	NT	1.14	1.28	1.29	1.95	1.92	2.02	1.11	1.64	1.76	0.42	0.42	0.43	0.32	0.36	0.22	0.55	0.36	0.4	0.25	-2.02	NT
SEQ86394.1	histidine triad (hit) family protein	unknown	unknown	unknown	general function prediction	Amphritea atlantica	Amphritea	1.54	1.42	1.28	1.19	1.79	1.46	1.54	1.61	1.28	0.59	2.1	0.43	6.17	0.3	0.29	0.39	0.3	2.46	0.99	-0.01	0.995087190025094	1.14	1.28	1.29	1.95	1.92	2.02	1.11	1.64	1.76	0.42	0.42	0.43	0.32	0.36	0.22	24.71	0.36	0.4	1.96	0.97	NT
WP_091359983.1	histidine triad nucleotide-binding protein	unknown	unknown	unknown	general function prediction	Amphritea atlantica	Amphritea	1.54	1.42	1.28	1.19	1.79	1.46	1.54	1.61	1.28	0.59	4.66	0.43	0.37	4.19	3.69	8.12	7.26	3.5	2.5	1.32	0.200175444488778	1.14	1.28	1.29	1.95	1.92	2.02	1.11	1.64	1.76	0.42	0.42	0.43	0.32	0.36	0.22	23.07	0.36	0.4	1.84	0.88	NT
WP_019623240.1	histidine triad nucleotide-binding protein	unknown	unknown	unknown	general function prediction	Amphritea japonica	Amphritea	1.54	1.42	1.28	1.19	1.79	1.46	1.54	1.61	1.28	0.59	2.54	0.43	3.14	2.2	5.97	5.25	2.13	4.51	2.04	1.03	0.19386843511335	1.14	1.28	1.29	1.95	1.92	2.02	1.11	1.64	1.76	10.45	5.89	22.46	3.09	0.36	1.86	0.55	12.83	0.4	4.1	2.04	0.3503510525
WP_091358468.1	hydrolase	unknown	unknown	unknown	general function prediction	Amphritea atlantica	Amphritea	38.25	1.42	1.28	1.19	1.79	1.46	39.79	1.61	18.9	11.36	5.7	0.43	1.55	1.51	0.29	6.34	6.97	4.81	0.37	-1.44	0.443012164419476	1.14	16.02	39.04	1.95	1.92	2.02	1.11	1.64	39.5	0.42	1.11	0.43	0.32	1.04	1.3	3.64	1.37	2.22	0.11	-3.14	0.359317238108108
WP_019621782.1	kinase_pyrophosphorylase	unknown	unknown	unknown	general function prediction	Amphritea japonica	Amphritea	1.54	1.42	1.28	1.19	1.79	1.46	1.54	1.61	1.28	0.59	0.5	0.43	1.11	1.06	0.29	0.39	0.3	0.35	0.38	-1.38	NT	1.14	1.28	1.29	1.95	1.92	2.02	1.11	1.64	1.76	7.47	0.42	2.2	1.44	6.85	0.22	0.55	0.36	0.4	1.41	0.5	0.691293431665063
WP_091358745.1	kinase_pyrophosphorylase	unknown	unknown	unknown	general function prediction	Amphritea atlantica	Amphritea	1.54	1.42	1.28	1.19	1.79	1.46	1.54	1.61	1.28	4.83	3.49	6.02	5.03	4.69	0.29	1.43	0.68	0.35	2.05	1.03	0.269191856103093	1.14	1.28	1.29	1.95	1.92	2.02	1.11	1.64	1.76	0.42	0.42	0.43	0.32	0.36	0.22	0.55	0.36	0.4	0.25	-2.02	NT
WP_091359693.1	mbl fold metallo-hydrolase	unknown	unknown	unknown	general function prediction	Amphritea atlantica	Amphritea	1.54	1.42	1.28	1.19	1.79	1.46	1.54	1.61	1.28	1.89	0.5	0.43	3.46	2.37	6.87	3.09	1.43	1.6	1.65	0.72	0.402191842780749	1.14	1.28	1.29	1.95	1.92	2.02	1.11	1.64	1.76	6.52	1.19	0.43	0.32	0.36	13.14	0.55	0.36	0.4	1.65	0.72	0.686227406542969
WP_091359160.1	mbl fold metallo-hydrolase	unknown	unknown	unknown	general function prediction	Amphritea atlantica	Amphritea	1.54	1.42	1.28	1.19	1.79	1.46	1.54	1.61	1.28	0.59	0.5	0.43	0.37	1.1	0.29	3.17	0.3	0.35	0.54	-0.88	NT	1.14	1.28	1.29	1.95	1.92	2.02	1.11	1.64	1.76	0.42	0.42	0.43	8.47	0.36	0.22	0.55	0.36	0.4	0.82	-0.28	NT
WP_019622542.1	mbl fold metallo-hydrolase	unknown	unknown	unknown	general function prediction	Amphritea japonica	Amphritea	1.54	1.42	1.28	1.19	1.79	1.46	1.54	1.61	1.28	0.59	0.5	0.43	0.37	0.3	0.29	0.39	2.01	0.35	0.4	-1.33	NT	1.14	1.28	1.29	1.95	1.92	2.02	1.11	1.64	1.76	0.42	0.42	0.43	0.32	0.36	0.22	0.55	0.36	0.4	0.25	-2.02	NT
WP_091359372.1	methyltransferase	unknown	unknown	unknown	general function prediction	Amphritea atlantica	Amphritea	1.54	1.42	1.28	1.19	1.79	1.46	1.54	1.61	1.28	1.63	0.5	18.36	0.37	2.54	3.47	2.34	0.3	1.14	2.34	1.23	0.555114772811535	1.14	1.28	1.29	1.95	1.92	2.02	1.11	1.64	1.76	1.36	1.13	0.43	0.32	0.36	10.05	0.55	0.36	0.4	1.06	0.08	0.948622605200594
WP_091354067.1	nadp-dependent oxidoreductase	unknown	unknown	unknown	general function prediction	Amphritea atlantica	Amphritea	1.54	1.42	1.28	1.19	1.79	1.46	1.54	1.61	1.28	0.59	0.5	0.43	0.37	2.47	0.29	0.39	6.59	0.35	0.91	-0.13	NT	1.14	1.28	1.29	1.95	1.92	2.02	1.11	1.64	1.76	0.42	0.42	0.43	0.32	0.36	0.22	0.55	0.36	0.4	0.25	-2.02	NT
WP_091362174.1	nucleotidyltransferase family protein	unknown	unknown	unknown	general function prediction	Amphritea atlantica	Amphritea	1.54	1.42	1.28	1.19	1.79	1.46	1.54	1.61	1.28	0.59	0.5	0.43	0.37	0.3	0.29	0.39	0.3	0.35	0.27	-1.9	NT	1.14	1.28	1.29	1.95	1.92	2.02	1.11	1.64	1.76	0.42	2.07	0.43	12.22	0.36	1.86	0.55	0.36	0.4	1.32	0.4	0.804614186639004
WP_091361979.1	nudix domain-containing protein	unknown	unknown	unknown	general function prediction	Amphritea atlantica	Amphritea	1.54	1.42	1.28	1.19	1.79	1.46	1.54	1.61	1.28	6.86	0.5	0.43	0.37	0.3	0.29	5.01	0.3	1.86	1.21	0.28	0.83080591328976	1.14	1.28	1.29	1.95	1.92	2.02	1.11	1.64	1.76	0.42	0.42	0.43	0.32	0.36	4.05	0.55	0.36	0.4	0.52	-0.95	NT
WP_019622897.1	phosphotransferase	unknown	unknown	unknown	general function prediction	Amphritea japonica	Amphritea	1.54	1.42	1.28	1.19	1.79	1.46	1.54	1.61	1.28	0.59	0.5	7.09	1.45	2.52	0.29	0.39	0.3	1.92	1.15	0.2	0.872272956210526	1.14	1.28	1.29	1.95	1.92	2.02	1.11	1.64	1.76	0.42	0.42	0.43	0.32	0.36	0.22	0.55	0.36	0.4	0.25	-2.02	NT
WP_091362173.1	phosphotransferase	unknown	unknown	unknown	general function prediction	Amphritea atlantica	Amphritea	1.54	1.42	1.28	1.19	1.79	1.46	1.54	1.61	1.28	2.3	0.5	0.43	0.37	0.3	1.77	1.02	1.69	0.35	0.67	-0.59	0.282491553314917	1.14	1.28	1.29	1.95	1.92	2.02	1.11	1.64	1.76	0.42	0.42	0.43	0.32	0.36	1.09	0.55	0.36	0.4	0.31	-1.7	NT
WP_091361123.1	phosphotransferase	unknown	unknown	unknown	general function prediction	Amphritea atlantica	Amphritea	1.54	1.42	1.28	1.19	1.79	1.46	1.54	1.61	1.28	0.59	0.5	0.43	0.37	0.3	0.29	3.63	0.3	0.35	0.52	-0.96	NT	1.14	1.28	1.29	1.95	1.92	2.02	1.11	1.64	1.76	1.42	0.42	0.43	0.32	0.36	0.22	0.55	0.36	0.4	0.32	-1.66	NT
WP_019622402.1	protein kinase	unknown	unknown	unknown	general function prediction	Amphritea japonica	Amphritea	1.54	1.42	1.28	1.19	1.79	1.46	1.54	1.61	1.28	0.59	0.5	0.43	2.17	3.07	0.29	0.39	5.65	0.35	1.03	0.04	0.975959349125718	1.14	1.28	1.29	1.95	1.92	2.02	1.11	1.64	1.76	0.42	0.42	0.43	0.32	0.36	0.22	0.55	28.6	0.4	2.25	1.17	NT
WP_091362240.1	protein kinase	unknown	unknown	unknown	general function prediction	Amphritea atlantica	Amphritea	1.54	1.42	1.28	1.19	1.79	1.46	1.54	1.61	1.28	0.59	0.5	0.43	0.37	0.3	0.29	0.39	8.84	0.35	0.92	-0.12	NT	1.14	1.28	1.29	1.95	1.92	2.02	1.11	1.64	1.76	0.42	0.42	0.43	0.32	0.36	0.22	0.55	0.36	0.4	0.25	-2.02	NT
WP_019620551.1	putative hydro-lyase	unknown	unknown	unknown	general function prediction	Amphritea japonica	Amphritea	1.54	1.42	1.28	1.19	1.79	1.46	1.54	1.61	1.28	14.75	12.08	10.03	5.11	6.31	7.21	4.99	12.17	14.46	6.64	2.73	0.00735197582291667	1.14	1.28	1.29	1.95	1.92	2.02	1.11	1.64	1.76	8.06	10.09	4.25	1.77	0.36	5.97	0.55	0.36	2.12	2.38	1.25	0.386384778625954
WP_091353442.1	putative hydro-lyase	unknown	unknown	unknown	general function prediction	Amphritea atlantica	Amphritea	1.54	1.42	1.28	1.19	1.79	1.46	1.54	1.61	1.28	2.25	0.5	5.06	1.62	5.16	3.03	5.72	7.57	2.51	2.55	1.35	0.109821775670498	1.14	1.28	1.29	1.95	1.92	2.02	1.11	1.64	1.76	0.42	2.69	0.43	33.76	4.4	3.29	0.55	0.36	0.4	3.28	1.71	0.598379660594796
WP_019622521.1	s41 family peptidase	unknown	unknown	unknown	general function prediction	Amphritea japonica	Amphritea	1.54	1.42	1.28	1.19	1.79	1.46	1.54	1.61	1.28	2.85	0.5	29.22	0.37	2.02	1.85	0.39	6.18	3.59	3.58	1.84	0.470993422979215	1.14	1.28	1.29	1.95	1.92	2.02	1.11	1.64	1.76	0.42	4.11	0.43	0.32	0.36	4.25	0.55	30.02	11.55	3.69	1.88	0.507174353858268
WP_091360802.1	sumf1_egtb_pvdofamily nonheme iron enzyme	unknown	unknown	unknown	general function prediction	Amphritea atlantica	Amphritea	1.54	1.42	119.55	27.99	1.79	42.17	1.54	1.61	20.55	0.59	0.5	0.43	1.05	0.3	0.29	1.62	0.3	0.35	0.02	-5.33	0.290351362218371	1.14	1.28	1.29	1.95	1.92	2.02	1.11	41.16	1.76	2.94	5.66	0.43	0.32	9.14	11.74	0.55	0.36	1.45	0.61	-0.72	0.756660587290379
WP_083935345.1	sumf1_egtb_pvdofamily nonheme iron enzyme	unknown	unknown	unknown	general function prediction	Amphritea japonica	Amphritea	1.54	1.42	1.28	1.19	1.79	1.46	1.54	1.61	1.28	12.59	0.5	0.43	6.31	2.33	6.5	0.39	3.24	3.23	2.71	1.44	0.28452621372549	1.14	1.28	1.29	1.95	1.92	2.02	1.11	1.64	1.76	8.04	6.57	0.43	12.19	14.35	3.28	0.55	57.61	11.06	8.09	3.02	0.357909395934959
WP_040404100.1	tigr01212 family radical sam protein	unknown	unknown	unknown	general function prediction	Amphritea japonica	Amphritea	33.77	1.42	1.28	1.19	1.79	30.4	68.7	1.61	14.98	5.84	0.9	16.76	2.52	2.27	0.8	6.46	7.13	0.87	0.28	-1.83	0.363883121617647	1.14	1.28	34.43	1.95	40.88	2.02	38.23	1.64	1.76	3.17	2.64	0.43	0.32	1.42	0.22	0.55	0.36	2.8	0.1	-3.37	0.328969970190476
WP_026340028.1	transketolase	unknown	unknown	unknown	general function prediction	Amphritea japonica	Amphritea	1.54	1.42	1.28	32.97	1.79	1.46	1.54	1.61	24.13	2.17	11.42	13.64	8.19	5.99	20.46	1.94	10.39	6.2	1.19	0.25	0.86055442917847	1.14	20.39	1.29	1.95	1.92	2.02	1.11	48.49	1.76	16.89	10.65	0.43	14.99	4.5	3.77	9.61	13.51	14.13	1.11	0.14	0.915713138102525
WP_091360391.1	transketolase	unknown	unknown	unknown	general function prediction	Amphritea atlantica	Amphritea	1.54	1.42	1.28	1.19	1.79	1.46	1.54	1.61	1.28	0.59	0.5	12.61	4.32	5.03	8.25	2.74	5.51	4.07	3.33	1.73	0.1478618421	1.14	1.28	1.29	1.95	1.92	2.02	1.11	1.64	1.76	6.21	1.18	0.43	10.18	4.65	5.86	0.55	5.12	4.45	2.74	1.45	0.214330305424528
WP_091360968.1	voc family protein	unknown	unknown	unknown	general function prediction	Amphritea atlantica	Amphritea	1.54	1.42	1.28	26.61	1.79	1.46	1.54	1.61	19.56	13.67	15.25	3.1	10.38	5.75	10.08	11.04	15.4	7.66	1.63	0.7	0.503665591328211	1.14	31.86	45.51	1.95	1.92	2.02	1.11	39.12	1.76	24.94	42.9	22.36	0.32	15.36	12.87	11.53	12.03	17.49	1.26	0.34	0.756287118037135
WP_019620678.1	ygiq family radical sam protein	unknown	unknown	unknown	general function prediction	Amphritea japonica	Amphritea	1.54	1.42	1.28	1.19	1.79	1.46	1.54	1.61	1.28	4.99	2.1	0.43	0.37	3.28	1.05	1.36	3.97	3.31	1.59	0.67	0.364479221014493	1.14	1.28	1.29	1.95	1.92	2.02	1.11	1.64	45.39	0.42	2.22	0.43	0.32	0.36	0.22	0.55	0.36	0.4	0.09	-3.45	NT
WP_091361527.1	yhby family rna-binding protein	unknown	unknown	unknown	general function prediction	Amphritea atlantica	Amphritea	1.54	1.42	1.28	1.19	1.79	1.46	1.54	1.61	1.28	0.59	2.57	0.43	6.85	0.3	0.29	4.03	7.91	5.25	2.15	1.11	0.329900142301711	1.14	1.28	1.29	1.95	1.92	2.02	1.11	1.64	1.76	9.67	3.84	9.39	13.56	0.36	8.8	39.73	11.42	16.65	8.04	3.01	0.153745910299401
WP_091354323.1	yhev family putative metal-binding protein	unknown	unknown	unknown	general function prediction	Amphritea atlantica	Amphritea	1.54	1.42	1.28	1.19	1.79	1.46	1.54	1.61	1.28	0.59	7.38	0.43	1.41	0.3	2.48	5.05	0.3	0.35	1.4	0.48	0.70383983784928	1.14	1.28	1.29	1.95	1.92	2.02	1.11	1.64	1.76	0.42	0.42	0.43	0.32	0.36	0.22	0.55	0.36	0.4	0.25	-2.02	NT
WP_019621190.1	yhev family putative metal-binding protein	unknown	unknown	unknown	general function prediction	Amphritea japonica	Amphritea	1.54	1.42	1.28	1.19	1.79	1.46	1.54	1.61	1.28	0.59	1.52	0.43	0.37	0.3	0.29	0.39	7.6	0.35	0.9	-0.15	NT	1.14	1.28	1.29	1.95	1.92	2.02	1.11	1.64	1.76	0.42	0.42	0.43	0.32	0.36	0.22	0.55	0.36	0.4	0.25	-2.02	NT
WP_091354724.1	yifb family mg chelatase-like aaa atpase	unknown	unknown	unknown	general function prediction	Amphritea atlantica	Amphritea	1.54	1.42	1.28	1.19	1.79	1.46	1.54	1.61	1.28	0.59	0.5	0.43	0.37	0.3	0.29	0.39	0.3	0.35	0.27	-1.9	NT	1.14	1.28	1.29	1.95	1.92	2.02	1.11	1.64	1.76	0.42	0.42	0.43	14.08	0.36	0.22	0.55	0.36	0.4	1.22	0.29	NT
WP_019620188.1	zinc-binding dehydrogenase	unknown	unknown	unknown	general function prediction	Amphritea japonica	Amphritea	1.54	1.42	1.28	1.19	1.79	1.46	1.54	1.61	1.28	0.59	0.5	0.43	0.37	0.3	0.29	7.14	0.3	0.35	0.78	-0.35	NT	1.14	1.28	1.29	1.95	1.92	2.02	1.11	1.64	1.76	0.42	0.42	0.43	0.32	0.36	0.22	0.55	0.36	0.4	0.25	-2.02	NT
WP_019619909.1	calcium_sodium antiporter	calcium_sodium antiporter	unknown	ca2+	inorganic ion metabolism_ transport and storage	Amphritea japonica	Amphritea	1.54	1.42	1.28	1.19	1.79	1.46	1.54	1.61	1.28	0.59	0.5	0.43	0.37	0.3	0.29	5.81	1.3	1.82	0.87	-0.2	0.860995639336158	1.14	1.28	1.29	1.95	1.92	2.02	39.63	1.64	1.76	0.42	0.42	0.43	0.32	0.36	0.22	0.55	0.36	0.4	0.07	-3.92	NT
WP_091357670.1	calcium_sodium antiporter	calcium_sodium antiporter	unknown	ca2+	inorganic ion metabolism_ transport and storage	Amphritea atlantica	Amphritea	1.54	1.42	1.28	1.19	1.79	1.46	1.54	1.61	1.28	0.59	0.5	0.43	0.37	0.3	0.29	0.39	0.3	0.35	0.27	-1.9	NT	1.14	1.28	1.29	1.95	1.92	2.02	1.11	1.64	1.76	0.42	0.42	0.43	11.25	0.36	0.22	0.55	0.36	0.4	1.02	0.03	NT
SEQ54126.1	calx-beta domain-containing protein, partial	calx-beta domain-containing protein	unknown	ca2+	inorganic ion metabolism_ transport and storage	Amphritea atlantica	Amphritea	27.36	1.42	1.28	1.19	1.79	1.46	1.54	26.61	1.28	0.59	0.5	1.23	8.18	4.88	6.1	2.91	1.88	2.22	0.45	-1.17	0.555036601649485	1.14	28.81	1.29	1.95	33.12	2.02	1.11	1.64	1.76	7.91	0.75	0.43	7.45	7.45	6.05	1.12	6.5	1.34	0.54	-0.9	0.631118792156863
WP_091355642.1	cation transporter	cation transporter	unknown	cation transport	inorganic ion metabolism_ transport and storage	Amphritea atlantica	Amphritea	1.54	1.42	52.14	70.34	1.79	1.46	1.54	1.61	1.28	0.59	0.95	1.64	1.78	0.9	2.63	1.86	0.7	1.68	0.1	-3.39	0.382730184283727	1.14	56.73	1.29	1.95	1.92	2.02	1.11	1.64	1.76	2.22	0.42	0.43	0.32	1	0.95	0.55	0.36	0.4	0.1	-3.39	0.551537384895105
WP_091353708.1	cation-transporting p-type atpase	cation-transporting p-type atpase	unknown	cation transport	inorganic ion metabolism_ transport and storage	Amphritea atlantica	Amphritea	1.54	1.42	1.28	1.19	1.79	1.46	1.54	1.61	1.28	0.59	0.5	0.43	0.37	0.3	1.99	0.39	0.3	1.14	0.46	-1.13	NT	1.14	1.28	1.29	1.95	1.92	2.02	1.11	1.64	1.76	0.42	2.22	0.43	0.32	0.36	0.22	0.55	0.36	0.4	0.37	-1.42	NT
WP_019621471.1	cation-transporting p-type atpase	cation-transporting p-type atpase	unknown	cation transport	inorganic ion metabolism_ transport and storage	Amphritea japonica	Amphritea	1.54	1.42	1.28	1.19	1.79	1.46	1.54	1.61	1.28	0.59	0.5	0.43	0.37	0.3	0.29	0.39	2.33	0.35	0.42	-1.24	NT	1.14	1.28	1.29	1.95	1.92	2.02	1.11	1.64	1.76	0.42	0.42	0.43	0.32	0.36	0.22	0.55	0.36	0.4	0.25	-2.02	NT
WP_091358235.1	cation:proton antiporter	cation:proton antiporter	unknown	cation transport	inorganic ion metabolism_ transport and storage	Amphritea atlantica	Amphritea	1.54	1.42	1.28	1.19	1.79	1.46	1.54	1.61	1.28	0.59	0.5	0.43	0.37	0.3	9.11	1.33	0.3	0.35	1.01	0.02	NT	1.14	1.28	1.29	1.95	1.92	2.02	1.11	1.64	1.76	0.42	0.42	0.43	0.32	0.36	0.22	0.55	0.36	0.4	0.25	-2.02	NT
WP_019623167.1	chloride channel protein	chloride channel protein	unknown	cl-	inorganic ion metabolism_ transport and storage	Amphritea japonica	Amphritea	1.54	1.42	1.28	1.19	1.79	1.46	1.54	1.61	1.28	0.59	1.05	0.43	0.37	0.3	0.29	0.39	6.19	0.35	0.76	-0.4	NT	1.14	1.28	1.29	1.95	1.92	2.02	1.11	1.64	1.76	0.42	2.07	0.43	0.32	0.36	3.28	0.55	0.36	0.4	0.58	-0.78	NT
WP_019622776.1	exopolyphosphatase	exopolyphosphatase	unknown	pi	inorganic ion metabolism_ transport and storage	Amphritea japonica	Amphritea	1.54	1.42	1.28	35.95	55.59	1.46	1.54	1.61	1.28	0.59	9.72	0.43	1.7	5.2	4.95	3.97	4.63	0.84	0.32	-1.67	0.503665591328211	1.14	1.28	1.29	131.85	1.92	2.02	1.11	1.64	1.76	0.42	1.89	0.43	0.32	3.71	5.59	0.55	1.76	0.4	0.1	-3.26	0.598379660594796
WP_091354825.1	exopolyphosphatase	exopolyphosphatase	unknown	pi	inorganic ion metabolism_ transport and storage	Amphritea atlantica	Amphritea	1.54	1.42	1.28	1.19	1.79	1.46	1.54	1.61	1.28	0.59	0.5	0.43	0.37	0.3	0.29	0.39	0.3	0.35	0.27	-1.9	NT	1.14	1.28	1.29	1.95	1.92	2.02	1.11	1.64	1.76	0.42	0.42	0.43	0.32	8.07	0.22	0.55	0.36	0.4	0.79	-0.33	NT
WP_019623207.1	inorganic diphosphatase	inorganic diphosphatase	unknown	pi	inorganic ion metabolism_ transport and storage	Amphritea japonica	Amphritea	1.54	1.42	1.28	1.19	1.79	1.46	1.54	1.61	1.28	3.57	15.02	14.14	22.93	24.78	8.12	15.68	17.3	12.22	10.2	3.35	0.00791762042166667	1.14	1.28	1.29	1.95	1.92	2.02	1.11	1.64	1.76	14.82	5.63	0.43	21.75	25.83	7.42	0.55	19.41	23.07	8.43	3.08	0.0963246196486486
WP_019621031.1	inorganic phosphate transporter	inorganic phosphate transporter	unknown	pi	inorganic ion metabolism_ transport and storage	Amphritea japonica	Amphritea	1.54	1.42	1.28	1.19	1.79	1.46	1.54	1.61	1.28	0.59	0.5	0.43	1.32	0.3	5.3	0.39	0.3	0.35	0.72	-0.47	NT	1.14	1.28	1.29	1.95	1.92	2.02	1.11	1.64	1.76	0.42	1.22	0.43	11.07	10.76	1.99	0.55	2.96	0.4	2.11	1.08	0.542047833236152
WP_091357700.1	magnesium transporter	magnesium transporter	unknown	mg2+	inorganic ion metabolism_ transport and storage	Amphritea atlantica	Amphritea	1.54	1.42	1.28	1.19	1.79	1.46	1.54	1.61	1.28	0.59	4.13	0.43	4.99	0.3	4.43	0.39	2.91	0.35	1.41	0.5	0.604205135928706	1.14	1.28	1.29	1.95	1.92	2.02	1.11	1.64	1.76	7.67	1.52	0.43	0.32	7.54	10.4	0.55	2.75	0.4	2.24	1.16	0.467521366729679
WP_019619898.1	magnesium transporter	magnesium transporter	unknown	mg2+	inorganic ion metabolism_ transport and storage	Amphritea japonica	Amphritea	1.54	1.42	1.28	1.19	1.79	1.46	1.54	1.61	1.28	0.59	0.5	0.43	0.37	0.3	0.29	0.39	4.49	0.35	0.59	-0.77	NT	1.14	1.28	1.29	1.95	1.92	2.02	1.11	1.64	1.76	0.42	0.42	0.43	0.32	0.36	0.22	0.55	0.36	0.4	0.25	-2.02	NT
WP_091352370.1	molybdate abc transporter atp-binding protein modf	molybdate abc transporter	unknown	molybdate	inorganic ion metabolism_ transport and storage	Amphritea atlantica	Amphritea	1.54	1.42	1.28	1.19	1.79	1.46	1.54	1.61	1.28	0.59	0.5	0.43	1.85	0.3	4.38	4.36	2.73	0.35	1.18	0.24	0.798781467678301	1.14	1.28	1.29	1.95	1.92	2.02	1.11	1.64	1.76	0.42	1.64	0.43	0.32	0.36	2.94	0.55	0.36	0.4	0.53	-0.93	NT
WP_019621734.1	monovalent cation_h(+) antiporter subunit g	monovalent cation_h+ antiporter subunit g	unknown	k+ efflux_ph adaptation	inorganic ion metabolism_ transport and storage	Amphritea japonica	Amphritea	1.54	1.42	1.28	1.19	1.79	1.46	1.54	1.61	1.28	0.59	0.5	0.43	6.38	0.3	0.29	0.39	0.3	0.35	0.73	-0.46	NT	1.14	1.28	1.29	1.95	1.92	2.02	1.11	1.64	1.76	2.31	0.42	0.43	0.32	0.36	0.22	0.55	0.36	0.4	0.38	-1.39	NT
WP_019621737.1	monovalent cation_h+ antiporter subunit d family protein	monovalent cation_h+ antiporter subunit d	unknown	k+ efflux_ph adaptation	inorganic ion metabolism_ transport and storage	Amphritea japonica	Amphritea	1.54	1.42	1.28	1.19	1.79	1.46	1.54	1.61	1.28	0.59	0.5	0.43	0.37	3.93	0.29	1.28	7.73	3.6	1.43	0.51	0.676638587804878	1.14	1.28	1.29	1.95	1.92	2.02	1.11	1.64	1.76	0.42	0.42	0.43	10.73	7.24	0.22	2.75	8.93	19.07	3.56	1.83	0.369949842063492
WP_019621738.1	monovalent cation_h+ antiporter subunit d family protein	monovalent cation_h+ antiporter subunit d	unknown	k+ efflux_ph adaptation	inorganic ion metabolism_ transport and storage	Amphritea japonica	Amphritea	1.54	1.42	1.28	1.19	1.79	1.46	1.54	1.61	1.28	0.59	0.5	0.43	0.37	0.3	3.95	0.39	2.99	0.35	0.75	-0.41	NT	1.14	1.28	1.29	1.95	1.92	2.02	1.11	1.64	1.76	5.53	3.71	0.43	0.32	0.36	0.7	0.55	3.88	13.68	2.07	1.05	0.551537384895105
WP_091357816.1	na_pi cotransporter family protein	na_pi cotransporter family protein	unknown	pi	inorganic ion metabolism_ transport and storage	Amphritea atlantica	Amphritea	1.54	1.42	1.28	1.19	1.79	1.46	1.54	1.61	1.28	0.59	0.5	0.43	2.52	0.3	0.29	0.39	0.3	0.35	0.43	-1.21	NT	1.14	1.28	1.29	1.95	1.92	2.02	1.11	1.64	1.76	0.42	6.65	0.43	0.32	0.36	5.52	0.55	0.36	0.4	1.06	0.09	NT
WP_091358095.1	na+_h+ antiporter nhaa	na+_h+ antiporter nhaa	unknown	na+	inorganic ion metabolism_ transport and storage	Amphritea atlantica	Amphritea	1.54	1.42	1.28	1.19	1.79	1.46	1.54	1.61	1.28	8.01	0.5	11.24	3.57	8	2.12	6.9	5.65	6.99	4.04	2.01	0.0456428417482014	1.14	1.28	1.29	1.95	1.92	2.02	1.11	1.64	1.76	2.72	9.97	0.43	0.32	2.18	0.93	0.55	0.36	0.4	1.27	0.34	0.802656359649123
WP_091359615.1	phna protein	alkylphosphonate utilization operon protein phna	3.11.1.2	phosphonate and derivatives	inorganic ion metabolism_ transport and storage	Amphritea atlantica	Amphritea	1.54	1.42	1.28	1.19	1.79	1.46	1.54	1.61	1.28	0.59	0.5	0.43	0.37	0.3	0.29	0.39	0.3	0.35	0.27	-1.9	NT	1.14	1.28	1.29	1.95	1.92	2.02	1.11	1.64	1.76	0.42	0.42	0.43	0.32	0.36	1.86	0.55	0.36	0.4	0.36	-1.46	NT
WP_091358171.1	phnd_ssua_transferrin family substrate-binding protein	phosphonate abc transporter substrate-binding protein phnd	unknown	phosphonate and derivatives	inorganic ion metabolism_ transport and storage	Amphritea atlantica	Amphritea	1.54	1.42	1.28	1.19	1.79	1.46	1.54	1.61	1.28	0.59	4.77	0.43	3.29	2.8	0.29	0.83	0.3	1.41	1.12	0.17	0.855951036913229	1.14	1.28	1.29	1.95	1.92	2.02	1.11	1.64	1.76	0.42	0.42	0.43	0.32	0.36	0.22	0.55	0.36	1.89	0.35	-1.51	NT
WP_091352943.1	phoh family protein	phosphate starvation-inducible atpase phoh	unknown	pi	inorganic ion metabolism_ transport and storage	Amphritea atlantica	Amphritea	1.54	1.42	1.28	1.19	1.79	1.46	1.54	54.04	24.29	9.85	7.54	6.58	12.5	10.32	12.29	12.03	10.79	16.2	1.11	0.15	0.927585841761174	1.14	20.53	1.29	1.95	1.92	2.02	32.29	1.64	1.76	11.7	13.58	0.43	4	3.27	12.24	16.4	8.51	22.93	1.44	0.53	0.669977752304609
WP_019620363.1	phoh family protein	phosphate starvation-inducible atpase phoh	unknown	pi	inorganic ion metabolism_ transport and storage	Amphritea japonica	Amphritea	1.54	1.42	1.28	1.19	1.79	1.46	1.54	1.61	1.28	0.59	0.5	0.43	0.37	0.3	0.29	0.39	0.3	0.35	0.27	-1.9	NT	1.14	1.28	1.29	1.95	1.92	2.02	1.11	1.64	1.76	0.42	4.53	36.22	0.32	0.36	0.65	0.55	0.36	4.68	3.41	1.77	0.604315784671533
WP_019621292.1	phosphate abc transporter permease psta	phosphate abc transporter permease psta	unknown	pi	inorganic ion metabolism_ transport and storage	Amphritea japonica	Amphritea	1.54	150.71	1.28	1.19	1.79	1.46	1.54	1.61	1.28	0.59	0.5	0.43	1.23	6.75	7.83	1.93	1.2	1.91	0.14	-2.86	0.587662612280702	1.14	1.28	1.29	1.95	1.92	2.02	1.11	1.64	1.76	0.42	4.19	0.43	0.32	5.01	9.51	0.55	0.36	0.4	1.5	0.59	0.670167490528415
WP_019621294.1	phosphate abc transporter substrate-binding protein psts family protein	phosphate abc transporter substrate-binding protein psts	unknown	pi	inorganic ion metabolism_ transport and storage	Amphritea japonica	Amphritea	1.54	1.42	1.28	1.19	1.79	1.46	1.54	1.61	1.28	0.59	0.5	0.43	10.41	2.59	13.29	3.51	0.3	3.6	2.69	1.43	0.367905385858586	1.14	1.28	1.29	1.95	1.92	2.02	1.11	1.64	1.76	0.42	0.42	0.43	0.32	15.14	1.57	0.55	0.36	0.4	1.39	0.47	NT
WP_019621290.1	phosphate signaling complex protein phou	phosphate signaling complex protein phou	unknown	pi: regulation	inorganic ion metabolism_ transport and storage	Amphritea japonica	Amphritea	1.54	1.42	1.28	1.19	1.79	1.46	1.54	1.61	1.28	0.59	0.5	0.43	4.9	0.3	0.29	2.41	0.3	0.35	0.77	-0.38	NT	1.14	1.28	1.29	1.95	1.92	2.02	1.11	1.64	1.76	10.38	3.24	0.43	0.32	0.36	0.22	0.55	0.36	0.4	1.15	0.2	NT
WP_019622316.1	phosphate_phosphite_phosphonate abc transporter substrate-binding protein	phosphate_phosphite_phosphonate abc transporter	unknown	pi	inorganic ion metabolism_ transport and storage	Amphritea japonica	Amphritea	1.54	28.18	1.28	7.73	1.79	11.39	1.54	1.61	12.05	11.93	21.45	17.68	14.07	8.71	12.34	18.37	14.43	15.22	2	1	0.181876294506667	39.74	1.28	12.67	1.95	1.92	2.02	1.11	1.64	1.76	3.24	1.45	1.22	0.74	5.43	1.52	10.91	3.67	5.74	0.53	-0.92	0.66007413015544
WP_091361691.1	phosphonate metabolism protein_1,5-bisphosphokinase (prpp-forming) phnn	phosphonate metabolism protein_1,5-bisphosphokinase (prpp-forming) phnn	unknown	phosphonate and derivatives	inorganic ion metabolism_ transport and storage	Amphritea atlantica	Amphritea	1.54	1.42	1.28	1.19	1.79	1.46	1.54	1.61	1.28	0.59	0.5	0.43	3.86	0.3	0.29	11.29	0.3	6.69	1.85	0.89	0.582822410273973	1.14	1.28	1.29	1.95	1.92	2.02	1.11	1.64	1.76	0.42	3.31	0.43	10.54	0.36	8.76	0.55	1.94	0.4	1.89	0.92	0.572549698429319
WP_019623177.1	phosphonate metabolism protein_1,5-bisphosphokinase (prpp-forming) phnn	phosphonate metabolism protein_1,5-bisphosphokinase (prpp-forming) phnn	unknown	phosphonate and derivatives	inorganic ion metabolism_ transport and storage	Amphritea japonica	Amphritea	1.54	1.42	1.28	1.19	1.79	1.46	1.54	1.61	1.28	0.59	0.5	0.43	0.37	0.3	2.99	3.85	0.3	2.19	0.88	-0.19	0.83041959321663	1.14	1.28	1.29	1.95	1.92	2.02	1.11	1.64	1.76	0.42	6.69	0.43	22.57	14.57	0.62	0.55	20.6	0.4	4.74	2.24	0.357909395934959
WP_091357426.1	phosphonoacetaldehyde hydrolase	phosphonoacetaldehyde hydrolase	3.11.1.1	phosphonate and derivatives	inorganic ion metabolism_ transport and storage	Amphritea atlantica	Amphritea	1.54	1.42	1.28	1.19	1.79	1.46	1.54	1.61	1.28	0.59	0.5	0.43	0.37	0.3	0.29	0.39	0.3	0.35	0.27	-1.9	NT	1.14	1.28	1.29	1.95	1.92	2.02	1.11	1.64	1.76	4.18	0.78	0.43	0.32	0.36	0.22	0.55	0.36	0.4	0.54	-0.89	NT
WP_019621456.1	phox family phosphatase	phox family phosphatase	unknown	pi	inorganic ion metabolism_ transport and storage	Amphritea japonica	Amphritea	1.54	1.42	1.28	1.19	1.79	1.46	1.54	1.61	1.28	0.59	0.5	0.43	0.37	0.3	5.01	0.39	0.3	0.35	0.63	-0.67	NT	1.14	1.28	1.29	1.95	1.92	2.02	1.11	1.64	1.76	0.42	0.42	0.43	0.32	0.36	0.22	0.55	0.36	0.4	0.25	-2.02	NT
SEQ25277.1	polyphosphate kinase	polyphosphate kinase	2.7.4.1	pi	inorganic ion metabolism_ transport and storage	Amphritea atlantica	Amphritea	1.54	1.42	1.28	1.19	1.79	1.46	1.54	1.61	1.28	0.59	0.5	0.43	0.37	7.37	1.73	0.39	0.3	0.35	0.92	-0.12	NT	1.14	1.28	1.29	1.95	1.92	2.02	1.11	1.64	1.76	0.42	0.71	0.43	2.24	8.03	1.81	0.55	8.48	0.4	1.64	0.71	0.617807778006873
WP_019621106.1	polyphosphate kinase 1	polyphosphate kinase 1	2.7.4.1	pi	inorganic ion metabolism_ transport and storage	Amphritea japonica	Amphritea	1.54	1.42	1.28	112.07	1.79	1.46	1.54	1.61	1.28	0.59	2.62	9.95	1.14	0.3	1.91	0.39	0.3	3.81	0.17	-2.56	0.589981824564797	1.14	1.28	1.29	1.95	1.92	2.02	1.11	1.64	1.76	2.24	0.58	0.43	0.32	11.77	4.08	14.26	5.49	0.4	2.8	1.49	0.425147392948718
WP_019621343.1	polyphosphate kinase 2	polyphosphate kinase 2	2.7.4.34	pi	inorganic ion metabolism_ transport and storage	Amphritea japonica	Amphritea	1.54	1.42	1.28	1.19	1.79	1.46	1.54	1.61	1.28	0.59	0.5	0.43	0.37	0.3	2.9	0.39	0.3	0.35	0.47	-1.1	NT	1.14	1.28	1.29	1.95	1.92	2.02	1.11	1.64	1.76	0.42	4.58	3.08	0.32	4	0.91	0.55	0.36	0.4	1.04	0.05	0.947705628361876
WP_040405049.1	putative selenate abc transporter substrate-binding protein	selenate abc transporter substrate-binding protein	unknown	selenium homeostasis	inorganic ion metabolism_ transport and storage	Amphritea japonica	Amphritea	1.54	1.42	1.28	1.19	1.79	1.46	1.54	1.61	1.28	0.59	0.5	0.43	0.37	0.3	2.46	0.39	2.86	1.48	0.72	-0.48	0.465549313286713	1.14	1.28	1.29	1.95	1.92	2.02	1.11	1.64	1.76	0.42	0.42	0.43	0.32	2.05	2.14	0.55	9.71	1.99	1.28	0.35	0.786556398391194
WP_019621676.1	sodium_proton antiporter nhab	na+_h+ antiporter nhab	unknown	na+	inorganic ion metabolism_ transport and storage	Amphritea japonica	Amphritea	1.54	1.42	1.28	1.19	1.79	1.46	1.54	1.61	1.28	0.59	1.02	0.43	0.81	0.3	0.76	4.56	0.3	6.15	1.14	0.19	0.8774670289492	1.14	1.28	1.29	1.95	1.92	2.02	1.11	1.64	1.76	18.31	16.6	17.53	1.03	14.44	4.35	0.55	2.96	4.79	5.71	2.51	0.155314795892857
WP_091358287.1	sodium_proton antiporter nhab	na+_h+ antiporter nhab	unknown	na+	inorganic ion metabolism_ transport and storage	Amphritea atlantica	Amphritea	1.54	1.42	1.28	1.19	1.79	1.46	1.54	1.61	1.28	0.59	0.5	0.43	0.37	0.3	0.29	0.39	0.3	0.35	0.27	-1.9	NT	1.14	1.28	1.29	1.95	1.92	2.02	1.11	1.64	1.76	0.42	0.42	0.43	0.32	0.36	0.22	0.55	11.05	0.4	1	0.01	NT
WP_091355648.1	sulp family inorganic anion transporter	sulp family inorganic anion transporter: sulfate transporter	unknown	sulfate transport	sulfur compound metabolism	Amphritea atlantica	Amphritea	1.54	1.42	1.28	1.19	1.79	1.46	1.54	1.61	1.28	0.59	3.69	0.43	0.37	3.88	1.81	1.69	0.3	0.35	1	0	1	1.14	1.28	1.29	1.95	1.92	2.02	1.11	1.64	1.76	0.42	3.31	0.43	0.32	0.36	0.22	0.55	0.36	0.4	0.45	-1.15	NT
WP_019620582.1	sulp family inorganic anion transporter	sulp family inorganic anion transporter: sulfate transporter	unknown	sulfate transport	sulfur compound metabolism	Amphritea japonica	Amphritea	1.54	1.42	1.28	1.19	1.79	1.46	1.54	1.61	1.28	0.59	0.5	0.43	1.88	0.3	1.88	0.39	0.3	0.35	0.5	-0.99	NT	1.14	1.28	1.29	1.95	1.92	2.02	1.11	1.64	1.76	0.42	4.19	0.43	0.32	0.36	0.22	0.55	0.36	0.4	0.51	-0.96	NT
WP_019622212.1	sulp family inorganic anion transporter	sulp family inorganic anion transporter: sulfate transporter	unknown	sulfate transport	sulfur compound metabolism	Amphritea japonica	Amphritea	1.54	1.42	1.28	1.19	1.79	1.46	1.54	1.61	1.28	0.59	2.08	0.43	0.37	0.3	0.29	0.39	0.3	0.35	0.39	-1.36	NT	1.14	1.28	1.29	1.95	1.92	2.02	1.11	1.64	1.76	0.42	2.79	0.43	0.32	0.36	0.22	0.55	0.36	0.4	0.41	-1.27	NT
WP_091353531.1	sulp family inorganic anion transporter	sulp family inorganic anion transporter: sulfate transporter	unknown	sulfate transport	sulfur compound metabolism	Amphritea atlantica	Amphritea	1.54	1.42	1.28	1.19	1.79	1.46	1.54	1.61	1.28	0.59	0.5	0.43	0.37	0.3	0.29	0.39	0.3	0.35	0.27	-1.9	NT	1.14	1.28	1.29	1.95	1.92	2.02	1.11	1.64	1.76	0.42	1.25	0.43	0.32	0.36	0.22	0.55	0.36	0.4	0.31	-1.71	NT
WP_019621212.1	trk system potassium transporter trka	trk system potassium transporter trka	unknown	k+	inorganic ion metabolism_ transport and storage	Amphritea japonica	Amphritea	1.54	1.42	1.28	1.19	1.79	1.46	1.54	1.61	1.28	0.59	7.23	0.43	0.37	0.3	0.29	0.39	0.3	0.35	0.78	-0.36	NT	1.14	1.28	1.29	1.95	1.92	2.02	1.11	1.64	1.76	0.42	0.42	0.43	0.32	0.36	0.22	0.55	0.36	0.4	0.25	-2.02	NT
[truncated: 53,397 more rows]
