# Supplementary material for: A core of functional complementary bacteria infects oysters in Pacific Oyster Mortality Syndrome
Source: Anim Microbiome. 2023 May 3;5:26. doi: 10.1186/s42523-023-00246-8 (PMC10155333; doi:10.1186/s42523-023-00246-8)
Supplement: Supplementary file 15 — Additional file 15. Table S7. Encoded functions of the seven main bacterial genera. Values correspond to normalized expression for each condition, Expression ratiocorrespond to the average of normalized expression of 9 samples at T60/72 divided by average of normalized expression of 9 samples at T0). NT: not tested if functions have less than three values for a condition in Additional file 13: Table S5. [file 42523_2023_246_MOESM15_ESM.xlsx]

## Sheet: TableS7
Supplementary Table 7. Encoded functions of the seven main bacterial genera. Values correspond to normalized expression for each condition (sum of expressions for genes coding for a same function), Expression ratio (ER) correspond to the average of normalized expression of 9 samples at T60/72 divided by average of normalized expression of 9 samples at T0). NT: not tested if functions have less th…
				Atlantic																					Mediterranean
Genus	Category	Subcategory	Function	AF11T0_1	AF11T0_2	AF11T0_3	AF14T0_1	AF14T0_2	AF14T0_3	AF15T0_1	AF15T0_2	AF15T0_3	AF11T60_1	AF11T60_2	AF11T60_3	AF14T60_1	AF14T60_2	AF14T60_3	AF15T60_1	AF15T60_2	AF15T60_3	ER_Atl	Log2(ER_Atl)	FDR_Atl	MF11T0_1	MF11T0_2	MF11T0_3	MF14T0_1	MF14T0_2	MF14T0_3	MF15T0_1	MF15T0_2	MF15T0_3	MF11T72_1	MF11T72_2	MF11T72_3	MF14T72_1	MF14T72_2	MF14T72_3	MF15T72_1	MF15T72_2	MF15T72_3	ER_Med	Log2 (ER_Med)	FDR_Med
Amphritea	secondary metabolite biosynthesis_ transport and degradation	isoprenoid_ terpenoid metabolism	(2e,6e)-farnesyl diphosphate synthase (prenyltransferase)	3.08	2.84	2.56	2.38	67.05	2.92	3.08	3.22	120.51	1.18	1	0.86	0.74	1.68	1.45	0.78	0.6	10.42	0.0901078790213832	-3.47220292915104	0.356807376455696	2.28	2.56	145.22	3.9	3.84	4.04	201.93	3.28	3.52	5.39	12.13	0.86	0.64	3	14.02	1.1	0.72	0.8	0.104325768410827	-3.26083254808518	0.443820158940397
Amphritea	nucleoside and nucleotide metabolism and transport	pyrimidine metabolism	(d)cmp kinase	1.54	1.42	1.28	1.19	1.79	1.46	1.54	1.61	1.28	0.59	2.29	0.43	14.82	10.71	8.33	10.88	5.19	4.64	4.41495041952708	2.14239723630997	0.0926010568125	1.14	1.28	1.29	1.95	1.92	2.02	1.11	1.64	1.76	19.44	9.76	8.18	19.54	12.7	13.16	11.86	35.31	11.44	10.020552799433	3.32489019413924	0.0158319668571429
Amphritea	nitrogen compound metabolism	nitrogen metabolism: regulation	(protein-pii) uridylyltransferase glnd	3.08	2.84	2.56	2.38	3.58	2.92	3.08	3.22	2.56	5.95	14.09	11.45	4.23	14.04	11.28	3.61	7.58	3.18	2.87604881769642	1.52408816411198	0.0441487469439252	2.28	15.12	38.91	3.9	3.84	4.04	2.22	3.28	3.52	3.63	3.48	3.52	0.64	0.72	19.23	1.1	11.74	0.8	0.581766307871871	-0.781488347561648	0.65011156097561
Amphritea	dna replication_ modification_ recombination and repair	dna mismatch repair	a_g-specific adenine glycosylase	1.54	1.42	1.28	1.19	1.79	1.46	1.54	1.61	1.28	0.59	0.5	0.43	0.37	3.29	0.29	0.39	3.53	1.14	0.803203661327231	-0.316162249196038	0.693298274140753	1.14	1.28	1.29	1.95	1.92	2.02	1.11	1.64	1.76	0.42	2.03	0.43	1.95	0.36	0.22	0.55	0.36	0.4	0.476257973068746	-1.0701848498185	NT
Amphritea	precursor metabolite and energy production and conversion	pyruvate metabolism	acetate--coa ligase	4.62	4.26	3.84	22.87	5.37	33.69	38.64	4.83	3.84	2.87	15.18	7.52	4.27	7.95	20.14	14.12	13.01	10.37	0.782469662184323	-0.353893277749079	0.725616565511811	3.42	3.84	3.87	5.85	45.22	6.06	3.33	4.92	5.28	3.18	4.83	34.53	0.96	10.35	7.33	1.65	1.08	43.56	1.31397481354689	0.393937622144832	0.801526100161551
Amphritea	amino acid metabolism and transport	threonine degradation	acetate_propionate kinase	3.08	2.84	2.56	2.38	3.58	2.92	3.08	3.22	2.56	1.18	3.99	0.86	0.74	6.14	2.01	2.81	1.25	1.18	0.768878718535469	-0.379172046721838	0.499647945154639	2.28	2.56	2.58	3.9	3.84	4.04	2.22	3.28	3.52	4.83	2.63	0.86	0.64	0.72	0.44	1.1	10.24	10.57	1.13501063075833	0.182705810177419	0.842497019726859
Amphritea	lipid metabolism and transport	propanoate metabolism_2 methycitrate cycle	acetoacetyl-coa reductase	3.08	2.84	2.56	2.38	3.58	2.92	55.7	3.22	45.5	1.18	3.01	43.52	8.04	16.32	17.35	10.92	7.65	8.05	0.952865823616357	-0.06965501740658	0.968152875868726	2.28	2.56	54.52	3.9	64.89	4.04	31.3	3.28	3.52	16.3	17.18	2.55	8.96	14.24	27.65	1.1	1.62	12.5	0.599565447178343	-0.738010851396161	0.631693611940299
Amphritea	amino acid metabolism and transport	bcaa biosynthesis	acetolactate synthase	4.62	4.26	3.84	3.57	5.37	4.38	4.62	4.83	17.42	2.62	9.61	3.57	8.73	3.43	7.71	2.53	5.22	4.43	0.904365904365904	-0.145021493033951	0.836252066013986	3.42	3.84	3.87	5.85	5.76	6.06	3.33	4.92	5.28	8.7	22.6	27.3	7.19	9.8	11.4	1.65	1.83	10.62	2.38814079848807	1.25588789660791	0.218925040909091
Amphritea	lipid metabolism and transport	fatty acid degradation	acetone carboxylase	1.54	1.42	1.28	1.19	1.79	1.46	1.54	1.61	1.28	0.59	0.5	0.43	0.37	0.3	0.29	0.39	6.29	0.35	0.725400457665904	-0.463150439361191	NT	1.14	1.28	1.29	1.95	1.92	2.02	1.11	1.64	1.76	0.42	4.18	0.43	0.32	0.36	0.22	0.55	0.36	0.4	0.513111268603827	-0.962656385514059	NT
Amphritea	precursor metabolite and energy production and conversion	pyruvate metabolism	acetyl-coa acetyltransferase	34.5	36.03	2.56	2.38	3.58	2.92	3.08	3.22	15.92	9.06	2.05	0.86	7.8	10.05	5.06	2.8	0.6	4.45	0.410116133985987	-1.28589559442214	0.379062399014778	2.28	13.73	2.58	3.9	3.84	4.04	20.31	30.67	3.52	6.17	4.4	0.86	18.52	29.29	8.76	1.1	0.72	17.62	1.0302816071639	0.0430387235544959	0.964816081012658
Amphritea	lipid metabolism and transport	fatty acids: ß-oxidation (aerobic)	acetyl-coa c-acyltransferase	9.24	8.52	7.68	7.14	10.74	8.76	9.24	9.66	7.68	5.41	36.5	11.96	30.11	18.06	24.74	32.08	11.24	29.84	2.54182557843885	1.34586503516001	0.0442377382293578	6.84	7.68	7.74	11.7	11.52	12.12	6.66	9.84	10.56	35.62	30.71	16.43	1.92	14.12	9.9	17.45	17.88	23.99	1.98464446019372	0.988880578422327	0.142358348201439
Amphritea	lipid metabolism and transport	fatty acid biosynthesis	acetyl-coa carboxylase biotin carboxyl carrier protein	4.62	4.26	3.84	3.57	5.37	4.38	4.62	4.83	3.84	5.43	9.17	4.95	13.75	7.92	7.73	2.19	8	6.79	1.67632850241546	0.745304895078936	0.112354464277457	3.42	3.84	3.87	5.85	5.76	6.06	3.33	4.92	5.28	8.21	9.47	5.97	20.41	1.8	7.87	9.54	8.85	2.89	1.77202929364517	0.825402453468154	0.278491752
Amphritea	lipid metabolism and transport	fatty acid biosynthesis	acetyl-coa carboxylase carboxyl transferase subunit alpha	4.62	4.26	3.84	3.57	5.37	4.38	4.62	4.83	3.84	1.77	1.5	1.29	3.1	0.9	0.87	1.17	8.7	3.37	0.576404780066107	-0.794845795202125	0.194995740375	3.42	3.84	3.87	5.85	5.76	6.06	3.33	4.92	5.28	1.26	3.4	1.29	34.7	2.11	7.31	31.19	24.88	7.63	2.68769194424758	1.42636778991167	0.366279625531915
Amphritea	lipid metabolism and transport	fatty acid biosynthesis	acetyl_propionyl_methylcrotonyl-coa carboxylase	3.08	193.82	2.56	2.38	3.58	2.92	3.08	3.22	2.56	8.46	2.88	0.86	2.79	0.6	3.37	0.78	2.25	4.32	0.121132596685083	-3.04534094952584	0.538455640116279	54.86	2.56	2.58	3.9	3.84	4.04	2.22	3.28	42.44	6.73	4.32	8.18	0.64	1.46	1.85	1.1	0.72	6.45	0.262696291346475	-1.92853226173145	0.444015029508197
Amphritea	amino acid metabolism and transport	arginine biosynthesis	acetylornithine deacetylase	3.08	2.84	2.56	2.38	3.58	2.92	3.08	3.22	2.56	1.18	7.3	0.86	2.17	0.6	0.58	0.78	7	6.96	1.04614797864226	0.0650869366265231	0.943927022120419	2.28	2.56	2.58	3.9	3.84	4.04	2.22	3.28	3.52	0.84	0.84	0.86	0.64	0.72	0.44	1.1	0.72	1.9	0.285613040396882	-1.8078662440693	NT
Amphritea	amino acid metabolism and transport	methionine metabolism	acireductone synthase	1.54	1.42	1.28	1.19	1.79	1.46	1.54	1.61	1.28	0.59	0.5	0.43	4.52	0.3	5.36	1.16	0.3	2.87	1.22273073989321	0.290106739932794	0.761945323318386	1.14	1.28	1.29	1.95	1.92	2.02	1.11	1.64	1.76	0.42	0.42	0.43	9.37	0.36	0.22	0.55	0.36	0.4	0.888022678951099	-0.171331573275404	NT
Amphritea	precursor metabolite and energy production and conversion	tca cycle	aconitate hydratase	1.54	1.42	1.28	1.19	1.79	1.46	1.54	1.61	1.28	0.59	2.16	0.43	1.12	0.3	0.29	0.39	0.3	9.27	1.13272311212815	0.179795245466374	0.9055306068	1.14	1.28	1.29	1.95	1.92	2.02	1.11	1.64	1.76	0.42	0.42	0.43	0.32	0.36	0.22	0.55	0.36	0.4	0.246633593196315	-2.01955877674854	NT
Amphritea	lipid metabolism and transport	fatty acid biosynthesis	acp s-malonyltransferase	34.63	36.17	2.56	58.34	3.58	2.92	3.08	3.22	29.39	1.18	9.55	34.58	5.41	18.55	19.65	4.19	10.33	6.92	0.634654091667146	-0.655957607268332	0.561000375	38.99	24.99	35.03	38.76	3.84	47.35	20.39	3.28	3.52	16.81	10.98	0.86	5.51	9.74	19.25	1.1	7.59	9.64	0.376960444136017	-1.40751495081738	0.165607683221477
Amphritea	lipid metabolism and transport	phospholipid biosynthesis	acyl-acp--phospholipid o-acyltransferase	3.08	2.84	2.56	2.38	3.58	2.92	3.08	3.22	2.56	1.18	6.05	0.86	9.24	0.6	6.78	7.02	1.65	5.5	1.48283752860412	0.568360533384027	0.432770310623557	2.28	2.56	2.58	3.9	3.84	4.04	2.22	3.28	3.52	0.84	2.46	10.41	0.64	0.72	0.44	20.78	0.72	0.8	1.33982990786676	0.42204986138997	0.783594118421053
Amphritea	cell wall_ membrane and envelope biogenesis	lps: lipid a	acyl-acp--udp-n-acetylglucosamine o-acyltransferase	1.54	1.42	1.28	1.19	1.79	1.46	1.54	1.61	1.28	0.59	0.5	0.43	0.99	0.3	0.94	0.39	0.3	0.35	0.365369946605645	-1.45257012448557	NT	1.14	1.28	1.29	1.95	1.92	2.02	1.11	1.64	1.76	0.42	0.42	10.74	0.32	0.36	0.22	0.55	0.36	0.4	0.977321048901488	-0.0330955310832836	NT
Amphritea	lipid metabolism and transport	fatty acids: ß-oxidation	acyl-coa dehydrogenase	12.32	11.36	10.24	9.52	14.32	11.68	12.32	12.88	15.34	10.99	17.33	3.44	21.62	13.02	9.98	12.95	16.01	17.9	1.12056737588653	0.16422939577831	0.630263564921466	9.12	14.5	10.32	15.6	15.36	16.16	15.79	13.12	14.08	16.88	50.29	13.83	3.65	19.34	13.04	17.08	10.86	3.48	1.19669488109633	0.259055358094225	0.745167272727273
Amphritea	lipid metabolism and transport	acyl-coa metabolism	acyl-coa thioesterase	1.54	1.42	1.28	1.19	1.79	1.46	1.54	1.61	1.28	0.59	0.5	2.57	0.37	0.3	2.47	0.39	0.3	4.13	0.886346300533943	-0.174057616817226	0.8269606125	1.14	1.28	1.29	1.95	1.92	2.02	1.11	1.64	1.76	0.42	7.74	0.43	0.32	0.36	0.22	0.55	0.36	0.4	0.76541459957477	-0.385686675546433	NT
Amphritea	lipid metabolism and transport	fatty acid biosynthesis	acyl carrier protein	3.08	42.99	2.56	2.38	3.58	2.92	42.68	3.22	18.72	50.03	26.99	16.58	35.64	44.57	32.75	27.23	36.95	36.17	2.51297797428969	1.3293980263629	0.0491968449230769	46.5	43.1	2.58	3.9	3.84	4.04	2.22	3.28	3.52	181.06	148.07	150.87	104.61	135.88	136.48	206.07	133.71	280.16	13.0723136838378	3.70844260287524	0.00144729936
Amphritea	lipid metabolism and transport	phospholipid biosynthesis	acyl phosphate:glycerol-3-phosphate acyltransferase plsy	1.54	1.42	1.28	1.19	1.79	1.46	1.54	1.61	1.28	0.59	0.5	0.43	1.32	5.4	0.29	0.39	0.3	8.69	1.36613272311213	0.450097651764207	0.746539605206738	1.14	1.28	1.29	1.95	1.92	2.02	1.11	1.64	1.76	0.42	0.42	0.43	0.32	0.36	0.22	0.55	0.36	0.4	0.246633593196315	-2.01955877674854	NT
Amphritea	nucleoside and nucleotide metabolism and transport	nucleotide degradation and scavenging	adenine phosphoribosyltransferase	29.41	1.42	1.28	1.19	1.79	1.46	1.54	1.61	13.13	0.59	0.5	0.43	1.4	1.79	3.14	0.39	2.16	0.66	0.209350747681242	-2.25600602431766	0.373017153349876	1.14	1.28	29.9	1.95	35.61	2.02	17.16	1.64	1.76	10.03	4.62	0.43	9.74	11.12	6.98	0.55	14.98	7.54	0.713714038503137	-0.486581944822007	0.73676770749543
Amphritea	nucleoside and nucleotide metabolism and transport	purine metabolism	adenosine deaminase_ purine nucleoside phosphorylase	1.54	1.42	1.28	1.19	1.79	1.46	1.54	1.61	1.28	0.59	0.5	19.99	3.01	0.3	0.29	0.39	2.98	1.97	2.28985507246377	1.19525629139893	0.578044752972973	1.14	1.28	1.29	1.95	1.92	2.02	1.11	1.64	1.76	0.42	2.88	0.43	0.32	0.36	0.22	0.55	0.36	0.4	0.420978029766123	-1.2481831517965	NT
Amphritea	cofactor_ prosthetic group_ electron carrier and vitamin metabolism and transport	biotin	adenosylmethionine--8-amino-7-oxononanoate transaminase	3.08	2.84	2.56	2.38	3.58	2.92	3.08	3.22	2.56	2.24	1	9.86	4.7	1.66	1.66	1.56	3.71	14.71	1.5675057208238	0.648470708347291	0.513645558167331	2.28	2.56	2.58	3.9	3.84	4.04	2.22	3.28	3.52	0.84	2.29	0.86	0.64	0.72	0.44	3.21	2.3	0.8	0.428773919206237	-1.22171094043531	0.0102279970909091
Amphritea	nucleoside and nucleotide metabolism and transport	purine metabolism	adenylate kinase	3.08	2.84	2.56	2.38	3.58	2.92	3.08	3.22	2.56	4.83	1	0.86	2.41	8.58	2.88	1.53	2.33	2.25	1.01716247139588	0.0245501393291721	0.971879462598726	2.28	13.01	2.58	3.9	74.9	4.04	36.07	3.28	3.52	1.3	1.71	0.86	0.64	6.91	1.76	16.65	0.72	2.81	0.232344337651483	-2.10566360881499	0.437123189189189
Amphritea	nucleoside and nucleotide metabolism and transport	purine metabolism	adenylosuccinate lyase	3.08	2.84	2.56	2.38	3.58	2.92	3.08	3.22	2.56	20.3	26.57	39	21.68	16.99	6.65	40.81	18.86	19.2	8.01144164759726	3.00206187692791	0.00681039273333333	2.28	13.26	2.58	3.9	3.84	4.04	2.22	29.52	3.52	20.09	22.7	32.04	24.22	19.49	4.59	50.47	34.09	16.54	3.44122160834868	1.78292080197637	0.0444710547692308
Amphritea	nucleoside and nucleotide metabolism and transport	purine metabolism	adenylosuccinate synthase	29.53	2.84	2.56	2.38	3.58	2.92	3.08	3.22	2.56	3.12	11.77	14.73	13.4	6.17	11.81	10.33	8.14	11.27	1.72280235428137	0.784757200196787	0.409062499285714	2.28	2.56	2.58	3.9	3.84	4.04	2.22	3.28	3.52	16.43	11.45	10.63	2.3	1.39	6.05	1.1	0.72	13.24	2.24344436569809	1.16571540762617	0.305467888995215
Amphritea	carbon compound and carbohydrate metabolism_ transport and storage	sugar and sugar derivative utilisation	adp compounds hydrolase nude	1.54	1.42	1.28	1.19	1.79	1.46	1.54	1.61	1.28	0.59	0.5	0.43	0.37	0.3	0.29	0.39	4.51	0.35	0.589626239511823	-0.762127366296907	NT	1.14	1.28	1.29	1.95	1.92	2.02	1.11	1.64	1.76	0.42	0.42	0.43	0.32	0.36	0.22	0.55	0.36	0.4	0.246633593196315	-2.01955877674854	NT
Amphritea	translation_ ribosomal structure and biogenesis	trna-ligase	alanine--trna ligase	3.08	45.69	2.56	2.38	3.58	2.92	3.08	3.22	65.88	3.17	5.5	0.86	18.44	3.91	12.77	14.79	5.52	12.41	0.58440969861772	-0.774947974186772	0.652421094854202	49.48	2.56	2.58	3.9	3.84	4.04	41.26	38.64	28.61	6.05	4.6	2.08	4.32	14.78	8.69	22.13	14.24	1.74	0.449545480532845	-1.15346101425338	0.412431766423358
Amphritea	amino acid metabolism and transport	alanine transport	alanine:cation symporter	51.71	54.41	1.28	90.17	1.79	46.51	53.81	1.61	22.61	0.59	1.09	17.92	0.37	1.86	1.09	3.1	2.55	0.9	0.0909848718740352	-3.45822950255855	0.0760608430714286	176.25	72.63	1.29	1.95	1.92	208.62	58.89	1.64	93.09	10.11	6.07	2.96	0.32	7.53	0.22	2.66	0.36	1.57	0.0515999221133251	-4.27648730177744	0.180496892307692
Amphritea	amino acid metabolism and transport	alanine degradation	alanine dehydrogenase	1.54	1.42	1.28	1.19	1.79	66.44	76.93	1.61	1.28	6.27	11.89	92.87	20.03	15.99	31.31	16.78	15.96	36.13	1.6108287724785	0.687803146915375	0.631462429565217	1.14	1.28	1.29	1.95	1.92	2.02	1.11	64.71	1.76	0.42	6.08	13.71	21.59	14.63	8.1	3.36	0.36	16.62	1.09963721171288	0.137027633576155	0.93975699713467
Amphritea	amino acid metabolism and transport	alanine degradation	alanine racemase	3.08	2.84	2.56	2.38	3.58	2.92	3.08	3.22	2.56	1.18	1	34.52	0.74	0.6	3.38	0.78	1.2	1.63	1.71739130434783	0.780218792120091	0.732287902954899	2.28	2.56	2.58	3.9	3.84	4.04	2.22	3.28	3.52	5.24	3.88	0.86	1.64	2.17	5.65	1.1	5.1	0.8	0.936924167257264	-0.0939958110895723	0.854799072289157
Amphritea	redox homeostasis and oxidative stress	oxidative stress	alkyl hydroperoxide reductase	3.08	2.84	2.56	2.38	3.58	2.92	3.08	3.22	2.56	7.95	23.98	38.14	25.69	12.29	16.29	10.66	20.53	14.21	6.47368421052632	2.69458699189565	0.0111173874447761	2.28	2.56	2.58	122.66	3.84	4.04	2.22	3.28	3.52	19.03	15.21	11.42	25.13	18.95	23.41	12.74	50.25	68.73	1.66600898081372	0.736396177738568	0.67326018972332
Amphritea	inorganic ion metabolism_ transport and storage	phosphonate and derivatives	alkylphosphonate utilization operon protein phna	1.54	1.42	1.28	1.19	1.79	1.46	1.54	1.61	1.28	0.59	0.5	0.43	0.37	0.3	0.29	0.39	0.3	0.35	0.268497330282227	-1.89702035158446	NT	1.14	1.28	1.29	1.95	1.92	2.02	1.11	1.64	1.76	0.42	0.42	0.43	0.32	0.36	1.86	0.55	0.36	0.4	0.362863217576187	-1.46250227259726	NT
Amphritea	amino acid metabolism and transport	bcaa degradation	alpha-keto acid decarboxylase	1.54	62.57	1.28	69.63	54.77	1.46	182.47	1.61	1.28	8.02	0.5	0.43	3.87	9.3	2.13	1.17	0.3	4.47	0.0801625023233584	-3.64092864589787	0.256426744948454	1.14	21.86	1.29	1.95	1.92	2.02	34.44	1.64	1.76	0.42	0.42	2.51	0.32	1.31	1.3	0.55	0.36	4.76	0.175683622463981	-2.50894838783973	0.4153728
Amphritea	nucleoside and nucleotide metabolism and transport	purine metabolism	amidophosphoribosyltransferase	3.08	2.84	2.56	2.38	3.58	2.92	3.08	3.22	2.56	8.05	16.14	11.26	2.18	5.68	16.33	3.08	1.82	6.09	2.69374523264683	1.42961341094221	0.12816589983871	2.28	2.56	2.58	3.9	3.84	4.04	2.22	3.28	3.52	3.03	12.17	18.52	0.64	2	1.46	1.57	0.72	0.8	1.44968107725018	0.535735549290782	0.712467016885553
Amphritea	amino acid metabolism and transport	amino acid transport	amino acid abc transporter atp-binding protein	1.54	1.42	1.28	1.19	1.79	1.46	1.54	1.61	1.28	0.59	9.06	0.43	4.27	0.3	0.29	0.39	0.3	4.32	1.52173913043478	0.605721060887954	0.652714570050761	1.14	1.28	1.29	1.95	1.92	2.02	1.11	1.64	1.76	0.42	0.75	0.43	0.32	5.45	0.71	9.21	0.36	12.4	2.12969525159461	1.09064700300128	0.534077538461538
Amphritea	amino acid metabolism and transport	amino acid transport	amino acid abc transporter substrate-binding protein	1.54	1.42	1.28	1.19	1.79	1.46	1.54	1.61	1.28	0.59	0.5	0.43	0.37	5.87	0.29	4.26	1.37	1.93	1.1906941266209	0.251802851756155	0.799355866473988	1.14	1.28	1.29	1.95	1.92	2.02	1.11	1.64	1.76	0.42	0.42	0.43	0.32	0.36	1.56	0.55	0.36	0.4	0.341601700921332	-1.5496129363673	NT
Amphritea	amino acid metabolism and transport	amino acid degradation	amino acid dehydrogenase	1.54	1.42	1.28	1.19	1.79	1.46	1.54	1.61	1.28	0.59	0.5	0.43	1.15	0.3	1.87	3.17	1.41	2.56	0.913806254767353	-0.130039777432969	0.821501984767278	1.14	1.28	1.29	1.95	1.92	2.02	1.11	1.64	1.76	0.42	1.74	0.43	2.6	2.4	6.67	0.55	0.36	2.12	1.22537207654146	0.293219881045018	0.764619889655172
Amphritea	translation_ ribosomal structure and biogenesis	trna-aa metabolism	aminoacyl-trna hydrolase	1.54	1.42	1.28	1.19	1.79	1.46	1.54	1.61	1.28	0.59	0.5	0.43	2.3	7.27	0.29	0.39	0.3	0.35	0.947368421052632	-0.0780025120012729	NT	1.14	1.28	1.29	1.95	1.92	2.02	1.11	1.64	1.76	0.42	0.42	0.43	0.32	0.36	5	0.55	0.36	0.4	0.585400425230333	-0.772504301177819	NT
Amphritea	cofactor_ prosthetic group_ electron carrier and vitamin metabolism and transport	folate_ dhf_ thf metabolism	aminodeoxychorismate lyase	1.54	1.42	1.28	1.19	1.79	1.46	1.54	1.61	1.28	0.59	0.5	0.43	5.85	0.3	6.75	0.39	0.3	5.34	1.55987795575896	0.641433157607357	0.585429730714286	1.14	1.28	1.29	1.95	1.92	2.02	1.11	1.64	1.76	0.42	0.42	0.43	0.32	0.36	0.22	0.55	17.09	0.4	1.43231750531538	0.518351333782471	NT
Amphritea	cofactor_ prosthetic group_ electron carrier and vitamin metabolism and transport	folate_ dhf_ thf metabolism	aminodeoxychorismate synthase component 1	1.54	1.42	1.28	1.19	1.79	1.46	1.54	1.61	1.28	0.59	1.11	7.22	3.12	1.43	1.45	1.38	5.48	1.95	1.81006864988558	0.856044414972194	0.336005112064343	1.14	1.28	1.29	1.95	1.92	2.02	1.11	1.64	1.76	1.02	0.99	0.43	6.51	0.36	3.96	11.25	4.34	0.4	2.07370659107016	1.05221178154122	0.458209285714286
Amphritea	cofactor_ prosthetic group_ electron carrier and vitamin metabolism and transport	folate_ dhf_ thf metabolism	aminodeoxychorismate_anthranilate synthase component ii	3.08	2.84	2.56	2.38	3.58	2.92	3.08	3.22	2.56	10.98	1	0.86	0.74	0.6	0.58	0.78	4.95	1.81	0.850495804729214	-0.233623975414087	0.820564853495007	2.28	2.56	2.58	3.9	3.84	4.04	2.22	3.28	3.52	5.28	0.84	0.86	0.64	2.37	2.52	1.1	0.72	0.8	0.536144578313253	-0.899306000380527	0.114614702362205
Amphritea	amino acid metabolism and transport	glycine cleavage system	aminomethyl-transferring glycine dehydrogenase gcvp	4.62	4.26	3.84	3.57	5.37	4.38	4.62	4.83	3.84	29.39	8.36	1.29	27.41	19.69	15.35	6.11	16.09	9.97	3.39842359521993	1.76486568790625	0.0635796141044776	3.42	3.84	3.87	5.85	5.76	6.06	3.33	4.92	5.28	7.05	5.91	3.71	0.96	20.6	2.86	1.65	19.16	7.1	1.63004961020553	0.704915873234473	0.516281530997305
Amphritea	posttranslational modification_ protein turnover_ chaperones	protein processing_ degradation	aminopeptidase n	1.54	1.42	1.28	1.19	1.79	1.46	1.54	1.61	1.28	0.59	4.49	6.97	3.09	0.3	4.1	1.61	1.2	3.65	1.98321891685736	0.987843937694062	0.245091792481752	1.14	1.28	1.29	1.95	1.92	2.02	1.11	1.64	1.76	0.42	0.42	0.43	0.32	0.36	0.22	0.55	0.36	0.4	0.246633593196315	-2.01955877674854	NT
Amphritea	cofactor_ prosthetic group_ electron carrier and vitamin metabolism and transport	nad_ nadp	ammonia-dependent nad(+) synthetase	1.54	1.42	1.28	1.19	1.79	1.46	1.54	1.61	1.28	0.59	0.5	0.43	0.37	1.28	0.29	3.82	0.3	0.35	0.604881769641495	-0.725274914517776	NT	1.14	1.28	1.29	1.95	1.92	2.02	1.11	1.64	1.76	0.42	0.42	0.43	0.32	0.36	0.22	0.55	0.36	0.4	0.246633593196315	-2.01955877674854	NT
Amphritea	cell wall_ membrane and envelope biogenesis	peptidoglycan-murein biosynthesis	anhydro-n-acetylmuramic acid kinase	74.08	2.84	2.56	2.38	26.31	2.92	3.08	3.22	2.56	14.29	7.83	0.86	7.74	9.24	10.16	3.42	5.1	7.85	0.55431429762401	-0.851223874840984	0.656025629898649	2.28	2.56	2.58	3.9	3.84	4.04	2.22	3.28	3.52	1.48	17.64	11.43	12.46	13.42	2	15.84	0.72	1.38	2.70623671155209	1.43628803578395	0.214182465882353
Amphritea	amino acid metabolism and transport	aromatic amino acid biosynthesis	anthranilate phosphoribosyltransferase	1.54	1.42	1.28	37.81	58.47	1.46	1.54	1.61	1.28	0.59	0.85	0.43	1.95	4.2	11.07	3.15	1.55	1.27	0.235504181937788	-2.08617541633448	0.437084859502262	1.14	1.28	128.67	1.95	76.79	87.04	36.78	55.63	114.51	2.51	0.42	8.92	0.32	1.05	8.16	10.96	2.06	0.4	0.0690764008813196	-3.8556632743361	0.0922574076923077
Amphritea	amino acid metabolism and transport	aromatic amino acid biosynthesis	anthranilate synthase component 1	1.54	1.42	1.28	1.19	1.79	1.46	1.54	1.61	1.28	18.42	6.96	12.53	7.43	0.3	0.29	4.59	19.14	4.81	5.68039664378337	2.50599167199054	0.0958591377439024	1.14	1.28	1.29	1.95	1.92	2.02	1.11	1.64	1.76	0.42	8	17.85	3.15	0.36	5.05	0.55	37.63	8.55	5.78029766123317	2.53114378741933	0.327147185454545
Amphritea	secondary metabolite biosynthesis_ transport and degradation	antibiotic biosynthesis	antibiotic biosynthesis monooxygenase	1.54	1.42	1.28	1.19	1.79	1.46	1.54	1.61	1.28	0.59	0.5	0.43	0.37	0.3	0.29	1.44	0.3	3.66	0.601067887109077	-0.734400150765378	NT	1.14	1.28	1.29	1.95	1.92	2.02	1.11	1.64	1.76	3.01	0.42	0.43	0.32	0.36	0.22	0.55	0.36	0.4	0.430191353649894	-1.21694956634158	NT
Amphritea	cell wall_ membrane and envelope biogenesis	lipoprotein maturation	apolipoprotein n-acyltransferase	1.54	1.42	1.28	1.19	1.79	1.46	1.54	1.61	1.28	0.59	0.5	0.43	0.37	0.3	0.29	0.39	0.3	0.35	0.268497330282227	-1.89702035158446	NT	1.14	1.28	1.29	1.95	1.92	2.02	1.11	1.64	1.76	0.42	0.42	0.43	0.32	4.93	0.22	0.55	0.36	0.4	0.570517363571935	-0.809657299595285	NT
Amphritea	cell wall_ membrane and envelope biogenesis	lps: kdo_ eps	arabinose-5-phosphate isomerase kdsd	1.54	1.42	1.28	1.19	1.79	1.46	1.54	1.61	1.28	0.59	0.5	0.43	0.37	0.3	0.29	0.39	0.3	0.35	0.268497330282227	-1.89702035158446	NT	1.14	1.28	1.29	1.95	1.92	2.02	1.11	1.64	1.76	8.16	4.96	0.43	0.32	0.36	0.22	0.55	0.36	0.4	1.1169383416017	0.159549546859112	NT
Amphritea	translation_ ribosomal structure and biogenesis	trna-ligase	arginine--trna ligase	1.54	1.42	1.28	1.19	1.79	1.46	1.54	1.61	1.28	0.59	0.5	0.43	4.68	4.55	11.12	0.39	0.3	0.35	1.74752097635393	0.805309773082921	0.578985233752244	1.14	1.28	1.29	1.95	1.92	2.02	1.11	1.64	1.76	0.42	0.42	0.43	0.32	4.86	0.86	0.55	0.36	3.58	0.836286321757619	-0.25793112834806	0.785323679214403
Amphritea	amino acid metabolism and transport	arginine degradation	argininosuccinate lyase	3.08	2.84	2.56	2.38	3.58	2.92	3.08	3.22	2.56	1.18	1	0.86	3.2	2.64	13.66	17.26	2.02	2.37	1.68535469107552	0.753052245535251	0.544701817714286	2.28	2.56	2.58	3.9	3.84	4.04	2.22	3.28	3.52	7.92	5.11	7.09	0.64	0.72	5.17	1.1	9.66	0.8	1.35400425230333	0.437232269760247	0.604951152317881
Amphritea	amino acid metabolism and transport	arginine biosynthesis	argininosuccinate synthase	3.08	2.84	84.36	2.38	3.58	2.92	3.08	3.22	2.56	9.99	10.51	26.37	5.91	6.04	9.58	10.57	7.54	13.27	0.923717830031476	-0.114475878943565	0.95507921276129	2.28	2.56	2.58	3.9	3.84	4.04	2.22	3.28	3.52	12.32	6.48	7.63	3.85	6.15	2.6	8.17	0.72	8.99	2.01665485471297	1.01196419153537	0.142358348201439
Amphritea	carbon compound and carbohydrate metabolism_ transport and storage	isoprene degradation	aromatic ring-hydroxylating dioxygenase_ alkene reductase	4.62	4.26	3.84	3.57	5.37	4.38	4.62	4.83	3.84	30.93	50.53	36.28	62.34	26.06	49.8	49	53.1	54.96	10.5008899059242	3.39243969025126	0.000397362544615385	3.42	3.84	3.87	5.85	5.76	6.06	3.33	4.92	5.28	41.95	22.17	34.06	24.81	21.29	19.61	18.53	8.44	40.7	5.47035199622017	2.45163366791046	0.0100978745806452
Amphritea	cell defense	arsenic resistance	arsenate reductase	1.54	1.42	1.28	1.19	1.79	1.46	1.54	1.61	1.28	0.59	0.5	0.43	0.37	1.36	0.29	0.39	0.3	0.35	0.349351639969489	-1.51724818212481	NT	1.14	1.28	1.29	1.95	1.92	2.02	1.11	1.64	1.76	0.42	2.05	0.43	0.32	0.97	2.67	0.55	0.36	2.86	0.753366406803685	-0.40857639106616	0.566937705882353
Amphritea	cell wall_ membrane and envelope biogenesis	outer membrane biogenesis	asma family protein	3.08	2.84	2.56	2.38	3.58	2.92	3.08	3.22	2.56	15.78	12.25	9.79	7.72	11.47	9.51	0.78	7.54	11.23	3.28260869565217	1.71484278326807	0.01437321075	2.28	2.56	2.58	3.9	3.84	4.04	2.22	3.28	3.52	0.84	4.31	0.86	0.64	0.72	2.65	5.33	0.72	8.8	0.881289865343728	-0.182311480380358	0.818946917197452
Amphritea	translation_ ribosomal structure and biogenesis	trna-aa metabolism	asp-trna(asn)_glu-trna(gln) amidotransferase gat	4.62	4.26	3.84	3.57	5.37	4.38	4.62	4.83	3.84	13.6	23.3	9.84	13.2	5.95	13.88	9.34	27.2	2.71	3.02618866005594	1.5975019315212	0.0577791787674419	3.42	3.84	3.87	5.85	5.76	6.06	3.33	4.92	5.28	17.55	11.3	20.34	0.96	12.61	7.7	29.85	4.56	9.28	2.69666902905741	1.43117846579364	0.139176052941176
Amphritea	translation_ ribosomal structure and biogenesis	trna-ligase	aspartate--trna ligase	1.54	64.76	1.28	1.19	1.79	1.46	1.54	117.74	26.77	0.59	0.5	0.43	0.37	0.3	0.29	0.39	0.3	1.01	0.0191681570138029	-5.70514455881278	0.299775861919505	1.14	1.28	124.61	1.95	1.92	2.02	35.64	53.91	56.34	2.41	1.17	2.59	0.32	2.33	4.7	0.55	2	0.4	0.0590724866396471	-4.08136984669544	0.265829106122449
Amphritea	amino acid metabolism and transport	lysine_ threonine biosynthesis	aspartate-semialdehyde dehydrogenase	3.08	2.84	2.56	2.38	3.58	2.92	3.08	3.22	13.68	16.45	20.81	21.23	17.69	32.56	20.98	16.86	10.17	14.84	4.5953401178361	2.20017164457335	0.000637102240714286	2.28	7.34	16.03	3.9	3.84	4.04	2.22	14.68	3.52	23.99	14.95	3.61	1.68	14.88	11.71	9.2	2.17	23.92	1.83422644770959	0.875171760427223	0.374004
Amphritea	amino acid metabolism and transport	aspartate and aromatic amino acid biosynthesis	aspartate aminotransferase	54.17	8.52	7.68	7.14	51.86	8.76	9.24	9.66	45.88	12.65	7.87	18.11	4.97	11.03	19.1	10.95	12.09	8.19	0.517273668128727	-0.951000342021511	0.350941584816754	6.84	55.6	7.74	11.7	11.52	12.12	6.66	9.84	10.56	9.91	14.25	12.22	5.15	10.3	3.25	3.3	38.66	9.2	0.801327500377131	-0.319536106179064	0.778573141903172
Amphritea	nucleoside and nucleotide metabolism and transport	pyrimidine metabolism	aspartate carbamoyltransferase	3.08	2.84	2.56	2.38	3.58	2.92	3.08	3.22	2.56	1.18	1	2.59	3.81	2.18	3.8	2.29	0.6	0.7	0.692219679633867	-0.530698137338641	0.210482902142857	2.28	2.56	2.58	3.9	3.84	4.04	2.22	3.28	3.52	4.55	0.84	0.86	0.64	0.72	0.96	1.1	0.72	0.8	0.39652728561304	-1.33450795162087	NT
Amphritea	amino acid metabolism and transport	lysine biosynthesis	aspartate kinase	3.08	2.84	2.56	2.38	3.58	2.92	3.08	3.22	2.56	9.47	7.95	0.86	4	12.58	11.21	4.67	17.35	9.36	2.95385202135774	1.56259755345518	0.0563973737857143	2.28	2.56	2.58	3.9	3.84	4.04	2.22	3.28	3.52	6.54	8.69	22.52	26.44	8.87	7.59	2.62	19.1	2.55	3.71793054571226	1.89449981966772	0.114614702362205
Amphritea	amino acid metabolism and transport	aspartate and aromatic amino acid biosynthesis	aspartate_tyrosine_aromatic aminotransferase	1.54	1.42	1.28	1.19	1.79	1.46	1.54	1.61	1.28	10.03	0.5	0.43	0.37	0.3	0.29	0.39	0.3	0.35	0.988558352402746	-0.0166019673371296	NT	1.14	1.28	1.29	1.95	1.92	2.02	1.11	1.64	1.76	0.42	0.42	0.43	0.32	0.36	0.22	0.55	0.36	0.4	0.246633593196315	-2.01955877674854	NT
Amphritea	posttranslational modification_ protein turnover_ chaperones	protein chaperone and cofactors	atp-dependent chaperone clpb	3.08	2.84	2.56	2.38	3.58	2.92	3.08	3.22	2.56	5.58	5.58	6.45	7.88	1.27	2.75	9.25	5.61	13.21	2.19603356216629	1.13490010334168	0.0907260143225807	2.28	2.56	2.58	3.9	3.84	4.04	2.22	3.28	3.52	1.2	5.7	0.86	14.8	0.72	6.17	1.1	0.72	3.81	1.24309000708717	0.313930759847469	0.776484121621622
Amphritea	posttranslational modification_ protein turnover_ chaperones	protein chaperone and cofactors	atp-dependent clp protease adapter clps	1.54	1.42	1.28	1.19	1.79	1.46	1.54	1.61	1.28	1.61	0.5	0.43	1.63	0.73	2.49	1.89	2.38	0.35	0.916094584286804	-0.12643153451612	0.798335682507289	1.14	1.28	1.29	1.95	1.92	2.02	1.11	1.64	1.76	2.73	1.12	4.43	0.32	0.82	1.26	0.55	1.88	1.05	1.00354358610914	0.00510327748573321	0.99035998
Amphritea	posttranslational modification_ protein turnover_ chaperones	protein processing_ degradation	atp-dependent clp protease atp-binding subunit clpa	3.08	2.84	2.56	14.86	3.58	2.92	25.07	3.22	2.56	5.02	1.7	2.17	2.17	0.87	0.86	5.68	5.12	3.28	0.442741802603394	-1.17546249926627	0.388811232524272	26.84	10.06	24.29	27.22	3.84	4.04	2.22	3.28	22.74	6.96	2.62	3.49	6.31	13.52	19.03	16.31	2.25	2.5	0.586123825584197	-0.770722611665179	0.452506179566563
Amphritea	posttranslational modification_ protein turnover_ chaperones	protein processing_ degradation	atp-dependent clp protease atp-binding subunit clpx	1.54	1.42	1.28	1.19	1.79	1.46	1.54	1.61	1.28	0.59	0.5	1.37	0.37	1.24	0.29	3.66	3.47	1.02	0.954233409610984	-0.0675858960559345	0.929325153552631	1.14	1.28	1.29	1.95	1.92	2.02	1.11	1.64	1.76	2.43	1.37	12.42	1.01	8.83	4.18	0.55	0.36	0.4	2.23600283486889	1.16092201727265	0.459678979228487
Amphritea	dna replication_ modification_ recombination and repair	dna replication and repair	atp-dependent dna helicase ding	3.08	2.84	2.56	2.38	3.58	2.92	3.08	3.22	2.56	1.18	1	0.86	6.13	7.25	0.58	3.57	2.52	1.33	0.931350114416476	-0.102604485234351	0.88808711755102	2.28	2.56	2.58	3.9	3.84	4.04	2.22	3.28	3.52	12.48	0.84	0.86	0.64	4.5	1.78	3.79	0.72	2.18	0.984762579730687	-0.0221521533967022	0.976644372067039
Amphritea	dna replication_ modification_ recombination and repair	dna recombination	atp-dependent dna helicase recg	1.54	1.42	1.28	1.19	1.79	1.46	1.54	1.61	1.28	0.59	0.5	0.43	6.42	9.04	6.85	3.87	0.3	2.01	2.28909229595728	1.19477563337653	0.313855232238806	1.14	1.28	1.29	1.95	1.92	2.02	1.11	55.85	1.76	2.63	3.96	0.43	28.52	2.54	27.27	0.55	5.4	0.4	1.04947306791569	0.0696651439687765	0.968087976437588
Amphritea	dna replication_ modification_ recombination and repair	dna recombination	atp-dependent dna helicase recq	1.54	1.42	1.28	1.19	1.79	1.46	1.54	1.61	1.28	0.59	0.5	0.43	0.37	0.3	0.29	0.39	0.3	0.35	0.268497330282227	-1.89702035158446	NT	1.14	1.28	1.29	1.95	1.92	2.02	1.11	1.64	1.76	0.42	0.42	0.43	0.32	0.36	0.22	18.61	0.36	0.4	1.52657689581857	0.610300261946943	NT
Amphritea	posttranslational modification_ protein turnover_ chaperones	protein processing_ degradation	atp-dependent lon protease	3.08	37.55	37	2.38	3.58	2.92	23.69	35.05	27.03	166.79	98.38	102.94	78.64	53.63	59.65	88.7	50.17	70.11	4.46372184815417	2.15824713003644	0.00587692555714286	2.28	187.81	2.58	3.9	43.56	4.04	17.42	3.28	55.91	51.55	60.69	17.53	106.26	42.42	48.26	77.52	70.84	27.24	1.565901864206	0.646993801096584	0.604951152317881
Amphritea	posttranslational modification_ protein turnover_ chaperones	protein processing_ degradation	atp-dependent protease atpase subunit hslu	3.08	60.03	2.56	2.38	28.35	2.92	3.08	3.22	2.56	2.17	3.2	0.86	3.78	1.39	3.01	2.2	1.36	4.72	0.209743020891107	-2.25330528848116	0.376292988888889	2.28	2.56	2.58	3.9	3.84	4.04	2.22	3.28	3.52	2.14	5.41	0.86	0.64	3.39	4.58	5.07	0.72	4.58	0.970588235294118	-0.0430687218918858	0.930858060431655
Amphritea	posttranslational modification_ protein turnover_ chaperones	protein processing_ degradation	atp-dependent protease subunit hslv	1.54	1.42	1.28	1.19	1.79	1.46	1.54	1.61	1.28	0.59	4.55	0.43	1.29	1.24	0.29	0.39	4.86	0.35	1.06712433257056	0.0937282769429991	0.928914845454545	1.14	1.28	1.29	1.95	1.92	2.02	1.11	1.64	1.76	0.42	2.33	0.43	0.32	12.78	1.93	5.08	0.36	0.4	1.70446491849752	0.76931890606014	0.65011156097561
Amphritea	translation_ ribosomal structure and biogenesis	translation factors	atp-dependent rna helicase dbpa	1.54	1.42	1.28	1.19	1.79	1.46	1.54	1.61	1.28	0.59	0.5	0.43	1.81	2.52	0.29	0.71	0.3	0.88	0.612509534706331	-0.70719579270444	0.197174192560976	1.14	1.28	1.29	1.95	1.92	2.02	1.11	1.64	1.76	0.42	1.77	0.43	0.32	4.28	2.9	1.56	3.62	0.4	1.11268603827073	0.154046571181725	0.834945555555556
Amphritea	transcription and rna metabolism	global regulation	atp-dependent rna helicase hrpa	3.08	2.84	2.56	2.38	3.58	2.92	3.08	3.22	2.56	1.18	1	0.86	2.26	3.2	13.76	13.48	0.6	5.51	1.59610983981693	0.674559937215952	0.544701817714286	2.28	2.56	2.58	3.9	3.84	4.04	2.22	3.28	3.52	0.84	5.23	0.86	0.64	5.48	0.44	4.45	0.72	0.8	0.689581856839121	-0.536206277816153	0.481086409090909
Amphritea	translation_ ribosomal structure and biogenesis	translation factors	atp-dependent rna helicase rhlb	1.54	1.42	1.28	1.19	1.79	1.46	1.54	1.61	1.28	0.59	0.5	0.43	0.37	2.55	0.29	0.39	4.03	3.04	0.929824561403509	-0.104969559601543	0.89985037922252	1.14	1.28	1.29	1.95	1.92	2.02	1.11	1.64	1.76	0.42	0.42	0.43	0.32	0.36	0.22	0.55	0.36	0.4	0.246633593196315	-2.01955877674854	NT
Amphritea	posttranslational modification_ protein turnover_ chaperones	envelope protein quality control	atp-dependent zinc metalloprotease ftsh	3.08	2.84	96.8	66.86	60.73	2.92	116.71	56.03	72.11	33	19.23	45.32	19.76	18.93	11.03	11.07	26.65	33.35	0.456701807228916	-1.13067559622641	0.231020265559701	2.28	202.05	2.58	3.9	3.84	4.04	33.62	105.25	60.36	20.69	24.54	38.23	55.69	52.72	28.76	60.62	23.28	37.42	0.818218797856049	-0.289441412633079	0.826999518987342
Amphritea	cofactor_ prosthetic group_ electron carrier and vitamin metabolism and transport	nad_ nadp	atp-nad kinase	3.08	2.84	2.56	2.38	3.58	2.92	3.08	3.22	2.56	1.18	9.74	0.86	3.92	0.6	0.58	6.42	8.35	3.02	1.32227307398932	0.403020150981079	0.630263564921466	2.28	2.56	2.58	3.9	3.84	4.04	2.22	3.28	3.52	0.84	0.84	0.86	0.64	0.72	0.44	1.1	0.72	0.8	0.246633593196315	-2.01955877674854	NT
Amphritea	amino acid metabolism and transport	histidine biosynthesis	atp phosphoribosyltransferase	3.08	2.84	2.56	2.38	3.58	2.92	3.08	3.22	29.33	1.73	1	6.74	11.86	7.53	9.99	2.85	7.93	3.39	1.00056614455558	0.000816542823923356	0.9994406095	2.28	2.56	2.58	3.9	3.84	4.04	2.22	3.28	3.52	6.27	7.99	16.92	10.63	4.34	6.24	4.97	24.13	12.32	3.32423812898653	1.73302373204893	0.0796456087912088
Amphritea	precursor metabolite and energy production and conversion	oxidative phosphorylation	atp synthase	118.56	18.46	16.64	15.47	61.11	18.98	55.1	104.21	64.86	969.78	937.87	746.58	635	625.2	713.31	897.47	674.85	808.55	14.8051500876656	3.88802721084243	0.00001059587631	14.82	37.22	52.52	25.35	92.09	70.12	296.82	21.32	22.88	1001.05	949.02	1046.86	462.21	495.91	517.84	559.02	394.5	525.62	9.40081182676817	3.23278534911788	0.0035885712
Amphritea	amino acid metabolism and transport	bcaa transport	azld family abc transporter	1.54	1.42	1.28	1.19	1.79	1.46	1.54	1.61	1.28	0.59	0.5	0.43	0.37	0.3	0.29	2.14	4.19	0.35	0.698703279938978	-0.517248182124811	NT	1.14	1.28	1.29	1.95	1.92	2.02	1.11	1.64	1.76	0.42	0.42	0.43	0.32	0.36	0.22	0.55	0.36	0.4	0.246633593196315	-2.01955877674854	NT
Amphritea	translation_ ribosomal structure and biogenesis	release factors	bacterial translation initiation factor 3	1.54	1.42	1.28	1.19	1.79	1.46	1.54	1.61	1.28	43.31	43.07	68.58	42.03	47.73	24.83	43.22	47.08	56.04	31.7231121281465	4.98746240538709	0.0002660563953	1.14	1.28	1.29	1.95	1.92	2.02	1.11	1.64	1.76	25.75	20.25	16.95	52.15	58.72	49.29	29.14	26.89	35.39	22.2912827781715	4.47840773546244	0.005746464
Amphritea	stress response	osmotic shock	bcct family choline_glycine_proline_betaine transport protein	1.54	1.42	1.28	1.19	1.79	1.46	1.54	1.61	1.28	0.59	1.15	0.43	1.55	3.34	0.29	0.39	0.3	1.21	0.70556826849733	-0.50314241481808	0.431833103496504	1.14	1.28	1.29	1.95	1.92	2.02	1.11	1.64	1.76	5.91	1.34	5.71	0.32	0.36	1.94	0.55	0.36	0.4	1.19702338766832	0.259451340204122	0.812507246376812
Amphritea	cell defense	drug resistance	bcr_cfla family multidrug efflux mfs transporter	1.54	1.42	1.28	1.19	1.79	1.46	1.54	1.61	1.28	0.59	0.5	0.43	0.37	0.3	0.29	0.39	0.3	3.24	0.488939740655988	-1.03227142360301	NT	1.14	1.28	1.29	1.95	1.92	2.02	1.11	1.64	1.76	0.42	0.42	0.43	0.32	0.36	0.22	0.55	0.36	0.4	0.246633593196315	-2.01955877674854	NT
Amphritea	carbon compound and carbohydrate metabolism_ transport and storage	sugar and sugar derivative utilisation	beta-n-acetylhexosaminidase	3.08	2.84	2.56	2.38	3.58	31.67	3.08	3.22	2.56	5.49	4.02	9.36	10.5	0.6	0.58	4.83	1.98	5.06	0.771693651082409	-0.373899858507207	0.799355866473988	2.28	2.56	2.58	3.9	3.84	4.04	20.66	3.28	3.52	1.84	5.72	0.86	20.96	0.72	0.44	1.1	0.72	0.8	0.71067295327904	-0.492742300488449	0.767043015490534
Amphritea	stress response	osmotic shock	betaine-aldehyde dehydrogenase	1.54	1.42	1.28	1.19	1.79	1.46	1.54	1.61	1.28	0.59	4.52	0.43	0.37	1.24	1.25	3.66	1.2	0.35	1.03813882532418	0.0539993812822403	0.953041971038961	1.14	1.28	1.29	1.95	1.92	2.02	1.11	1.64	1.76	0.42	1.94	0.43	0.32	0.36	2.48	0.55	0.36	0.4	0.514528703047484	-0.958676534601513	NT
Amphritea	cofactor_ prosthetic group_ electron carrier and vitamin metabolism and transport	biotin	bifunctional (biotin--acetyl-coa-carboxylase) ligase_biotin operon repressor bira	1.54	1.42	1.28	1.19	1.79	1.46	1.54	1.61	1.28	0.59	0.5	0.43	0.37	2.53	2.56	0.39	2.44	0.35	0.774980930587338	-0.367767283449588	0.561000375	1.14	1.28	1.29	1.95	1.92	2.02	1.11	1.64	1.76	0.42	0.42	0.43	0.32	0.36	0.22	0.55	0.36	0.4	0.246633593196315	-2.01955877674854	NT
Amphritea	stress response	stringent response	bifunctional (p)ppgpp synthetase_guanosine-3,5-bis(diphosphate) 3-pyrophosphohydrolase	3.08	2.84	2.56	2.38	3.58	2.92	3.08	3.22	2.56	5.12	2.96	0.86	11.01	18.15	12.81	6.89	7.33	12.05	2.94355453852021	1.5575593583195	0.078213560979021	2.28	2.56	2.58	3.9	3.84	4.04	2.22	3.28	3.52	4.2	1.21	0.86	3.01	0.72	3.12	1.1	20.79	0.8	1.26895818568391	0.34364453072326	0.8149923072
Amphritea	translation_ ribosomal structure and biogenesis	ribosome biogenesis	bifunctional 23s rrna (guanine(2069)-n(7))-methyltransferase rlmk_23s rrna (guanine(2445)-n(2))-methyltransferase rlml	3.08	2.84	2.56	2.38	3.58	2.92	3.08	3.22	2.56	6.41	12.85	0.86	10.11	0.6	1.71	2.3	0.6	8.54	1.67734553775744	0.746179918633214	0.43835976	2.28	2.56	2.58	3.9	3.84	4.04	2.22	3.28	3.52	9.24	3.31	0.86	0.64	0.72	0.97	1.1	0.72	0.8	0.650602409638554	-0.620151929183456	0.534077538461538
Amphritea	lipid metabolism and transport	propanoate metabolism_2 methycitrate cycle	bifunctional aconitate hydratase 2_2-methylisocitrate dehydratase	4.62	4.26	286.57	3.57	5.37	4.38	67.09	4.83	3.84	21.71	22.85	30.62	20.67	46.44	19.07	16.8	19.01	19.3	0.562946974228279	-0.828929058231376	0.721356608082409	73.18	129.02	3.87	138.34	5.76	6.06	150.78	57.19	107.42	59.09	53.03	86.82	52.26	22.07	53.67	20.53	19.23	17.99	0.572779250171228	-0.803948865234382	0.421298685314685
Amphritea	cell wall_ membrane and envelope biogenesis	lps: core	bifunctional d-glycero-beta-d-manno-heptose-7-phosphate kinase_d-glycero-beta-d-manno-heptose 1-phosphate adenylyltransferase hlde	1.54	2.84	2.56	2.38	3.58	2.92	3.08	3.22	2.56	5.85	3.24	0.86	2.66	9.29	1.93	0.78	1.87	3.91	1.23136142625608	0.300254280372877	0.678034981487603	2.28	2.56	2.58	3.9	3.84	4.04	31.11	3.28	3.52	1.84	7.56	0.86	0.64	10.9	5.05	1.1	0.72	0.8	0.516021712484679	-0.954496324132347	0.604951152317881
Amphritea	cofactor_ prosthetic group_ electron carrier and vitamin metabolism and transport	ubiquinone and menaquinone	bifunctional demethylmenaquinone methyltransferase_2-methoxy-6-polyprenyl-1,4-benzoquinol methylase ubie	61.88	189.16	79.25	71.89	111.18	108.51	186.84	287.87	202.53	8.12	4.63	2.69	4.28	6.87	8.19	4.7	2.21	7.05	0.0375179930875753	-4.73627353249821	0.00834186975789474	2.28	86.17	2.58	3.9	3.84	84.74	2.22	54.53	110.54	8.1	6.96	0.86	2.75	8.15	8.99	3.57	21.16	32.34	0.264766248574686	-1.91720887046653	0.319175933944954
Amphritea	cofactor_ prosthetic group_ electron carrier and vitamin metabolism and transport	riboflavin metabolism	bifunctional diaminohydroxyphosphoribosylaminopyrimidine deaminase_5-amino-6-(5-phosphoribosylamino)uracil reductase ribd	3.08	2.84	2.56	2.38	3.58	2.92	3.08	3.22	2.56	1.18	1	0.86	2.84	1.05	5.9	1.72	5.28	0.7	0.782990083905416	-0.352934058113152	0.561000375	2.28	2.56	2.58	3.9	3.84	4.04	2.22	3.28	3.52	4.89	2.74	5.86	1.95	0.72	0.44	1.1	0.72	17.65	1.27817150956768	0.354081435190306	0.778573141903172
Amphritea	dna replication_ modification_ recombination and repair	dna repair: oxidative damage	bifunctional dna-formamidopyrimidine glycosylase_dna-(apurinic or apyrimidinic site) lyase	1.54	1.42	1.28	1.19	1.79	1.46	1.54	1.61	1.28	0.59	0.5	0.43	4.25	0.3	5.98	0.39	3.38	0.35	1.23340961098398	0.302651993251908	0.774267809911242	1.14	1.28	1.29	1.95	1.92	2.02	1.11	1.64	1.76	5.25	0.42	0.43	0.32	10.5	4.56	0.55	0.36	0.4	1.61516654854713	0.691682936668033	0.65011156097561
Amphritea	lipid metabolism and transport	fatty acids: ß-oxidation	bifunctional enoyl-coa hydratase_phosphate acetyltransferase	1.54	1.42	1.28	1.19	1.79	1.46	1.54	1.61	1.28	0.59	0.5	0.43	0.37	0.3	0.29	0.39	0.3	0.35	0.268497330282227	-1.89702035158446	NT	1.14	1.28	1.29	1.95	1.92	2.02	1.11	1.64	1.76	2.45	0.42	0.43	0.32	0.36	3.64	0.55	0.36	0.4	0.632884479092842	-0.659985907476041	NT
Amphritea	amino acid metabolism and transport	glutamine biosynthesis	bifunctional glutamate--ammonia ligase)-adenylyl-l-tyrosine phosphorylase_glutamate--ammonia-ligase) adenylyltransferase	3.08	69.92	2.56	39.92	3.58	59.94	3.08	3.22	56.56	1.18	1	0.86	0.74	4.34	4.43	0.78	1.46	0.7	0.0640453154717605	-3.96476313978267	0.136400402827225	76.17	92.88	2.58	3.9	3.84	4.04	2.22	3.28	3.52	5.28	4.37	0.86	5.66	1.76	14.99	4.89	9.65	0.8	0.250792495972561	-1.99543391335481	0.467784209912536
Amphritea	amino acid metabolism and transport	arginine biosynthesis	bifunctional glutamate n-acetyltransferase_amino-acid acetyltransferase argj	3.08	2.84	2.56	2.38	3.58	2.92	3.08	3.22	2.56	1.18	1	0.86	15.78	7.2	3.26	9.02	0.6	2.31	1.57170099160946	0.652326778058745	0.548301004536862	2.28	2.56	2.58	3.9	3.84	4.04	2.22	3.28	3.52	4.47	4.1	0.86	8.61	3.61	6.05	1.1	0.72	8.53	1.3483345145287	0.431178465793643	0.569202640776699
Amphritea	cofactor_ prosthetic group_ electron carrier and vitamin metabolism and transport	thiamine	bifunctional hydroxymethylpyrimidine kinase_phosphomethylpyrimidine kinase	1.54	1.42	1.28	1.19	1.79	1.46	1.54	1.61	1.28	2.09	0.5	4.89	4.08	3.8	0.62	2.05	0.3	3.95	1.69946605644546	0.765081547118277	0.300018505555556	1.14	1.28	1.29	1.95	1.92	2.02	1.11	1.64	1.76	0.42	1.45	0.43	0.32	0.36	0.61	3.13	2.6	0.4	0.688873139617293	-0.537689768991483	0.474249849710983
Amphritea	cofactor_ prosthetic group_ electron carrier and vitamin metabolism and transport	folate_ dhf_ thf metabolism	bifunctional methylenetetrahydrofolate dehydrogenase_methenyltetrahydrofolate cyclohydrolase fold	1.54	1.42	1.28	1.19	1.79	1.46	1.54	1.61	1.28	12.37	0.5	0.43	2.22	0.3	0.29	3.28	2.13	0.69	1.69412662090008	0.760541707325227	0.6335676375	1.14	1.28	1.29	1.95	1.92	2.02	1.11	1.64	1.76	0.42	0.42	0.43	0.32	0.36	0.22	0.55	0.36	0.4	0.246633593196315	-2.01955877674854	NT
Amphritea	cofactor_ prosthetic group_ electron carrier and vitamin metabolism and transport	coenzyme a	bifunctional phosphopantothenoylcysteine decarboxylase_phosphopantothenate--cysteine ligase coabc	1.54	1.42	1.28	1.19	1.79	1.46	1.54	1.61	1.28	4.08	8.32	0.43	3.24	0.3	1.79	12.47	1.72	6.58	2.96948893974066	1.57021465912553	0.213758409529412	1.14	1.28	1.29	1.95	1.92	2.02	1.11	1.64	1.76	13.09	1.62	0.43	0.32	3.49	0.22	0.55	0.36	0.4	1.45145287030475	0.537497727402736	0.769201635434412
Amphritea	nucleoside and nucleotide metabolism and transport	purine metabolism	bifunctional phosphoribosylaminoimidazolecarboxamide formyltransferase_imp cyclohydrolase	3.08	2.84	2.56	2.38	3.58	21.93	3.08	3.22	2.56	5.55	2.55	35.24	6.78	9.58	15.47	4.96	18.07	22.76	2.67433119610878	1.41917814358966	0.194995740375	2.28	2.56	2.58	3.9	29.43	4.04	2.22	3.28	3.52	3.43	7.69	17.04	6.68	6.81	14.42	16.57	12.13	49.84	2.50157963203865	1.32283937794273	0.368147603305785
Amphritea	amino acid metabolism and transport	serine biosynthesis	bifunctional phosphoserine phosphatase_homoserine phosphotransferase thrh	3.08	2.84	2.56	2.38	3.58	2.92	3.08	3.22	2.56	1.62	9.95	15.42	5.89	2.61	4.12	12.22	5.36	11.57	2.62242562929062	1.39090185925631	0.0926010568125	2.28	2.56	2.58	3.9	3.84	4.04	2.22	3.28	3.52	13.88	12.66	1.73	8.65	0.72	0.44	10.79	6.01	0.8	1.97306874557052	0.980441223251464	0.387351394422311
Amphritea	amino acid metabolism and transport	aromatic amino acid biosynthesis	bifunctional prephenate dehydrogenase_3-phosphoshikimate 1-carboxyvinyltransferase	3.08	2.84	2.56	2.38	3.58	2.92	3.08	3.22	2.56	3.24	11.8	7.79	8.29	8.31	5.43	7.9	7.45	13.6	2.81502669717773	1.49314860461573	0.0102004801363636	2.28	2.56	78.45	3.9	3.84	105.31	2.22	3.28	3.52	3.41	10.85	3.51	0.64	16.17	12.12	1.1	0.72	2.54	0.248636540708999	-2.0078897581683	0.481086409090909
Amphritea	precursor metabolite and energy production and conversion	electron transfer	bifunctional proline dehydrogenase_l-glutamate gamma-semialdehyde dehydrogenase puta	3.08	2.84	2.56	2.38	3.58	2.92	3.08	3.22	2.56	1.18	1	0.86	0.74	1.23	1.22	2.78	1.2	1.27	0.437833714721587	-1.19154504354607	0.0002660563953	2.28	2.56	2.58	3.9	3.84	4.04	2.22	3.28	3.52	0.84	0.84	0.86	0.64	14.9	3.3	18.54	2.93	18.92	2.18887313961729	1.13018834275615	0.452888918429003
Amphritea	posttranslational modification_ protein turnover_ chaperones	disulfide bond formation	bifunctional protein-disulfide isomerase_oxidoreductase dsbc	1.54	1.42	1.28	1.19	1.79	1.46	1.54	1.61	1.28	7.14	0.5	0.43	1.86	0.3	3.52	1.73	0.3	2	1.35621662852784	0.439587638608016	0.669051920895522	1.14	1.28	1.29	1.95	1.92	2.02	1.11	1.64	1.76	4.66	0.42	0.43	2.56	9.59	3.49	0.55	0.36	2.77	1.75974486180014	0.815366273579577	0.519360510638298
Amphritea	nucleoside and nucleotide metabolism and transport	pyrimidine metabolism: regulation	bifunctional pyr operon transcriptional regulator_uracil phosphoribosyltransferase pyrr	1.54	1.42	1.28	26.33	1.79	1.46	1.54	1.61	1.28	0.59	1.4	2.94	2.94	7.44	4.51	0.76	3.52	0.95	0.654901960784314	-0.610649144384806	0.748443077593985	100.07	16.39	1.29	48.92	53.31	2.02	1.11	1.64	1.76	1.76	2.28	0.43	7.64	0.36	2.86	2.34	2.69	0.4	0.09165158271158	-3.44769639520234	0.300361426086957
Amphritea	cofactor_ prosthetic group_ electron carrier and vitamin metabolism and transport	folate_ dhf_ thf metabolism	bifunctional tetrahydrofolate synthase_dihydrofolate synthase	3.08	2.84	2.56	2.38	3.58	2.92	3.08	3.22	2.56	1.18	1	0.86	0.74	2.45	3.56	1.82	2.89	3.41	0.683066361556064	-0.549902348235793	0.149849847692308	2.28	2.56	2.58	3.9	3.84	4.04	2.22	3.28	3.52	6.55	4.47	0.86	0.64	0.72	1.59	1.1	23.11	0.8	1.41176470588235	0.497499659470817	0.76118785492228
Amphritea	carbon compound and carbohydrate metabolism_ transport and storage	xenobiotic degradation	biotin-dependent carboxyltransferase (allophanate hydrolase)	1.54	1.42	1.28	1.19	1.79	1.46	1.54	1.61	1.28	0.59	0.5	0.43	0.37	0.3	0.29	0.39	0.3	0.35	0.268497330282227	-1.89702035158446	NT	1.14	1.28	1.29	1.95	1.92	2.02	1.11	1.64	1.76	1.4	2.28	0.43	0.32	0.36	0.22	0.55	0.36	0.4	0.447909284195606	-1.15872152442016	NT
Amphritea	cofactor_ prosthetic group_ electron carrier and vitamin metabolism and transport	biotin	biotin synthase biob	1.54	1.42	1.28	1.19	1.79	1.46	1.54	1.61	1.28	0.59	4.73	3.19	2.04	1.67	2.67	1.56	2.92	10.23	2.25781845919146	1.17492949029456	0.253159175853659	1.14	1.28	1.29	1.95	1.92	2.02	1.11	1.64	1.76	3.06	3.11	0.43	0.32	8.18	2.11	0.55	2.12	6.89	1.89723600283487	0.923899151043514	0.430569154639175
Amphritea	amino acid metabolism and transport	bcaa transport	branched-chain amino acid abc transporter permease	4.62	4.26	3.84	3.57	5.37	108.74	4.62	4.83	3.84	9.9	14.32	11.05	20.29	24.52	19.7	8.66	17.7	12.07	0.961862342542974	-0.0560976582113029	0.976924159250318	3.42	24.5	123.38	70.05	5.76	6.06	36.79	4.92	5.28	18.72	22.57	27.94	0.96	1.74	10.39	6.53	1.08	1.2	0.325278412335808	-1.62025301628184	0.426397951557093
Amphritea	amino acid metabolism and transport	bcaa biosynthesis	branched-chain amino acid transaminase	1.54	1.42	1.28	1.19	1.79	1.46	1.54	1.61	1.28	0.59	0.5	0.43	0.37	0.3	0.29	0.39	0.3	0.35	0.268497330282227	-1.89702035158446	NT	1.14	1.28	1.29	1.95	1.92	2.02	1.11	1.64	1.76	0.42	2.82	0.43	0.32	0.36	0.22	0.55	0.36	0.4	0.416725726435152	-1.2628299277609	NT
Amphritea	cofactor_ prosthetic group_ electron carrier and vitamin metabolism and transport	cytochrome c biogenesis	c-type cytochrome biogenesis protein ccmi	1.54	1.42	1.28	1.19	1.79	1.46	1.54	1.61	1.28	2.2	0.5	0.43	0.37	7.39	6.12	0.39	3.06	3.72	1.84439359267735	0.883146559027369	0.389450466828087	1.14	1.28	1.29	1.95	1.92	2.02	1.11	1.64	1.76	0.42	2.89	0.43	0.32	0.36	2.69	0.55	0.36	2.43	0.740609496810773	-0.433215045629019	0.572509282660333
Amphritea	carbon compound and carbohydrate metabolism_ transport and storage	glyoxylate and dicarboxylate metabolism	c4-dicarboxylate abc transporter	1.54	1.42	1.28	1.19	1.79	1.46	1.54	1.61	1.28	0.59	0.5	0.43	0.37	0.3	0.29	0.39	0.3	0.35	0.268497330282227	-1.89702035158446	NT	1.14	1.28	1.29	1.95	1.92	2.02	1.11	1.64	1.76	0.42	0.42	0.43	0.32	0.36	1.57	0.55	0.36	28.9	2.36215450035436	1.24010332951298	NT
Amphritea	carbon compound and carbohydrate metabolism_ transport and storage	glyoxylate and dicarboxylate metabolism	c4-dicarboxylate abc transporter substrate-binding protein	4.62	4.26	3.84	3.57	5.37	4.38	4.62	4.83	3.84	9.35	15.22	14.92	20.35	6.07	9.33	38.56	10.1	7.39	3.33816425120773	1.73905494288893	0.0850151832885906	3.42	3.84	3.87	5.85	5.76	6.06	3.33	4.92	5.28	2.41	3.06	5.09	1.66	1.08	4.68	48	1.08	1.91	1.6293408929837	0.704288478120916	0.744396107719928
Amphritea	metal homeostasis	heavy metal resistance	cadmium-translocating p-type atpase	1.54	1.42	1.28	1.19	1.79	1.46	1.54	1.61	1.28	0.59	1.43	0.43	5.01	3.11	1.18	0.39	3.91	3.17	1.46605644546148	0.551940650551996	0.463154808207343	1.14	1.28	1.29	1.95	1.92	2.02	1.11	1.64	1.76	0.88	0.42	0.43	5.38	8.67	0.22	0.55	0.36	0.4	1.22678951098512	0.294887736769374	0.832284283464567
Amphritea	inorganic ion metabolism_ transport and storage	ca2+	calcium_sodium antiporter	3.08	2.84	2.56	2.38	3.58	2.92	3.08	3.22	2.56	1.18	1	0.86	0.74	0.6	0.58	6.2	1.6	2.17	0.569412662090008	-0.812453520087213	0.216345393735409	2.28	2.56	2.58	3.9	3.84	4.04	40.74	3.28	3.52	0.84	0.84	0.86	11.57	0.72	0.44	1.1	0.72	0.8	0.268055139346719	-1.89939829913041	NT
Amphritea	inorganic ion metabolism_ transport and storage	ca2+	calx-beta domain-containing protein	27.36	1.42	1.28	1.19	1.79	1.46	1.54	26.61	1.28	0.59	0.5	1.23	8.18	4.88	6.1	2.91	1.88	2.22	0.445643672767089	-1.16603747218001	0.525536883757339	1.14	28.81	1.29	1.95	33.12	2.02	1.11	1.64	1.76	7.91	0.75	0.43	7.45	7.45	6.05	1.12	6.5	1.34	0.535420098846787	-0.901256798339865	0.636533020920502
Amphritea	carbon compound and carbohydrate metabolism_ transport and storage	catabolite repression	camp-activated global transcriptional regulator crp	1.54	1.42	1.28	1.19	1.79	1.46	1.54	121.07	27.5	0.59	3.58	0.43	0.37	0.3	1.27	0.39	0.3	1.71	0.0563007746079728	-4.15070141817271	0.438645020852018	1.14	1.28	1.29	1.95	1.92	2.02	1.11	1.64	1.76	0.42	5.45	0.43	0.32	0.36	1.38	3.14	0.36	0.4	0.868887313961729	-0.202759008906483	0.834945555555556
Amphritea	amino acid metabolism and transport	arginine biosynthesis	carbamoyl-phosphate synthase	1.54	1.42	1.28	1.19	1.79	1.46	1.54	1.61	1.28	1.63	0.5	0.43	4.13	0.3	0.29	3.53	4.03	4.22	1.45385202135774	0.539880433688188	0.502149012170385	1.14	1.28	1.29	1.95	1.92	2.02	1.11	100.65	1.76	2.31	3.27	0.43	0.32	0.36	5.25	0.55	8.86	24.2	0.40266973125884	-1.31233106611999	0.711232
Amphritea	nitrogen compound metabolism	cyanate_ carbonate degradation	carbonic anhydrase	3.08	2.84	2.56	2.38	3.58	2.92	3.08	3.22	2.56	1.18	1	0.86	11.77	0.6	0.58	0.78	0.6	0.7	0.689168573607933	-0.537071179357155	NT	2.28	2.56	2.58	3.9	3.84	4.04	2.22	3.28	3.52	0.84	0.84	0.86	0.64	0.72	0.44	1.1	0.72	0.8	0.246633593196315	-2.01955877674854	NT
Amphritea	nitrogen compound metabolism	l-carnitine respiration	carnitine dehydratase	1.54	1.42	1.28	1.19	1.79	1.46	1.54	1.61	1.28	0.59	0.5	0.43	0.37	0.3	0.29	0.39	0.3	0.35	0.268497330282227	-1.89702035158446	NT	1.14	1.28	1.29	1.95	1.92	2.02	1.11	1.64	1.76	2.19	0.42	0.43	0.32	2.11	1.22	0.55	0.36	5.35	0.917788802267895	-0.123765890023348	0.886452161434978
Amphritea	inorganic ion metabolism_ transport and storage	cation transport	cation-transporting p-type atpase	3.08	2.84	2.56	2.38	3.58	2.92	3.08	3.22	2.56	1.18	1	0.86	0.74	0.6	2.28	0.78	2.63	1.49	0.440884820747521	-1.18152628772108	0.000822501791052631	2.28	2.56	2.58	3.9	3.84	4.04	2.22	3.28	3.52	0.84	2.64	0.86	0.64	0.72	0.44	1.1	0.72	0.8	0.310418143160879	-1.68771521299609	NT
Amphritea	inorganic ion metabolism_ transport and storage	cation transport	cation:proton antiporter	1.54	1.42	1.28	1.19	1.79	1.46	1.54	1.61	1.28	0.59	0.5	0.43	0.37	0.3	9.11	1.33	0.3	0.35	1.01296720061022	0.0185874611251703	NT	1.14	1.28	1.29	1.95	1.92	2.02	1.11	1.64	1.76	0.42	0.42	0.43	0.32	0.36	0.22	0.55	0.36	0.4	0.246633593196315	-2.01955877674854	NT
Amphritea	carbon compound and carbohydrate metabolism_ transport and storage	carboxylic acid transport	cation acetate symporter	3.08	2.84	2.56	2.38	3.58	2.92	3.08	3.22	2.56	17.4	13.7	3.94	8.37	3.48	14.13	3.98	3.01	1.79	2.66209000762777	1.41255935087526	0.144348927877359	2.28	2.56	2.58	3.9	3.84	4.04	2.22	3.28	3.52	8.25	1.79	0.86	0.64	0.72	7.74	1.1	0.72	16.03	1.34124734231042	0.42357531227583	0.741791566787004
Amphritea	inorganic ion metabolism_ transport and storage	cation transport	cation transporter	1.54	1.42	52.14	70.34	1.79	1.46	1.54	1.61	1.28	0.59	0.95	1.64	1.78	0.9	2.63	1.86	0.7	1.68	0.0956280048076923	-3.38642301423973	0.356807376455696	1.14	56.73	1.29	1.95	1.92	2.02	1.11	1.64	1.76	2.22	0.42	0.43	0.32	1	0.95	0.55	0.36	0.4	0.0956009200690052	-3.38683168691804	0.534077538461538
Amphritea	cell cycle control_ cell division_ differentiation and chromosome partitioning	septation	cell division atp-binding protein ftse	1.54	1.42	1.28	1.19	1.79	1.46	1.54	1.61	1.28	0.59	1.41	0.43	1.75	2	5.28	1.87	0.3	2.08	1.19832189168574	0.261015495072442	0.730901937362637	1.14	1.28	1.29	1.95	1.92	2.02	1.11	1.64	1.76	3.34	0.65	1.08	0.32	0.36	4.74	0.55	0.36	0.4	0.836286321757619	-0.25793112834806	0.781128715231788
Amphritea	cell cycle control_ cell division_ differentiation and chromosome partitioning	septation	cell division inhibitor	1.54	1.42	1.28	1.19	1.79	1.46	1.54	1.61	1.28	0.59	0.5	0.43	0.37	0.3	0.29	0.39	0.3	0.35	0.268497330282227	-1.89702035158446	NT	1.14	1.28	1.29	1.95	1.92	2.02	1.11	1.64	1.76	0.42	0.42	0.43	0.32	0.36	12.28	0.55	0.36	0.4	1.10134656272147	0.139268515810446	NT
Amphritea	cell cycle control_ cell division_ differentiation and chromosome partitioning	septation	cell division protein	1.54	1.42	1.28	1.19	1.79	1.46	1.54	1.61	1.28	0.59	6.82	0.43	0.37	0.3	0.29	6.67	0.3	0.35	1.22959572845156	0.298184058306213	NT	1.14	1.28	1.29	1.95	1.92	2.02	1.11	1.64	1.76	4.64	0.42	0.43	0.32	1.75	0.22	0.55	0.36	0.4	0.644223954642098	-0.634365788403157	NT
Amphritea	cell cycle control_ cell division_ differentiation and chromosome partitioning	septation	cell division protein ftsa	4.62	4.26	3.84	3.57	5.37	4.38	4.62	4.83	3.84	38.77	6.86	14.29	10.83	13.01	41.12	27.56	18.15	13.95	4.69209255021612	2.23023147040414	0.0353579597475728	3.42	3.84	3.87	5.85	5.76	6.06	3.33	4.92	5.28	10.49	8.28	8.3	67.17	27.47	31.59	45.78	2.66	23.14	5.31254429482636	2.40940296506192	0.114614702362205
Amphritea	cell cycle control_ cell division_ differentiation and chromosome partitioning	cell division	cell division protein ftsw_ lipid ii flippase	1.54	1.42	1.28	1.19	1.79	1.46	1.54	1.61	1.28	0.59	0.5	0.43	0.37	1.24	0.29	0.39	2.11	0.35	0.478260869565217	-1.06413033741972	NT	1.14	1.28	1.29	1.95	1.92	2.02	1.11	1.64	1.76	0.42	0.42	0.43	0.32	3.34	0.22	0.55	11.93	0.4	1.27781715095677	0.353681408835077	NT
Amphritea	cell cycle control_ cell division_ differentiation and chromosome partitioning	septation	cell division protein ftsx	1.54	1.42	1.28	1.19	1.79	1.46	1.54	1.61	1.28	0.59	3.66	0.43	0.37	5.72	0.29	3.53	0.3	5.57	1.56064073226545	0.642138459523574	0.51808790591716	1.14	1.28	1.29	1.95	1.92	2.02	1.11	1.64	1.76	1.12	2.83	1.94	4.27	6.09	0.67	0.55	0.36	0.4	1.29199149539334	0.36959657344187	0.707895017013232
Amphritea	cell cycle control_ cell division_ differentiation and chromosome partitioning	septation	cell division protein ftsz	55.84	58.15	5.12	4.76	52.62	45.59	57.91	6.44	47.35	6.03	10.09	5.86	6.43	15.58	7.39	10.96	11.48	8.55	0.246779315716939	-2.01870661759272	0.0554387726065574	113.86	36.59	56.24	7.8	61.19	137.03	29.93	6.56	268.47	15.92	6.25	4.98	2.41	6.59	14.98	3.18	19.72	31.34	0.146822355678794	-2.76785644025273	0.186368652229299
Amphritea	cell cycle control_ cell division_ differentiation and chromosome partitioning	septation	cell division protein zipa	1.54	1.42	1.28	1.19	1.79	1.46	1.54	1.61	1.28	2.76	4.04	2.64	3.23	5.82	5.47	5.5	0.3	4.51	2.6140350877193	1.38627850629742	0.03281891643	1.14	1.28	1.29	1.95	1.92	2.02	1.11	1.64	1.76	12.33	6.34	0.43	1.91	0.36	1.11	0.55	1.66	0.4	1.77817150956768	0.830394482811909	0.615750573913043
Amphritea	posttranslational modification_ protein turnover_ chaperones	protein chaperone and cofactors	chaperonin groel	3.08	2.84	2.56	2.38	3.58	115.08	3.08	3.22	2.56	66.37	61.88	53.59	18.93	32.04	23.46	41.47	30.3	44.57	2.69265789854025	1.4290309474665	0.243255631318681	2.28	2.56	98.56	156.44	3.84	4.04	2.22	3.28	3.52	10.67	23.63	5.51	7.77	5.26	12.29	23.63	18.11	20.16	0.459022909590229	-1.12336193530622	0.62783
Amphritea	cell motility	chemotaxis	chemotaxis protein chev	3.08	2.84	2.56	2.38	3.58	2.92	3.08	3.22	2.56	11.74	8.39	0.86	2.54	7.58	1.12	7.4	4.89	10.87	2.11250953470633	1.07895785294157	0.152994196816144	2.28	2.56	2.58	3.9	3.84	4.04	2.22	3.28	3.52	1.69	4.27	30.88	11.04	7.4	3.69	1.1	4.89	5.92	2.51169383416017	1.32866061595775	0.413911043478261
Amphritea	cell motility	chemotaxis	chemotaxis protein chex	1.54	1.42	1.28	1.19	1.79	1.46	1.54	1.61	1.28	0.59	0.5	0.43	0.37	0.3	0.29	0.39	0.3	0.35	0.268497330282227	-1.89702035158446	NT	1.14	1.28	1.29	1.95	1.92	2.02	1.11	1.64	1.76	0.42	0.42	7.15	0.32	0.36	0.22	0.55	0.36	0.4	0.72289156626506	-0.468148835738406	NT
Amphritea	cell motility	chemotaxis: signal transduction	chemotaxis sensor histidine kinase chea	3.08	2.84	2.56	2.38	3.58	2.92	3.08	3.22	2.56	9.21	4.33	6.03	7.1	9.83	4.11	12.29	12	4.23	2.63653699466057	1.39864424008543	0.0225122746235294	2.28	2.56	2.58	3.9	3.84	4.04	2.22	3.28	3.52	22.04	10.55	27.42	18.83	1.14	29.74	10.72	11.51	27.97	5.66690290574061	2.50256048414736	0.0291631924528302
Amphritea	inorganic ion metabolism_ transport and storage	cl-	chloride channel protein	1.54	1.42	1.28	1.19	1.79	1.46	1.54	1.61	1.28	0.59	1.05	0.43	0.37	0.3	0.29	0.39	6.19	0.35	0.759725400457666	-0.396450038153673	NT	1.14	1.28	1.29	1.95	1.92	2.02	1.11	1.64	1.76	0.42	2.07	0.43	0.32	0.36	3.28	0.55	0.36	0.4	0.580439404677534	-0.784782630956256	NT
Amphritea	stress response	osmotic shock	choline abc transporter substrate-binding protein	1.54	1.42	1.28	1.19	1.79	1.46	1.54	1.61	1.28	0.59	6.14	0.43	0.37	0.3	10.26	4.98	4.29	8.7	2.75057208237986	1.45973171121059	0.243255631318681	1.14	1.28	1.29	1.95	1.92	2.02	1.11	1.64	1.76	2.75	6.68	11.58	0.32	0.36	3.77	0.55	0.36	3.66	2.12827781715096	1.08968648695989	0.452506179566563
Amphritea	metal homeostasis	iron: siderophore production	chorismate lyase	1.54	1.42	1.28	1.19	1.79	59.71	1.54	1.61	28.86	0.59	1.58	0.43	5.27	5.32	0.29	0.39	4.16	1.78	0.200222356984031	-2.32032501926914	0.432770310623557	227.58	1.28	1.29	1.95	1.92	2.02	1.11	58.19	1.76	0.42	1.23	0.43	0.32	0.36	0.22	0.55	0.36	1.9	0.0194883877482329	-5.68124144673354	NT
Amphritea	amino acid metabolism and transport	aromatic amino acid biosynthesis	chorismate synthase	3.08	2.84	2.56	2.38	3.58	2.92	3.08	3.22	2.56	2.11	7.53	0.86	11.32	1.66	2.99	3.52	0.6	1.46	1.22234935163997	0.289656671284349	0.743815131230769	2.28	2.56	2.58	3.9	3.84	4.04	2.22	3.28	3.52	2.53	1.7	0.86	3.52	0.72	0.68	9.63	2.11	0.8	0.799078667611623	-0.323590554454521	0.719657466666667
Amphritea	cell cycle control_ cell division_ differentiation and chromosome partitioning	dna replication initiation	chromosomal replication initiator protein dnaa	3.08	2.84	2.56	2.38	3.58	2.92	3.08	3.22	2.56	1.18	1	0.86	0.74	0.6	0.58	0.78	0.6	0.7	0.268497330282227	-1.89702035158446	NT	2.28	2.56	2.58	3.9	3.84	4.04	2.22	3.28	3.52	2.14	4.37	0.86	0.64	0.72	0.44	1.1	0.72	0.8	0.417788802267895	-1.2591542696175	NT
Amphritea	cell cycle control_ cell division_ differentiation and chromosome partitioning	chromosome partitioning	chromosome partitioning protein para	4.62	4.26	3.84	3.57	5.37	4.38	4.62	4.83	3.84	3.99	3.51	1.29	1.78	3.99	1.83	4.17	3.64	1.72	0.659038901601831	-0.601564468058286	0.0300229512244898	3.42	3.84	3.87	5.85	5.76	6.06	3.33	4.92	5.28	12.79	2.4	7.82	0.96	1.08	0.66	1.65	4.87	1.2	0.789747224190881	-0.340537133701017	0.694173297709924
Amphritea	precursor metabolite and energy production and conversion	tca cycle	citrate synthase	3.08	2.84	2.56	2.38	3.58	2.92	3.08	3.22	2.56	19.21	8.23	16.88	16.49	23.43	17.13	13.22	15.28	8.06	5.26048817696415	2.3951966888341	0.0016664151684375	2.28	2.56	2.58	3.9	3.84	4.04	2.22	3.28	3.52	25.72	20.61	7.54	19.34	19.26	14.15	26.78	26.76	31.43	6.78915662650602	2.7632323688253	0.0035885712
Amphritea	translation_ ribosomal structure and biogenesis	ribosome biogenesis	class i sam-dependent rrna methyltransferase	1.54	1.42	1.28	1.19	1.79	1.46	1.54	1.61	1.28	0.59	0.5	0.43	9.82	0.3	0.29	0.39	14.34	1.73	2.16552250190694	1.11471516350264	0.544701817714286	1.14	1.28	1.29	1.95	1.92	2.02	1.11	1.64	1.76	14.19	0.42	0.43	0.32	0.36	0.22	0.55	0.36	0.4	1.22253720765415	0.289878373955629	NT
Amphritea	posttranslational modification_ protein turnover_ chaperones	protein chaperone and cofactors	co-chaperone groes	1.54	1.42	1.28	1.19	1.79	1.46	1.54	1.61	1.28	1.07	2.12	0.43	7.07	6	4.2	8.32	2.48	8.73	3.08314263920671	1.62440163615798	0.0978563846385542	1.14	1.28	1.29	1.95	1.92	2.02	1.11	1.64	1.76	3.9	4.79	0.43	0.32	13.2	14.46	13.64	1.69	1.53	3.82423812898653	1.935172360351	0.232222156906077
Amphritea	metal homeostasis	co2+_mg2+	co2+_mg2+ efflux protein apag	3.08	2.84	2.56	2.38	3.58	2.92	3.08	3.22	2.56	1.18	1	0.86	4.95	9.01	1.4	0.78	2.49	1.53	0.884820747520977	-0.17654288020682	0.821501984767278	2.28	20.82	108.22	3.9	3.84	4.04	2.22	48.06	50.28	0.84	1.81	0.86	0.64	19.66	0.44	1.1	0.72	0.8	0.110276614955266	-3.18080120663232	0.291575668965517
Amphritea	lipid metabolism and transport	propanoate metabolism_2 methycitrate cycle	coa-acylating methylmalonate-semialdehyde dehydrogenase	7.7	7.1	6.4	5.95	8.95	7.3	7.7	8.05	6.4	47.18	36.04	34.56	36.87	36.75	15.17	32	21.19	31.94	4.45003813882532	2.15381770067642	0.00112605440333333	5.7	6.4	6.45	9.75	9.6	10.1	5.55	8.2	8.8	60	47.14	5.16	10.11	29.33	14.9	36.06	3.99	5.16	3.00283486888731	1.58632514076663	0.217421010526316
Amphritea	cofactor_ prosthetic group_ electron carrier and vitamin metabolism and transport	coenzyme a	coa pyrophosphatase	1.54	1.42	1.28	1.19	1.79	1.46	1.54	1.61	1.28	0.59	0.5	0.43	0.37	0.3	0.29	0.39	0.3	3.29	0.492753623188406	-1.02106161552783	NT	1.14	1.28	1.29	1.95	1.92	2.02	1.11	1.64	1.76	0.42	0.42	0.43	0.32	0.36	0.22	0.55	0.36	0.4	0.246633593196315	-2.01955877674854	NT
Amphritea	cofactor_ prosthetic group_ electron carrier and vitamin metabolism and transport	vit b12	cob(i)yrinic acid a,c-diamide adenosyltransferase	3.08	2.84	2.56	2.38	3.58	2.92	3.08	3.22	2.56	1.18	1.65	0.86	4.3	0.6	15.92	3.13	0.6	12.33	1.54729214340198	0.629745616984519	0.600667915221239	2.28	2.56	2.58	3.9	3.84	4.04	2.22	3.28	3.52	2.77	1.23	0.86	0.64	7.52	9.63	1.1	28.67	14.01	2.35400425230333	1.23511692648145	0.452888918429003
Amphritea	stress response	cold shock	cold-shock protein	4.62	4.26	3.84	3.57	5.37	4.38	4.62	4.83	3.84	75.7	74.4	45.47	104.93	110.96	75.96	97.99	82.48	60.37	18.5166539537249	4.21075151527269	0.000319295493818182	3.42	3.84	3.87	5.85	5.76	6.06	3.33	4.92	5.28	98.78	72.55	91.14	177.12	84.29	184.29	92.97	132.82	196.87	26.7146231986771	4.73955776343365	0.0035885712
Amphritea	stress response	cold shock	cold shock domain-containing protein	1.54	1.42	1.28	23.43	1.79	1.46	1.54	1.61	1.28	3.35	4.88	0.43	2.07	1.47	9.82	0.39	9.88	0.35	0.923338048090524	-0.115069157725265	0.952310045773732	1.14	1.28	1.29	1.95	1.92	2.02	1.11	1.64	1.76	7.93	2.78	1.78	3.73	13.36	7.6	0.55	9.62	2.15	3.50815024805103	1.81071053725707	0.137700853333333
Amphritea	stress response	cold shock	cold shock protein cspc	1.54	31.25	185.45	1.19	1.79	1.46	1.54	1.61	1.28	23.79	14.54	0.43	9.79	3.81	9.02	2.37	9.68	2.89	0.336048610805337	-1.57325815505234	0.613607105799649	1.14	11.32	1.29	1.95	1.92	2.02	1.11	1.64	1.76	1.36	3.67	0.43	19.59	2.38	5.01	1.74	1.91	4.34	1.67412008281573	0.743403014548559	0.640488894409938
Amphritea	virulence_ fitness	bacteriotoxin production	colicin v production protein cvpa	1.54	1.42	1.28	1.19	1.79	1.46	1.54	97.18	22.26	0.59	0.5	0.43	0.37	5.98	0.29	0.39	4.88	3.86	0.133348758290915	-2.90672370393838	0.470996096129032	1.14	1.28	1.29	1.95	1.92	2.02	1.11	44.65	1.76	0.42	6.05	0.43	4.95	0.36	3.08	0.55	0.36	0.4	0.290616246498599	-1.78281273779481	0.604951152317881
Amphritea	metal homeostasis	cu2+	copper-binding protein	3.08	2.84	2.56	2.38	3.58	2.92	3.08	3.22	2.56	13.61	13.1	2.55	0.74	0.6	0.58	5.36	4.45	1.9	1.63577421815408	0.709973630413802	0.504629032997988	2.28	2.56	2.58	3.9	3.84	4.04	2.22	3.28	3.52	1.74	1.18	5.49	0.64	0.72	1.97	1.1	0.72	2.06	0.553508150248051	-0.853323534455285	0.128124545454545
Amphritea	metal homeostasis	cu2+	copper-translocating p-type atpase	1.54	1.42	1.28	1.19	1.79	1.46	1.54	1.61	1.28	0.59	0.5	0.43	0.37	0.3	3.07	1.97	0.3	0.35	0.601067887109077	-0.734400150765378	NT	1.14	1.28	1.29	1.95	1.92	2.02	1.11	1.64	1.76	0.42	0.42	0.43	0.32	0.36	0.22	0.55	0.36	0.4	0.246633593196315	-2.01955877674854	NT
Amphritea	posttranslational modification_ protein turnover_ chaperones	cu2+ insertion	copper chaperone pcu(a)c	1.54	1.42	1.28	1.19	1.79	1.46	1.54	1.61	1.28	0.59	0.5	0.43	4.59	3.13	0.29	0.39	1.02	3.42	1.09534706331045	0.131388063601297	0.88389693442623	1.14	1.28	1.29	1.95	1.92	2.02	1.11	1.64	1.76	0.42	5.15	0.43	15.64	1.84	0.22	0.55	0.36	0.4	1.77250177179305	0.825787069583706	0.691806301158301
Amphritea	cofactor_ prosthetic group_ electron carrier and vitamin metabolism and transport	heme	coproporphyrinogen iii dehydrogenase hemn	3.08	2.84	27.73	2.38	3.58	2.92	23.19	3.22	10.76	5.76	12.42	24.89	5.19	22.1	8.41	8.32	10.98	8.82	1.34115432873275	0.423475259976622	0.641769514878893	2.28	9.42	2.58	3.9	3.84	4.04	24.44	3.28	3.52	11.53	14.46	103.04	1.51	3.8	13.09	1.91	33.6	12.8	3.41605584642234	1.77233156064282	0.447792308681672
Amphritea	cell defense	bacteriophage resistance	crispr-associated endonuclease cas1	1.54	1.42	1.28	1.19	1.79	1.46	1.54	1.61	1.28	0.59	0.5	0.43	0.37	0.3	0.29	0.39	0.3	0.35	0.268497330282227	-1.89702035158446	NT	1.14	1.28	1.29	1.95	1.92	2.02	1.11	1.64	1.76	0.42	0.42	0.43	37.21	0.36	0.22	0.55	0.36	0.4	2.86109142452162	1.51656559888325	NT
Amphritea	dna replication_ modification_ recombination and repair	dna recombination	crossover junction endodeoxyribonuclease ruvc	1.54	1.42	1.28	1.19	1.79	1.46	1.54	1.61	1.28	0.59	2.08	0.43	0.37	0.3	0.29	0.39	0.3	2.44	0.548436308161709	-0.866604009782457	NT	1.14	1.28	1.29	1.95	1.92	2.02	1.11	1.64	1.76	0.42	1.61	0.43	0.32	0.36	0.22	0.55	0.36	0.4	0.330970942593905	-1.5952235328876	NT
Amphritea	nucleoside and nucleotide metabolism and transport	nucleotide biosynthesis	ctp synthase	3.08	2.84	2.56	2.38	3.58	2.92	3.08	3.22	2.56	9.54	1	10.79	5.62	8.49	6.92	3.09	11.22	0.7	2.18802440884821	1.12962883243021	0.137203954041451	2.28	2.56	2.58	3.9	3.84	4.04	2.22	3.28	3.52	4.13	6.36	21.62	3.59	8.71	5.05	4.6	5.05	8.54	2.39723600283487	1.26137194626664	0.20446221686747
Amphritea	metal homeostasis	cu2+: regulation	cu(i)-responsive transcriptional regulator	3.08	29.38	2.56	2.38	3.58	2.92	3.08	3.22	13.24	1.18	1.42	1.95	6.02	11.19	15.53	8.16	18.28	17.17	1.27522068095839	0.350746931613362	0.748443077593985	2.28	2.56	2.58	3.9	3.84	4.04	2.22	3.28	3.52	0.84	3.45	0.86	2.36	7.11	4.92	3.23	20.05	6.68	1.75407512402551	0.81071053725707	0.516281530997305
Amphritea	adhesion	curli	curli production assembly protein csgg	19.8	1.42	1.28	1.19	1.79	1.46	1.54	13.57	14.29	6.7	2.75	1.58	4.47	4.78	4.18	5.1	3.34	8.56	0.735889243876464	-0.442439447265516	0.697423666829268	15.5	1.28	1.29	15.59	38.92	2.02	18.74	1.64	1.76	2.56	2.67	5.73	0.32	0.86	2.2	0.55	1.2	0.69	0.173454620632624	-2.52736982200604	0.265863910659898
Amphritea	cofactor_ prosthetic group_ electron carrier and vitamin metabolism and transport	molybdopterin	cyclic pyranopterin monophosphate synthase moac	1.54	1.42	1.28	1.19	1.79	1.46	1.54	1.61	1.28	0.59	0.5	0.43	0.37	2.33	0.29	0.39	0.3	0.35	0.423340961098398	-1.24010800898429	NT	1.14	1.28	1.29	1.95	1.92	2.02	1.11	1.64	1.76	0.42	2.88	0.43	0.32	0.36	0.22	0.55	0.36	0.4	0.420978029766123	-1.2481831517965	NT
Amphritea	translation_ ribosomal structure and biogenesis	trna-ligase	cysteine--trna ligase	3.08	2.84	2.56	2.38	3.58	2.92	3.08	3.22	2.56	1.18	2.47	3.06	1.81	3.27	3.11	2.22	5.3	0.7	0.881769641495042	-0.181526287721075	0.652714570050761	2.28	2.56	2.58	3.9	3.84	4.04	2.22	3.28	3.52	0.84	5.44	5.32	0.64	2.17	6.07	1.1	0.72	0.8	0.818568391211907	-0.288825136293844	0.693791862332696
Amphritea	posttranslational modification_ protein turnover_ chaperones	fe-s cluster assembly	cysteine desulfurase iscs	3.08	2.84	2.56	2.38	3.58	2.92	3.08	74.32	2.56	1.18	4.69	0.86	1.15	5.02	11.22	0.78	6.32	3.61	0.357891491985204	-1.48240584735171	0.586788470053476	2.28	2.56	2.58	3.9	3.84	4.04	2.22	3.28	3.52	1.29	7.55	0.86	4.05	11.61	15.87	21.71	4.74	8.63	2.70411055988661	1.43515413865388	0.211495228402367
Amphritea	redox homeostasis and oxidative stress	oxidative stress: fe-s cluster assembly	cysteine desulfurase sufs	3.08	2.84	2.56	2.38	3.58	2.92	3.08	3.22	2.56	1.18	1	0.86	0.74	1.54	2.31	4.46	1.41	0.7	0.541571319603356	-0.88477675582971	0.0604792971068702	2.28	2.56	2.58	3.9	3.84	4.04	2.22	3.28	3.52	6.94	0.84	0.86	0.64	0.72	6.01	1.1	0.72	0.8	0.660170092133239	-0.599090313655626	NT
Amphritea	amino acid metabolism and transport	cysteine biosynthesis	cysteine hydrolase	1.54	1.42	1.28	1.19	1.79	1.46	1.54	1.61	1.28	0.59	0.5	0.43	0.37	0.3	0.29	0.39	3.6	0.35	0.520213577421816	-0.942824041197582	NT	1.14	1.28	1.29	1.95	1.92	2.02	1.11	1.64	1.76	0.42	0.42	0.43	0.32	0.36	0.22	0.55	0.36	0.4	0.246633593196315	-2.01955877674854	NT
Amphritea	amino acid metabolism and transport	cysteine biosynthesis	cysteine synthase cysm	3.08	2.84	2.56	2.38	3.58	2.92	3.08	3.22	28.68	6.33	3.86	12.99	14.77	6.3	5.01	6.73	9.65	7.37	1.39491784486053	0.480180155529335	0.652714570050761	2.28	2.56	2.58	3.9	3.84	4.04	2.22	56.83	3.52	12.31	11.26	12.39	11.01	2.9	0.44	13.59	0.72	6.15	0.865476336064571	-0.208433721059763	0.899949313696613
Amphritea	precursor metabolite and energy production and conversion	respiratory electron transfer	cytochrome-c oxidase, cbb3-type	7.7	37.15	6.4	5.95	8.95	7.3	7.7	8.05	18.49	95.26	99.24	39.84	41.83	57.2	87.22	69.71	106.59	78.74	6.27384158231962	2.6493491008603	0.000886188257142857	5.7	33.39	6.45	9.75	9.6	10.1	5.55	8.2	8.8	159.72	123.09	71.72	18.92	39.14	63.36	83.98	30.2	46.28	6.52460529013738	2.7058906276311	0.046028568358209
Amphritea	precursor metabolite and energy production and conversion	electron transfer	cytochrome b	1.54	1.42	1.28	1.19	1.79	1.46	1.54	1.61	1.28	1.96	5.45	0.43	1.49	0.3	0.29	2.4	0.3	0.35	0.98932112890923	-0.0154892059700547	0.990800550454546	1.14	1.28	1.29	1.95	1.92	2.02	1.11	1.64	1.76	0.42	0.42	0.43	0.32	0.36	0.22	0.55	0.36	0.4	0.246633593196315	-2.01955877674854	NT
Amphritea	precursor metabolite and energy production and conversion	respiratory electron transfer	cytochrome bc complex	1.54	1.42	1.28	1.19	1.79	1.46	1.54	1.61	1.28	3.02	5.55	22.2	6.14	10	3.1	7.92	8.75	6.51	5.58276125095347	2.48097885999957	0.0554387726065574	1.14	1.28	1.29	1.95	1.92	2.02	1.11	1.64	1.76	0.42	9.76	7.57	27.11	18.53	8.48	0.55	15.1	13.4	7.15237420269313	2.83842221837904	0.07472968
Amphritea	precursor metabolite and energy production and conversion	electron transfer	cytochrome c	82.59	7.1	6.4	5.95	8.95	7.3	7.7	8.05	6.4	20.72	44.95	59.17	10.72	16.07	15.59	24.81	21.57	13.34	1.6159213899174	0.69235701669439	0.541389392843327	5.7	33.02	6.45	78.46	91.55	10.1	41.36	8.2	8.8	9.71	30.82	4.43	1.6	15	43.11	15.42	18.9	39.13	0.627979128472712	-0.671211484415839	0.584279502304147
Amphritea	cofactor_ prosthetic group_ electron carrier and vitamin metabolism and transport	cytochrome c biogenesis	cytochrome c-type biogenesis protein ccmh	30.59	2.84	74.34	51.18	3.58	2.92	3.08	29.87	14.25	1.18	1	1.71	1.54	1.41	0.58	0.78	0.6	2.17	0.0515871149776628	-4.27684542410993	0.12816589983871	2.28	12.34	30.88	3.9	3.84	4.04	18.06	27.26	3.52	2.21	2.05	1.85	0.64	4.34	0.7	1.1	0.72	15.83	0.277421786656615	-1.84984700417168	0.232975978021978
Amphritea	precursor metabolite and energy production and conversion	electron transfer	cytochrome c1	1.54	1.42	1.28	1.19	1.79	1.46	1.54	1.61	1.28	5.31	22.41	29.67	16.31	8.69	27.58	12.35	15.28	14.63	11.6117467581998	3.53751310842055	0.00695968947818182	1.14	1.28	1.29	1.95	1.92	2.02	1.11	1.64	1.76	13.38	16.93	6.9	6.28	3.32	29.72	15.66	97.07	20.88	14.8929836995039	3.89656091108103	0.218925040909091
Amphritea	precursor metabolite and energy production and conversion	electron transfer	cytochrome c4	1.54	1.42	1.28	1.19	1.79	1.46	1.54	1.61	1.28	0.59	0.5	0.43	0.37	0.3	0.29	0.39	0.3	0.35	0.268497330282227	-1.89702035158446	NT	1.14	1.28	1.29	1.95	1.92	2.02	1.11	1.64	1.76	0.42	1.43	0.43	0.32	0.36	3.74	0.55	0.36	0.4	0.567682494684621	-0.816843840188554	NT
Amphritea	precursor metabolite and energy production and conversion	electron transfer	cytochrome c5	4.62	4.26	3.84	20.26	30.55	29.73	4.62	31.48	15.53	6.11	2.91	6.51	12.25	11.38	9.22	8.24	21.87	22.43	0.696528400855822	-0.521745915157045	0.504034994545455	35.43	3.84	3.87	5.85	5.76	6.06	51.28	4.92	5.28	12.91	9.41	15.32	15.55	21.3	2.23	2.81	2.61	20.64	0.840461198789762	-0.250746878169209	0.833815497645212
Amphritea	cofactor_ prosthetic group_ electron carrier and vitamin metabolism and transport	cytochrome c biogenesis	cytochrome c biogenesis heme-transporting atpase ccma	3.08	131.06	2.56	78.52	65.9	2.92	66.31	61.99	60.47	11.2	11.21	0.86	11.4	5.32	4.54	1.57	9.63	9.25	0.137433641420444	-2.86319290026723	0.0760608430714286	2.28	2.56	64.99	3.9	3.84	4.04	2.22	3.28	3.52	7.66	9.6	3.31	6.48	2.84	0.44	1.1	31.92	14.39	0.857773364228181	-0.2213315771099	0.903177
Amphritea	precursor metabolite and energy production and conversion	respiratory electron transfer	cytochrome c oxidase	1.54	1.42	1.28	1.19	1.79	1.46	1.54	1.61	1.28	0.59	0.5	0.43	0.37	0.3	0.29	0.39	0.3	4.28	0.568268497330282	-0.815355354872231	NT	1.14	1.28	1.29	1.95	1.92	2.02	1.11	1.64	1.76	0.42	0.42	0.43	11.11	0.36	0.22	0.55	0.36	0.4	1.01133947554926	0.0162673468784995	NT
Amphritea	precursor metabolite and energy production and conversion	respiratory electron transfer	cytochrome c oxidase accessory protein ccog	4.62	4.26	3.84	3.57	5.37	4.38	4.62	4.83	3.84	7.37	11.32	2.34	15.6	12.46	17.15	9.79	1.91	6.12	2.13729977116705	1.09578927020906	0.112901916724138	3.42	20.99	3.87	5.85	5.76	6.06	3.33	4.92	5.28	23.4	11.36	15.56	2.54	11.44	12.99	4.09	1.55	1.2	1.41442501681237	0.500215696889475	0.615750573913043
Amphritea	redox homeostasis and oxidative stress	oxidative stress	cytochrome c peroxidase	1.54	1.42	1.28	1.19	1.79	1.46	1.54	1.61	1.28	0.59	0.5	10.04	0.37	0.3	0.29	0.39	0.3	1.32	1.07551487414188	0.105027477064401	NT	1.14	1.28	1.29	1.95	1.92	2.02	1.11	1.64	1.76	0.42	0.98	0.43	0.32	0.36	0.22	0.55	0.36	0.4	0.28632175761871	-1.80429078984547	NT
Amphritea	amino acid metabolism and transport	serine biosynthesis	d-3-phosphoglycerate dehydrogenase	3.08	2.84	2.56	2.38	3.58	2.92	3.08	3.22	2.56	11.08	19.45	17.65	0.74	1.69	3.43	27.5	2.39	4.12	3.35812356979405	1.74765531849682	0.209050245537849	2.28	2.56	2.58	3.9	3.84	4.04	2.22	3.28	3.52	0.84	1.22	0.86	0.64	0.72	4.36	1.1	0.72	0.8	0.39900779588944	-1.32551116051703	NT
Amphritea	cell wall_ membrane and envelope biogenesis	peptidoglycan-murein biosynthesis	d-alanine--d-alanine ligase	3.08	2.84	2.56	2.38	3.58	2.92	3.08	3.22	2.56	1.18	1	0.86	0.74	1.32	5.24	0.78	1.29	1	0.511441647597254	-0.96735844831728	0.0898469216883117	2.28	2.56	2.58	3.9	3.84	4.04	2.22	3.28	3.52	0.84	1.3	8.64	1.86	0.72	1.96	1.1	0.72	7.09	0.858610914245216	-0.219923583145918	0.79301409771987
Amphritea	cell wall_ membrane and envelope biogenesis	peptidoglycan-murein biosynthesis	d-alanine aminotransferase	4.62	36.9	3.84	58.38	5.37	4.38	36.82	74.91	16.98	143.5	91.83	134.7	90.22	102.64	100.43	81.9	69.7	85.33	3.71696944673823	1.89412682938331	0.000757111708125	3.42	3.84	3.87	5.85	43.12	6.06	3.33	4.92	5.28	32.78	46.38	40.35	20.24	76.44	31.33	3.71	7.84	4.75	3.31057849165516	1.72708333610193	0.172591910526316
Amphritea	cell wall_ membrane and envelope biogenesis	peptidoglycan-murein biosynthesis	d-alanyl-d-alanine carboxypeptidase	4.62	4.26	3.84	3.57	5.37	4.38	4.62	59.83	55.86	3.06	1.5	1.29	5.99	5.43	11.86	1.85	7.61	10.2	0.333378886231637	-1.58476535737009	0.401598788038278	3.42	45.78	3.87	5.85	5.76	6.06	3.33	4.92	5.28	19.55	5.88	3.33	2.25	10.8	13.71	8.99	4.82	50.45	1.42138364779874	0.507296007130832	0.739228817359855
Amphritea	amino acid metabolism and transport	alanine degradation	d-amino acid dehydrogenase	3.08	2.84	2.56	2.38	3.58	2.92	3.08	3.22	2.56	1.18	1.58	0.86	5.91	1.92	11.32	0.78	4.41	5.65	1.28184591914569	0.358222857086248	0.669051920895522	2.28	2.56	2.58	3.9	3.84	4.04	2.22	3.28	3.52	4.08	3.78	0.86	0.64	2.66	6.68	4.67	12.59	0.8	1.30262225372077	0.38141877869177	0.680165716535433
Amphritea	cell wall_ membrane and envelope biogenesis	lps: core	d-glycero-beta-d-manno-heptose 1,7-bisphosphate 7-phosphatase	1.54	1.42	1.28	1.19	1.79	1.46	1.54	1.61	1.28	0.59	0.5	0.43	0.37	1.43	0.29	0.39	2.48	0.35	0.520976353928299	-0.940710201931664	NT	1.14	1.28	1.29	1.95	1.92	2.02	1.11	1.64	1.76	0.42	0.42	0.43	0.32	0.36	0.9	0.55	4.35	0.4	0.57760453579022	-0.791846023478824	NT
Amphritea	nucleoside and nucleotide metabolism and transport	pyrimidine metabolism	dctp deaminase	1.54	1.42	1.28	1.19	1.79	1.46	1.54	1.61	1.28	1.31	0.5	0.43	0.89	0.3	2.08	8.94	0.3	0.74	1.1815408085431	0.240669458567814	0.862849998347108	1.14	1.28	1.29	1.95	1.92	55.54	1.11	1.64	1.76	0.42	1.1	0.43	5.14	0.36	0.55	2.19	2.26	2.02	0.213958302528464	-2.22459843189119	0.58767402739726
Amphritea	transcription and rna metabolism	rna unwinding	dead-box atp-dependent rna helicase	12.32	11.36	10.24	9.52	14.32	11.68	12.32	12.88	10.24	25.07	10.89	3.44	12.83	26.14	21.89	17.64	25.04	13.63	1.49284897025172	0.578068217119921	0.196909763801653	9.12	10.24	10.32	15.6	15.36	16.16	8.88	13.12	14.08	15.15	12.56	3.44	51.28	49.92	14.46	6.75	21.35	18.91	1.71704464918498	0.779927554960447	0.4153728
Amphritea	posttranslational modification_ protein turnover_ chaperones	protein processing_ degradation	degq family serine endoprotease	3.08	2.84	2.56	2.38	39.83	2.92	3.08	41.58	53.08	1.18	6.21	4.55	13.37	9.1	1.41	0.78	5.91	1.87	0.293227618103733	-1.76990710251786	0.314803357758621	2.28	2.56	2.58	3.9	3.84	4.04	2.22	3.28	39.57	2.38	3.32	0.86	2.25	7.86	1.37	2.77	4.83	8.21	0.526684300606815	-0.924989638574259	0.648273067761807
Amphritea	nucleoside and nucleotide metabolism and transport	purine metabolism	deoxyguanosinetriphosphate triphosphohydrolase	1.54	1.42	1.28	1.19	1.79	1.46	1.54	1.61	1.28	0.59	0.5	0.43	6.29	0.3	0.29	0.39	7.84	0.35	1.29519450800915	0.373168773331284	NT	1.14	1.28	1.29	1.95	1.92	2.02	1.11	1.64	1.76	0.42	0.42	0.43	0.32	0.36	0.22	0.55	0.36	0.4	0.246633593196315	-2.01955877674854	NT
Amphritea	dna replication_ modification_ recombination and repair	dna repair	deoxyribonuclease iv	1.54	1.42	1.28	1.19	1.79	1.46	1.54	1.61	1.28	0.59	0.5	0.43	6.43	1.19	0.29	0.39	8.02	0.35	1.38749046529367	0.472477857429732	0.732287902954899	1.14	1.28	1.29	1.95	1.92	2.02	1.11	1.64	1.76	0.42	0.42	0.43	0.32	0.36	0.22	0.55	0.36	0.4	0.246633593196315	-2.01955877674854	NT
Amphritea	cofactor_ prosthetic group_ electron carrier and vitamin metabolism and transport	biotin	dethiobiotin synthase	1.54	1.42	1.28	1.19	1.79	1.46	1.54	1.61	1.28	4.01	1.54	0.43	2.25	0.3	0.29	2.07	0.3	0.35	0.880244088482075	-0.184024461576272	0.804315887535817	1.14	1.28	1.29	1.95	1.92	2.02	1.11	1.64	1.76	0.42	0.42	0.43	0.32	0.36	2.68	0.55	0.36	14.88	1.44720056697378	0.533264878280538	NT
Amphritea	cell wall_ membrane and envelope biogenesis	lps_ peptidoglycan-murein biosynthesis	di-trans,poly-cis-decaprenylcistransferase	1.54	1.42	1.28	1.19	1.79	1.46	1.54	1.61	1.28	3.01	0.5	0.43	2.36	1.58	2.12	2.62	0.54	0.35	1.03051106025934	0.0433599891039302	0.947217471764706	1.14	1.28	1.29	1.95	1.92	2.02	1.11	1.64	1.76	0.42	2.8	0.43	3.68	3.88	4.04	15.77	0.36	0.4	2.25230333097094	1.17140113675125	0.516281530997305
Amphritea	lipid metabolism and transport	glycerophospholipids	diacylglycerol kinase	1.54	1.42	1.28	1.19	1.79	1.46	1.54	1.61	1.28	0.59	0.5	0.43	0.37	2.55	1.82	0.39	0.3	0.35	0.556826849733028	-0.844699316454375	NT	1.14	1.28	1.29	1.95	1.92	2.02	1.11	1.64	1.76	0.42	0.42	0.43	0.32	0.36	2.93	0.55	0.36	0.4	0.438695960311836	-1.188706673383	NT
Amphritea	stress response	osmotic shock	diaminobutyrate--2-oxoglutarate transaminase	1.54	1.42	1.28	1.19	1.79	1.46	1.54	1.61	1.28	0.59	9.47	0.43	0.37	0.3	2.43	0.39	2.32	6.31	1.72463768115942	0.786293306529775	0.546215098295455	1.14	1.28	1.29	1.95	1.92	2.02	1.11	1.64	1.76	0.42	0.42	0.43	0.32	0.36	0.22	0.55	0.36	0.4	0.246633593196315	-2.01955877674854	NT
Amphritea	cell wall_ membrane and envelope biogenesis	peptidoglycan-murein biosynthesis	diaminopimelate decarboxylase	1.54	1.42	1.28	1.19	1.79	1.46	1.54	1.61	1.28	0.59	0.5	0.43	0.37	0.3	1.39	0.39	3.42	0.35	0.590389016018307	-0.760262214077344	NT	1.14	1.28	1.29	1.95	1.92	2.02	1.11	1.64	1.76	0.42	0.42	0.43	0.32	0.36	0.22	0.55	0.36	0.4	0.246633593196315	-2.01955877674854	NT
Amphritea	cell wall_ membrane and envelope biogenesis	peptidoglycan-murein biosynthesis	diaminopimelate epimerase	1.54	1.42	1.28	1.19	1.79	1.46	1.54	1.61	1.28	0.59	0.5	0.43	0.37	2.64	0.29	0.39	0.3	4.76	0.783371472158658	-0.352231503903559	NT	1.14	1.28	1.29	1.95	1.92	2.02	1.11	1.64	1.76	0.42	1.99	0.43	0.32	0.36	0.22	0.55	0.36	17.92	1.5995747696669	0.677688430594572	NT
Amphritea	cofactor_ prosthetic group_ electron carrier and vitamin metabolism and transport	folate_ dhf_ thf metabolism	dihydrofolate reductase	3.08	2.84	2.56	2.38	3.58	2.92	3.08	3.22	2.56	1.68	3.92	14.29	12.48	3.64	1.02	1.56	9.81	3.89	1.99427917620137	0.995867384625087	0.301771835889571	2.28	2.56	2.58	3.9	3.84	4.04	2.22	3.28	3.52	7.28	3.03	0.86	20.56	0.72	0.44	1.1	2.22	14.39	1.79305457122608	0.842419396984408	0.572509282660333
Amphritea	precursor metabolite and energy production and conversion	pyruvate metabolism	dihydrolipoyl dehydrogenase	3.08	2.84	2.56	2.38	3.58	2.92	3.08	3.22	2.56	17.99	1	27.38	0.74	6.82	6.5	10.74	3.59	9.83	3.22616323417239	1.68981943637737	0.185155894120172	2.28	2.56	2.58	3.9	143.78	4.04	2.22	3.28	3.52	4.66	6.26	19.62	0.64	0.72	2.06	1.1	2.3	22.11	0.353651284490961	-1.49960059358597	0.670645290836653
Amphritea	cofactor_ prosthetic group_ electron carrier and vitamin metabolism and transport	folate_ dhf_ thf metabolism	dihydroneopterin aldolase	1.54	1.42	1.28	1.19	1.79	1.46	1.54	1.61	1.28	0.59	0.5	0.43	0.37	8.07	0.29	0.39	0.3	2.41	1.01830663615561	0.0261720563531623	NT	1.14	1.28	1.29	1.95	1.92	2.02	1.11	1.64	1.76	0.42	0.42	0.43	0.32	0.36	0.22	0.55	0.36	0.4	0.246633593196315	-2.01955877674854	NT
Amphritea	nucleoside and nucleotide metabolism and transport	pyrimidine metabolism	dihydroorotase	4.62	4.26	3.84	3.57	5.37	4.38	4.62	4.83	25.31	16.21	7.51	1.29	6.97	3.52	7.27	6.7	0.9	10.54	1.00180921052632	0.00260778075272818	0.9994406095	3.42	3.84	3.87	5.85	5.76	75.39	3.33	4.92	5.28	1.26	3.93	1.29	10.62	7.23	6.83	19.87	1.08	8.91	0.546480386888769	-0.871758376201652	0.694511725714286
Amphritea	cofactor_ prosthetic group_ electron carrier and vitamin metabolism and transport	folate_ dhf_ thf metabolism	dihydropteroate synthase	3.08	2.84	2.56	2.38	3.58	36.45	3.08	3.22	2.56	3.24	7.21	0.86	3.83	7.11	5.3	5.3	0.6	10.92	0.742594142259414	-0.429354159935249	0.786876796187683	2.28	2.56	2.58	45.16	3.84	4.04	2.22	3.28	3.52	27.97	1.61	4.28	0.64	1.33	0.44	5.09	0.72	19.35	0.884139320667818	-0.177654370746472	0.920179493449782
Amphritea	stress response	osmotic shock	dimethylglycine demethylation protein dgca	1.54	1.42	1.28	1.19	1.79	1.46	1.54	1.61	1.28	3.16	4.68	19.94	7.12	2.47	3.39	7.94	9.94	12.48	5.42486651411137	2.43958763860802	0.0563973737857143	1.14	1.28	1.29	1.95	1.92	2.02	1.11	1.64	1.76	0.42	0.42	0.43	0.32	0.36	0.22	26.89	0.36	0.4	2.11339475549256	1.07956226968618	NT
Amphritea	posttranslational modification_ protein turnover_ chaperones	disulfide bond formation	disulfide bond formation protein dsba	3.08	2.84	2.56	2.38	3.58	2.92	3.08	3.22	2.56	1.18	5.28	0.86	8.92	6.71	2.2	1.7	0.6	0.7	1.07360793287567	0.102467236745838	0.900335029812834	2.28	2.56	2.58	3.9	3.84	4.04	2.22	3.28	3.52	0.84	1.48	0.86	0.64	4.55	2.49	1.1	21.97	0.8	1.23068745570517	0.299464422784828	0.839421688073394
Amphritea	posttranslational modification_ protein turnover_ chaperones	disulfide bond formation	disulfide bond formation protein dsbb	3.08	2.84	2.56	2.38	3.58	2.92	3.08	3.22	2.56	1.18	8.53	7.16	3.35	3.66	2.02	9.7	8.25	2.46	1.76620900076278	0.820656071481939	0.222408724431818	2.28	2.56	2.58	3.9	3.84	4.04	2.22	3.28	3.52	0.84	3.24	1.94	5.99	4.07	1.43	5.15	3.42	10.79	1.30652019844082	0.385729428496554	0.604951152317881
Amphritea	cell cycle control_ cell division_ differentiation and chromosome partitioning	cell division: regulation	division_cell wall cluster transcriptional repressor mraz	1.54	1.42	1.28	1.19	1.79	1.46	1.54	1.61	1.28	0.59	5.33	13.95	0.96	4.6	0.92	0.93	0.89	3.49	2.41495041952708	1.27199356991543	0.376170418069307	1.14	1.28	1.29	1.95	1.92	2.02	1.11	1.64	1.76	0.42	7.36	41.12	5.69	21.14	0.22	0.55	0.36	1.32	5.54075124025514	2.47008159669203	0.4153728
Amphritea	dna replication_ modification_ recombination and repair	alkylated dna repair	dna-3-methyladenine glycosylase i	3.08	2.84	2.56	2.38	3.58	2.92	3.08	3.22	2.56	1.18	3.64	0.86	1.34	1.83	0.58	0.78	0.6	0.7	0.438977879481312	-1.18777985208952	0.0102004801363636	2.28	2.56	2.58	3.9	3.84	4.04	2.22	3.28	3.52	9.51	0.84	0.86	0.64	3.98	0.44	1.1	12.87	0.8	1.09992912827782	0.137410569589864	0.899685053254438
Amphritea	transcription and rna metabolism	transcription	dna-directed rna polymerase alpha	3.08	2.84	2.56	2.38	3.58	2.92	3.08	3.22	2.56	261.46	250.4	98.9	75.08	110.48	124.24	127.65	113.57	131.86	49.3379099923722	5.62462469768584	0.00404355154390244	2.28	2.56	2.58	3.9	3.84	4.04	2.22	3.28	3.52	55.13	86.81	151.26	39.25	55.05	55.58	83.71	27.37	46.72	21.2927002126152	4.41228701021686	0.0150988671219512
Amphritea	transcription and rna metabolism	transcription	dna-directed rna polymerase beta	6.16	55.99	453.44	4.76	133.46	5.84	105.41	6.44	74.34	63.45	61.94	66.32	55.04	56.08	96.68	64.96	71.76	87.79	0.737751820675305	-0.438792518842425	0.748443077593985	4.56	5.12	65.38	7.8	7.68	8.08	183.91	351.94	93.74	66.15	57.38	21.33	96.26	57.84	66.91	114.25	35.55	43.35	0.767663174084399	-0.381454653301965	0.781128715231788
Amphritea	transcription and rna metabolism	transcription	dna-directed rna polymerase omega	1.54	1.42	1.28	1.19	1.79	1.46	1.54	1.61	1.28	0.59	6.37	0.43	0.91	12.59	6.11	7.83	3.91	0.75	3.01220442410374	1.59081968223859	0.217787398255814	1.14	1.28	1.29	1.95	1.92	2.02	1.11	1.64	1.76	6.87	3.29	6.8	11.21	8.02	20.14	0.55	1.98	4.52	4.49184975194897	2.16730967178497	0.128316841791045
Amphritea	dna replication_ modification_ recombination and repair	dna topology	dna gyrase a	3.08	2.84	2.56	2.38	3.58	2.92	3.08	3.22	2.56	1.18	2.54	5.06	1.67	14.65	3.26	1.05	9.81	5.21	1.69450800915332	0.76086645578825	0.418169984433962	2.28	2.56	2.58	3.9	3.84	4.04	2.22	3.28	3.52	8.88	6.76	1.57	12.45	6.03	3.68	18.83	10.19	0.8	2.45180722891566	1.29384555291932	0.193607644444444
Amphritea	dna replication_ modification_ recombination and repair	dna topology	dna gyrase b	31.64	2.84	77.07	2.38	3.58	2.92	3.08	30.88	14.7	4.93	6.83	10.51	3.18	10.85	14.56	2.32	5.38	10.37	0.407652729315749	-1.29458742070895	0.418169984433962	2.28	2.56	2.58	3.9	3.84	4.04	18.66	28.18	3.52	11.61	3.87	3.64	0.64	33.98	8.87	22.9	1.5	5.64	1.33194364577343	0.413533043608041	0.757662157068063
Amphritea	dna replication_ modification_ recombination and repair	dna lesion excision repair	dna helicase ii uvrd	3.08	2.84	2.56	35.34	3.58	95.34	3.08	3.22	2.56	2.05	5.5	8.46	2.51	2.31	2.63	4.6	4.18	1.83	0.224736147757256	-2.15369590096211	0.441739341964286	2.28	22.38	2.58	3.9	3.84	4.04	98.52	3.28	3.52	8.6	3.55	0.86	22.29	8.06	2.25	15.36	6.34	16.66	0.581751420257725	-0.781525267131642	0.72881887706422
Amphritea	dna replication_ modification_ recombination and repair	dna replication and repair	dna helicase rep	1.54	1.42	1.28	1.19	1.79	1.46	1.54	1.61	1.28	0.59	0.5	0.43	0.37	0.3	0.29	5.43	0.3	0.35	0.652936689549962	-0.614984983820608	NT	1.14	1.28	1.29	1.95	1.92	2.02	1.11	1.64	1.76	0.42	0.42	0.43	0.32	0.36	0.22	0.55	0.36	0.4	0.246633593196315	-2.01955877674854	NT
Amphritea	dna replication_ modification_ recombination and repair	dna mismatch repair	dna mismatch repair endonuclease mutl	1.54	1.42	1.28	1.19	48.48	1.46	1.54	1.61	1.28	0.59	1.35	2.01	1.14	0.3	2.72	0.39	1.06	0.35	0.165719063545151	-2.59318852189898	0.512527923952096	1.14	1.28	1.29	1.95	1.92	2.02	1.11	1.64	1.76	1.27	0.42	0.43	0.32	0.36	0.7	0.55	0.36	0.4	0.340892983699504	-1.55260918882722	NT
Amphritea	dna replication_ modification_ recombination and repair	dna mismatch repair	dna mismatch repair protein muts	3.08	2.84	2.56	2.38	3.58	2.92	3.08	3.22	2.56	1.18	3.41	0.86	0.74	2.85	3.92	0.78	0.6	0.7	0.573607932875667	-0.801863118544117	0.1117306	2.28	2.56	2.58	3.9	3.84	4.04	2.22	3.28	3.52	0.84	0.84	0.86	2.28	0.72	2.45	1.1	0.72	0.8	0.375974486180014	-1.4112933316825	NT
Amphritea	dna replication_ modification_ recombination and repair	dna replication and repair	dna polymerase i	3.08	2.84	2.56	2.38	3.58	2.92	3.08	3.22	2.56	1.18	1	0.86	4.45	0.6	3.65	0.78	6.41	1.41	0.775743707093822	-0.366348006364254	0.561000375	2.28	2.56	2.58	3.9	3.84	4.04	2.22	3.28	3.52	10.66	2.23	0.86	0.64	6.67	0.44	33.65	4.08	9.41	2.43231750531538	1.28233156490228	0.481086409090909
Amphritea	dna replication_ modification_ recombination and repair	dna repair	dna polymerase ii	3.08	2.84	2.56	2.38	3.58	2.92	3.08	3.22	2.56	1.18	2.73	0.86	0.74	2.22	4.7	0.78	3.72	0.7	0.672387490465294	-0.572635210901573	0.256938470753425	2.28	2.56	2.58	3.9	3.84	4.04	2.22	3.28	3.52	0.84	1.17	0.86	0.64	0.72	3.67	1.1	0.72	0.8	0.372785258681786	-1.42358328330496	NT
Amphritea	dna replication_ modification_ recombination and repair	dna replication	dna polymerase iii subunit alpha	1.54	1.42	1.28	1.19	1.79	1.46	1.54	1.61	1.28	6.78	0.5	0.43	6.99	2.34	0.9	0.39	0.87	4.06	1.77421815408085	0.827183411251464	0.442694860356347	1.14	1.28	1.29	1.95	1.92	2.02	1.11	1.64	1.76	5.86	4.59	3.61	0.32	0.36	9.03	0.55	23.76	9.83	4.10418143160879	2.03709450889249	0.296942539805825
Amphritea	dna replication_ modification_ recombination and repair	dna replication	dna polymerase iii subunit beta	3.08	54.6	2.56	2.38	3.58	2.92	3.08	3.22	2.56	9.46	8.18	0.86	6.58	7.01	6.18	4.69	3.02	3.12	0.629648627853296	-0.667381130195581	0.737724342658423	2.28	2.56	2.58	3.9	3.84	4.04	2.22	3.28	3.52	6.88	3.33	5.47	1	6.77	3.68	1.1	8.35	3.76	1.42948263642807	0.515493096015697	0.4153728
Amphritea	dna replication_ modification_ recombination and repair	dna replication	dna polymerase iii subunit delta	4.62	4.26	3.84	3.57	5.37	4.38	4.62	4.83	3.84	1.77	3.41	1.29	1.98	1.9	8.58	2.7	5.2	1.82	0.728451563691838	-0.457095047298644	0.356807376455696	3.42	3.84	3.87	5.85	5.76	6.06	3.33	4.92	5.28	1.26	7.71	1.29	24.25	1.08	2.15	8.78	1.08	16.17	1.50649657453343	0.591197392541235	0.635178485106383
Amphritea	dna replication_ modification_ recombination and repair	dna replication: proofreading	dna polymerase iii subunit epsilon	1.54	1.42	1.28	1.19	1.79	1.46	1.54	1.61	1.28	0.59	0.5	0.43	0.37	0.3	3.23	11.39	0.3	2.8	1.51868802440885	0.602825535498749	0.709934051612903	1.14	1.28	1.29	1.95	1.92	2.02	1.11	1.64	1.76	0.42	0.42	0.43	0.32	4.46	0.22	0.55	0.36	0.4	0.537207654145996	-0.896448234426172	NT
Amphritea	dna replication_ modification_ recombination and repair	dna replication	dna polymerase iii subunit gamma_tau	37.29	84.01	2.56	42.82	66.19	2.92	91.92	3.22	20.68	6.91	8.44	0.86	4.8	10	7.8	17.39	6.7	3.22	0.188049259122323	-2.41081747243712	0.119055180670391	2.28	17.72	46.42	3.9	3.84	4.04	21.92	3.28	34.66	11.66	11.59	64.6	27.61	14.48	14.36	11.16	15.52	29.08	1.44908011009706	0.535137354208175	0.617517874730022
Amphritea	dna replication_ modification_ recombination and repair	dna replication	dna primase	3.08	40.25	2.56	44.25	3.58	2.92	39.98	3.22	32.67	3.2	4.65	0.86	2.1	1.07	4.1	0.99	9.1	3.11	0.169149614515101	-2.56362820559339	0.145413802009346	2.28	27.74	39	3.9	46.65	52.65	2.22	34.15	35.76	1.34	5.6	4.68	2.33	3.91	5.01	3.91	1.14	2.54	0.124657253939022	-3.00396125764674	0.0624216505263158
Amphritea	dna replication_ modification_ recombination and repair	dna recombination	dna recombination protein rmuc	1.54	1.42	1.28	1.19	1.79	1.46	1.54	1.61	1.28	0.59	0.5	0.43	0.75	1.17	1.18	1.07	0.3	3.09	0.692601067887109	-0.52990348293084	0.336005112064343	1.14	1.28	1.29	1.95	1.92	2.02	1.11	1.64	1.76	0.42	1.68	0.43	0.32	2.01	1.63	0.55	0.36	0.4	0.552799433026223	-0.855171958847653	0.101302042105263
Amphritea	dna replication_ modification_ recombination and repair	dna replication and repair	dna repair recombination protein reco	1.54	1.42	1.28	1.19	1.79	1.46	1.54	1.61	1.28	0.59	0.5	0.43	0.37	0.3	0.29	0.39	0.3	0.35	0.268497330282227	-1.89702035158446	NT	1.14	1.28	1.29	1.95	1.92	2.02	1.11	1.64	1.76	2.73	1.95	0.43	0.32	7.22	0.87	0.55	0.36	2.02	1.16583982990787	0.22136959602534	0.83273479245283
Amphritea	dna replication_ modification_ recombination and repair	dna replication and repair	dna replication and repair protein recn	58.83	2.84	2.56	35.34	3.58	2.92	61.16	3.22	2.56	1.18	1	4.33	0.74	1.46	5.99	10.48	1.53	6.22	0.190335818738801	-2.39338101118293	0.27570865	2.28	42.2	2.58	3.9	3.84	4.04	2.22	3.28	3.52	13.82	1.54	2.86	0.64	5.3	1.48	5.26	20.88	3.39	0.812997347480106	-0.298677449577882	0.846318390317701
Amphritea	dna replication_ modification_ recombination and repair	dna replication and repair	dna replication_repair protein recf	3.08	2.84	2.56	16.59	3.58	2.92	38.16	35.83	2.56	13.2	4.03	1.9	11.43	3.82	7.59	1.56	1.09	3	0.440436551979282	-1.18299389126436	0.423318888	2.28	2.56	2.58	3.9	85.24	4.04	2.22	3.28	3.52	12.44	12.21	5.63	17.58	10.86	6.73	2.52	2.94	7.01	0.710819193577814	-0.492445457266303	0.818946917197452
Amphritea	dna replication_ modification_ recombination and repair	dna topology	dna topoisomerase iii	1.54	1.42	1.28	1.19	1.79	1.46	1.54	1.61	1.28	0.59	0.5	0.43	1.19	0.3	0.29	0.39	0.3	0.35	0.331045003813883	-1.59490073777728	NT	1.14	1.28	1.29	1.95	1.92	2.02	1.11	1.64	1.76	0.42	0.76	0.43	17.57	0.36	0.22	0.55	0.36	0.4	1.49326718639263	0.578472326220042	NT
Amphritea	dna replication_ modification_ recombination and repair	dna decatenation	dna topoisomerase iv subunit a	3.08	2.84	2.56	2.38	3.58	2.92	3.08	3.22	2.56	5.43	1.54	0.86	0.74	1.59	1.05	8.29	6.25	4.37	1.1487414187643	0.200054084450174	0.775731576141384	2.28	2.56	2.58	3.9	3.84	4.04	2.22	3.28	3.52	2.03	2.04	0.86	5.45	0.72	1.84	1.1	5.27	0.8	0.712615166548547	-0.488804906291912	0.452506179566563
Amphritea	dna replication_ modification_ recombination and repair	dna decatenation	dna topoisomerase iv subunit b	3.08	2.84	2.56	2.38	3.58	2.92	3.08	3.22	34.24	4.42	13.89	12.62	7.4	3.23	4.8	5.12	6.88	8.67	1.15768566493955	0.211243585630157	0.868097613461538	2.28	2.56	2.58	3.9	3.84	4.04	2.22	3.28	3.52	7.07	8.71	19.62	6.73	9.49	7.04	1.1	24.37	0.8	3.00956768249468	1.58955626202964	0.189341843478261
Amphritea	cell cycle control_ cell division_ differentiation and chromosome partitioning	chromosome partitioning	dna translocase ftsk	3.08	2.84	2.56	2.38	3.58	2.92	3.08	3.22	2.56	1.18	1	0.86	6.19	4.5	3.3	14.56	6.93	7.21	1.74408848207475	0.802473233585209	0.356807376455696	2.28	2.56	2.58	3.9	3.84	4.04	2.22	3.28	3.52	8.54	7.1	0.86	10.1	0.72	0.44	15.72	0.72	9.91	1.91743444365698	0.939177253385187	0.4153728
Amphritea	cell cycle control_ cell division_ differentiation and chromosome partitioning	dna replication initiation control	dnaa regulatory inactivator hda	3.08	2.84	2.56	2.38	3.58	2.92	3.08	3.22	2.56	1.18	2.71	0.86	0.74	0.6	14.65	0.78	0.6	2.56	0.941266209000763	-0.0873252910723362	0.95224152421875	2.28	2.56	2.58	3.9	3.84	4.04	2.22	3.28	3.52	0.84	0.84	0.86	0.64	2.69	4.92	1.1	0.72	0.8	0.475194897236003	-1.07340875069279	NT
Amphritea	posttranslational modification_ protein turnover_ chaperones	disulfide bond formation	dsbe family thiol:disulfide interchange protein	1.54	1.42	1.28	1.19	1.79	1.46	1.54	1.61	1.28	3.97	0.5	0.43	4.91	0.3	4.31	0.39	5.82	3.39	1.83218916857361	0.87356846548388	0.325971	1.14	1.28	1.29	1.95	1.92	2.02	1.11	1.64	1.76	0.42	0.42	0.43	0.32	2.45	0.22	0.55	0.36	0.4	0.394755492558469	-1.34096875525723	NT
Amphritea	cell wall_ membrane and envelope biogenesis	lps: o antigen	dtdp-4-dehydrorhamnose reductase	1.54	1.42	1.28	1.19	1.79	1.46	1.54	1.61	1.28	0.59	3.76	0.43	2.45	0.91	0.29	0.92	0.3	2.95	0.961098398169336	-0.0572439518344757	0.943927022120419	1.14	1.28	1.29	1.95	1.92	2.02	1.11	1.64	1.76	2.37	1.41	0.43	0.32	0.36	0.22	0.55	0.36	0.4	0.454996456413891	-1.13607278547496	NT
Amphritea	stress response	osmotic shock	ectoine synthase	1.54	1.42	1.28	1.19	1.79	1.46	1.54	1.61	1.28	0.59	3.27	0.43	0.37	0.62	1.28	0.39	0.92	0.58	0.644546147978642	-0.633644439052208	0.314803357758621	1.14	1.28	1.29	1.95	1.92	2.02	1.11	1.64	1.76	5.61	1.99	0.43	0.32	1.04	0.22	0.55	0.36	0.4	0.773919206236712	-0.369745131677411	0.739228817359855
Amphritea	precursor metabolite and energy production and conversion	respiratory electron transfer	electron transfer flavoprotein-ubiquinone oxidoreductase	3.08	2.84	2.56	2.38	3.58	2.92	3.08	3.22	2.56	4.17	1.87	0.86	19.09	5.25	4.08	6.59	8.32	13.19	2.4187643020595	1.27427019188208	0.209050245537849	2.28	2.56	2.58	3.9	3.84	4.04	2.22	3.28	3.52	15.5	4.22	15.17	1.23	12.57	15.1	1.1	20.65	10.46	3.40184266477675	1.76631641789862	0.088769325
Amphritea	nitrogen compound metabolism	l-carnitine respiration	electron transfer flavoprotein fixa_b	138.42	65.06	226.54	120.69	255.7	99.4	104.69	162.86	115.83	28.52	85.65	71.21	37.58	37.47	67.53	55.13	49.45	51.28	0.375289910719134	-1.41392258950428	0.0221216077317073	140.7	69.33	101.41	165.89	11.52	104.25	152.84	90.87	71.18	41.27	31.98	54.07	33.14	62.55	26.79	95.65	33.16	58.9	0.481844513706098	-1.05336041626204	0.090407808
Amphritea	precursor metabolite and energy production and conversion	electron transfer	electron transport complex	1.54	1.42	1.28	1.19	1.79	1.46	1.54	1.61	1.28	0.59	0.5	0.43	0.37	2.53	3.7	0.39	0.3	0.35	0.698703279938978	-0.51724818212481	NT	1.14	1.28	1.29	1.95	1.92	2.02	1.11	1.64	1.76	6.29	0.87	3.01	0.32	6.86	0.22	6.49	0.36	0.4	1.75903614457831	0.814785127533093	0.516281530997305
Amphritea	redox homeostasis and oxidative stress	cell redox homeostasis	electron transport complex subunit rsx	30.33	7.1	6.4	19.33	81.25	7.3	66.43	8.05	16.02	8.81	5.31	2.15	21.19	23.44	18.61	10.52	11.51	16.46	0.487180545807357	-1.0374715704847	0.3712294575	5.7	34.48	122.38	9.75	9.6	87.48	5.55	8.2	60.11	14.58	6.24	6.21	1.6	2.73	11.26	8.46	1.8	6.47	0.172906045156591	-2.53193978539256	0.232222156906077
Amphritea	translation_ ribosomal structure and biogenesis	translation factors	elongation factor 4	3.08	2.84	2.56	2.38	3.58	2.92	3.08	3.22	2.56	9.58	1	2.04	3.08	6.03	3.04	2.67	7.24	6.94	1.58733790999237	0.66660927951358	0.293141742586751	2.28	2.56	52.51	3.9	3.84	4.04	2.22	3.28	3.52	8.16	7.86	11	0.64	7.1	4.97	1.1	11.55	0.8	0.680486244401791	-0.555362096029359	0.774745949238579
Amphritea	translation_ ribosomal structure and biogenesis	translation factors	elongation factor g	3.08	2.84	2.56	2.38	3.58	2.92	3.08	3.22	2.56	112.56	55.4	46.59	53.35	42.37	60.6	54.23	52.62	69.44	20.8680396643783	4.38322317553297	0.00103858553423077	2.28	2.56	2.58	3.9	3.84	4.04	2.22	3.28	3.52	116.1	110.31	150.71	62.59	100.48	99.82	43.65	78.54	98.2	30.4890148830617	4.93021763171316	0.0024364728
Amphritea	translation_ ribosomal structure and biogenesis	translation factors	elongation factor p	3.08	2.84	2.56	2.38	3.58	2.92	3.08	3.22	2.56	1.77	1	0.86	3.68	1.6	2.63	0.78	5.71	1.06	0.728070175438597	-0.457850582817817	0.381820758722359	2.28	2.56	2.58	3.9	3.84	4.04	2.22	3.28	3.52	1.38	0.84	0.86	2.11	9.24	9.37	1.1	4.26	0.8	1.06165839829908	0.0863196358614868	0.920179493449782
Amphritea	translation_ ribosomal structure and biogenesis	translation factors	elongation factor p-like protein yeip	1.54	1.42	1.28	1.19	1.79	1.46	1.54	1.61	1.28	0.59	0.5	0.43	0.37	0.3	2.89	4.27	3.76	1.09	1.08314263920671	0.11522324417029	0.892998088544474	1.14	1.28	1.29	1.95	1.92	2.02	1.11	1.64	1.76	0.42	0.42	3.38	0.32	0.36	0.22	0.55	0.36	0.4	0.455705173635719	-1.13382734526932	NT
Amphritea	translation_ ribosomal structure and biogenesis	translation factors	elongation factor ts	3.08	2.84	2.56	15.26	23.51	2.92	3.08	3.22	11.82	31.35	15.05	81.74	19.69	27.01	20.91	56.62	33.85	44.86	4.8481476057988	2.27743362350397	0.0275093838	27.62	2.56	2.58	3.9	3.84	4.04	2.22	3.28	3.52	12.23	14.04	24.32	17.17	9.09	20.08	40.2	39.18	35.74	3.95911127707244	1.98517661715949	0.0292384
Amphritea	translation_ ribosomal structure and biogenesis	translation factors	elongation factor tu	3.08	2.84	2.56	2.38	3.58	2.92	3.08	3.22	62.64	174.26	113.75	199.13	141.59	121.65	131.53	138.04	128.03	169.64	15.2679026651217	3.93242998921303	0.000001972214991	2.28	2.56	2.58	3.9	3.84	4.04	2.22	3.28	3.52	54.21	75.23	43.55	119.59	53.09	106.52	40.95	120.57	18.72	22.4107016300496	4.48611591206889	0.0120715067368421
Amphritea	amino acid metabolism and transport	isoleucine biosynthesis	enamine deaminase rida	4.62	4.26	3.84	3.57	5.37	4.38	4.62	4.83	3.84	1.77	3.98	1.29	5.71	8.62	0.87	7.59	13.79	5.93	1.25985252987541	0.33325487113094	0.61796616	3.42	3.84	3.87	5.85	5.76	6.06	3.33	4.92	5.28	1.26	4.08	1.29	0.96	1.08	6.85	1.65	12.81	29.18	1.39759036144578	0.482941563780647	0.739228817359855
Amphritea	cell wall_ membrane and envelope biogenesis	peptidoglycan-murein biosynthesis	endolytic transglycosylase mltg	1.54	1.42	1.28	1.19	1.79	1.46	1.54	1.61	1.28	0.59	0.5	0.43	2.25	7.22	0.97	1.78	1.84	2.23	1.35850495804729	0.442019830879865	0.652714570050761	1.14	1.28	1.29	1.95	1.92	2.02	1.11	1.64	1.76	0.42	0.96	10.24	0.32	0.36	4.19	0.55	0.36	0.4	1.26151665485471	0.335159253256496	0.8267616
Amphritea	translation_ ribosomal structure and biogenesis	translation factors	energy-dependent translational throttle protein etta	1.54	1.42	1.28	1.19	1.79	1.46	1.54	1.61	1.28	5.78	2.38	1.5	2.6	3.04	2.98	3.15	1.76	4.19	2.0884820747521	1.06245476103615	0.0448770119464286	1.14	1.28	1.29	1.95	1.92	2.02	1.11	1.64	1.76	3.09	0.99	0.43	5.03	12.21	5.13	5.31	0.36	17.52	3.54854712969525	1.82722846748649	0.265829106122449
Amphritea	lipid metabolism and transport	fatty acid biosynthesis	enoyl-coa hydratase	9.24	8.52	7.68	7.14	10.74	8.76	9.24	9.66	7.68	19.03	5.92	9.94	7.74	16.57	19.76	26.41	20.58	12.83	1.76430205949657	0.819097580414436	0.0926010568125	6.84	7.68	7.74	11.7	11.52	12.12	6.66	9.84	10.56	20.63	23.07	32.84	1.92	2.16	6.43	3.3	2.16	2.4	1.1210725253957	0.164879613240726	0.850487927492447
Amphritea	lipid metabolism and transport	fatty acids: ß-oxidation	enoyl-coa hydratase_isomerase	1.54	34.68	1.28	1.19	1.79	29.73	1.54	1.61	111.62	0.59	2.2	2.79	5.74	2.76	4.15	1.24	1.58	1.81	0.123580927667856	-3.01647198661385	0.362086993181818	1.14	84.56	27.3	36.74	1.92	2.02	19.24	35.11	36.71	5.56	10.11	12.33	1.61	2.09	1.83	1.88	0.36	0.4	0.14778949088829	-2.75838440985791	0.153538314893617
Amphritea	dna replication_ modification_ recombination and repair	dna lesion excision repair	excinuclease abc subunit uvra	3.08	2.84	2.56	2.38	3.58	2.92	3.08	3.22	18.51	1.18	2.02	0.86	4.28	5.27	0.58	0.78	0.6	0.7	0.385819302821911	-1.37400277060661	0.32655305567867	45.95	2.56	41.18	3.9	3.84	4.04	2.22	3.28	3.52	2.47	6.43	0.86	3.52	2.81	1.85	16.02	0.72	0.8	0.321115033034664	-1.63883788831983	0.452888918429003
Amphritea	dna replication_ modification_ recombination and repair	dna lesion excision repair	excinuclease abc subunit uvrb	1018.56	2.84	80.47	2.38	3.58	2.92	3.08	3.22	27.95	1.18	1	2.71	5.74	3.56	1.53	0.78	4.59	2.63	0.0207161572052402	-5.59309977821303	0.496070480625	2.28	2.56	2.58	3.9	76.03	4.04	2.22	3.28	3.52	7.79	0.84	0.86	0.64	2.68	4.35	1.1	2.36	2.19	0.227168608704312	-2.13816460509555	0.566937705882353
Amphritea	dna replication_ modification_ recombination and repair	dna lesion excision repair	excinuclease abc subunit uvrc	3.08	2.84	2.56	2.38	3.58	2.92	3.08	3.22	2.56	1.18	1	10.26	0.74	0.6	5.57	5.18	1.5	5.14	1.18878718535469	0.249490469403614	0.758334519161677	2.28	2.56	2.58	3.9	3.84	4.04	2.22	3.28	3.52	1.84	2.5	0.86	0.64	0.72	2.88	1.1	0.72	3.48	0.522324592487597	-0.936981463502194	0.0403370359322034
Amphritea	dna replication_ modification_ recombination and repair	dna mismatch repair	exodeoxyribonuclease i sbcb	3.08	44.24	2.56	2.38	39.45	2.92	43.92	41.18	35.89	1.95	12.58	0.86	1.33	5.86	9.5	0.78	3.98	0.7	0.174102587886096	-2.52199044731082	0.0953846622222222	2.28	30.43	2.58	3.9	51.22	4.04	2.22	71.61	3.52	2	3.26	2.27	11.7	5.49	4.91	15.15	7.58	1.71	0.314726426076833	-1.66782977494383	0.430813105802048
Amphritea	dna replication_ modification_ recombination and repair	homologous recombination and repair	exodeoxyribonuclease iii	3.08	2.84	2.56	2.38	3.58	2.92	3.08	3.22	2.56	1.18	5.61	0.86	0.74	1.68	4.69	1.66	0.6	5.75	0.868421052631579	-0.203533394085132	0.748443077593985	2.28	2.56	2.58	3.9	3.84	4.04	2.22	3.28	3.52	7.76	0.84	0.86	0.64	6.05	4.08	1.1	0.72	0.8	0.80970942593905	-0.304523822651832	0.721579741219963
Amphritea	dna replication_ modification_ recombination and repair	dna recombination and repair	exodeoxyribonuclease v recb	1.54	1.42	1.28	1.19	1.79	1.46	1.54	1.61	1.28	0.59	0.5	0.43	0.37	0.3	0.29	0.39	0.3	0.35	0.268497330282227	-1.89702035158446	NT	1.14	1.28	1.29	1.95	1.92	2.02	1.11	1.64	1.76	0.42	2.28	0.43	0.32	0.36	0.22	0.55	0.36	0.4	0.378454996456414	-1.40180634090971	NT
Amphritea	dna replication_ modification_ recombination and repair	dna degradation	exodeoxyribonuclease vii xsea	3.08	2.84	2.56	2.38	3.58	2.92	3.08	3.22	21.83	7.31	1	0.86	17.75	12.68	0.58	5.39	4.12	1.32	1.12134535062651	0.165230666105288	0.898249248724832	55.02	2.56	2.58	3.9	3.84	4.04	2.22	3.28	3.52	0.84	10.13	2.49	1.67	2.4	5.35	1.1	7.72	1.85	0.414402173913044	-1.27089652360676	0.615750573913043
Amphritea	inorganic ion metabolism_ transport and storage	pi	exopolyphosphatase	3.08	2.84	2.56	37.14	57.38	2.92	3.08	3.22	2.56	1.18	10.22	0.86	2.07	5.5	5.24	4.36	4.93	1.19	0.309722948248824	-1.69094981456049	0.431833103496504	2.28	2.56	2.58	133.8	3.84	4.04	2.22	3.28	3.52	0.84	2.31	0.86	0.64	11.78	5.81	1.1	2.12	0.8	0.166076397672654	-2.59008103892673	0.576105990697674
Amphritea	metal homeostasis	iron import	fe(3+) abc transporter substrate-binding protein	1.54	1.42	46.83	1.19	1.79	1.46	1.54	1.61	16.12	0.59	0.5	1.51	0.37	0.3	0.29	0.86	0.3	0.35	0.0689795918367347	-3.85768659760775	NT	1.14	1.28	1.29	40.53	1.92	2.02	1.11	32.08	1.76	0.42	2.61	19.29	0.32	1.51	0.22	4.95	0.36	0.4	0.36184289666787	-1.46656464452494	0.560518925373134
Amphritea	posttranslational modification_ protein turnover_ chaperones	fe-s cluster assembly	fe-s biogenesis protein nfua	3.08	2.84	2.56	2.38	3.58	2.92	3.08	3.22	2.56	1.18	3.37	9.19	10.76	2.46	6.26	12.33	6.88	3.43	2.1304347826087	1.0911478880582	0.138405950869565	2.28	2.56	51.71	3.9	3.84	4.04	2.22	3.28	3.52	15.29	5.36	11.55	5.11	5.63	13.6	8.64	3.18	0.8	0.894117647058824	-0.161463422694116	0.91986422189781
Amphritea	posttranslational modification_ protein turnover_ chaperones	fe-s cluster assembly	fe-s cluster assembly scaffold iscu	3.08	2.84	2.56	2.38	3.58	2.92	3.08	3.22	2.56	3.47	4.95	1.91	1.42	1.3	5.41	5.79	3.99	8.08	1.38520213577422	0.470096517069161	0.362514688190955	2.28	2.56	2.58	3.9	3.84	4.04	2.22	3.28	3.52	0.84	1.13	0.86	0.64	2.02	3.24	16.82	1.03	2.91	1.04500354358611	0.0635078344644729	0.954044094915254
Amphritea	posttranslational modification_ protein turnover_ chaperones	fe-s cluster assembly: regulation	fe-s cluster assembly transcriptional regulator iscr	1.54	1.42	1.28	1.19	1.79	1.46	1.54	1.61	1.28	2.72	0.5	2.23	2.98	3.91	7.62	1.96	4.65	2.2	2.19450800915332	1.13389753551753	0.137743303980583	1.14	1.28	1.29	1.95	1.92	2.02	1.11	1.64	1.76	1.34	3.03	0.43	9.96	42.65	2.32	5.31	1.95	7.16	5.25513819985826	2.39372870474473	0.42586625
Amphritea	posttranslational modification_ protein turnover_ chaperones	fe-s cluster assembly	fe-s protein assembly chaperone hsca	3.08	2.84	2.56	2.38	3.58	2.92	3.08	3.22	2.56	7.54	16.19	1.25	5.97	3.2	21.53	10.94	8.16	4.46	3.02212051868802	1.59556119466773	0.11874717	2.28	2.56	2.58	3.9	19.01	4.04	9.45	3.28	3.52	4.95	5.65	5.06	2.92	5.8	8.18	8.58	12.29	4.01	1.13472935598578	0.182348241712367	0.821032597774245
Amphritea	posttranslational modification_ protein turnover_ chaperones	fe-s cluster assembly	fe-s protein assembly co-chaperone hscb	1.54	1.42	1.28	1.19	1.79	1.46	1.54	1.61	1.28	0.59	0.5	0.43	2.07	0.3	1.63	0.39	3.25	0.35	0.725400457665904	-0.463150439361191	0.485108340254237	1.14	1.28	1.29	1.95	1.92	2.02	1.11	1.64	1.76	0.42	0.95	0.43	0.32	0.36	0.22	0.55	0.36	0.4	0.284195605953225	-1.81504384614234	NT
Amphritea	lipid metabolism and transport	propanoate metabolism_2 methycitrate cycle	fe_s-dependent 2-methylisocitrate dehydratase acnd	84.99	51.82	421.77	2.38	3.58	2.92	3.08	3.22	2.56	7.15	14.18	2.3	2.83	3.77	4.76	19.29	4.07	10.64	0.119707801221544	-3.06241092074383	0.449087634437086	2.28	2.56	2.58	3.9	3.84	4.04	2.22	3.28	3.52	29.55	35.6	48.75	23.47	21.81	8.54	8.83	23.27	5.73	7.28384124734231	2.86469947885404	0.0369924378947368
Amphritea	metal homeostasis	iron import: regulation	fecr family protein	1.54	1.42	1.28	1.19	1.79	1.46	1.54	1.61	1.28	0.59	0.5	0.43	1.57	1.67	0.29	1.58	0.3	4.22	0.850495804729214	-0.233623975414087	0.748443077593985	1.14	1.28	1.29	1.95	1.92	2.02	1.11	1.64	1.76	1.38	3.69	0.43	0.32	0.36	2.93	0.55	0.36	0.4	0.738483345145287	-0.437362710318756	0.604951152317881
Amphritea	metal homeostasis	iron import: regulation	ferric iron uptake transcriptional regulator fur	1.54	1.42	1.28	1.19	1.79	1.46	1.54	1.61	1.28	0.96	5.94	7.28	9.65	7.05	1.88	4.36	9.6	11.14	4.41342486651411	2.14189863770785	0.0258824920344828	1.14	1.28	1.29	1.95	1.92	2.02	1.11	1.64	1.76	7.41	5.06	9.32	4.86	15.4	13.86	0.55	13.49	6.92	5.44790928419561	2.44570268052863	0.0356845628571429
Amphritea	cofactor_ prosthetic group_ electron carrier and vitamin metabolism and transport	heme	ferrochelatase	1.54	1.42	1.28	1.19	1.79	1.46	1.54	1.61	1.28	0.59	0.5	0.43	1.24	0.3	0.29	0.39	0.3	0.35	0.334858886346301	-1.5783748406864	NT	1.14	1.28	1.29	1.95	1.92	2.02	1.11	1.64	1.76	0.42	3.31	0.43	0.32	0.36	0.22	0.55	0.36	0.4	0.451452870304749	-1.14735271034096	NT
Amphritea	virulence_ fitness	hemagglutin	filamentous hemagglutinin	1.54	1.42	1.28	1.19	1.79	1.46	1.54	1.61	1.28	0.59	0.5	0.43	0.37	0.3	1.8	1.68	2.44	0.35	0.645308924485126	-0.631938117101805	0.257926838805461	1.14	1.28	1.29	1.95	1.92	2.02	1.11	1.64	1.76	2	0.42	0.43	0.32	0.36	0.22	0.55	0.36	0.4	0.358610914245216	-1.47950869790295	NT
Amphritea	nitrogen compound metabolism	nitrogen fixation	fixh family protein	1.54	1.42	1.28	1.19	1.79	1.46	1.54	1.61	1.28	0.59	0.5	0.43	0.37	7.34	0.29	1.92	1.14	0.35	0.986270022883295	-0.0199454104115	0.990800550454546	1.14	1.28	1.29	1.95	1.92	2.02	1.11	1.64	1.76	0.42	0.42	0.43	0.32	0.36	0.22	0.55	0.36	0.4	0.246633593196315	-2.01955877674854	NT
Amphritea	posttranslational modification_ protein turnover_ chaperones	peptidyl-prolyl isomerase	fkbp-type peptidyl-prolyl cis-trans isomerase	30.63	5.68	5.12	36.57	7.16	27.81	110.18	51.01	77.89	16.71	38.16	14.13	35.03	43.21	11.6	16.06	34.22	6.93	0.613691237040193	-0.704415111654593	0.4556889	38.69	42.34	5.16	7.8	66.84	71.26	112.61	6.56	7.04	15.51	16.29	9.16	17.51	27.54	39.14	7.88	95.75	54.71	0.791208484510187	-0.337870197992639	0.758498212173913
Amphritea	cell motility	flagella	flagellar assembly peptidoglycan hydrolase flgj	1.54	1.42	1.28	1.19	1.79	1.46	1.54	1.61	1.28	4.81	3.31	23.79	0.37	3.92	3.37	7.54	7.4	14.23	5.24332570556827	2.39048216615054	0.137203954041451	1.14	1.28	1.29	1.95	1.92	2.02	1.11	1.64	1.76	1.28	1.56	0.43	0.32	0.36	0.71	0.55	0.36	0.4	0.423104181431609	-1.24091515133246	0.0075798432
Amphritea	cell motility	flagella	flagellar basal-body associated protein flil	1.54	1.42	1.28	1.19	1.79	1.46	1.54	1.61	1.28	0.59	0.5	0.43	0.37	0.3	0.29	4.34	0.3	0.35	0.569794050343249	-0.811487537432517	NT	1.14	1.28	1.29	1.95	1.92	2.02	1.11	1.64	1.76	0.42	1.34	0.43	0.32	5.17	0.22	3.62	0.36	12.31	1.71438695960312	0.777692781382661	0.64047331120332
Amphritea	cell motility	flagella	flagellar basal-body m-ring protein flif	1.54	1.42	1.28	1.19	1.79	1.46	1.54	1.61	1.28	0.59	0.5	0.43	0.37	0.3	0.29	0.39	0.3	0.35	0.268497330282227	-1.89702035158446	NT	1.14	1.28	1.29	1.95	1.92	2.02	51.94	40.11	1.76	4.09	2.61	0.43	0.32	0.36	1.05	0.55	0.36	1.43	0.108306740160526	-3.20680506714346	0.415182151624549
Amphritea	cell motility	flagella	flagellar basal-body p-ring formation protein flga	1.54	67.94	1.28	29.8	1.79	1.46	1.54	62.59	54.83	1.48	0.5	2.39	1.2	0.3	0.29	0.39	0.3	0.35	0.0323203303855995	-4.95141424406033	0.148086294954545	1.14	1.28	1.29	1.95	1.92	68.45	56.85	1.64	1.76	2.83	0.42	2.17	0.32	4.88	0.22	0.55	1.69	33.32	0.34047549163487	-1.55437714208141	0.569713685230024
Amphritea	cell motility	flagella	flagellar basal-body rod modification protein flgd	1.54	1.42	1.28	1.19	1.79	1.46	1.54	1.61	1.28	4.1	5.34	0.43	0.37	0.89	0.29	6.17	1.44	2.04	1.60717009916095	0.684522628595552	0.477985000856531	1.14	1.28	1.29	1.95	1.92	2.02	1.11	267.15	1.76	4.49	4.74	0.43	0.32	0.36	4.94	3.77	0.36	7.49	0.096201988412846	-3.37778947619827	0.600560613995485
Amphritea	cell motility	flagella	flagellar basal-body rod protein flgb	3.08	2.84	2.56	2.38	21.92	2.92	3.08	3.22	2.56	18.51	23.71	43.79	18.81	10.03	13.49	22.18	22.19	14.8	4.20803411131059	2.07314639950169	0.0102004801363636	2.28	2.56	2.58	3.9	3.84	4.04	2.22	3.28	3.52	39.92	35.38	23.51	1.97	22.06	16.48	1.1	3.59	1.52	5.15698086463501	2.36652669231871	0.16179845034965
Amphritea	cell motility	flagella	flagellar basal-body rod protein flgc	3.08	2.84	2.56	2.38	3.58	2.92	3.08	3.22	2.56	1.18	2.96	2.22	7.14	7.51	8.35	12.47	6.2	3.52	1.96605644546148	0.975304742033717	0.165643659515419	2.28	2.56	2.58	3.9	3.84	4.04	2.22	3.28	3.52	5.85	10.84	0.86	2.65	18.65	14.24	5.44	37.6	12.11	3.83557760453579	1.93944385137927	0.194832706748466
Amphritea	cell motility	flagella	flagellar basal-body rod protein flgf	3.08	2.84	2.56	2.38	3.58	2.92	3.08	3.22	2.56	1.18	1	0.86	2.12	6.27	0.58	0.78	8.08	0.7	0.822654462242563	-0.2816415090613	0.737724342658423	2.28	2.56	2.58	3.9	3.84	4.04	2.22	3.28	3.52	1.6	1.7	0.86	0.64	0.72	0.44	1.1	0.72	0.8	0.304039688164422	-1.71766843509772	NT
Amphritea	cell motility	flagella	flagellar basal-body rod protein flgg	1.54	1.42	1.28	1.19	1.79	1.46	1.54	1.61	1.28	4.65	7.33	13.22	5.1	10.09	17.33	3.38	0.3	5.57	5.10831426392067	2.3528472824904	0.0577791787674419	1.14	1.28	1.29	1.95	1.92	2.02	1.11	1.64	1.76	5.72	15.25	0.43	0.32	0.36	5.59	0.55	2.64	21.75	3.72856130403969	1.89861906213753	0.382240224
Amphritea	cell motility	flagella	flagellar basal body l-ring protein flgh	3.08	2.84	2.56	2.38	3.58	2.92	3.08	3.22	56.56	3.28	1.84	0.86	6.44	0.99	1.38	4.74	3.33	5.8	0.357267514335577	-1.48492335655236	0.552662747932331	2.28	47.72	67.88	3.9	3.84	4.04	2.22	3.28	3.52	2.59	1.24	0.86	0.64	9.58	3.17	9.1	0.72	2.28	0.217623305451399	-2.20009503067615	0.440341818181818
Amphritea	cell motility	flagella: regulation	flagellar biosynthesis anti-sigma factor flgm	1.54	1.42	1.28	1.19	1.79	1.46	1.54	1.61	1.28	0.59	1.54	0.43	0.37	0.3	0.29	2.93	0.3	3.11	0.75209763539283	-0.411008133843843	0.561680306422018	1.14	1.28	1.29	1.95	1.92	2.02	1.11	1.64	1.76	0.42	0.82	0.43	15.37	0.36	0.22	3.19	0.36	0.4	1.52870304748405	0.61230818856319	0.769991103565365
Amphritea	cell motility	flagella	flagellar biosynthesis protein flha	3.08	2.84	2.56	2.38	3.58	2.92	3.08	3.22	2.56	2.35	1	0.86	0.74	0.6	0.58	4.29	0.6	0.7	0.44698703279939	-1.16169511579951	NT	2.28	2.56	2.58	3.9	3.84	4.04	2.22	3.28	3.52	0.84	9.45	0.86	0.64	0.72	0.44	1.1	0.72	0.8	0.55173635719348	-0.857949043518227	NT
Amphritea	cell motility	flagella	flagellar biosynthesis protein flhb	1.54	1.42	1.28	1.19	1.79	1.46	1.54	1.61	1.28	0.59	0.5	0.43	0.37	0.3	0.29	0.39	4.19	0.35	0.565217391304348	-0.823122237915921	NT	1.14	1.28	1.29	1.95	1.92	2.02	1.11	1.64	1.76	0.42	0.42	0.43	0.32	0.36	0.22	0.55	0.36	0.4	0.246633593196315	-2.01955877674854	NT
Amphritea	cell motility	flagella	flagellar biosynthesis protein flhf	3.08	2.84	2.56	2.38	3.58	2.92	3.08	3.22	2.56	1.18	20.82	0.86	7.27	0.6	23.08	12.93	21.34	8.58	3.68649885583524	1.88225130920597	0.137743303980583	2.28	2.56	2.58	3.9	3.84	4.04	37.45	3.28	3.52	16.02	7.21	3.38	0.64	2.83	18.86	1.1	8.38	0.8	0.933333333333333	-0.0995356735509147	0.944267021459227
Amphritea	cell motility	flagella: regulation	flagellar biosynthesis sigma factor flia	1.54	1.42	1.28	1.19	1.79	1.46	1.54	1.61	1.28	0.59	0.5	0.43	7.23	8.26	2.51	3.48	0.83	0.93	1.88863463005339	0.91734362899251	0.434651945391705	1.14	1.28	1.29	1.95	1.92	2.02	1.11	1.64	1.76	0.42	1.3	0.43	0.32	0.36	0.56	0.55	0.36	1.23	0.391920623671155	-1.35136660236256	0.0035885712
Amphritea	cell motility	flagella	flagellar biosynthetic protein flio	1.54	1.42	1.28	1.19	1.79	1.46	1.54	1.61	1.28	0.59	0.5	0.43	0.37	0.3	3.05	1.57	0.3	0.35	0.569031273836766	-0.813420149966517	NT	1.14	1.28	1.29	1.95	1.92	2.02	1.11	1.64	1.76	0.42	0.42	0.43	2.29	0.36	0.22	0.55	0.36	0.4	0.386250885896527	-1.37238985293298	NT
Amphritea	cell motility	flagella	flagellar brake protein	1.54	1.42	1.28	1.19	1.79	1.46	1.54	1.61	1.28	0.59	0.5	8.43	0.37	0.3	6.25	4.08	2.22	4.04	2.04271548436308	1.03048827510256	0.341384921808511	1.14	1.28	1.29	1.95	1.92	2.02	1.11	1.64	1.76	0.42	0.42	0.43	2.43	0.36	0.22	0.55	0.36	0.4	0.396172927002126	-1.33579779975407	NT
Amphritea	cell motility	flagella	flagellar hook-associated protein flgk	3.08	2.84	2.56	2.38	3.58	2.92	3.08	3.22	2.56	1.18	1.47	0.86	0.74	0.6	2.35	0.78	1.01	0.7	0.369565217391304	-1.43609911480667	0.00004985775105	2.28	2.56	2.58	3.9	3.84	4.04	2.22	3.28	3.52	10.64	0.84	0.86	5.7	4.39	4.87	1.1	0.72	0.8	1.06024096385542	0.0843921872903726	0.91986422189781
Amphritea	cell motility	flagella	flagellar hook-basal body complex protein flge	1.54	1.42	1.28	1.19	1.79	1.46	1.54	1.61	1.28	0.59	0.5	0.43	0.37	6.12	2.66	0.39	0.3	1.18	0.956521739130435	-0.0641303374197152	0.95507921276129	1.14	1.28	1.29	1.95	1.92	2.02	1.11	1.64	1.76	0.42	3.36	0.43	0.32	0.36	0.22	0.55	2.41	0.4	0.600283486888731	-0.736284113265065	NT
Amphritea	cell motility	flagella	flagellar hook-length control protein flik	1.54	1.42	1.28	1.19	1.79	1.46	1.54	1.61	1.28	7.41	2.68	0.43	9.32	1.71	2.99	0.92	0.3	5.39	2.37604881769642	1.24856447768961	0.26734541557047	1.14	1.28	1.29	1.95	1.92	2.02	1.11	1.64	1.76	0.42	7.62	0.43	7.45	0.36	5.36	0.55	1.08	4.67	1.9801559177888	0.985614032812199	0.440666247491639
Amphritea	cell motility	flagella	flagellar motor protein motb	3.08	2.84	2.56	2.38	3.58	2.92	3.08	3.22	2.56	1.18	1	19.17	7.77	8.3	4.79	14.06	7.41	11.15	2.85392829900839	1.51294908955634	0.114021159942857	2.28	2.56	2.58	3.9	3.84	4.04	2.22	3.28	3.52	7.28	2.07	2.88	0.64	1.51	3.59	11.59	0.72	11.26	1.47200566973777	0.557783228247383	0.574798878504673
Amphritea	cell motility	flagella	flagellar motor protein motd	3.08	2.84	2.56	2.38	3.58	2.92	3.08	3.22	2.56	1.18	1	12.17	2.5	4.18	8.62	0.78	1.66	3.47	1.35621662852784	0.439587638608016	0.631400251045296	2.28	2.56	2.58	3.9	3.84	4.04	2.22	3.28	3.52	13.39	12.07	20.39	6.58	8.37	12.75	3.03	6.21	0.8	2.96208362863218	1.56661237287178	0.0997634548672566
Amphritea	cell motility	flagella	flagellar motor protein poma	1.54	1.42	1.28	1.19	1.79	1.46	1.54	1.61	1.28	0.59	0.5	0.43	1.37	1.17	0.29	0.39	7.39	2.62	1.12509534706331	0.170047268914812	0.888737975169607	1.14	1.28	1.29	1.95	1.92	2.02	1.11	1.64	1.76	12.04	8.45	0.43	0.32	0.36	10.49	19.42	0.36	20.14	5.10347271438696	2.35147927901741	0.20094523902439
Amphritea	cell motility	flagella	flagellar motor stator protein mota	38.25	77.13	2.56	2.38	3.58	2.92	3.08	37.28	32.46	18.37	23.91	20.07	18.49	9.3	11.78	14.47	1.54	14.93	0.665497896213184	-0.587493989422779	0.609344758303887	2.28	27.56	2.58	42.75	3.84	4.04	2.22	3.28	3.52	5.7	4.53	11.05	0.64	10.61	1.77	3.91	0.72	1.62	0.440425763006408	-1.18302923208301	0.534077538461538
Amphritea	cell motility	flagella	flagellar motor switch protein flig	3.08	2.84	2.56	2.38	3.58	2.92	3.08	3.22	2.56	1.18	1	0.86	2.14	11.4	0.58	0.78	0.6	0.7	0.733790999237224	-0.446558886451712	NT	2.28	2.56	2.58	3.9	3.84	4.04	2.22	3.28	3.52	0.84	4.32	0.86	0.64	0.72	0.88	1.1	1.99	0.8	0.430545712260808	-1.21576167410412	0.0222014817391304
Amphritea	cell motility	flagella	flagellar motor switch protein flim	1.54	1.42	1.28	1.19	1.79	1.46	1.54	1.61	1.28	0.59	0.5	11.69	0.37	6.36	1.99	0.39	1.91	3.82	2.1067887109077	1.0750456340363	0.43694714214123	1.14	1.28	1.29	1.95	1.92	2.02	1.11	1.64	1.76	0.42	0.42	0.43	0.32	0.36	0.22	0.55	0.36	0.4	0.246633593196315	-2.01955877674854	NT
Amphritea	cell motility	flagella	flagellar protein export atpase flii	3.08	2.84	2.56	2.38	3.58	2.92	3.08	3.22	2.56	1.18	1	0.86	0.74	1.3	6.69	3.22	0.6	6.15	0.829138062547674	-0.270315745194445	0.715289405769231	2.28	2.56	2.58	3.9	3.84	4.04	2.22	3.28	3.52	2.34	4.52	0.86	0.64	7.34	9.05	9.56	0.72	0.8	1.26966690290574	0.344450055613472	0.711232
Amphritea	cell motility	flagella	flagellar protein flag	1.54	1.42	1.28	1.19	1.79	1.46	1.54	1.61	1.28	0.59	0.5	0.43	0.37	0.3	0.29	0.39	0.3	0.35	0.268497330282227	-1.89702035158446	NT	1.14	1.28	1.29	1.95	1.92	2.02	1.11	1.64	1.76	0.42	2.58	0.43	0.32	0.36	1.03	0.55	0.36	0.4	0.457122608079376	-1.12934692228665	NT
Amphritea	redox homeostasis and oxidative stress	redox homeostasis	flavodoxin	1.54	1.42	1.28	1.19	1.79	1.46	1.54	1.61	1.28	0.59	0.5	0.43	0.37	0.3	0.29	0.39	0.3	0.35	0.268497330282227	-1.89702035158446	NT	1.14	1.28	1.29	1.95	1.92	2.02	1.11	1.64	1.76	5.31	2.88	6.08	0.32	0.36	0.59	0.55	0.36	0.4	1.19418851878101	0.256030603471956	0.8149923072
Amphritea	redox homeostasis and oxidative stress	redox cofactor	flavodoxin fldb	1.54	1.42	1.28	1.19	1.79	1.46	1.54	1.61	1.28	0.59	0.5	0.43	0.37	0.3	5.92	0.39	0.3	0.35	0.697940503432494	-0.518824037050349	NT	1.14	1.28	1.29	1.95	1.92	2.02	1.11	1.64	1.76	3.38	0.42	0.43	0.32	0.36	0.22	0.55	0.36	0.4	0.456413890857548	-1.13158539448265	NT
Amphritea	cell defense	formaldehyde detoxification	formaldehyde dehydrogenase, glutathione-independent	3.08	20.88	2.56	2.38	19.22	2.92	20.88	76.92	2.56	140.55	105.93	144.4	148.38	127.62	64.48	145.72	87.56	141.97	7.30918097754293	2.86970975558453	0.00004985775105	2.28	2.56	20.15	22.78	24.49	4.04	2.22	3.28	3.52	61.97	53.03	53.81	65.81	106.83	27.92	107.4	43.31	177.75	8.17897327707454	3.03191975013022	0.0291631924528302
Amphritea	precursor metabolite and energy production and conversion	nitrate respiration	formate dehydrogenase	33.67	120.09	214.34	333.78	168.2	245.87	199.76	111.94	187.3	33.58	32.66	45.24	41.87	62.58	69.49	77.89	52.08	66.73	0.29853555837642	-1.74402531469358	0.0218232252222222	375.5	214.23	141.48	128.38	330.69	374.58	158.72	268.96	202.83	38.21	41.52	95.1	49.48	43.24	51.2	95.75	43.37	38.17	0.225948245626022	-2.1459357396331	0.00874133333333333
Amphritea	cofactor_ prosthetic group_ electron carrier and vitamin metabolism and transport	folate_ dhf_ thf metabolism	formyltetrahydrofolate deformylase	6.16	5.68	5.12	4.76	7.16	5.84	6.16	6.44	5.12	27.54	11.83	13.56	17.85	6.7	15.6	21.23	13.71	19.92	2.8211289092296	1.49627259022592	0.0100342526741379	4.56	5.12	5.16	7.8	7.68	8.08	4.44	6.56	7.04	4.51	9.94	1.72	9	13.71	3.18	14.75	22.5	13.5	1.64440113394756	0.717562271869724	0.34266354185022
Amphritea	precursor metabolite and energy production and conversion	gluconeogenesis	fructose-1,6-bisphosphatase	3.08	2.84	2.56	2.38	3.58	2.92	3.08	3.22	2.56	1.18	17.03	5.52	4.87	13.82	18.27	3.43	4.48	5.74	2.83524027459954	1.50347100264	0.137743303980583	2.28	2.56	2.58	3.9	3.84	4.04	2.22	3.28	3.52	2.03	9.57	0.86	2.26	7.19	0.78	1.1	3.65	9.98	1.32600992204111	0.40709157064352	0.65011156097561
Amphritea	precursor metabolite and energy production and conversion	glycolysis_ gluconeogenesis	fructose-bisphosphate aldolase	3.08	2.84	2.56	2.38	3.58	2.92	3.08	3.22	2.56	2.84	11.97	0.86	2.89	2.41	6.53	10.17	6.36	6.97	1.94508009153318	0.959829561524466	0.196010416680498	2.28	2.56	2.58	3.9	3.84	4.04	2.22	3.28	3.52	10.18	14.19	22.35	5.63	9.65	1.69	15.47	2.95	1.4	2.95924875974486	1.56523097715557	0.16301555
Amphritea	posttranslational modification_ protein turnover_ chaperones	envelope protein quality control	ftsh protease activity modulator hflk	33.49	69.82	42.22	2.38	3.58	2.92	34.76	3.22	29.52	1.79	1	9.1	6.31	2.24	5.56	7.57	1.83	7.66	0.194042629895002	-2.3655544570016	0.137743303980583	40.68	24.18	2.58	40.36	80.49	45.78	2.22	32.05	63.61	5.25	6.26	0.86	28.95	20.42	11.1	16.97	0.72	0.8	0.275131796957373	-1.86180521345996	0.0997634548672566
Amphritea	cell cycle control_ cell division_ differentiation and chromosome partitioning	cell division	ftsq-type potra domain-containing protein	1.54	1.42	1.28	1.19	1.79	1.46	1.54	1.61	1.28	0.59	0.5	0.43	2.49	0.3	0.29	0.39	0.3	0.35	0.430205949656751	-1.21690061782296	NT	1.14	1.28	1.29	1.95	1.92	2.02	1.11	1.64	1.76	0.42	2.19	0.43	0.32	0.36	0.22	0.55	0.36	0.4	0.372076541459958	-1.42632866004378	NT
Amphritea	precursor metabolite and energy production and conversion	tca cycle	fumarate hydratase	1.54	1.42	1.28	1.19	1.79	1.46	1.54	1.61	1.28	2.71	3.25	6.89	8.71	3.56	2.13	1.43	0.87	0.78	2.31350114416476	1.21007781240242	0.215661552890625	1.14	1.28	1.29	1.95	1.92	2.02	1.11	1.64	1.76	1.7	3.57	7.9	2.67	0.36	0.22	22.87	9.86	0.4	3.51169383416017	1.81216706947659	0.403083102661597
Amphritea	precursor metabolite and energy production and conversion	anaerobiosis: regulation	fumarate_nitrate reduction transcriptional regulator fnr	43.76	50.73	2.56	53.23	61.05	70.81	57.65	199.64	81.69	57.54	63.17	72.09	31.6	23.38	31.94	33.63	19.79	29.9	0.584492529623905	-0.774743509041326	0.342499547619048	22.59	31.09	67.15	48.23	53.01	4.04	64.8	93.48	40.55	33.22	28.63	20.27	28.61	10.2	14.98	16.94	6.11	15.16	0.409751964983292	-1.2871772270395	0.0961900301886792
Amphritea	amino acid metabolism and transport	aromatic amino acid degradation	fumarylacetoacetase	1.54	1.42	1.28	1.19	1.79	1.46	1.54	1.61	1.28	0.59	0.5	0.43	4.72	4.54	2.5	0.39	0.3	0.35	1.09229595728452	0.127363807042502	0.898249248724832	1.14	1.28	1.29	1.95	1.92	2.02	1.11	1.64	1.76	0.42	2.91	0.43	10.58	0.98	0.84	0.55	0.36	0.4	1.23812898653437	0.308161620319495	0.834945555555556
Amphritea	redox homeostasis and oxidative stress	glutathione metabolism	gamma-glutamyltransferase	1.54	1.42	1.28	1.19	1.79	1.46	1.54	1.61	1.28	0.59	0.5	0.43	10.03	1.16	0.29	10.14	0.3	1.88	1.93135011441648	0.949609719206587	0.544701817714286	1.14	1.28	1.29	1.95	1.92	2.02	1.11	1.64	1.76	0.42	0.42	0.43	0.32	0.36	0.22	0.55	0.36	0.4	0.246633593196315	-2.01955877674854	NT
Amphritea	cell wall_ membrane and envelope biogenesis	exopolysaccharide biosynthesis and export	gdp-l-fucose synthase	1.54	1.42	1.28	1.19	1.79	1.46	1.54	1.61	1.28	0.59	0.5	0.43	2.95	0.3	0.29	6.17	0.3	0.35	0.906178489702517	-0.142132849420988	NT	1.14	1.28	1.29	1.95	1.92	2.02	1.11	76.18	157.43	0.42	0.42	0.43	1.29	1.06	0.22	11.33	0.36	0.4	0.0652013752455796	-3.93895379527154	0.452506179566563
Amphritea	cell wall_ membrane and envelope biogenesis	lps: o antigen	gdp-mannose 4,6-dehydratase	1.54	1.42	1.28	1.19	1.79	1.46	1.54	1.61	1.28	0.59	0.5	0.43	0.37	0.3	0.29	0.39	0.3	4.54	0.588100686498856	-0.76586492030672	NT	1.14	1.28	1.29	1.95	1.92	2.02	1.11	1.64	1.76	0.42	0.42	0.43	0.32	0.36	0.22	0.55	0.36	0.4	0.246633593196315	-2.01955877674854	NT
Amphritea	protein export and secretion system	type ii secretion system	general secretion pathway protein gspe	3.08	2.84	2.56	2.38	3.58	2.92	3.08	3.22	2.56	1.18	1	0.86	2.08	0.6	4.38	2.58	0.6	1.36	0.558352402745995	-0.840752131937712	0.078213560979021	2.28	2.56	2.58	3.9	3.84	4.04	2.22	3.28	3.52	7.57	1.96	0.86	0.64	0.72	0.44	1.1	0.72	9.07	0.817859673990078	-0.290074763951781	0.769151303754266
Amphritea	protein export and secretion system	type ii secretion system	general secretion pathway protein gspf	3.08	2.84	2.56	2.38	3.58	2.92	3.08	3.22	2.56	2.19	2.94	0.86	16.36	8.08	6.63	2.14	11.3	1.13	1.96910755148741	0.977541912539606	0.333852410958904	2.28	2.56	2.58	3.9	3.84	4.04	2.22	3.28	3.52	4.71	4.22	0.86	0.64	0.72	0.44	1.1	0.72	0.8	0.503543586109143	-0.989811433354484	NT
Amphritea	protein export and secretion system	type ii secretion system	general secretion pathway secretin gspd	1.54	1.42	1.28	1.19	1.79	1.46	1.54	1.61	1.28	0.59	0.5	0.43	0.37	1.36	4.67	5.41	0.98	0.35	1.11823035850496	0.161217417912058	0.879023434931507	1.14	1.28	1.29	1.95	1.92	2.02	1.11	1.64	1.76	0.42	3.08	2.07	0.32	0.36	0.22	0.55	0.36	0.4	0.551381998582566	-0.858875927611072	NT
Amphritea	amino acid metabolism and transport	amino acid degradation	glu_leu_phe_val dehydrogenase	3.08	2.84	2.56	2.38	3.58	2.92	3.08	3.22	2.56	1.18	1	0.86	0.74	0.6	2.31	0.78	0.6	1.1	0.349733028222731	-1.5156740466267	NT	2.28	2.56	2.58	3.9	3.84	4.04	2.22	3.28	3.52	4.48	0.84	0.86	0.64	0.72	0.44	21.68	0.72	0.8	1.10489014883062	0.143902940100521	NT
Amphritea	cell wall_ membrane and envelope biogenesis	lps: o antigen	glucose-1-phosphate thymidylyltransferase rfba	1.54	1.42	1.28	1.19	1.79	1.46	1.54	1.61	1.28	0.59	0.5	0.43	0.37	0.3	0.29	0.39	0.3	0.35	0.268497330282227	-1.89702035158446	NT	1.14	1.28	1.29	1.95	1.92	2.02	1.11	1.64	1.76	10.33	3.22	0.43	0.32	0.36	0.22	0.55	0.36	0.4	1.14741318214033	0.198384997705302	NT
Amphritea	precursor metabolite and energy production and conversion	glycolysis_ gluconeogenesis	glucose-6-phosphate isomerase	1.54	1.42	1.28	1.19	1.79	1.46	1.54	1.61	1.28	0.59	0.5	0.43	0.37	7.97	9.08	0.39	0.3	0.35	1.52402745995423	0.607888897570664	NT	1.14	1.28	1.29	1.95	1.92	2.02	1.11	1.64	1.76	0.42	0.42	0.43	0.32	0.36	0.22	0.55	0.36	0.4	0.246633593196315	-2.01955877674854	NT
Amphritea	redox homeostasis and oxidative stress	glutathione metabolism	glutamate--cysteine ligase	4.62	4.26	3.84	3.57	5.37	4.38	71.63	4.83	21.64	1.77	1.5	5.08	14.11	16.33	9.91	9.08	3.47	16.86	0.629208957628484	-0.668388885300001	0.689871623606557	52.13	26.71	3.87	5.85	5.76	6.06	40.37	4.92	5.28	15.26	9.49	8.31	2.73	15.44	21.82	16.3	1.08	13.47	0.688307386551838	-0.538875102609414	0.65011156097561
Amphritea	translation_ ribosomal structure and biogenesis	trna-ligase	glutamate--trna ligase	1.54	1.42	1.28	1.19	1.79	1.46	1.54	1.61	1.28	3.16	2.64	0.43	5.44	1.01	8.86	2.63	10.7	4.22	2.98169336384439	1.57613189906754	0.140034084739336	1.14	1.28	1.29	1.95	1.92	2.02	1.11	1.64	51.94	7.3	8.13	0.43	12.93	0.36	7.08	22.01	0.36	9.3	1.05615181210142	0.0788172237343905	0.963261444287729
Amphritea	cofactor_ prosthetic group_ electron carrier and vitamin metabolism and transport	tetrapyrrole	glutamate-1-semialdehyde 2,1-aminomutase	3.08	132.28	2.56	2.38	3.58	2.92	3.08	3.22	2.56	1.56	1	0.86	3.52	5.71	2.2	2.02	4.02	2.63	0.151098548117692	-2.72643829694894	0.527453806640625	2.28	2.56	2.58	3.9	3.84	4.04	2.22	163.59	3.52	10.8	11.16	0.86	0.64	4.95	4.98	9.5	0.72	0.8	0.235559327427996	-2.08583763544494	0.617517874730022
Amphritea	amino acid metabolism and transport	proline biosynthesis	glutamate-5-semialdehyde dehydrogenase	1.54	1.42	1.28	1.19	1.79	1.46	1.54	1.61	1.28	0.59	0.5	0.43	0.37	0.3	0.29	0.39	0.3	0.35	0.268497330282227	-1.89702035158446	NT	1.14	1.28	1.29	1.95	1.92	2.02	1.11	1.64	1.76	0.42	4.14	0.43	0.32	0.36	5.76	0.55	0.36	0.4	0.902905740609497	-0.147352710340964	NT
Amphritea	amino acid metabolism and transport	proline biosynthesis	glutamate 5-kinase	1.54	1.42	1.28	1.19	1.79	1.46	1.54	1.61	1.28	2.61	6.97	0.43	2.03	1.31	2.35	0.39	2.24	3.05	1.63081617086194	0.705594167498736	0.386195702926829	1.14	1.28	1.29	1.95	1.92	2.02	1.11	1.64	1.76	1.17	2.12	0.43	0.32	1.84	0.22	0.55	0.36	0.4	0.525159461374911	-0.92917254029143	0.0922574076923077
Amphritea	amino acid metabolism and transport	glutamate biosynthesis	glutamate synthase	6.16	5.68	5.12	4.76	7.16	5.84	6.16	6.44	5.12	7.93	18.33	1.72	7.39	12.31	5.61	24.67	18.43	18.3	2.1870709382151	1.12900001533405	0.117370621022727	4.56	5.12	5.16	7.8	7.68	8.08	4.44	6.56	7.04	9.28	8.86	44.01	14.65	5.84	28.79	2.2	1.44	20.52	2.40237420269313	1.26446088806359	0.319175933944954
Amphritea	cell wall_ membrane and envelope biogenesis	lps: lipid a	glutamine--fructose-6-phosphate transaminase (isomerizing)	30.94	1.42	39.62	1.19	1.79	1.46	1.54	1.61	1.28	1.13	0.5	0.43	0.37	2.13	3.62	0.39	0.3	1	0.122077922077922	-3.03412578390463	0.336005112064343	1.14	1.28	31.52	1.95	1.92	2.02	18.04	1.64	1.76	1.89	0.79	0.43	0.32	1.32	0.22	0.55	0.36	0.4	0.102497143789783	-3.2863443870857	0.371423902040816
Amphritea	translation_ ribosomal structure and biogenesis	trna-ligase	glutamine--trna ligase_yqey domain fusion protein	3.08	55.83	2.56	2.38	3.58	2.92	3.08	3.22	2.56	1.18	6.51	0.86	2.21	0.6	2.07	0.78	4.67	2.36	0.268147961116021	-1.89889881112864	0.502149012170385	2.28	2.56	2.58	3.9	3.84	4.04	2.22	3.28	3.52	6.95	7.02	4.59	0.64	7.32	3.28	1.1	7.39	0.8	1.38518781006378	0.470081596692026	0.516281530997305
Amphritea	amino acid metabolism and transport	arginine biosynthesis	glutamine-hydrolyzing carbamoyl-phosphate synthase	1.54	1.42	1.28	1.19	1.79	1.46	1.54	1.61	1.28	4.85	0.5	0.43	4.49	1.17	1.18	7.07	5.05	4.94	2.26392067124333	1.17882340639905	0.19128077693617	1.14	1.28	1.29	1.95	1.92	2.02	1.11	1.64	1.76	0.42	5.09	0.43	5.38	0.36	2.65	0.55	8.4	17.9	2.91849751948972	1.54522584203499	0.412431766423358
Amphritea	nucleoside and nucleotide metabolism and transport	purine metabolism	glutamine-hydrolyzing gmp synthase	3.08	2.84	2.56	2.38	3.58	2.92	3.08	3.22	2.56	25.65	3.96	1.95	6.03	6.67	7.61	10.01	7.15	6.35	2.87490465293669	1.5235141094426	0.157366390982143	2.28	2.56	2.58	3.9	3.84	4.04	2.22	3.28	3.52	1.85	3.12	0.86	0.64	1.3	0.44	1.1	0.72	0.8	0.383770375620128	-1.38168474498894	0.0036675081
Amphritea	amino acid metabolism and transport	glutamine degradation	glutamine amidotransferase	4.62	4.26	3.84	3.57	5.37	4.38	4.62	4.83	3.84	1.77	7.17	1.29	2.58	5.71	8.72	1.17	4.43	7.1	1.01550978896517	0.0222041465010621	0.968960902298851	3.42	3.84	3.87	5.85	5.76	6.06	3.33	4.92	5.28	4.03	3.58	10.85	0.96	1.08	1.02	1.65	5.54	7.36	0.852114339711788	-0.23088106553085	0.742543381294964
Amphritea	amino acid metabolism and transport	glutamine biosynthesis	glutamine synthetase	4.62	4.26	3.84	59.71	5.37	25.69	4.62	4.83	44.21	12.56	19.65	1.29	14.42	7.51	9.99	10.18	17.69	7.5	0.641361756283805	-0.640789764906759	0.586886571352313	3.42	3.84	3.87	5.85	63.15	6.06	17	67	26.89	11.42	20.1	4.25	20.26	11.88	21.61	47.77	6.32	8.51	0.77186929165821	-0.373571532681593	0.76118785492228
Amphritea	cofactor_ prosthetic group_ electron carrier and vitamin metabolism and transport	tetrapyrrole	glutamyl-trna reductase	3.08	2.84	2.56	2.38	3.58	2.92	3.08	3.22	2.56	7.14	12.9	0.86	0.74	3.25	11.39	14.71	7.06	10.07	2.59801678108314	1.37741074945679	0.11874717	2.28	2.56	2.58	3.9	3.84	4.04	2.22	3.28	3.52	7.9	23.32	6.26	10.94	25.73	13.86	12.12	12.11	7.49	4.24273564847626	2.08499479163516	0.0291631924528302
Amphritea	redox homeostasis and oxidative stress	cell redox homeostasis	glutaredoxin grxa	1.54	1.42	1.28	1.19	1.79	1.46	1.54	1.61	1.28	0.59	0.5	0.43	2.47	3.71	2.83	0.39	2.92	1.33	1.15713196033562	0.210553400025279	0.748443077593985	1.14	1.28	1.29	1.95	1.92	2.02	1.11	1.64	1.76	4.17	3.9	10.59	0.32	7.39	5.54	7.28	0.36	7.79	3.35506732813607	1.74634171813735	0.0894834181818182
Amphritea	cell defense	formaldehyde detoxification	glutathione-dependent formaldehyde-activating enzyme gfa	1.54	1.42	1.28	1.19	1.79	1.46	1.54	1.61	1.28	0.59	0.5	7.42	0.37	0.3	0.29	0.39	1.72	0.35	0.909992372234935	-0.136073642526526	NT	1.14	1.28	1.29	1.95	1.92	2.02	1.11	1.64	1.76	3.22	3.02	0.43	0.32	0.36	0.22	2.91	0.36	0.4	0.796598157335223	-0.328075952376338	0.698377636363636
Amphritea	redox homeostasis and oxidative stress	cell redox homeostasis	glutathione-disulfide reductase	3.08	2.84	2.56	2.38	3.58	2.92	3.08	3.22	2.56	19.71	32.47	38.05	25.75	30.92	11.69	19.69	10.11	19.97	7.94660564454615	2.99033875152895	0.00404355154390244	2.28	2.56	2.58	3.9	3.84	4.04	2.22	3.28	3.52	13.41	9.35	0.86	7.36	10.24	13.13	33.1	17.85	4.94	3.90644932671864	1.96585790010703	0.109906333884298
Amphritea	redox homeostasis and oxidative stress	oxidative stress	glutathione peroxidase	3.08	2.84	2.56	2.38	3.58	2.92	3.08	3.22	2.56	22.89	4.2	0.86	13.47	4.42	10.48	6.79	10.68	11.46	3.25133485888635	1.70103214857714	0.0869435838	2.28	2.56	2.58	3.9	3.84	4.04	2.22	3.28	3.52	0.84	0.98	3.58	6.56	9	3.24	4.35	24.04	29.34	2.90326009922041	1.53767382688918	0.368147603305785
Amphritea	cell defense	glutathione-mediated detoxification	glutathione s-transferase	3.08	63.06	2.56	36.08	55.75	2.92	3.08	3.22	2.56	14.6	7.5	14.73	15.87	2.32	16.62	2.18	8.69	5.43	0.510359236260229	-0.970414993045149	0.502149012170385	2.28	2.56	55.77	3.9	3.84	4.04	2.22	3.28	3.52	10.64	4.31	13.04	1.81	0.72	3.38	12.28	3.55	0.8	0.620685419481636	-0.68806583891287	0.747608042553192
Amphritea	redox homeostasis and oxidative stress	glutathione metabolism	glutathione synthase	3.08	2.84	2.56	2.38	3.58	2.92	3.08	3.22	2.56	17.15	2.42	0.86	2.02	11.3	11.34	3.47	4.42	0.7	2.04729214340198	1.03371698597843	0.336005112064343	2.28	2.56	2.58	3.9	3.84	4.04	2.22	3.28	3.52	5.08	1.67	0.86	0.64	1.42	8.72	1.1	0.72	3.69	0.846917080085046	-0.239707369729153	0.767597917808219
Amphritea	redox homeostasis and oxidative stress	glutathione metabolism	glutathionyl-hydroquinone reductase	1.54	1.42	1.28	1.19	1.79	1.46	1.54	1.61	1.28	0.59	0.5	0.43	0.37	0.3	0.29	0.39	5.67	0.35	0.678108314263921	-0.560412361391985	NT	1.14	1.28	1.29	1.95	1.92	2.02	1.11	1.64	1.76	0.42	0.42	0.43	0.32	0.36	0.22	0.55	0.36	0.4	0.246633593196315	-2.01955877674854	NT
Amphritea	nitrogen compound metabolism	amine and polyamine metabolism: regulation	glxa family transcriptional regulator	6.16	5.68	5.12	4.76	7.16	5.84	6.16	6.44	5.12	11.14	12.06	17.56	8.7	14.34	10.83	21.59	8.11	14.75	2.27078565980168	1.18319153601628	0.0102004801363636	4.56	5.12	5.16	7.8	7.68	8.08	4.44	6.56	7.04	91.85	66.72	30.18	8.98	22.77	37.46	40.46	39.8	3.86	6.06094968107725	2.59954386512323	0.0709320055813953
Amphritea	precursor metabolite and energy production and conversion	glycolysis_ gluconeogenesis	glyceraldehyde 3-phosphate dehydrogenase	4.62	4.26	3.84	3.57	5.37	4.38	4.62	4.83	3.84	13.44	10.43	2.26	15.84	23.06	22.52	10.29	19.39	21.21	3.51995931858632	1.81555875522254	0.0155550249863014	3.42	3.84	3.87	5.85	5.76	6.06	3.33	4.92	5.28	24.79	14.3	8.08	13.71	24.85	35.2	1.65	7.67	1.2	3.1053626269785	1.63476174818699	0.163783395918367
Amphritea	translation_ ribosomal structure and biogenesis	trna-ligase	glycine--trna ligase	6.16	5.68	5.12	45.2	7.16	42.87	6.16	72.69	22.65	16.7	14.49	24.12	23.14	27.2	27.31	23.01	17.84	24.41	0.927605409705648	-0.108416861220011	0.900335029812834	4.56	34.44	155.51	7.8	7.68	8.08	4.44	6.56	7.04	14.91	24.63	8.15	33.68	27.89	15.79	2.2	37.33	30.97	0.828215662191351	-0.271921609455423	0.860782918918919
Amphritea	amino acid metabolism and transport	glycine cleavage system	glycine cleavage system aminomethyltransferase gcvt	1.54	1.42	1.28	1.19	1.79	1.46	1.54	1.61	1.28	0.59	5.4	0.43	0.37	0.3	6.13	0.39	2.51	1.16	1.31807780320366	0.398435531941714	0.718724927866242	1.14	1.28	1.29	1.95	1.92	2.02	1.11	1.64	1.76	0.42	0.42	0.43	0.32	0.36	0.22	0.55	0.36	0.4	0.246633593196315	-2.01955877674854	NT
Amphritea	amino acid metabolism and transport	glycine cleavage system	glycine cleavage system protein gcvh	50.12	2.84	2.56	2.38	46.62	45.15	3.08	3.22	22.55	4.99	1	0.86	10.86	3.39	7.73	1.81	3.28	2.21	0.202386287250728	-2.30481655181941	0.197174192560976	2.28	2.56	50.95	3.9	3.84	4.04	2.22	3.28	46.33	2.08	3.26	0.86	7.42	13.29	8.41	1.1	7.23	15.18	0.492713567839196	-1.02117889523886	0.58767402739726
Amphritea	amino acid metabolism and transport	glycine cleavage system: regulation	glycine cleavage system protein r	1.54	1.42	1.28	1.19	1.79	1.46	1.54	1.61	1.28	0.59	10.29	11.41	31.16	40.31	17.93	6.84	15.43	14.87	11.3524027459954	3.50492577239208	0.0442453248818182	1.14	1.28	1.29	1.95	1.92	2.02	1.11	1.64	1.76	34.68	24.39	30.74	79.65	16.89	54.73	39.91	51.38	28.16	25.5513819985826	4.67532941926283	0.00874133333333333
Amphritea	carbon compound and carbohydrate metabolism_ transport and storage	glyoxylate and dicarboxylate metabolism	glycolate oxidase	1.54	1.42	1.28	1.19	1.79	1.46	1.54	1.61	1.28	0.59	0.5	0.43	0.37	0.3	0.29	0.39	0.3	0.35	0.268497330282227	-1.89702035158446	NT	1.14	1.28	1.29	1.95	1.92	2.02	1.11	1.64	1.76	0.42	5.94	0.43	0.32	0.36	0.22	0.55	0.36	0.4	0.637845499645641	-0.648721081380227	NT
Amphritea	nucleoside and nucleotide metabolism and transport	nucleotide degradation and scavenging	gmp_imp nucleotidase	3.08	2.84	2.56	2.38	3.58	2.92	3.08	3.22	29.56	2.35	2.06	0.86	5.54	0.6	0.58	1.49	1.55	1.28	0.306463735437805	-1.70621172831034	0.399519498795181	2.28	2.56	2.58	3.9	80.6	91.21	2.22	3.28	61.32	0.84	3.45	40.64	0.64	13.21	1.04	1.1	2.46	0.8	0.256771354270854	-1.96144383228908	0.412431766423358
Amphritea	translation_ ribosomal structure and biogenesis	release factor	gtp-binding protein hflx	3.08	2.84	2.56	46	34.67	2.92	79.95	3.22	17	17.17	23.74	6.13	17.49	34.39	16.44	15.66	12.07	18.58	0.840980024968789	-0.249856561018963	0.821501984767278	2.28	14.64	2.58	3.9	3.84	4.04	21.78	67.59	3.52	13.36	29.46	49.39	29.54	7.35	27.35	1.1	21.31	7.43	1.50028187162761	0.585233578451791	0.648273067761807
Amphritea	cofactor_ prosthetic group_ electron carrier and vitamin metabolism and transport	molybdopterin	gtp 3,8-cyclase moaa	4.62	4.26	3.84	3.57	5.37	4.38	4.62	4.83	3.84	6.13	10.8	1.29	3.12	14.13	3.42	17.21	7.77	6.25	1.78286295448767	0.834195809816628	0.253159175853659	3.42	3.84	3.87	5.85	5.76	6.06	3.33	4.92	5.28	7.31	7.16	1.29	2.25	1.08	7.48	1.65	2.57	1.2	0.755728797543114	-0.404059496202747	0.534077538461538
Amphritea	cofactor_ prosthetic group_ electron carrier and vitamin metabolism and transport	folate_ dhf_ thf metabolism	gtp cyclohydrolase i fole	3.08	2.84	2.56	19.01	3.58	53.44	3.08	3.22	38.44	1.7	6.29	3.42	2.31	1	2.66	8.52	7.63	3.34	0.285261121856867	-1.80964495899584	0.3259791875	100.47	42.57	2.58	3.9	37.84	4.04	2.22	3.28	3.52	2.12	5.3	2.74	10.96	0.72	3.84	8.77	18.72	6.92	0.299820377207863	-1.73782965590548	0.452506179566563
Amphritea	cofactor_ prosthetic group_ electron carrier and vitamin metabolism and transport	riboflavin metabolism	gtp cyclohydrolase ii	1.54	1.42	1.28	1.19	1.79	1.46	1.54	1.61	1.28	0.59	0.5	0.43	0.37	0.3	0.29	0.39	0.3	0.35	0.268497330282227	-1.89702035158446	NT	1.14	1.28	1.29	1.95	1.92	2.02	1.11	1.64	1.76	0.42	0.42	0.43	11.37	0.36	0.22	0.55	0.36	0.4	1.0297661233168	0.042316715035577	NT
Amphritea	stress response	stringent response	gtp diphosphokinase	3.08	2.84	2.56	2.38	3.58	64.63	3.08	3.22	2.56	1.18	1.53	0.86	1.22	12.21	0.58	4.27	6.11	13.33	0.469578073467531	-1.09056305023452	0.652714570050761	2.28	51.43	2.58	3.9	3.84	4.04	2.22	3.28	3.52	2.56	4.98	0.86	0.64	0.72	11.67	12.31	1.59	0.8	0.468672979634194	-1.09334647325465	0.648223884297521
Amphritea	cell cycle control_ cell division_ differentiation and chromosome partitioning	cell cycle control	gtpase era	3.08	2.84	2.56	2.38	3.58	2.92	3.08	3.22	2.56	7.9	2.76	3.95	3.27	5.17	14.77	5.41	8.07	6.81	2.2162471395881	1.14811876910266	0.0958591377439024	2.28	2.56	2.58	3.9	3.84	4.04	2.22	3.28	3.52	10.73	2.52	0.86	0.64	7.39	15.28	1.1	17.55	5.8	2.19241672572644	1.13252204601637	0.366279625531915
Amphritea	cell cycle control_ cell division_ differentiation and chromosome partitioning	chromosome partitioning	gtpase obge	1.54	1.42	1.28	1.19	1.79	1.46	1.54	1.61	1.28	7.56	6	0.43	0.37	6.16	23.27	7.31	0.3	6.35	4.40503432494279	2.13915326096903	0.212670987165354	1.14	1.28	1.29	1.95	1.92	2.02	1.11	1.64	1.76	10.25	9.75	0.43	0.32	0.36	2.6	0.55	25.74	0.4	3.57193479801559	1.83670574579001	0.449862191082803
Amphritea	metal homeostasis	iron import	heme abc transporter permease	3.08	2.84	2.56	2.38	3.58	2.92	3.08	3.22	2.56	1.18	14.2	0.86	0.74	3.65	11.87	11.44	0.6	11.71	2.14530892448513	1.10118541077001	0.306936666163142	2.28	2.56	2.58	3.9	3.84	4.04	2.22	3.28	3.52	0.84	5.09	0.86	0.64	0.72	5	1.1	0.72	0.8	0.558823529411765	-0.839535327806754	NT
Amphritea	precursor metabolite and energy production and conversion	cytochrome c biogenesis	heme exporter protein ccmb	1.54	1.42	1.28	1.19	1.79	1.46	1.54	1.61	20.73	0.59	3.8	3.27	0.37	4.03	0.29	5.83	0.98	4.99	0.741707616707617	-0.431077510543112	0.799355866473988	1.14	1.28	48.33	1.95	1.92	2.02	27.45	1.64	1.76	7.74	1.57	6.78	1.36	6.33	0.65	0.55	0.36	0.4	0.294205052005943	-1.76510607453071	0.516281530997305
Amphritea	cofactor_ prosthetic group_ electron carrier and vitamin metabolism and transport	cytochrome c biogenesis	heme lyase ccmf_nrfe subunit	1.54	1.42	1.28	1.19	1.79	1.46	1.54	1.61	1.28	0.59	2.83	0.43	5.09	2.47	2.51	0.39	0.3	0.35	1.14111365369947	0.190442489665883	0.821501984767278	1.14	1.28	1.29	1.95	1.92	2.02	1.11	1.64	1.76	7.11	1.3	0.43	0.32	4.96	0.22	0.55	0.36	0.4	1.10914245216159	0.149444669222717	0.899685053254438
Amphritea	virulence_ fitness	toxin production	hemolysin-type rtx	1.54	1.42	1.28	1.19	1.79	1.46	1.54	1.61	1.28	0.59	0.5	0.43	5.25	0.3	0.29	0.39	2.11	3.01	0.981693363844394	-0.0266556320010525	0.980222377728426	1.14	1.28	1.29	1.95	1.92	2.02	1.11	1.64	1.76	0.42	1.33	21.17	0.32	10.18	0.22	0.55	0.36	0.4	2.47696669029057	1.30857446766553	0.596803102040816
Amphritea	stress response	toxin_ antitoxin system	higa family addiction module antidote protein	1.54	1.42	1.28	1.19	1.79	1.46	1.54	1.61	1.28	0.59	0.5	0.43	2.78	2.77	2.18	0.39	0.3	0.79	0.818459191456903	-0.289017609465232	0.652714570050761	1.14	1.28	1.29	1.95	1.92	2.02	1.11	1.64	1.76	0.42	0.42	0.43	0.32	10.18	0.22	0.55	0.36	0.4	0.942593905031892	-0.0852917422087121	NT
Amphritea	amino acid metabolism and transport	bcaa transport	high-affinity branched-chain amino acid abc transporter atp-binding protein livg	59.73	9.94	72.8	53.87	38.23	10.22	10.78	11.27	8.96	114.28	71.6	111.17	46.69	39.78	62.14	35.4	40.08	62.25	2.11526468455402	1.08083820008345	0.0952655170807453	36.45	26.36	37.91	13.65	48.29	47.73	38.47	11.48	12.32	60.59	80.56	52.67	30.41	40.88	44.67	69.06	76.85	16.54	1.73193721117876	0.792386628238411	0.119275144615385
Amphritea	mobile genetic elements	bacteriophage	high frequency lysogenization protein hfld	1.54	1.42	1.28	1.19	1.79	1.46	1.54	1.61	1.28	0.59	0.5	0.43	0.37	0.3	1.21	0.39	0.3	1.63	0.436308161708619	-1.19658063344337	NT	1.14	1.28	1.29	1.95	1.92	2.02	1.11	1.64	1.76	0.42	0.42	0.43	0.32	0.36	0.22	0.55	0.36	0.4	0.246633593196315	-2.01955877674854	NT
Amphritea	stress response	toxin_ antitoxin system	hipa protein	1.54	1.42	1.28	1.19	1.79	1.46	1.54	1.61	1.28	3.18	0.5	0.43	0.37	0.3	0.29	0.39	0.3	1.91	0.585049580472922	-0.773369202718821	NT	1.14	1.28	1.29	1.95	1.92	2.02	1.11	1.64	1.76	5.12	0.42	0.43	0.32	0.36	0.22	0.55	0.36	0.4	0.579730687455705	-0.786545239655515	NT
Amphritea	translation_ ribosomal structure and biogenesis	trna-ligase	histidine--trna ligase	3.08	2.84	2.56	2.38	3.58	2.92	3.08	3.22	2.56	1.18	21.52	0.86	4.32	13.62	4.7	8.65	9.73	7.14	2.73531655225019	1.45170780264662	0.170850981315789	2.28	2.56	2.58	3.9	3.84	4.04	2.22	3.28	3.52	6.72	4.64	15.08	0.64	15.42	3.93	3.17	2.89	5.4	2.05138199858257	1.03659616863161	0.326155035616438
Amphritea	amino acid metabolism and transport	histidine biosynthesis	histidinol-phosphate transaminase	4.62	4.26	3.84	3.57	5.37	4.38	4.62	4.83	3.84	9.47	24.08	5.02	13.66	19.42	13.1	10.3	11.71	15.97	3.12051868802441	1.64178585166629	0.0128566221428571	3.42	3.84	3.87	5.85	5.76	6.06	3.33	4.92	5.28	7.22	8	25.34	2.32	5.43	5.85	1.65	1.08	24.36	1.9194424757855	0.940687324372121	0.452506179566563
Amphritea	amino acid metabolism and transport	histidine biosynthesis	histidinol dehydrogenase	3.08	2.84	2.56	2.38	3.58	2.92	3.08	3.22	2.56	4.04	1	8.48	3.19	4.85	1.63	0.78	2.58	1.03	1.05186880244089	0.0729547712922265	0.916040088047809	2.28	2.56	2.58	3.9	3.84	4.04	2.22	3.28	3.52	6.72	10.26	0.86	24.85	1.44	6.07	1.1	24.51	0.8	2.71474131821403	1.44081473331145	0.388116283464567
Amphritea	posttranslational modification_ protein turnover_ chaperones	protein modification	histone deacetylase	1.54	1.42	1.28	1.19	1.79	1.46	1.54	1.61	1.28	0.59	0.5	0.43	1.15	1.1	0.29	0.39	0.3	0.35	0.389016018306636	-1.3620985333629	NT	1.14	1.28	1.29	1.95	1.92	2.02	1.11	1.64	1.76	0.42	2.63	0.43	0.32	2.05	0.22	0.55	0.36	0.4	0.523033309709426	-0.935025266536868	NT
Amphritea	protein export and secretion system	type i secretion system	hlyd family efflux transporter periplasmic adaptor subunit	6.16	5.68	87.61	4.76	7.16	5.84	72.05	67.68	32	3.81	7.15	21.3	11.46	10.39	12.8	9.07	24.22	13.75	0.394372534090123	-1.34236901556447	0.312907883783784	4.56	5.12	5.16	7.8	7.68	8.08	259.36	6.56	7.04	5.2	9.23	9.28	48.9	25.66	11.83	9.8	52.07	26.25	0.63662641315519	-0.651481080330276	0.790814705882353
Amphritea	dna replication_ modification_ recombination and repair	dna recombination	holliday junction branch migration dna helicase ruvb	3.08	2.84	2.56	2.38	3.58	2.92	3.08	3.22	2.56	2.08	4.26	0.86	1.48	0.6	3.69	0.78	5.33	2.02	0.804729214340198	-0.313424686627207	0.543528658959538	2.28	2.56	2.58	3.9	3.84	4.04	2.22	3.28	3.52	1.93	1.59	0.86	0.64	9.37	5.35	1.1	0.72	0.8	0.792345854004252	-0.335797799754074	0.719657466666667
Amphritea	dna replication_ modification_ recombination and repair	dna recombination	holliday junction branch migration protein ruva	3.08	2.84	2.56	2.38	3.58	2.92	3.08	3.22	2.56	1.18	1	0.86	0.74	2.31	2.32	0.78	0.6	1.35	0.424866514111365	-1.23491845288172	0.00035469207825	2.28	2.56	2.58	3.9	3.84	4.04	2.22	3.28	3.52	0.84	0.84	0.86	19.23	0.72	2.63	1.1	0.72	0.8	0.982990786676116	-0.0247502002736615	NT
Amphritea	dna replication_ modification_ recombination and repair	dna recombination	holliday junction resolvase ruvx	1.54	1.42	1.28	1.19	1.79	1.46	1.54	1.61	1.28	0.59	0.5	0.43	3.55	1.23	0.29	0.39	0.3	3.33	0.8093058733791	-0.30524302930699	0.707656843134087	1.14	1.28	1.29	1.95	1.92	2.02	1.11	1.64	1.76	6.16	0.8	0.43	0.32	0.36	4.16	1.82	9.56	2.01	1.81573352232459	0.860552487744382	0.517577225806452
Amphritea	carbon compound and carbohydrate metabolism_ transport and storage	aromatic compound degradation: regulation	homoprotocatechuate degradation operon regulator hpar	1.54	1.42	1.28	1.19	1.79	1.46	1.54	1.61	1.28	0.59	2.42	0.43	3.86	0.3	0.29	1.95	0.3	0.35	0.800152555301297	-0.321653007644487	0.685050975369458	1.14	1.28	1.29	1.95	1.92	2.02	1.11	1.64	1.76	12.27	0.42	0.43	0.32	0.36	3.46	0.55	0.36	0.4	1.31608788093551	0.396255827338157	NT
Amphritea	amino acid metabolism and transport	threonine_methionine synthesis	homoserine dehydrogenase	3.08	2.84	2.56	2.38	3.58	56.55	3.08	3.22	27.95	1.18	3.98	0.86	7.15	0.6	13.41	0.78	1.99	3.22	0.315184340554922	-1.66573223637787	0.43835976	2.28	2.56	2.58	3.9	76.03	4.04	36.61	3.28	3.52	4.48	2.41	2.08	4.93	0.72	0.44	3.61	0.72	0.8	0.149777448071217	-2.73910768073775	0.427074703448276
Amphritea	amino acid metabolism and transport	threonine biosynthesis	homoserine kinase	4.62	4.26	3.84	3.57	5.37	4.38	4.62	4.83	3.84	1.77	1.5	1.29	1.86	4.16	4.03	1.17	0.9	1.63	0.465547927790491	-1.10299839514557	0.00461075434285714	3.42	3.84	3.87	5.85	5.76	6.06	3.33	4.92	5.28	1.26	11.83	1.29	0.96	1.08	2.3	1.65	1.08	1.2	0.53508150248051	-0.902169438384823	NT
Amphritea	amino acid metabolism and transport	homocysteine biosynthesis	homoserine o-acetyltransferase	1.54	1.42	1.28	1.19	1.79	1.46	1.54	1.61	1.28	7.43	0.5	0.43	1.31	4.17	1.28	0.39	0.3	0.35	1.2326468344775	0.301759512530041	0.799355866473988	1.14	1.28	1.29	1.95	1.92	2.02	1.11	1.64	1.76	0.42	0.42	0.43	0.32	0.36	0.22	0.55	0.36	0.4	0.246633593196315	-2.01955877674854	NT
Amphritea	virulence_ fitness	host colonization: t3ss	hopj type iii effector protein	1.54	182.61	57.21	26.54	41.03	1.46	1.54	1.61	1.28	0.59	0.5	1.76	2.31	3.63	5.72	4.44	0.3	1.3	0.0652753954640747	-3.93731689679492	0.314803357758621	51.03	16.52	45.38	1.95	1.92	119.74	1.11	1.64	1.76	1.13	0.42	15.87	14.9	11.65	2.23	0.55	0.36	1.4	0.201244555071562	-2.3129783450888	0.409256694339623
Amphritea	posttranslational modification_ protein turnover_ chaperones	protein chaperone and cofactors	hsp20_alpha crystallin family protein	1.54	1.42	1.28	29.08	1.79	1.46	1.54	47.3	1.28	0.59	5.99	0.43	0.37	0.3	4.03	5.49	0.3	6.58	0.277771369246741	-1.8480301909403	0.449087634437086	1.14	1.28	49.81	1.95	1.92	2.02	1.11	1.64	1.76	1.99	4.86	0.43	0.32	0.36	1.11	0.55	4.23	1.5	0.245090212358295	-2.02861522334723	0.58767402739726
Amphritea	posttranslational modification_ protein turnover_ chaperones	protein chaperone and cofactors	hsp33 family molecular chaperone hslo	1.54	1.42	1.28	39.88	1.79	1.46	103.81	1.61	56.92	2.39	0.5	7.55	0.86	2.84	5.47	5.88	8.19	6.86	0.193314577273377	-2.37097766392349	0.342606621259842	229.55	12.91	1.29	1.95	1.92	2.02	1.11	1.64	1.76	4.77	3.15	25.76	1.06	8.97	1.75	1.93	0.36	0.4	0.18945504623254	-2.40007252760499	0.615750573913043
Amphritea	amino acid metabolism and transport	bcaa metabolism: regulation	hth-type transcriptional activator ilvy	1.54	1.42	1.28	1.19	1.79	1.46	1.54	1.61	1.28	0.59	0.5	0.43	0.37	0.3	0.29	0.39	0.3	0.35	0.268497330282227	-1.89702035158446	NT	1.14	1.28	1.29	1.95	1.92	2.02	1.11	1.64	1.76	0.42	0.42	0.43	0.32	0.36	0.22	47.89	0.36	0.4	3.60170092133239	1.84867838745609	NT
Amphritea	quorum sensing and signalling	qs: regulation	hth-type transcriptional regulator luxr	1.54	1.42	1.28	1.19	1.79	1.46	1.54	1.61	1.28	0.59	0.5	0.43	0.37	0.3	0.29	0.39	0.3	0.35	0.268497330282227	-1.89702035158446	NT	1.14	1.28	1.29	1.95	1.92	2.02	1.11	1.64	1.76	6.49	2.25	0.43	0.32	0.36	0.22	0.55	0.36	0.4	0.806520198440822	-0.310217430290682	NT
Amphritea	metal homeostasis	ni2+ transport and hydrogenase formation	hupu protein	1.54	1.42	1.28	1.19	1.79	1.46	1.54	1.61	1.28	0.59	0.5	0.43	4.05	0.94	0.29	3.43	4.74	1.14	1.22883295194508	0.297288808484814	0.732287902954899	1.14	1.28	1.29	1.95	1.92	2.02	1.11	1.64	1.76	0.42	0.42	0.43	0.32	0.36	0.22	0.55	0.36	0.4	0.246633593196315	-2.01955877674854	NT
Amphritea	precursor metabolite and energy production and conversion	hydrogen oxidation	hyad_hybd family hydrogenase maturation endopeptidase	1.54	1.42	1.28	1.19	1.79	1.46	1.54	1.61	1.28	0.59	4.1	0.43	0.37	0.3	3.72	1.85	0.3	0.35	0.916094584286804	-0.12643153451612	0.889070058536585	1.14	1.28	1.29	1.95	1.92	2.02	1.11	1.64	1.76	0.42	0.76	0.43	0.32	0.36	0.22	0.55	0.36	0.4	0.270729978738483	-1.88507344456152	NT
Amphritea	precursor metabolite and energy production and conversion	electron transfer	hybrid-cluster nad(p)-dependent oxidoreductase	1.54	1.42	1.28	1.19	1.79	1.46	1.54	1.61	1.28	7.69	0.5	0.43	5.39	3.74	0.29	4.13	1.95	4	2.14492753623188	1.10092890885078	0.245464541480144	1.14	1.28	1.29	1.95	1.92	2.02	1.11	1.64	1.76	0.42	0.42	0.43	0.32	0.36	0.22	0.55	0.36	5.55	0.611622962437987	-0.709285523418309	NT
Amphritea	redox homeostasis and oxidative stress	oxidative stress: regulation	hydrogen peroxide-inducible genes activator	1.54	1.42	1.28	1.19	1.79	1.46	1.54	1.61	1.28	11.31	0.5	0.43	2.58	3.71	0.29	1.38	0.3	0.35	1.59038901601831	0.669379698110272	0.660530585618729	1.14	1.28	1.29	1.95	1.92	2.02	1.11	1.64	1.76	0.42	0.42	34.63	0.32	12.38	0.22	0.55	0.36	0.4	3.5223245924876	1.81652786385238	NT
Amphritea	precursor metabolite and energy production and conversion	hydrogen oxidation	hydrogenase expression_formation protein	1.54	1.42	1.28	1.19	1.79	1.46	1.54	1.61	1.28	0.59	0.5	0.43	2.04	2.88	0.29	0.39	1.54	0.96	0.733790999237224	-0.446558886451712	0.43694714214123	1.14	1.28	1.29	1.95	1.92	2.02	1.11	1.64	1.76	0.42	3.5	0.43	0.32	0.36	3.59	0.55	0.36	0.4	0.703756201275691	-0.50685236506889	NT
Amphritea	precursor metabolite and energy production and conversion	hydrogen oxidation	hydrogenase protein	1.54	1.42	1.28	1.19	1.79	1.46	1.54	1.61	1.28	0.59	0.98	0.43	1.23	4.79	2.11	0.59	2.23	0.67	1.03890160183066	0.0550590177903169	0.94815760770235	1.14	1.28	1.29	1.95	1.92	2.02	1.11	1.64	1.76	3.04	4.37	1.46	0.32	0.36	0.22	51.3	0.36	0.4	4.38199858256556	2.13158901766315	0.600560613995485
Amphritea	cofactor_ prosthetic group_ electron carrier and vitamin metabolism and transport	tetrapyrrole	hydroxymethylbilane synthase	1.54	1.42	1.28	1.19	1.79	1.46	1.54	1.61	1.28	2.64	1.43	0.43	0.37	0.96	7.05	0.68	2.86	0.59	1.2974828375286	0.375715455441631	0.718724927866242	1.14	1.28	1.29	1.95	1.92	2.02	1.11	1.64	1.76	0.42	1.12	0.43	10.28	16.26	11.79	0.55	3.17	0.4	3.14812189936215	1.65449140494972	0.389739361867704
Amphritea	amino acid metabolism and transport	bcaa degradation	hydroxymethylglutaryl-coa lyase	1.54	1.42	1.28	1.19	1.79	1.46	1.54	1.61	1.28	7.09	0.5	0.43	0.37	1.02	0.29	2.78	0.3	3.06	1.20823798627002	0.272904649857855	0.804315887535817	1.14	1.28	1.29	1.95	1.92	2.02	1.11	1.64	1.76	1.2	2.18	0.43	0.32	0.36	0.22	0.55	0.36	0.4	0.426647767540751	-1.22888259583756	NT
Amphritea	secondary metabolite biosynthesis_ transport and degradation	isoprenoid_ terpenoid metabolism	hydroxymethylglutaryl-coa reductase	3.08	2.84	2.56	2.38	3.58	2.92	3.08	3.22	2.56	2.14	1.49	4.47	4.25	7.08	0.58	3.61	3.64	2.49	1.13463005339436	0.182221982860914	0.718724927866242	2.28	2.56	2.58	3.9	3.84	4.04	2.22	3.28	3.52	1.32	2.81	0.86	0.64	0.72	2.29	1.1	0.72	0.8	0.39900779588944	-1.32551116051703	0.0035885712
Amphritea	secondary metabolite biosynthesis_ transport and degradation	isoprenoid_ terpenoid metabolism	hydroxymethylglutaryl-coa synthase	1.54	16.49	1.28	1.19	1.79	1.46	1.54	1.61	1.28	1.65	0.5	5.81	1.02	1.42	2.33	0.97	4.8	2.25	0.736337828246984	-0.441560275187987	0.774267809911242	1.14	1.28	1.29	1.95	1.92	2.02	1.11	1.64	1.76	0.89	1.23	0.95	6.81	0.36	1.3	4.17	1.94	6.07	1.68107725017718	0.749386021948739	0.472085372093023
Amphritea	carbon compound and carbohydrate metabolism_ transport and storage	glyoxylate and dicarboxylate metabolism	hydroxypyruvate isomerase	1.54	1.42	1.28	1.19	1.79	1.46	1.54	1.61	1.28	7.17	1.67	0.43	7.5	1.57	4.24	2.23	3.28	5.34	2.54996186117468	1.35047566939565	0.123358049010989	1.14	1.28	1.29	1.95	1.92	2.02	1.11	1.64	1.76	4.87	7.29	12.59	14.46	4.54	2.19	5.87	1.39	5.65	4.17080085046067	2.06032442732854	0.07472968
Amphritea	metal homeostasis	iron	imelysin	1.54	1.42	1.28	1.19	1.79	1.46	1.54	1.61	1.28	0.59	0.5	0.43	0.37	0.3	0.29	0.39	0.3	0.35	0.268497330282227	-1.89702035158446	NT	1.14	1.28	1.29	1.95	1.92	2.02	1.11	1.64	1.76	0.42	4.68	0.43	0.32	0.36	0.22	0.55	0.36	0.4	0.548547129695252	-0.866312516452854	NT
Amphritea	amino acid metabolism and transport	histidine metabolism	imidazole glycerol phosphate synthase	4.62	4.26	3.84	3.57	5.37	40.71	4.62	4.83	3.84	10.4	4.84	6.51	6.88	21.91	9.12	9.45	1.92	4.01	0.991805445413693	-0.0118709485339996	0.996628431763224	50.49	57.87	3.87	5.85	5.76	6.06	49.93	56.57	5.28	4.32	5.33	2.74	9.26	14.33	8.68	5.05	22.76	3.08	0.312603442568686	-1.67759442867575	0.24958419047619
Amphritea	amino acid metabolism and transport	histidine metabolism	imidazoleglycerol-phosphate dehydratase	1.54	1.42	1.28	11.17	1.79	1.46	1.54	1.61	1.28	1.21	1.06	1.48	2.15	3.97	5.1	0.39	0.3	1.1	0.725855348635773	-0.462246024074763	0.721356608082409	1.14	1.28	1.29	1.95	1.92	2.02	1.11	1.64	1.76	0.42	2.11	2.86	0.32	3.13	2.11	0.55	7.74	5.5	1.75336640680369	0.810127512379106	0.449789980830671
Amphritea	amino acid metabolism and transport	histidine degradation	imidazolonepropionase	1.54	1.42	1.28	1.19	1.79	1.46	1.54	1.61	1.28	0.59	0.5	0.43	0.37	0.3	0.29	0.39	0.3	0.35	0.268497330282227	-1.89702035158446	NT	1.14	1.28	1.29	1.95	1.92	2.02	1.11	1.64	1.76	0.42	1.94	0.43	0.32	0.36	0.22	0.55	0.36	0.4	0.354358610914245	-1.49671798793518	NT
Amphritea	amino acid metabolism and transport	aromatic amino acid biosynthesis	indole-3-glycerol phosphate synthase trpc	46.2	1.42	1.28	1.19	1.79	41.56	1.54	1.61	1.28	0.59	0.5	0.43	1.04	0.9	0.29	0.39	0.3	2.19	0.0677429242873199	-3.8837859241745	0.324071287605634	1.14	17.16	1.29	1.95	1.92	63.32	52.55	1.64	1.76	0.42	0.42	3.24	0.32	7.25	1.84	2.43	0.36	4.3	0.144188327611574	-2.79397371518023	0.388116283464567
Amphritea	amino acid metabolism and transport	aromatic amino acid degradation	indolepyruvate ferredoxin oxidoreductase	27.22	4.26	38.96	19.49	5.37	4.38	4.62	26.72	24.88	1.77	7.72	17.21	8.05	3.71	1.23	9.5	6.51	10.96	0.427581783194355	-1.2257277054749	0.194995740375	3.42	31.01	3.87	35.6	5.76	6.06	18.83	51.86	29.79	22.06	5.96	5.36	0.96	10.85	1.09	2.78	13.62	1.2	0.343071965628357	-1.54341685503492	0.218925040909091
Amphritea	inorganic ion metabolism_ transport and storage	pi	inorganic diphosphatase	1.54	1.42	1.28	1.19	1.79	1.46	1.54	1.61	1.28	3.57	15.02	14.14	22.93	24.78	8.12	15.68	17.3	12.22	10.2028985507246	3.35090716185913	0.00512058508085106	1.14	1.28	1.29	1.95	1.92	2.02	1.11	1.64	1.76	14.82	5.63	0.43	21.75	25.83	7.42	0.55	19.41	23.07	8.42735648476258	3.07508015377468	0.0684764868292683
Amphritea	inorganic ion metabolism_ transport and storage	pi	inorganic phosphate transporter	1.54	1.42	1.28	1.19	1.79	1.46	1.54	1.61	1.28	0.59	0.5	0.43	1.32	0.3	5.3	0.39	0.3	0.35	0.723112128146453	-0.467708721323495	NT	1.14	1.28	1.29	1.95	1.92	2.02	1.11	1.64	1.76	0.42	1.22	0.43	11.07	10.76	1.99	0.55	2.96	0.4	2.1119773210489	1.07859434275226	0.518756919786096
Amphritea	nucleoside and nucleotide metabolism and transport	purine metabolism	inosine 5-monophosphate dehydrogenase	3.08	2.84	2.56	44.15	3.58	2.92	3.08	3.22	2.56	13.94	18.63	36.46	5.66	13.31	21.63	5.3	6.86	11.38	1.95867039270481	0.969874639658216	0.412482542417062	84.49	52.8	2.58	3.9	3.84	4.04	124.29	3.28	3.52	23.98	11.35	4.59	6.85	14.15	8.66	5.16	2.65	0.8	0.276543821178468	-1.85441998662404	0.430813105802048
Amphritea	lipid metabolism and transport	inositol metabolism	inositol-1-monophosphatase	1.54	1.42	1.28	1.19	1.79	1.46	1.54	1.61	1.28	4.69	4.22	0.43	3.37	10.35	20.73	10.13	8.11	5.81	5.17467581998475	2.37146848434144	0.0817681647945206	1.14	1.28	1.29	1.95	1.92	2.02	1.11	1.64	1.76	5.81	7.94	4	7.11	6.08	9.73	0.55	18.69	3.29	4.47909284195606	2.1632065704672	0.0922574076923077
Amphritea	dna replication_ modification_ recombination and repair	dna recombination	integration host factor subunit alpha	1.54	1.42	1.28	1.19	1.79	1.46	1.54	1.61	1.28	3.58	4.63	20.09	6.45	6.44	10.15	4.03	4.26	4.61	4.90007627765065	2.29280420729556	0.069197162189781	1.14	1.28	1.29	1.95	1.92	2.02	1.11	1.64	1.76	9.14	4.54	3.49	12	7.51	5.52	0.55	21.7	6.83	5.05173635719348	2.33677934892466	0.0972677607476636
Amphritea	dna replication_ modification_ recombination and repair	dna recombination	integration host factor subunit beta	1.54	1.42	1.28	1.19	1.79	1.46	1.54	1.61	1.28	0.59	10.6	35.19	4.8	1.01	1.76	3.58	2.37	5.19	4.96491228070175	2.31176822866714	0.333330081818182	1.14	1.28	1.29	1.95	1.92	2.02	1.11	1.64	1.76	1.01	7.95	0.43	14.54	0.36	1.74	0.55	14.87	11.07	3.72218284904323	1.89614892829562	0.276247863316583
Amphritea	mobile genetic elements	integrons	integron integrase	1.54	1.42	1.28	1.19	1.79	1.46	1.54	1.61	1.28	0.59	0.5	0.43	0.37	0.3	0.29	0.39	0.3	0.35	0.268497330282227	-1.89702035158446	NT	1.14	1.28	1.29	1.95	1.92	2.02	1.11	1.64	1.76	0.42	3.88	0.43	0.32	0.36	1.51	0.55	0.36	0.4	0.583274273564848	-0.777753652175638	NT
Amphritea	cell wall_ membrane and envelope biogenesis	envelope integrity	intermembrane transport protein pqia	1.54	1.42	1.28	1.19	1.79	1.46	1.54	1.61	1.28	0.59	0.5	0.43	0.37	10.7	0.29	0.39	0.3	0.35	1.06178489702517	0.0864915256269739	NT	1.14	1.28	1.29	1.95	1.92	2.02	1.11	1.64	1.76	0.42	0.42	0.43	0.32	0.36	0.22	0.55	0.36	0.4	0.246633593196315	-2.01955877674854	NT
Amphritea	cell cycle control_ cell division_ differentiation and chromosome partitioning	septation control	intracellular septation protein a	3.08	2.84	2.56	2.38	3.58	2.92	3.08	3.22	2.56	1.18	1	24.78	8.87	3.65	9.41	23.93	0.6	3.32	2.92677345537757	1.54931107938104	0.292394657278481	2.28	2.56	2.58	3.9	58.97	4.04	2.22	3.28	3.52	12.89	11.98	9.07	30.74	0.72	16.4	1.1	3.72	26.15	1.35296940611878	0.436129216890394	0.781128715231788
Amphritea	carbon compound and carbohydrate metabolism_ transport and storage	alcohol catabolism	iron-containing alcohol dehydrogenase	1.54	1.42	1.28	1.19	1.79	1.46	1.54	1.61	1.28	0.59	0.5	0.43	1.82	0.3	0.29	0.39	1.07	0.35	0.437833714721587	-1.19154504354607	NT	1.14	1.28	1.29	1.95	1.92	2.02	1.11	1.64	1.76	15.27	4.94	17.8	15.79	1.47	9.2	4.47	1.64	2.47	5.17717930545712	2.3721662850936	0.107375692307692
Amphritea	posttranslational modification_ protein turnover_ chaperones	fe-s cluster assembly	iron-sulfur cluster assembly protein isca	1.54	1.42	1.28	1.19	29.23	1.46	32.78	59.68	1.28	1.69	1.79	0.43	1.09	0.76	0.29	2.75	1.64	0.35	0.0830894809795164	-3.58919034453916	0.26734541557047	36.02	11.94	32.12	68.19	1.92	2.02	1.11	1.64	1.76	2.71	2.15	1.51	2.36	3.74	4.09	20.63	0.36	1.1	0.246618172537009	-2.01964898345538	0.389739361867704
Amphritea	posttranslational modification_ protein turnover_ chaperones	fe-s cluster assembly	iron-sulfur cluster insertion protein erpa	3.08	2.84	2.56	2.38	3.58	2.92	3.08	3.22	2.56	11.72	23.58	4.46	8.57	16.02	7.1	7.76	10.67	23.01	4.30549199084668	2.10617810456728	0.0275093838	2.28	2.56	2.58	3.9	3.84	4.04	2.22	3.28	3.52	17.19	6.52	19.13	0.64	1.82	8.19	29.03	3.1	2.92	3.13749114103473	1.6496113855006	0.269126
Amphritea	metal homeostasis	iron import	iron abc transporter permease	1.54	1.42	1.28	1.19	1.79	1.46	1.54	1.61	1.28	18.84	0.5	37.65	1.42	9.47	2.41	0.39	5.85	2.26	6.00991609458429	2.58734484937704	0.291189182857143	1.14	1.28	1.29	1.95	1.92	2.02	1.11	1.64	1.76	0.42	2.04	0.43	0.32	0.36	0.22	0.55	0.36	0.4	0.36144578313253	-1.46814883573841	NT
Amphritea	metal homeostasis	iron import	iron complex outermembrane recepter protein	1.54	1.42	1.28	1.19	1.79	1.46	1.54	1.61	1.28	0.59	3.1	0.43	1.1	1.13	0.29	0.39	0.3	0.35	0.585812356979405	-0.771489469500598	0.243255631318681	1.14	1.28	1.29	1.95	1.92	2.02	1.11	1.64	1.76	0.42	1.64	22.75	0.32	0.36	0.22	0.55	0.36	0.4	1.91495393338058	0.93730968672842	NT
Amphritea	posttranslational modification_ protein turnover_ chaperones	fe-s cluster assembly	iron donor protein cyay	3.08	2.84	2.56	34.27	3.58	2.92	3.08	3.22	48.43	10.08	1	0.86	3.19	8.83	7.01	5.15	7.28	1.3	0.429890363531448	-1.21795932381065	0.490866345093946	2.28	2.56	2.58	3.9	3.84	4.04	2.22	3.28	3.52	0.84	1.68	2.62	0.64	0.72	8.16	24.75	16.75	3.07	2.09886605244507	1.06961009819773	0.516281530997305
Amphritea	mobile genetic elements	transposons	is256 family transposase	1.54	1.42	1.28	1.19	1.79	1.46	1.54	1.61	1.28	14.44	2.54	3.7	13.66	10.23	6.13	6.08	0.3	10.81	5.17848970251716	2.37253139976629	0.0450639508421053	1.14	1.28	1.29	1.95	1.92	2.02	1.11	1.64	1.76	0.42	0.42	0.43	4.15	20.33	8.02	0.55	11.86	0.4	3.30120481927711	1.7229926516136	0.4153728
Amphritea	mobile genetic elements	transposons	is5 family transposase	1.54	1.42	1.28	1.19	1.79	1.46	1.54	1.61	1.28	1.68	0.5	0.43	8.44	13.2	11.54	4.39	17.17	2.31	4.55072463768116	2.18609629211346	0.140034084739336	1.14	1.28	1.29	1.95	1.92	2.02	1.11	1.64	1.76	0.42	0.42	0.43	0.32	12.06	11.83	0.55	0.36	12.81	2.77817150956768	1.47413566640531	0.449789980830671
Amphritea	translation_ ribosomal structure and biogenesis	trna-ligase	isoleucine--trna ligase	3.08	2.84	2.56	2.38	3.58	2.92	3.08	3.22	2.56	1.18	1	0.86	7.77	9.58	0.58	6.26	8	5.77	1.56369183829138	0.644956224171054	0.407265678042959	2.28	2.56	2.58	3.9	3.84	4.04	2.22	3.28	3.52	5.74	6.38	0.86	0.64	27.91	7.57	1.1	11.71	3.19	2.30687455705174	1.20593955545573	0.44566761038961
Amphritea	amino acid metabolism and transport	bcaa biosynthesis	ketol-acid reductoisomerase	3.08	56.19	2.56	32.24	134.38	80.99	3.08	3.22	24.03	91.56	67.78	89.72	52.81	59.28	55.65	43.59	30.4	51.42	1.59581481590488	0.674293245747958	0.39174685	231.23	20.51	34.23	159.24	41.04	4.04	180.79	3.28	3.52	18.2	13.03	19.66	45.66	32.56	15.84	63.72	22.17	25.67	0.378400306838969	-1.40201483635044	0.413819083636364
Amphritea	cell wall_ membrane and envelope biogenesis	peptidoglycan-murein biosynthesis	l,d transpeptidase ldt	7.7	7.1	6.4	5.95	8.95	7.3	7.7	8.05	6.4	4.3	11.79	2.15	14.97	11.92	13.37	19.57	38.16	13.66	1.9815408085431	0.98662267897711	0.220956276387833	5.7	6.4	6.45	9.75	9.6	10.1	5.55	8.2	8.8	19.08	6.42	2.15	36.71	17.51	17.96	29.42	14.73	25.07	2.39617292700213	1.26073202829611	0.0997634548672566
Amphritea	cofactor_ prosthetic group_ electron carrier and vitamin metabolism and transport	coenzyme a	l-aspartate 1-decarboxylase	1.54	1.42	1.28	1.19	1.79	1.46	1.54	1.61	1.28	3.34	0.5	0.43	2.63	3.79	0.29	10.5	4.79	2	2.15636918382914	1.10860419760942	0.333852410958904	1.14	1.28	1.29	1.95	1.92	2.02	1.11	1.64	1.76	0.42	1.1	8.17	0.32	14.51	1.73	0.55	0.36	28.29	3.92983699503898	1.97446947245181	0.44566761038961
Amphritea	cofactor_ prosthetic group_ electron carrier and vitamin metabolism and transport	nad_ nadp	l-aspartate oxidase	3.08	108.48	2.56	2.38	3.58	47.82	55.18	51.64	56.06	16.8	19.89	5.52	24.29	18.82	2.69	13.05	29.3	13.21	0.434034705846786	-1.20411768827481	0.314803357758621	2.28	20.33	54	3.9	64.28	4.04	31.01	3.28	49.03	11.59	4.12	0.86	25.58	29.79	14.57	11.07	0.72	10.11	0.466982554382942	-1.09855944040283	0.41116384962406
Amphritea	amino acid metabolism and transport	met_bcaa transport	l-methionine_branched-chain amino acid transporter	3.08	2.84	2.56	2.38	3.58	2.92	3.08	3.22	2.56	1.18	1	0.86	0.74	0.6	2.64	1.49	2.95	16.25	1.05682684973303	0.0797390252596627	0.95507921276129	2.28	2.56	2.58	3.9	3.84	4.04	2.22	3.28	3.52	0.84	0.84	0.86	0.64	0.72	0.44	1.1	0.72	0.8	0.246633593196315	-2.01955877674854	NT
Amphritea	amino acid metabolism and transport	serine degradation	l-serine ammonia-lyase	3.08	2.84	2.56	2.38	3.58	2.92	3.08	3.22	2.56	34.64	8.48	6.63	9.07	22.05	11.23	9.63	11.97	17.14	4.99008390541571	2.31906407386102	0.0353579597475728	2.28	2.56	2.58	3.9	3.84	4.04	25.96	3.28	3.52	6.7	8.26	9.9	0.64	4.88	3.89	4.33	34.26	9.44	1.58391070053888	0.663490999861107	0.64047331120332
Amphritea	cell defense	methylglyoxal detoxification	lactoylglutathione lyase	1.54	1.42	1.28	1.19	1.79	1.46	1.54	1.61	1.28	0.59	0.5	0.43	8.54	0.3	0.29	0.39	0.3	0.35	0.891685736079329	-0.165392755690098	NT	1.14	1.28	1.29	1.95	1.92	2.02	1.11	1.64	1.76	0.42	0.42	0.43	0.32	0.36	0.22	0.55	0.36	0.4	0.246633593196315	-2.01955877674854	NT
Amphritea	cell wall_ membrane and envelope biogenesis	lps assembly	lapa family protein	1.54	1.42	1.28	1.19	1.79	1.46	1.54	1.61	1.28	5.06	3.98	0.43	6.82	3.2	0.29	1.78	1.89	6.99	2.32189168573608	1.21530067328179	0.179122140387931	1.14	1.28	1.29	1.95	1.92	2.02	1.11	1.64	1.76	0.42	3.88	0.43	22.18	0.36	5.05	0.55	11.61	0.4	3.18072289156627	1.66935468801153	0.452888918429003
Amphritea	metal homeostasis	iron import	lbtu family siderophore porin	1.54	20.03	1.28	11.61	1.79	1.46	1.54	18.68	1.28	0.59	0.5	0.97	0.63	0.3	3.43	3.07	2.52	8.51	0.346563080560716	-1.52881012281557	0.336005112064343	1.14	7.54	1.29	1.95	1.92	2.02	1.11	1.64	1.76	6.06	6.97	2.96	0.32	1.52	3.76	0.55	0.36	0.81	1.14432989690722	0.194503024162978	0.840423402439024
Amphritea	translation_ ribosomal structure and biogenesis	trna-ligase	leucine--trna ligase	3.08	2.84	2.56	2.38	3.58	2.92	3.08	3.22	2.56	1.18	5.91	9.94	5.68	12.15	4.89	4.79	7.11	6.62	2.22234935163997	1.15208562512557	0.0577791787674419	2.28	2.56	2.58	3.9	3.84	4.04	2.22	3.28	3.52	16.91	7.24	0.86	0.64	0.72	7.78	8.17	0.72	1.78	1.58823529411765	0.667424660913129	0.584279502304147
Amphritea	posttranslational modification_ protein turnover_ chaperones	protein processing_ degradation	leucyl aminopeptidase	29.93	70.49	20.07	10.32	3.58	27.03	17.07	3.22	31.1	2.36	9.25	1.27	3.13	5.19	2.5	10.11	15.09	2.47	0.241389032470279	-2.05056796626829	0.132989301818182	17.9	103.19	123.66	3.9	3.84	4.04	17.68	70.81	61.82	3.86	10.4	1.34	3.68	2.93	12.39	1.1	8.91	7.99	0.129289155441943	-2.95132682551078	0.165077610810811
Amphritea	translation_ ribosomal structure and biogenesis	trna-aa metabolism	leucyl_phenylalanyl-trna--protein transferase	1.54	1.42	1.28	1.19	1.79	1.46	1.54	1.61	1.28	0.59	0.5	0.43	0.37	0.3	3.82	0.39	0.3	2.19	0.678108314263921	-0.560412361391985	NT	1.14	1.28	1.29	1.95	1.92	2.02	1.11	1.64	1.76	0.42	0.42	0.43	0.32	0.36	0.22	0.55	0.36	0.4	0.246633593196315	-2.01955877674854	NT
Amphritea	cell wall_ membrane and envelope biogenesis	lps: lipid a	lipid-a-disaccharide synthase	1.54	1.42	1.28	1.19	1.79	1.46	1.54	1.61	1.28	0.59	0.5	0.43	0.37	2.08	0.29	1.94	0.3	0.35	0.522501906941266	-0.936491792373866	NT	1.14	1.28	1.29	1.95	1.92	2.02	1.11	1.64	1.76	0.42	0.42	0.43	0.32	0.36	0.22	0.55	6.64	0.4	0.691708008504607	-0.531764935034378	NT
Amphritea	cell wall_ membrane and envelope biogenesis	lps: lipid a	lipid a abc transporter atp-binding protein_permease msba	1.54	1.42	1.28	1.19	1.79	1.46	1.54	1.61	1.28	0.59	0.5	0.43	3.25	0.3	0.29	2.32	0.3	0.35	0.635392829900839	-0.654279284856207	NT	1.14	1.28	1.29	1.95	1.92	2.02	1.11	1.64	1.76	0.42	2.81	0.43	0.32	4.28	2	0.55	0.36	0.4	0.819985825655563	-0.286329123489774	0.745167272727273
Amphritea	cell wall_ membrane and envelope biogenesis	lps assembly	lipopolysaccharide assembly protein lapb	3.08	2.84	2.56	2.38	3.58	2.92	3.08	3.22	2.56	1.18	1	0.86	1.3	1.62	5.03	0.78	18.73	2.88	1.27307398932113	0.348316269140844	0.799598192207792	2.28	2.56	2.58	3.9	3.84	4.04	2.22	3.28	3.52	3.73	6.68	0.86	0.64	2.96	0.44	16.33	0.72	0.8	1.17505315379164	0.232726018898486	0.838522584992343
Amphritea	cell wall_ membrane and envelope biogenesis	lps	lipopolysaccharide heptosyltransferase rfac	1.54	1.42	1.28	1.19	1.79	1.46	1.54	1.61	1.28	11.96	0.5	0.43	0.37	1.67	0.29	0.39	0.96	1.81	1.40198321891686	0.48746908106728	0.774267809911242	1.14	1.28	1.29	1.95	1.92	2.02	1.11	1.64	1.76	0.42	0.42	0.43	0.32	0.36	0.22	0.55	0.36	0.4	0.246633593196315	-2.01955877674854	NT
Amphritea	cell wall_ membrane and envelope biogenesis	lps assembly	lipopolysaccharide transport periplasmic protein lpta	3.08	2.84	2.56	2.38	3.58	2.92	3.08	3.22	2.56	6.64	1	0.86	1.38	7.05	0.58	1.07	2.93	1.4	0.873760488176964	-0.194690226917079	0.793898777306003	2.28	2.56	2.58	3.9	3.84	4.04	2.22	3.28	3.52	0.84	1.44	17.68	15.51	4.13	1.44	1.1	2.14	7.23	1.82530120481928	0.868134552126026	0.518692246648794
Amphritea	protein export and secretion system	lipoprotein export and localisation	lipoprotein-releasing abc transporter atp-binding protein lold	1.54	1.42	1.28	1.19	1.79	1.46	1.54	1.61	1.28	0.59	0.5	0.43	4.51	0.3	0.29	0.39	6.18	0.35	1.03279938977879	0.0465600533532422	NT	1.14	1.28	1.29	1.95	1.92	2.02	1.11	1.64	1.76	0.42	0.42	0.43	0.32	0.36	0.22	0.55	22.8	32.25	4.09425939050319	2.03360250674286	NT
Amphritea	protein export and secretion system	lipoprotein export and localisation	lipoprotein localization protein lolb	3.08	2.84	2.56	2.38	3.58	2.92	3.08	3.22	2.56	1.18	1.7	0.86	3.26	0.6	3.33	6.72	1.85	7.19	1.01792524790236	0.0256316199202122	0.971813260216837	2.28	2.56	2.58	3.9	3.84	4.04	2.22	3.28	3.52	1.53	2.56	0.86	1.58	3.46	0.44	1.1	0.72	0.8	0.46243798724309	-1.11266818114002	0.0142746768
Amphritea	protein export and secretion system	lipoprotein export and localisation	lipoprotein signal peptidase	1.54	1.42	1.28	1.19	1.79	1.46	1.54	1.61	1.28	0.59	2.65	0.43	2.33	3.32	0.64	0.39	0.3	0.35	0.839054157131961	-0.253164161809732	0.725616565511811	1.14	1.28	1.29	1.95	1.92	2.02	1.11	1.64	1.76	0.42	0.42	0.43	0.32	0.36	3.25	0.55	1.54	0.4	0.545003543586109	-0.875662484635438	NT
Amphritea	cofactor_ prosthetic group_ electron carrier and vitamin metabolism and transport	lipoic acid synthesis and incorporation	lipoyl synthase	4.62	4.26	3.84	3.57	5.37	4.38	4.62	4.83	3.84	1.77	3.53	1.29	1.74	5.71	2.21	1.17	13.01	1.05	0.800406814136791	-0.321194645435424	0.685050975369458	3.42	3.84	3.87	5.85	5.76	6.06	3.33	4.92	5.28	1.26	3.64	1.29	0.96	1.08	4.08	1.65	1.08	1.2	0.383652256083156	-1.38212885613324	NT
Amphritea	lipid metabolism and transport	fatty acids: ß-oxidation	long-chain fatty acid--coa ligase	4.62	4.26	3.84	3.57	5.37	4.38	4.62	4.83	3.84	1.77	2.33	1.29	1.11	5.43	3.87	5.18	11.45	1.75	0.869056699720315	-0.202477789266771	0.748443077593985	3.42	3.84	3.87	5.85	5.76	6.06	3.33	4.92	5.28	5.47	6.3	16.59	0.96	7.32	3.32	1.65	1.08	1.2	1.03685329553508	0.0522117815412228	0.946662265335235
Amphritea	cell wall_ membrane and envelope biogenesis	lps assembly	lps assembly protein lptd	3.08	2.84	2.56	2.38	3.58	2.92	3.08	3.22	2.56	1.18	2.35	0.86	3.38	0.6	18.11	2.36	3.05	10.42	1.61365369946606	0.690331000134596	0.563126386861314	2.28	70.3	2.58	3.9	3.84	4.04	2.22	3.28	3.52	17.86	19.49	7.45	7.25	1.29	17.09	6.28	0.72	3.17	0.839933305543976	-0.251653318878105	0.891797035714286
Amphritea	cell wall_ membrane and envelope biogenesis	lps assembly	lps export abc transporter atp-binding protein lptb	1.54	28.73	1.28	1.19	102.01	22.84	1.54	71.44	9.95	5.39	0.5	1.23	0.37	4.78	1.58	4.45	0.99	4.89	0.100532180276069	-3.31427071394694	0.243255631318681	1.14	16.99	1.29	1.95	1.92	2.02	1.11	1.64	1.76	2.29	11.22	19.67	30.6	7.45	12.2	16.3	15.65	0.4	3.88262910798122	1.95703389894544	0.0997634548672566
Amphritea	cell wall_ membrane and envelope biogenesis	lps assembly	lps export abc transporter permease lptf	1.54	1.42	1.28	1.19	1.79	1.46	1.54	1.61	1.28	0.59	0.5	0.43	3.73	0.3	0.29	0.39	0.3	0.35	0.524790236460717	-0.930187215519657	NT	1.14	1.28	1.29	1.95	1.92	2.02	1.11	1.64	1.76	0.42	0.42	0.43	0.32	0.36	0.22	0.55	0.36	0.4	0.246633593196315	-2.01955877674854	NT
Amphritea	stress response	toxin_ antitoxin system	lrgb family protein	1.54	1.42	1.28	1.19	1.79	1.46	1.54	1.61	1.28	0.59	0.5	0.43	0.37	1.06	3.42	0.39	3.25	0.35	0.79023646071701	-0.339643682535201	0.660509581008403	1.14	1.28	1.29	1.95	1.92	2.02	1.11	1.64	1.76	3.7	3.2	0.43	0.32	0.36	0.22	0.55	0.36	0.4	0.67611622962438	-0.564656816591752	NT
Amphritea	amino acid metabolism and transport	lysine transport	lysine transporter lyse	9.24	72.11	7.68	7.14	10.74	8.76	9.24	9.66	33.27	3.54	3	2.58	6.83	3.81	2.7	11.45	11.4	6.78	0.310355100095329	-1.68800824082657	0.291189182857143	6.84	7.68	7.74	11.7	11.52	12.12	6.66	9.84	10.56	2.52	6.14	2.58	7.34	2.16	1.89	3.3	20.12	15.52	0.727261989133003	-0.459452920103333	0.540165251908397
Amphritea	cell wall_ membrane and envelope biogenesis	peptidoglycan-murein biosynthesis	lytic murein transglycosylase	1.54	1.42	1.28	1.19	1.79	1.46	1.54	1.61	1.28	0.59	0.5	0.43	0.37	0.3	4.66	0.39	0.3	0.35	0.601830663615561	-0.732570480208296	NT	1.14	1.28	1.29	1.95	1.92	2.02	1.11	1.64	1.76	0.42	0.42	0.43	8.33	0.36	5.38	0.55	0.36	3.69	1.41318214032601	0.498947421800932	0.713165393258427
Amphritea	cell wall_ membrane and envelope biogenesis	peptidoglycan-murein biosynthesis	lytic murein transglycosylase mltb	3.08	2.84	2.56	2.38	3.58	2.92	3.08	3.22	2.56	1.18	3.09	0.86	1.36	1.55	0.91	0.78	1.21	1.61	0.478642257818459	-1.06298032138362	0.00103858553423077	2.28	2.56	2.58	3.9	3.84	4.04	2.22	3.28	3.52	3.23	5.94	0.86	6.69	5.91	2.18	1.1	0.72	0.8	0.972005669737775	-0.0409633657489868	0.946662265335235
Amphritea	cell wall_ membrane and envelope biogenesis	peptidoglycan-murein biosynthesis	lytic transglycosylase domain-containing protein	1.54	1.42	1.28	1.19	1.79	1.46	1.54	1.61	55.05	2.51	0.5	0.43	0.37	5.99	0.29	4.63	0.3	0.35	0.229814593301435	-2.12145768239011	0.552662747932331	1.14	1.28	1.29	1.95	52.88	2.02	1.11	1.64	1.76	0.42	0.42	0.43	0.32	0.36	2.29	7.14	9.58	0.4	0.328261871830337	-1.60708090670588	0.64026345
Amphritea	posttranslational modification_ protein turnover_ chaperones	protein processing_ degradation	m16 peptidase	4.62	4.26	3.84	3.57	5.37	4.38	4.62	4.83	3.84	1.77	2.41	1.29	12.7	2.56	4.51	6.1	2.55	3.49	0.950419527078566	-0.0733636171977528	0.915880016489362	3.42	3.84	3.87	5.85	5.76	6.06	3.33	4.92	5.28	3.1	1.26	15.08	10.89	19.09	7.33	15.8	4.07	1.2	1.8384124734231	0.878460491654435	0.368147603305785
Amphritea	posttranslational modification_ protein turnover_ chaperones	protein processing_ degradation	m18 family aminopeptidase	3.08	2.84	2.56	2.38	3.58	2.92	3.08	3.22	2.56	3.19	1	0.86	2.02	5.7	6.64	1.89	3.88	1	0.998474446987033	-0.00220258827651361	0.9994406095	2.28	2.56	2.58	3.9	3.84	4.04	2.22	3.28	3.52	1.8	1.19	10.61	0.64	16.77	5.8	1.1	0.72	2.06	1.44188518781006	0.527956292476446	0.683477119373777
Amphritea	posttranslational modification_ protein turnover_ chaperones	protein processing_ degradation	m23 family metallopeptidase	4.62	4.26	3.84	3.57	5.37	4.38	4.62	4.83	3.84	5.24	15.72	8.28	8.13	16.39	7.92	12.82	5.72	20.49	2.56064073226545	1.3565048514758	0.0385392233207547	3.42	3.84	3.87	5.85	5.76	6.06	3.33	4.92	5.28	7.82	15.16	1.29	22.58	3.32	2.61	1.65	14.28	1.2	1.65154736593433	0.723818346322584	0.524083047619048
Amphritea	posttranslational modification_ protein turnover_ chaperones	protein processing_ degradation	m48 family metallopeptidase	7.7	7.1	6.4	5.95	8.95	7.3	7.7	8.05	6.4	16.8	3.31	8.89	19.06	5.79	4.52	6.32	6.14	17.19	1.34279176201373	0.425235591285429	0.4556889	5.7	6.4	6.45	9.75	9.6	10.1	5.55	8.2	8.8	10.23	4.36	23.93	26.81	2.9	10.02	10.88	1.8	2	1.31722182849043	0.397498325027951	0.654417416498994
Amphritea	inorganic ion metabolism_ transport and storage	mg2+	magnesium transporter	3.08	2.84	2.56	2.38	3.58	2.92	3.08	3.22	2.56	1.18	4.63	0.86	5.36	0.6	4.72	0.78	7.4	0.7	1.00038138825324	0.000550122043229906	0.9994406095	2.28	2.56	2.58	3.9	3.84	4.04	2.22	3.28	3.52	8.09	1.94	0.86	0.64	7.9	10.62	1.1	3.11	0.8	1.24238128986534	0.313108008162274	0.745167272727273
Amphritea	precursor metabolite and energy production and conversion	pyruvate metabolism	malate dehydrogenase	6.16	5.68	5.12	4.76	7.16	5.84	6.16	6.44	5.12	9.59	4.16	3.74	6.32	14.92	21.73	3.36	19.98	12.53	1.83695652173913	0.877317480225172	0.219541961769231	4.56	5.12	5.16	7.8	7.68	8.08	33.92	6.56	7.04	11.65	20.58	3.96	35.25	6.53	34.29	2.2	30.06	7.64	1.77094972067039	0.82452325287515	0.447792308681672
Amphritea	precursor metabolite and energy production and conversion	glyoxylate shunt	malate synthase	3.08	2.84	2.56	2.38	3.58	2.92	3.08	48.77	19.18	12.61	13.44	43.33	13.84	20.37	12.66	11.77	16.55	20.28	1.86502998076705	0.899198822306947	0.372406273316708	2.28	2.56	2.58	3.9	3.84	4.04	2.22	3.28	3.52	7.01	21.82	4.95	0.64	9.05	13.38	43.57	8.97	15.2	4.41495393338058	2.14239838454869	0.170011740397351
Amphritea	amino acid metabolism and transport	aromatic amino acid degradation	maleylacetoacetate isomerase	1.54	1.42	1.28	1.19	1.79	1.46	1.54	1.61	1.28	0.59	0.5	0.43	0.37	0.3	0.29	1.29	3.28	0.35	0.564454614797864	-0.825070509705443	NT	1.14	1.28	1.29	1.95	1.92	2.02	1.11	1.64	1.76	0.42	1.25	0.43	0.32	0.36	0.22	0.55	0.36	0.4	0.305457122608079	-1.71095821350817	NT
Amphritea	posttranslational modification_ protein turnover_ chaperones	protein processing_ degradation	membrane dipeptidase	1.54	1.42	1.28	1.19	1.79	1.46	1.54	1.61	1.28	3.24	12.43	2.68	2.56	4.54	4.79	9.72	7.81	5.06	4.02974828375286	2.01068972433061	0.0359980182692308	1.14	1.28	1.29	1.95	1.92	2.02	1.11	1.64	1.76	0.42	2.94	0.43	0.32	0.36	0.22	8.98	0.36	0.4	1.02267895109851	0.0323533118939343	NT
Amphritea	protein export and secretion system	sec system	membrane protein insertase yidc	48.49	93.35	449.61	154.34	29.72	54.21	97.71	141.5	131.14	4.63	4.8	3.52	4.55	5.28	13.83	7.25	6.47	5.68	0.046672277450482	-4.42129032207948	0.0879061958940397	354.18	201.49	90.68	67	72.88	189.77	159.94	202.43	55.51	17.06	7.76	6.97	17.04	9.47	7.19	6.75	29.12	11.68	0.0810973684965707	-3.62420108813787	0.0291631924528302
Amphritea	cell defense	hg resistance: regulation	merr family dna-binding transcriptional regulator	3.08	79.65	2.56	23.87	3.58	2.92	3.08	3.22	2.56	5.66	10.74	0.86	4.6	3.99	7.35	0.78	4.26	0.7	0.312720848056537	-1.67705269274888	0.49886031242236	2.28	41.33	2.58	44.06	3.84	53.94	23.15	3.28	3.52	2.25	5.28	8.71	0.64	0.72	2.14	5.21	10.66	4.76	0.226823238566131	-2.14035963958677	0.246675753191489
Amphritea	posttranslational modification_ protein turnover_ chaperones	protein processing_ degradation	metalloendopeptidase	1.54	1.42	1.28	1.19	1.79	1.46	1.54	1.61	1.28	0.59	0.5	0.43	0.37	3.76	0.29	0.39	0.3	0.35	0.532418001525553	-0.909368744012102	NT	1.14	1.28	1.29	1.95	1.92	2.02	1.11	1.64	1.76	0.42	0.42	0.43	0.32	0.36	1.97	0.55	0.36	0.4	0.370659107016301	-1.43183513635032	NT
Amphritea	translation_ ribosomal structure and biogenesis	trna-ligase	methionine--trna ligase	3.08	2.84	2.56	2.38	3.58	2.92	3.08	3.22	2.56	7.1	4.6	6.64	14.16	6.66	5.59	7.13	9.26	7.68	2.62471395881007	1.39216020651523	0.0102004801363636	2.28	2.56	2.58	3.9	3.84	4.04	2.22	3.28	3.52	4.7	21.65	0.86	8.08	5.15	8.1	18.24	1.99	5.76	2.64103472714387	1.40110327172419	0.241548236065574
Amphritea	translation_ ribosomal structure and biogenesis	trna-aa metabolism	methionyl-trna formyltransferase	3.08	2.84	2.56	2.38	3.58	2.92	3.08	3.22	2.56	7.33	1	0.86	1.26	4.08	2.08	0.78	0.6	0.7	0.712814645308925	-0.488401116476596	0.499647945154639	2.28	2.56	2.58	3.9	3.84	4.04	36.75	3.28	3.52	7.71	1.71	0.86	0.64	0.72	9.53	1.1	0.72	0.8	0.379123505976096	-1.39926018730036	0.540165251908397
Amphritea	cell motility	chemotaxis	methyl-accepting chemotaxis protein	52.12	8.52	7.68	7.14	10.74	8.76	9.24	9.66	25.91	17.07	30.48	17.88	61.52	45.54	13.1	17.17	25.13	22.88	1.79416183730414	0.843310030360582	0.282922013592233	6.84	7.68	95.92	11.7	11.52	12.12	6.66	47.22	10.56	26.49	14.73	2.58	92.82	13.06	17.38	17.33	50.4	15.08	1.18861193035867	0.249277766780453	0.834945555555556
Amphritea	cell motility	chemotaxis: signal transduction	methyl-accepting chemotaxis sensory transducer with pas_pac sensor	1.54	1.42	1.28	1.19	1.79	1.46	1.54	1.61	1.28	0.59	0.5	0.43	5.64	1.38	0.29	0.39	0.3	0.35	0.752860411899314	-0.409545695765357	NT	1.14	1.28	1.29	1.95	1.92	2.02	1.11	1.64	1.76	0.42	0.86	0.43	5.06	0.36	0.22	0.55	0.36	0.4	0.613749114103473	-0.704279057870539	NT
Amphritea	amino acid metabolism and transport	bcaa degradation	methylcrotonoyl-coa carboxylase	1.54	1.42	1.28	1.19	1.79	1.46	1.54	1.61	1.28	1.21	2.25	0.43	0.93	0.3	0.83	0.39	0.3	4.67	0.862700228832952	-0.213068756231934	0.799278315697674	1.14	1.28	1.29	1.95	1.92	2.02	1.11	1.64	1.76	4.59	5.02	0.43	1.86	0.92	0.22	1.98	0.36	0.4	1.11835577604536	0.161379217416194	0.845144290909091
Amphritea	secondary metabolite biosynthesis_ transport and degradation	isoprenoid_ terpenoid metabolism	mevalonate kinase	1.54	1.42	1.28	1.19	1.79	1.46	1.54	1.61	1.28	0.59	0.5	0.43	0.37	0.3	0.29	0.39	13.25	0.35	1.25629290617849	0.329172869504601	NT	1.14	1.28	1.29	1.95	1.92	2.02	1.11	1.64	1.76	0.42	3.18	0.43	0.32	0.36	0.22	0.55	0.36	0.4	0.442239546420978	-1.17710005373502	NT
Amphritea	cell wall_ membrane and envelope biogenesis	peptidoglycan-murein biosynthesis	mfs transporter, pat family, beta-lactamase induction signal transducer ampg	1.54	1.42	1.28	1.19	1.79	1.46	1.54	1.61	1.28	0.59	0.5	0.43	0.37	0.3	0.29	0.39	0.3	0.35	0.268497330282227	-1.89702035158446	NT	1.14	1.28	1.29	1.95	1.92	2.02	1.11	1.64	1.76	0.42	3.91	0.43	0.32	0.36	0.22	0.55	0.36	0.4	0.493975903614458	-1.01748742672884	NT
Amphritea	virulence_ fitness	bacteriotoxin production	microcin c abc transporter permease yejb	1.54	1.42	1.28	1.19	1.79	1.46	1.54	1.61	1.28	0.59	4.9	0.43	3.29	0.3	1.31	0.39	0.3	2.16	1.04271548436308	0.0603455573843062	0.95224152421875	1.14	1.28	1.29	1.95	1.92	2.02	1.11	1.64	1.76	3.76	4.82	0.43	0.32	0.36	0.22	0.55	0.36	0.4	0.795180722891566	-0.330645311988471	NT
Amphritea	posttranslational modification_ protein turnover_ chaperones	protein chaperone and cofactors	molecular chaperone dnaj	3.08	2.84	2.56	2.38	3.58	2.92	3.08	3.22	2.56	5.63	6.94	0.86	17.17	17.37	21.41	18.24	10.98	4.89	3.94698703279939	1.9807517794928	0.0511174708487395	2.28	2.56	2.58	3.9	3.84	4.04	2.22	3.28	3.52	1.81	5.54	0.86	0.64	0.72	1.79	1.1	0.72	0.8	0.495393338058115	-1.01335362722183	0.10971726
Amphritea	posttranslational modification_ protein turnover_ chaperones	protein chaperone and cofactors	molecular chaperone dnak	4.62	4.26	3.84	3.57	5.37	4.38	4.62	4.83	3.84	42.02	51.84	40.34	17.65	19.79	25.6	19.63	19.81	36.75	6.95219933892703	2.79746944883219	0.00469503914651163	3.42	3.84	3.87	5.85	5.76	6.06	3.33	4.92	5.28	32.74	25.48	21.05	28.76	16.91	7.97	21.34	12.04	4.88	4.04370422867942	2.01567747710677	0.0275569123404255
Amphritea	cell motility	flagella	molecular chaperone flgn	1.54	1.42	1.28	1.19	1.79	1.46	1.54	1.61	1.28	0.59	1.51	0.43	1.76	0.87	2.34	6.44	1.4	1.88	1.31350114416476	0.39341745717509	0.650081277835052	1.14	1.28	1.29	1.95	1.92	2.02	1.11	1.64	1.76	3.27	10.16	7.28	3.25	13.02	5.86	12.63	5.41	0.83	4.37349397590362	2.12878630664883	0.0598676252054795
Amphritea	posttranslational modification_ protein turnover_ chaperones	protein chaperone and cofactors	molecular chaperone htpg	54.63	166.19	69.79	32.85	50.75	49.2	3.08	3.22	2.56	31	12.07	5.03	33.21	20.36	7.48	12.44	6.91	9.12	0.31836583616721	-1.65124256628154	0.256426744948454	2.28	20.88	2.58	3.9	66.14	4.04	31.9	3.28	3.52	2.62	7.08	4.71	23.3	2.66	5.48	7.77	3.37	23.68	0.582370776783136	-0.779990131603199	0.640216634655532
Amphritea	inorganic ion metabolism_ transport and storage	molybdate	molybdate abc transporter	1.54	1.42	1.28	1.19	1.79	1.46	1.54	1.61	1.28	0.59	0.5	0.43	1.85	0.3	4.38	4.36	2.73	0.35	1.1815408085431	0.240669458567814	0.775731576141384	1.14	1.28	1.29	1.95	1.92	2.02	1.11	1.64	1.76	0.42	1.64	0.43	0.32	0.36	2.94	0.55	0.36	0.4	0.52586817859674	-0.927226895976461	NT
Amphritea	cofactor_ prosthetic group_ electron carrier and vitamin metabolism and transport	molybdopterin	molybdenum cofactor biosynthesis protein mobb	3.08	2.84	2.56	2.38	3.58	2.92	3.08	3.22	2.56	12.09	1	0.86	8.48	22.5	0.58	2.39	2.38	0.7	1.9443173150267	0.959263687800448	0.499691432032854	2.28	2.56	2.58	3.9	3.84	4.04	2.22	3.28	3.52	13.51	13.63	5.61	13.76	0.72	3.05	21.09	0.72	24.16	3.41070163004961	1.77006855275972	0.155443081690141
Amphritea	cofactor_ prosthetic group_ electron carrier and vitamin metabolism and transport	molybdopterin	molybdopterin molybdotransferase moea	1.54	1.42	1.28	1.19	1.79	1.46	1.54	1.61	1.28	0.59	0.87	0.43	0.37	2.15	0.29	1.41	0.3	0.83	0.552250190694127	-0.856606083138549	0.0778940687234043	1.14	1.28	1.29	1.95	1.92	2.02	1.11	1.64	1.76	0.42	0.42	0.43	2.88	0.36	2.67	0.55	4.54	0.4	0.897944720056697	-0.155301463456455	0.842497019726859
Amphritea	cofactor_ prosthetic group_ electron carrier and vitamin metabolism and transport	molybdopterin	molybdopterin synthase adenylyltransferase moeb	3.08	2.84	2.56	2.38	3.58	2.92	3.08	3.22	2.56	1.18	1	0.86	0.74	0.6	2.51	0.78	0.6	0.7	0.342105263157895	-1.54748779530249	NT	2.28	2.56	2.58	3.9	3.84	4.04	2.22	3.28	3.52	0.84	11.58	12.03	0.64	4.73	0.44	1.1	0.72	0.8	1.16513111268604	0.220492311084419	0.836969963190184
Amphritea	cofactor_ prosthetic group_ electron carrier and vitamin metabolism and transport	molybdopterin	molybdopterin synthase catalytic subunit moae	32.51	34.13	1.28	1.19	30.13	1.46	1.54	31.6	1.28	1.73	2.56	1.39	0.37	2.98	4	0.39	0.3	2.4	0.119301361752516	-3.06731758427342	0.148086294954545	1.14	34.31	1.29	1.95	1.92	2.02	1.11	1.64	29.95	0.42	1.59	2.97	18.58	2.4	1.96	1.85	4.6	0.4	0.461569095977698	-1.11538146226503	0.604951152317881
Amphritea	cell wall_ membrane and envelope biogenesis	peptidoglycan-murein biosynthesis	monofunctional biosynthetic peptidoglycan transglycosylase	1.54	1.42	1.28	1.19	1.79	1.46	1.54	1.61	1.28	0.59	0.5	0.43	0.37	0.3	0.29	0.39	2.04	0.35	0.401220442410374	-1.31753298092945	NT	1.14	1.28	1.29	1.95	1.92	2.02	1.11	1.64	1.76	0.42	0.42	0.43	0.32	0.36	0.22	0.55	0.36	39.79	3.03827072997874	1.60325042921971	NT
Amphritea	inorganic ion metabolism_ transport and storage	k+ efflux_ph adaptation	monovalent cation_h+ antiporter subunit d	3.08	2.84	2.56	2.38	3.58	2.92	3.08	3.22	2.56	1.18	1	0.86	0.74	4.23	4.24	1.67	10.72	3.95	1.09038901601831	0.124842934409344	0.886616205449591	2.28	2.56	2.58	3.9	3.84	4.04	2.22	3.28	3.52	5.95	4.13	0.86	11.05	7.6	0.92	3.3	12.81	32.75	2.81254429482636	1.49187581754678	0.368147603305785
Amphritea	inorganic ion metabolism_ transport and storage	k+ efflux_ph adaptation	monovalent cation_h+ antiporter subunit g	1.54	1.42	1.28	1.19	1.79	1.46	1.54	1.61	1.28	0.59	0.5	0.43	6.38	0.3	0.29	0.39	0.3	0.35	0.726926010678871	-0.460119566311812	NT	1.14	1.28	1.29	1.95	1.92	2.02	1.11	1.64	1.76	2.31	0.42	0.43	0.32	0.36	0.22	0.55	0.36	0.4	0.380581148121899	-1.39372399461185	NT
Amphritea	cell wall_ membrane and envelope biogenesis	peptidoglycan-murein biosynthesis	murein tripeptide amidase mpaa	1.54	1.42	1.28	1.19	1.79	1.46	1.54	1.61	1.28	0.59	0.5	27.98	0.37	0.3	0.29	0.39	1.4	0.35	2.45385202135774	1.29504825043098	NT	1.14	1.28	1.29	1.95	1.92	2.02	1.11	1.64	1.76	1.65	0.42	0.43	0.32	0.36	0.22	0.55	0.36	0.4	0.333805811481219	-1.58291902298448	NT
Amphritea	amino acid metabolism and transport	ornithine biosynthesis	n-acetyl-gamma-glutamyl-phosphate reductase	3.08	2.84	2.56	2.38	3.58	2.92	3.08	3.22	2.56	3.68	2.95	0.86	3.49	2.76	7.62	8.37	9.35	2.9	1.60106788710908	0.6790344810704	0.293312683125	2.28	2.56	2.58	3.9	3.84	4.04	2.22	3.28	3.52	2.27	7.54	0.86	3.72	9.39	3.72	1.1	0.72	23.33	1.8656980864635	0.899715543315815	0.540165251908397
Amphritea	precursor metabolite and energy production and conversion	respiratory electron transfer	na(+)-translocating nadh-quinone reductase	57.05	60.09	75.28	94.15	8.95	51.9	7.7	104.89	27.73	52.38	39.97	10.34	38.28	46.07	48.03	23.53	21.48	25.51	0.626542830196416	-0.674514959961261	0.314803357758621	63.49	130.91	6.45	179.35	129.49	78.28	149.72	8.2	193.81	42.81	41.1	78.28	7	77.96	38.24	41.58	29.58	58.79	0.441992125146323	-1.17790742914748	0.178016611764706
Amphritea	amino acid metabolism and transport	alanine transport	na+_alanine symporter	1.54	1.42	1.28	1.19	1.79	1.46	1.54	1.61	1.28	0.59	3.49	9.99	0.37	0.3	3.95	0.39	2.6	1.77	1.78871090770404	0.838920237180985	0.498424410373444	1.14	1.28	1.29	1.95	1.92	2.02	1.11	1.64	1.76	1.49	14.49	46.76	0.32	0.36	0.22	0.55	0.36	0.4	4.60311835577605	2.20261153773798	0.55403442
Amphritea	inorganic ion metabolism_ transport and storage	na+	na+_h+ antiporter nhaa	1.54	1.42	1.28	1.19	1.79	1.46	1.54	1.61	1.28	8.01	0.5	11.24	3.57	8	2.12	6.9	5.65	6.99	4.04118993135011	2.01478015814787	0.0320222080909091	1.14	1.28	1.29	1.95	1.92	2.02	1.11	1.64	1.76	2.72	9.97	0.43	0.32	2.18	0.93	0.55	0.36	0.4	1.26576895818568	0.340014092523959	0.812507246376812
Amphritea	inorganic ion metabolism_ transport and storage	na+	na+_h+ antiporter nhab	3.08	2.84	2.56	2.38	3.58	2.92	3.08	3.22	2.56	1.18	1.52	0.86	1.18	0.6	1.05	4.95	0.6	6.5	0.70327993897788	-0.507829029792416	0.460241916052061	2.28	2.56	2.58	3.9	3.84	4.04	2.22	3.28	3.52	18.73	17.02	17.96	1.35	14.8	4.57	1.1	14.01	5.19	3.35683912119065	1.7471033965463	0.103359848275862
Amphritea	inorganic ion metabolism_ transport and storage	pi	na_pi cotransporter family protein	1.54	1.42	1.28	1.19	1.79	1.46	1.54	1.61	1.28	0.59	0.5	0.43	2.52	0.3	0.29	0.39	0.3	0.35	0.432494279176201	-1.20924704527953	NT	1.14	1.28	1.29	1.95	1.92	2.02	1.11	1.64	1.76	0.42	6.65	0.43	0.32	0.36	5.52	0.55	0.36	0.4	1.06378454996456	0.0892059890234243	NT
Amphritea	cofactor_ prosthetic group_ electron carrier and vitamin metabolism and transport	nad_ nadp	nad(+) kinase	3.08	2.84	2.56	2.38	3.58	2.92	3.08	3.22	2.56	1.18	1	0.86	3.35	0.6	0.58	0.78	0.6	0.7	0.368039664378337	-1.44206683806631	NT	2.28	2.56	2.58	3.9	3.84	4.04	2.22	3.28	3.52	3.72	5.67	0.86	0.64	2.82	0.44	1.1	0.72	3.77	0.69950389794472	-0.515595998140866	0.444015029508197
Amphritea	lipid metabolism and transport	phospholipid biosynthesis	nad(p)h-dependent glycerol-3-phosphate dehydrogenase	3.08	2.84	2.56	2.38	3.58	2.92	3.08	3.22	2.56	1.18	8.46	0.86	1.25	4.6	5.94	2.48	1.1	0.7	1.01334858886346	0.0191305422687524	0.982345943155894	2.28	2.56	2.58	3.9	3.84	4.04	2.22	3.28	3.52	1.95	3.35	0.86	0.64	7.38	0.92	15.47	0.72	6.32	1.33274273564848	0.414398318443042	0.725898287822878
Amphritea	precursor metabolite and energy production and conversion	respiratory electron transfer	nad(p)h-dependent oxidoreductase	1.54	1.42	1.28	1.19	1.79	1.46	1.54	1.61	1.28	0.59	0.5	0.43	0.37	5.99	0.29	0.39	1.86	0.35	0.821510297482838	-0.283649435677547	NT	1.14	1.28	1.29	1.95	1.92	2.02	1.11	1.64	1.76	0.42	0.42	0.43	0.32	0.36	1.69	0.55	0.36	0.4	0.350815024805103	-1.51121755763029	NT
Amphritea	cofactor_ prosthetic group_ electron carrier and vitamin metabolism and transport	nad_ nadp	nad(p)h-hydrate dehydratase	1.54	1.42	1.28	1.19	1.79	1.46	1.54	1.61	1.28	0.59	0.5	0.43	2.11	2.08	0.29	0.39	0.3	0.35	0.536994660564455	-0.897020351584457	NT	1.14	1.28	1.29	1.95	1.92	2.02	1.11	1.64	1.76	3.29	8.44	0.43	0.32	0.36	0.22	0.55	0.36	0.4	1.01842664776754	0.0263420738600723	NT
Amphritea	dna replication_ modification_ recombination and repair	replication	nad-dependent dna ligase liga	3.08	2.84	2.56	2.38	3.58	2.92	3.08	3.22	2.56	1.18	1	0.86	8.01	2.96	0.58	9.95	4.84	2.8	1.22730739893211	0.295496640501692	0.725616565511811	2.28	2.56	2.58	3.9	3.84	4.04	2.22	3.28	3.52	8.71	4.91	2.8	0.64	0.72	9.17	1.1	0.72	0.8	1.04783841247342	0.0674162555230602	0.932518071736011
Amphritea	amino acid metabolism and transport	glutamate degradation	nad-dependent succinate-semialdehyde dehydrogenase	6.16	5.68	5.12	4.76	7.16	5.84	6.16	6.44	5.12	2.36	4.1	9.59	7.2	3.29	1.16	2.81	6.11	4.87	0.791189931350115	-0.337904028350104	0.411650072209026	4.56	5.12	5.16	7.8	7.68	8.08	4.44	6.56	7.04	1.68	13.77	1.72	1.28	1.44	0.88	2.2	1.44	1.6	0.460843373493976	-1.11765158865427	NT
Amphritea	amino acid metabolism and transport	glutamate degradation	nad-glutamate dehydrogenase	4.62	70.78	405.88	47.4	73.22	4.38	40.92	4.83	62.13	46.2	22.91	24.77	23.35	39.37	17.06	40.27	36.74	17.42	0.375392069004145	-1.41352992455144	0.469165034482759	3.42	3.84	3.87	176.09	81.88	6.06	3.33	4.92	5.28	41.24	32.64	1.29	15.6	31.4	46.59	19.97	15.01	22.33	0.783089126744951	-0.352751578692377	0.834945555555556
Amphritea	precursor metabolite and energy production and conversion	respiratory electron transfer	nadh-quinone oxidoreductase	1.54	21.09	1.28	1.19	18.84	34.91	40.36	1.61	27.69	5.85	8.4	37.04	15.63	19.85	17.29	22.01	22.04	22.79	1.1507642582991	0.202592318077743	0.799278315697674	1.14	32.21	1.29	22.53	1.92	2.02	36.89	1.64	58.31	12.03	8.31	5.89	8.42	28.73	14.42	43.83	13.66	18.65	0.974612219056664	-0.037099784667881	0.967558429213483
Amphritea	precursor metabolite and energy production and conversion	tca cycle	nadp-dependent isocitrate dehydrogenase	3.08	2.84	2.56	2.38	3.58	2.92	3.08	3.22	2.56	5.66	5.14	11.62	7.76	8.94	6.57	4.63	9.44	7.08	2.54919908466819	1.35004404783943	0.00512058508085106	2.28	2.56	2.58	3.9	3.84	4.04	2.22	3.28	3.52	6.06	2.89	3.79	1.68	6.01	0.63	8.69	0.72	12.3	1.51559177888023	0.599881219279069	0.516281530997305
Amphritea	lipid metabolism and transport	fatty acids: ß-oxidation	nadph-dependent 2,4-dienoyl-coa reductase	3.08	2.84	2.56	2.38	3.58	2.92	3.08	3.22	2.56	1.18	1	0.86	6.34	3.59	0.58	0.78	0.6	1.23	0.616323417238749	-0.69824048746996	0.304464238905775	2.28	2.56	2.58	3.9	3.84	4.04	2.22	3.28	3.52	2.96	10.27	0.86	0.64	0.72	0.44	1.1	0.72	8.91	0.943302622253721	-0.0842074166853723	0.929706285714286
Amphritea	nucleoside and nucleotide metabolism and transport	queuosine biosynthetic process and transport	nadph-dependent 7-cyano-7-deazaguanine reductase quef	1.54	1.42	1.28	1.19	1.79	1.46	1.54	1.61	1.28	0.59	7.26	0.43	0.37	4.01	2.44	2.22	0.3	1.01	1.42105263157895	0.506959988719883	0.630263564921466	1.14	1.28	1.29	1.95	1.92	2.02	1.11	1.64	1.76	0.42	0.42	0.43	0.32	0.36	2.75	0.55	0.36	0.4	0.425939050318923	-1.23128109188608	NT
Amphritea	nitrogen compound metabolism	nitrate_nitrite assimilation	nark family nitrate_nitrite mfs transporter	4.62	4.26	3.84	3.57	5.37	115.61	4.62	4.83	43.34	1.77	1.68	3.32	8.1	3.48	7	28.91	17.05	17.21	0.465747658634116	-1.10237957829252	0.582033252236136	3.42	36.87	3.87	5.85	5.76	6.06	3.33	4.92	61.66	9.38	9.36	2.4	14.16	2.49	2.51	9.93	1.08	36.5	0.666540154850463	-0.585236303656234	0.719657466666667
Amphritea	stress response	extracytoplasmic stress: signal transduction	negative regulator of rcsb-dependent stress response	1.54	1.42	1.28	1.19	1.79	1.46	1.54	1.61	1.28	0.59	0.5	0.43	0.37	0.79	3.11	0.39	0.3	0.35	0.520976353928299	-0.940710201931664	NT	1.14	1.28	38.86	1.95	1.92	2.02	1.11	1.64	1.76	1.03	0.88	1.74	2.5	17.05	2.83	1.9	0.36	1.25	0.571594427244582	-0.806936243929136	0.751957389473684
Amphritea	cofactor_ prosthetic group_ electron carrier and vitamin metabolism and transport	nad_ nadp	nicotinate-nucleotide adenylyltransferase	1.54	1.42	1.28	1.19	1.79	1.46	1.54	1.61	1.28	0.59	2.68	0.43	0.37	0.3	0.29	0.39	0.3	0.35	0.434782608695652	-1.20163386116965	NT	1.14	1.28	1.29	1.95	1.92	2.02	1.11	1.64	1.76	0.42	0.42	0.43	0.32	5.74	0.22	0.55	0.36	0.4	0.627923458540043	-0.671339384042246	NT
Amphritea	nitrogen compound metabolism	nitrate reduction (denitrification)	nitrate reductase a (narghi)	3.08	58.62	2.56	2.38	3.58	49.85	58.1	104.43	24.78	9.79	1	0.86	2.61	10.76	2.67	24.62	7.34	7.69	0.219077363523977	-2.19048767134807	0.194995740375	63.72	40.11	56.89	3.9	3.84	4.04	2.22	3.28	51.59	13.53	12.83	30.75	9.36	8.52	0.44	6.82	0.72	20.27	0.449671152924779	-1.15305775895081	0.42586625
Amphritea	nitrogen compound metabolism	dissimilatory nitrate reduction	nitrate reductase a chaperone narj	1.54	1.42	1.28	1.19	1.79	1.46	1.54	1.61	1.28	0.59	0.5	0.43	0.37	0.3	0.29	0.39	2.49	1.42	0.517162471395881	-0.951310507085411	NT	1.14	1.28	1.29	1.95	1.92	2.02	1.11	1.64	1.76	3.66	0.42	0.43	0.32	0.36	0.22	0.55	0.36	0.4	0.476257973068746	-1.0701848498185	NT
Amphritea	nitrogen compound metabolism	nitrate reduction	nitric oxide reductase	1.54	1.42	1.28	1.19	1.79	1.46	1.54	1.61	1.28	9.84	19.94	1.88	5.17	6.4	6.82	9.68	6.7	8.56	5.72006102212052	2.51603053788497	0.0288282540659341	1.14	1.28	1.29	1.95	1.92	2.02	1.11	1.64	1.76	4.18	13.48	8.46	0.32	2.8	5.47	0.55	0.36	1.26	2.61374911410347	1.38612066783207	0.373689036437247
Amphritea	sulfur compound metabolism	assimilatory sulfite reduction	nitrite_sulfite reductase	1.54	1.42	1.28	1.19	1.79	1.46	1.54	1.61	1.28	0.59	0.5	0.43	0.37	3.7	0.99	5.12	1.61	1.32	1.11594202898551	0.158262083916732	0.856293996532594	1.14	1.28	1.29	1.95	1.92	2.02	1.11	1.64	1.76	2.6	0.42	0.43	0.32	0.36	0.22	0.55	7.54	0.4	0.909992912827782	-0.136072785474961	NT
Amphritea	nitrogen compound metabolism	alkylnitronate degradation	nitronate monooxygenase	1.54	1.42	1.28	1.19	1.79	1.46	1.54	1.61	1.28	0.59	0.5	0.43	0.81	0.75	2.13	0.39	0.3	0.35	0.47673531655225	-1.06873959067231	0.0291460713157895	1.14	1.28	1.29	1.95	1.92	2.02	1.11	1.64	1.76	0.42	0.79	0.43	0.32	0.36	0.22	0.55	0.36	0.4	0.272856130403969	-1.873787637015	NT
Amphritea	cell defense	nitrocompound detoxification	nitroreductase	1.54	1.42	1.28	1.19	1.79	1.46	1.54	1.61	1.28	0.59	1.21	0.43	1.01	0.3	3.7	0.39	0.3	1.29	0.70327993897788	-0.507829029792416	0.463154808207343	1.14	1.28	1.29	1.95	1.92	2.02	1.11	1.64	1.76	0.42	2.47	6.57	17.97	9.7	0.62	0.55	0.36	0.4	2.76824946846208	1.46897396128953	0.455543783783784
Amphritea	nitrogen compound metabolism	nitrate reduction (denitrification)	nitrous oxide reductase	41.04	1.42	1.28	24.54	1.79	1.46	1.54	1.61	1.28	21.41	29.55	31.95	10.56	44.9	20.62	53.13	40.4	25.76	3.66350710900474	1.87322541521766	0.0290697556595745	1.14	15.32	1.29	1.95	1.92	56.24	23.86	1.64	37.72	30.45	23.83	9.69	13.51	7.4	22.99	5.49	53.38	12.12	1.26779132407145	0.342317300286074	0.767597917808219
Amphritea	nitrogen compound metabolism	nitrate reduction (denitrification)	nitrous oxide reductase family maturation protein nosd	1.54	1.42	1.28	1.19	1.79	1.46	1.54	1.61	12.56	5.22	3.25	0.43	3.97	6.39	4.99	6.16	7.46	0.94	1.59122591225912	0.670138674989264	0.490866345093946	1.14	1.28	1.29	1.95	1.92	2.02	1.11	1.64	1.76	1.76	3.13	0.43	0.32	0.36	13.41	6.86	37.41	0.4	4.54145995747697	2.18315615981145	0.452888918429003
Amphritea	stress response	nitrosative stress	nnrs family protein	1.54	76.59	1.28	1.19	1.79	33.41	38.61	1.61	1.28	0.59	0.5	0.43	4.13	1.4	1.42	0.87	1.36	1.92	0.0802288620470438	-3.6397348553205	0.283010353548387	1.14	13.93	37.88	80.57	87.94	2.02	1.11	1.64	1.76	2.79	2.87	0.43	1.13	0.94	7.03	0.55	1.34	1.23	0.0803105399359621	-3.63826685065617	0.296942539805825
Amphritea	posttranslational modification_ protein turnover_ chaperones	protein processing_ degradation	nodulation protein nfed	1.54	1.42	1.28	1.19	1.79	1.46	1.54	1.61	1.28	0.59	3	0.43	1.28	3.57	0.29	0.39	0.3	1.01	0.82837528604119	-0.271643582417393	0.718724927866242	1.14	1.28	1.29	1.95	1.92	2.02	1.11	1.64	1.76	2.28	0.42	8.49	0.32	0.36	0.22	0.55	0.36	3.89	1.19702338766832	0.259451340204122	0.834945555555556
Amphritea	dna replication_ modification_ recombination and repair	chromosome organisation	nucleoid-associated protein	3.08	2.84	2.56	2.38	3.58	2.92	3.08	3.22	2.56	9.18	5.83	33.46	3.88	13.54	0.58	2.03	3.19	4.63	2.91075514874142	1.54139348578376	0.317137351282051	2.28	2.56	2.58	3.9	3.84	4.04	2.22	3.28	3.52	0.84	8.99	0.86	0.64	0.72	10.35	1.1	3.02	1.86	1.00566973777463	0.0081566014632873	0.99035998
Amphritea	dna replication_ modification_ recombination and repair	nucleoid organisation	nucleoid dna-binding protein hu	1.54	1.42	1.28	1.19	1.79	1.46	1.54	1.61	1.28	0.59	1.86	6.77	24.43	1.57	13.84	5.35	16.19	4.39	5.72006102212052	2.51603053788497	0.137743303980583	1.14	1.28	1.29	1.95	1.92	2.02	1.11	1.64	1.76	8.1	17.54	0.43	14.7	28.49	15.76	0.55	20.43	13.69	8.4826364280652	3.08451272829733	0.0496678956521739
Amphritea	cell cycle control_ cell division_ differentiation and chromosome partitioning	chromosome partitioning	nucleoid occlusion factor slma	1.54	1.42	1.28	1.19	1.79	1.46	1.54	1.61	1.28	0.59	0.5	0.43	0.37	0.3	0.29	0.39	0.3	0.35	0.268497330282227	-1.89702035158446	NT	1.14	1.28	1.29	1.95	1.92	2.02	1.11	1.64	1.76	0.42	4.5	0.43	0.32	0.36	0.22	0.55	0.36	0.4	0.535790219702339	-0.900259848376191	NT
Amphritea	nucleoside and nucleotide metabolism and transport	nucleotide degradation and scavenging	nucleoside triphosphate pyrophosphohydrolase	3.08	2.84	2.56	2.38	3.58	2.92	3.08	3.22	2.56	1.18	1	0.86	0.74	0.6	0.58	0.78	0.6	2.87	0.351258581235698	-1.50939462413042	NT	2.28	2.56	2.58	3.9	3.84	4.04	2.22	3.28	3.52	0.84	3.21	0.86	0.64	0.72	1.18	1.1	0.72	19.74	1.02799433026223	0.0398323076007333	0.97435730013986
Amphritea	posttranslational modification_ protein turnover_ chaperones	protein chaperone and cofactors	nucleotide exchange factor grpe	30.44	89.56	38.25	83.27	28.62	2.92	3.08	3.22	2.56	3.53	21.16	19.93	20.65	11.95	22.54	9.41	7.75	28.62	0.516245743473326	-0.953870113551871	0.429646082669789	34.12	31.75	2.58	34.13	3.84	41.6	49.49	3.28	28.43	21.56	19.03	21.75	18.13	25.65	16.46	2.25	19.87	47.72	0.839455544891371	-0.252474168608841	0.742543381294964
Amphritea	amino acid metabolism and transport	methionine biosynthesis	o-succinylhomoserine (thiol)-lyase	3.08	2.84	2.56	2.38	3.58	2.92	3.08	3.22	2.56	1.18	1	0.86	7.41	7.46	2.95	6.99	5.74	0.7	1.30778032036613	0.38712021871388	0.581458962903226	2.28	2.56	2.58	3.9	3.84	4.04	2.22	3.28	3.52	0.84	5.74	0.86	0.64	0.72	0.44	20.4	7	0.8	1.32671863926293	0.40786244698614	0.781128715231788
Amphritea	cofactor_ prosthetic group_ electron carrier and vitamin metabolism and transport	ubiquinone and menaquinone	octaprenyl-diphosphate synthase	38.08	2.84	2.56	43.77	35.61	2.92	3.08	37.12	17.44	1.18	5.76	0.86	18.24	18.76	15.11	14.75	1.84	8.62	0.464071529822266	-1.10758090210694	0.301741136307692	2.28	52.34	110.55	3.9	3.84	52.08	22.37	33.79	3.52	11.69	5.8	22	34.8	6.95	37.04	11.92	13.48	1.61	0.510380440510064	-0.970355053636926	0.512156192634561
Amphritea	posttranslational modification_ protein turnover_ chaperones	protein processing_ degradation	oligopeptidase a	3.08	2.84	2.56	2.38	3.58	2.92	3.08	3.22	2.56	14.35	11.37	4.17	4.65	0.6	0.58	6.58	0.6	8.14	1.94660564454615	0.960960643543115	0.314803357758621	2.28	2.56	2.58	3.9	3.84	4.04	2.22	3.28	3.52	0.84	1.91	0.86	1.84	0.72	0.44	1.1	34.27	2.04	1.55988660524451	0.641441157294293	0.778573141903172
Amphritea	transcription and rna metabolism	rna degradation	oligoribonuclease	1.54	1.42	1.28	1.19	1.79	1.46	1.54	1.61	1.28	0.59	0.5	0.43	0.37	0.3	0.29	0.39	0.3	0.35	0.268497330282227	-1.89702035158446	NT	1.14	1.28	1.29	1.95	1.92	2.02	1.11	1.64	1.76	8.69	3.28	0.43	0.32	1.43	2.66	23.77	0.36	0.4	2.92983699503898	1.55082040082818	0.519360510638298
Amphritea	cell wall_ membrane and envelope biogenesis	outer membrane protein	ompa family protein	26.56	7.1	66.44	44.47	26.45	7.3	27.63	8.05	14.53	66.44	68.21	38.26	43.48	40.72	45.1	39.75	45.66	40.74	1.8744147376712	0.906440202613714	0.0618493970454546	27.64	13.2	6.45	9.75	9.6	61.88	92.9	48.32	69.74	33.35	49.58	39.15	22.08	41.36	37.7	26.42	54.89	30.17	0.985919641805114	-0.0204580315435168	0.970988047058824
Amphritea	amino acid metabolism and transport	arginine biosynthesis	ornithine carbamoyltransferase	1.54	1.42	1.28	1.19	1.79	1.46	1.54	1.61	1.28	5.66	15.15	0.43	9.63	4.24	10.6	6.05	2.83	16.28	5.40579710144928	2.43450736347707	0.0511174708487395	1.14	1.28	1.29	1.95	1.92	2.02	1.11	1.64	1.76	1.19	4.8	0.43	17.54	1.17	10.61	0.55	0.36	3.09	2.81644223954642	1.49387388465241	0.444015029508197
Amphritea	amino acid metabolism and transport	proline biosynthesis	ornithine cyclodeaminase	1.54	1.42	1.28	1.19	1.79	1.46	1.54	1.61	1.28	0.59	0.5	0.43	0.37	2.26	0.29	0.39	0.3	0.35	0.418001525553013	-1.25841988726123	NT	1.14	1.28	1.29	1.95	1.92	2.02	1.11	1.64	1.76	0.42	0.42	0.43	0.32	3.47	0.22	0.55	0.36	0.4	0.467044649184975	-1.09836761758921	NT
Amphritea	nucleoside and nucleotide metabolism and transport	pyrimidine metabolism	orotate phosphoribosyltransferase	3.08	2.84	2.56	2.38	3.58	2.92	3.08	3.22	2.56	1.18	7.21	23.82	0.74	6.33	0.58	0.78	1.7	2.33	1.70366132723112	0.768638569081502	0.613607105799649	2.28	2.56	2.58	3.9	3.84	4.04	2.22	3.28	3.52	3.84	0.84	16.8	0.64	0.72	2.44	1.1	0.72	0.8	0.988660524450744	-0.0164528658807141	0.987160311977716
Amphritea	redox homeostasis and oxidative stress	oxidative stress	osmc family protein	3.08	2.84	2.56	2.38	3.58	2.92	3.08	3.22	2.56	1.18	4.44	0.86	4.19	1.02	2.39	8.42	2.27	2.59	1.04347826086957	0.0614005446641436	0.928914845454545	2.28	2.56	2.58	3.9	3.84	4.04	2.22	3.28	3.52	3.24	0.84	0.86	12.28	0.72	12.86	16.62	0.72	0.8	1.73423104181432	0.794296113482125	0.567511745721271
Amphritea	cell wall_ membrane and envelope biogenesis	outer membrane biogenesis	outer membrane beta-barrel protein	4.62	4.26	3.84	3.57	5.37	4.38	4.62	4.83	3.84	1.77	2.6	1.29	4.12	3.7	1.24	2.37	8.7	1.81	0.701754385964912	-0.510961919277379	0.317137351282051	3.42	3.84	3.87	5.85	5.76	6.06	3.33	4.92	5.28	4.37	6.63	1.29	0.96	1.08	9.45	1.65	14.05	15.03	1.28773919206237	0.364840431636852	0.691806301158301
Amphritea	cell defense	drug resistance	outer membrane channel protein tolc	4.62	4.26	3.84	3.57	22.42	37.83	4.62	22.87	3.84	6.13	6.26	13.86	20.13	18.14	14.55	6.85	10.31	8.72	0.9729303791601	-0.039591522392873	0.968960902298851	3.42	3.84	3.87	5.85	5.76	6.06	3.33	4.92	5.28	19.42	17.94	14.43	16.19	14.67	12.67	6.52	23.57	30.78	3.68981809591306	1.88354969471579	0.0107167371428571
Amphritea	cell wall_ membrane and envelope biogenesis	envelope protein folding	outer membrane chaperone skp	1.54	1.42	1.28	1.19	1.79	1.46	1.54	1.61	1.28	0.59	0.5	0.43	0.37	0.3	4.11	0.39	0.75	1.02	0.645308924485126	-0.631938117101805	0.43694714214123	1.14	1.28	1.29	1.95	1.92	2.02	1.11	1.64	1.76	1.42	1.18	1.51	0.32	0.36	1.63	0.55	0.36	0.4	0.547838412473423	-0.868177668672417	0.05937669
Amphritea	cell wall_ membrane and envelope biogenesis	outer membrane biogenesis	outer membrane lipid asymmetry maintenance protein mlac	1.54	1.42	1.28	1.19	1.79	1.46	1.54	1.61	1.28	0.59	8.99	0.43	1.23	0.3	3.89	0.39	0.3	1.6	1.35163996948894	0.434710918333264	0.746539605206738	1.14	1.28	1.29	1.95	1.92	2.02	1.11	1.64	1.76	0.42	1.49	0.43	0.32	0.36	0.22	0.55	0.36	0.4	0.322466335931963	-1.63277953751121	NT
Amphritea	cell wall_ membrane and envelope biogenesis	outer membrane biogenesis	outer membrane lipid asymmetry maintenance protein mlad	1.54	1.42	1.28	1.19	1.79	1.46	1.54	1.61	1.28	0.59	0.5	0.43	0.37	0.3	0.29	0.39	0.3	0.35	0.268497330282227	-1.89702035158446	NT	1.14	1.28	1.29	1.95	1.92	2.02	1.11	1.64	1.76	3.49	2.97	0.43	0.32	0.36	0.57	0.55	0.36	0.4	0.669737774627924	-0.578331753488829	0.516281530997305
Amphritea	protein export and secretion system	lipoprotein export and localisation	outer membrane lipoprotein carrier protein lola	3.08	2.84	2.56	2.38	3.58	2.92	3.08	3.22	2.56	17.61	9.95	0.86	7.26	0.6	3.6	6.38	1.03	4.52	1.97597254004577	0.982562898028326	0.339199727005348	2.28	2.56	2.58	3.9	3.84	4.04	2.22	3.28	3.52	4.01	6.34	0.86	3.95	0.72	0.44	3.62	0.72	0.8	0.76045357902197	-0.395067911840742	0.574798878504673
Amphritea	cell wall_ membrane and envelope biogenesis	outer membrane protein	outer membrane protein	1.54	1.42	1.28	1.19	1.79	1.46	1.54	1.61	1.28	0.59	4.18	0.43	3.72	0.3	0.29	0.39	2.51	0.35	0.973302822273074	-0.0390393564568849	0.968960902298851	1.14	1.28	1.29	1.95	1.92	2.02	1.11	1.64	1.76	0.42	2.28	0.43	0.32	0.36	0.22	0.55	0.36	3.84	0.622253720765415	-0.684425143061906	NT
Amphritea	cell wall_ membrane and envelope biogenesis	outer membrane biogenesis	outer membrane protein assembly system bama	3.08	2.84	2.56	2.38	3.58	2.92	3.08	3.22	2.56	1.18	1	0.86	2.24	2.37	1.49	0.78	0.6	3.91	0.550343249427918	-0.861596385730556	0.0442377382293578	2.28	2.56	2.58	3.9	3.84	4.04	2.22	3.28	3.52	13.52	3.34	0.86	5.81	0.72	3.1	1.1	0.72	0.8	1.06201275690999	0.0868010959163103	0.929706285714286
Amphritea	cell wall_ membrane and envelope biogenesis	outer membrane biogenesis	outer membrane protein assembly system bamb	1.54	1.42	1.28	1.19	1.79	1.46	1.54	1.61	1.28	0.59	0.5	0.43	1.57	7.1	0.29	4.16	2.09	0.35	1.30282227307399	0.381640289398736	0.732287902954899	1.14	1.28	1.29	1.95	1.92	2.02	1.11	1.64	1.76	0.42	2.92	2.68	27.4	10.18	1.34	0.55	0.36	5.03	3.60595322466336	1.85038068268709	0.451857417721519
Amphritea	cell wall_ membrane and envelope biogenesis	outer membrane biogenesis	outer membrane protein assembly system bamc	3.08	2.84	2.56	2.38	3.58	2.92	3.08	3.22	2.56	1.18	3.84	2.88	0.74	10.78	5.83	3.77	4.47	1.64	1.33981693363844	0.422035891000617	0.548422030188679	2.28	2.56	2.58	3.9	3.84	4.04	2.22	3.28	3.52	17.07	1.64	0.86	2.57	0.72	2.85	1.1	10.05	0.8	1.33451452870305	0.416315012016964	0.751957389473684
Amphritea	cell wall_ membrane and envelope biogenesis	outer membrane biogenesis	outer membrane protein assembly system bamd	1.54	1.42	1.28	1.19	1.79	1.46	1.54	1.61	1.28	0.59	0.5	0.43	3.71	9.51	1.1	3.96	7.23	0.35	2.0884820747521	1.06245476103615	0.385663286552567	1.14	1.28	1.29	1.95	1.92	2.02	1.11	1.64	1.76	18.38	10.36	4.64	0.32	7.27	7.5	0.55	0.36	12.85	4.4103472714387	2.14089225829011	0.163097457534247
Amphritea	cell wall_ membrane and envelope biogenesis	outer membrane biogenesis	outer membrane protein assembly system bame	1.54	1.42	1.28	1.19	1.79	1.46	1.54	1.61	1.28	0.59	0.5	0.43	11.11	0.3	0.29	2.31	0.3	3.47	1.47215865751335	0.557933161933689	0.726544908962264	1.14	1.28	1.29	1.95	1.92	2.02	1.11	1.64	1.76	0.42	0.42	0.43	0.32	0.36	2.21	0.55	12.01	0.4	1.21332388377038	0.278964713803883	NT
Amphritea	carbon compound and carbohydrate metabolism_ transport and storage	aromatic compound degradation	oxaloacetate decarboxylase	3.08	29.6	2.56	2.38	49.96	25.67	82.28	3.22	24.1	23.19	26.36	9.13	18.96	29.6	28.06	22.21	25.88	22.4	0.923446264303343	-0.114900082221743	0.901218360881175	31.76	12.39	54.69	3.9	3.84	4.04	31.4	25.37	3.52	8.3	13.2	15.7	21.66	24.68	22.31	33.6	14.84	15.14	0.991340471593236	-0.0125474650035699	0.984409787447699
Amphritea	cofactor_ prosthetic group_ electron carrier and vitamin metabolism and transport	heme	oxygen-dependent coproporphyrinogen oxidase	1.54	1.42	1.28	1.19	1.79	1.46	1.54	1.61	1.28	0.59	0.5	0.43	0.37	0.3	0.29	0.39	1.97	0.35	0.395881006864989	-1.33686124186387	NT	1.14	1.28	1.29	1.95	1.92	2.02	1.11	1.64	1.76	0.42	5.31	0.43	0.32	0.36	0.22	2.9	0.36	0.4	0.759744861800142	-0.396413082139492	NT
Amphritea	cell defense	nitrocompound detoxification	oxygen-insensitive nadph nitroreductase nfsa	1.54	1.42	1.28	1.19	1.79	1.46	1.54	1.61	1.28	0.59	0.5	0.43	0.37	0.3	0.29	0.39	0.3	3.57	0.514111365369947	-0.959847189039896	NT	1.14	1.28	1.29	1.95	1.92	2.02	1.11	1.64	1.76	0.42	0.42	0.43	0.32	0.36	0.22	0.55	0.36	0.4	0.246633593196315	-2.01955877674854	NT
Amphritea	nitrogen compound metabolism	nitrogen metabolism regulation	p-ii family nitrogen regulator	25.28	2.84	2.56	15.5	3.58	22.85	26.21	3.22	2.56	24.57	4.52	0.86	14.27	15.72	14.21	6.54	7.96	6	0.904875717017208	-0.144208440543236	0.879023434931507	2.28	2.56	2.58	28.43	3.84	4.04	2.22	3.28	3.52	3.08	7.7	6.71	3.64	19.35	10.42	2.76	22.3	4.39	1.52322274881517	0.607126930080546	0.636533020920502
Amphritea	carbon compound and carbohydrate metabolism_ transport and storage	aromatic compound degradation	paai family thioesterase	3.08	2.84	2.56	2.38	3.58	2.92	3.08	3.22	2.56	1.18	1	0.86	0.74	0.6	0.58	0.78	0.6	0.7	0.268497330282227	-1.89702035158446	NT	2.28	2.56	2.58	3.9	3.84	4.04	2.22	3.28	3.52	0.84	6.67	0.86	0.64	0.72	0.44	1.1	0.72	0.8	0.45322466335932	-1.14170172371563	NT
Amphritea	cofactor_ prosthetic group_ electron carrier and vitamin metabolism and transport	coenzyme a	pantetheine-phosphate adenylyltransferase	1.54	1.42	1.28	1.19	1.79	1.46	1.54	1.61	1.28	0.59	0.5	2.66	7.26	2.53	6.36	2.66	2.09	1.93	2.02745995423341	1.01967341905442	0.254952285570934	1.14	1.28	1.29	1.95	1.92	2.02	1.11	1.64	1.76	0.42	4.22	9.92	5.75	7.85	2.91	4.58	2.98	3.24	2.96739900779589	1.56919893014304	0.088769325
Amphritea	cofactor_ prosthetic group_ electron carrier and vitamin metabolism and transport	coenzyme a	pantoate--beta-alanine ligase	3.08	2.84	2.56	2.38	3.58	2.92	3.08	3.22	2.56	1.18	1	0.86	0.74	0.6	1.58	0.78	2.95	0.7	0.39626239511823	-1.33547203131754	NT	2.28	2.56	2.58	3.9	3.84	4.04	2.22	3.28	3.52	4.59	0.84	0.86	0.64	0.72	1.03	1.1	5.87	0.8	0.582919914953933	-0.77863040397466	0.307545291428571
Amphritea	cell cycle control_ cell division_ differentiation and chromosome partitioning	chromosome partitioning	parb_repb_spo0j family partition protein	3.08	2.84	2.56	2.38	3.58	2.92	3.08	3.22	2.56	6.18	1	0.86	2.45	6.6	1.45	0.78	1.44	1.9	0.864225781845919	-0.210519824401239	0.748443077593985	2.28	2.56	2.58	3.9	3.84	4.04	2.22	3.28	3.52	3.56	0.84	0.86	0.64	2.58	0.44	1.1	0.72	0.8	0.408929836995039	-1.29007476395178	NT
Amphritea	cell wall_ membrane and envelope biogenesis	peptidoglycan-murein biosynthesis	penicillin-binding protein 1a	3.08	2.84	2.56	2.38	3.58	2.92	3.08	3.22	2.56	11.15	5.3	2.43	5.43	6.57	1.6	3.76	8.89	8.83	2.05797101449275	1.04122266272651	0.0962679665454546	2.28	2.56	2.58	3.9	3.84	4.04	2.22	3.28	3.52	18.01	10.8	0.86	0.64	9.27	8.91	1.1	0.72	0.8	1.81112686038271	0.856887603402945	0.516281530997305
Amphritea	cell wall_ membrane and envelope biogenesis	peptidoglycan-murein biosynthesis	penicillin-binding protein 1b	1.54	1.42	1.28	1.19	1.79	1.46	1.54	1.61	1.28	0.59	1.44	0.43	0.37	3.55	0.29	0.39	0.3	1.59	0.682684973302822	-0.550708098070136	0.43694714214123	1.14	1.28	1.29	1.95	1.92	2.02	1.11	1.64	1.76	0.42	3.25	0.43	0.32	0.36	0.22	0.55	0.36	0.4	0.447200566973778	-1.16100607761472	NT
Amphritea	cell wall_ membrane and envelope biogenesis	peptidoglycan-murein biosynthesis	penicillin-binding protein 2	1.54	1.42	1.28	1.19	1.79	1.46	1.54	1.61	1.28	0.59	0.5	0.43	0.37	1.92	1.46	0.39	0.3	0.35	0.481311975591152	-1.05495577523921	NT	1.14	1.28	1.29	1.95	1.92	2.02	1.11	1.64	1.76	5.33	0.42	7.93	16.85	3.79	0.85	0.55	0.36	0.4	2.58540042523033	1.37038774156748	0.458209285714286
Amphritea	cell wall_ membrane and envelope biogenesis	peptidoglycan-murein biosynthesis: regulation	penicillin-binding protein activator	1.54	1.42	1.28	1.19	1.79	1.46	1.54	1.61	1.28	0.59	0.5	13.76	1.18	0.3	1.89	4.73	0.3	0.94	1.84515636918383	0.883743083758171	0.600667915221239	1.14	1.28	1.29	1.95	1.92	2.02	1.11	1.64	1.76	0.42	0.42	0.43	3.96	2.01	3.44	0.55	0.36	0.4	0.84975194897236	-0.234886329183041	0.778573141903172
Amphritea	redox homeostasis and oxidative stress	oxidative stress: protein repair	peptide-methionine (r)-s-oxide reductase msrb	4.62	4.26	3.84	3.57	5.37	4.38	4.62	4.83	3.84	1.77	1.5	1.29	5.06	2.52	2.56	2.58	6.85	4.19	0.720061022120519	-0.473808920859913	0.251673103894737	3.42	24.5	3.87	5.85	5.76	6.06	3.33	4.92	5.28	1.26	1.26	1.29	0.96	1.08	4.81	3.85	27.5	6.61	0.771868550563582	-0.373572917856609	0.783687304918033
Amphritea	redox homeostasis and oxidative stress	oxidative stress: protein repair	peptide-methionine (s)-s-oxide reductase msra	1.54	1.42	1.28	1.19	1.79	1.46	1.54	1.61	1.28	0.59	0.5	8.85	3.64	9.88	0.72	1.85	2.73	2.44	2.37986270022883	1.25087834352786	0.304464238905775	1.14	1.28	1.29	1.95	1.92	2.02	1.11	1.64	1.76	0.42	2.96	0.43	0.32	0.36	5.53	0.55	10.72	0.4	1.537207654146	0.62031206507501	0.693791862332696
Amphritea	translation_ ribosomal structure and biogenesis	release factors	peptide chain release factor 1	1.54	29.21	1.28	1.19	1.79	1.46	1.54	1.61	1.28	1.07	5.31	0.43	0.76	1.12	0.29	0.39	2.66	1.51	0.331051344743276	-1.59487310425411	0.54560115	1.14	1.28	1.29	1.95	1.92	2.02	1.11	1.64	1.76	0.42	0.42	0.43	0.92	0.79	0.72	0.55	0.36	0.4	0.355067328136074	-1.49383547940206	0.00138961584
Amphritea	translation_ ribosomal structure and biogenesis	release factors	peptide chain release factor 2	3.08	84.99	2.56	2.38	3.58	2.92	3.08	3.22	2.56	2.19	5.52	46.93	9.15	15.28	17.81	12.92	2.2	5.62	1.08535572575436	0.118167964025676	0.95507921276129	39.86	2.56	2.58	3.9	3.84	4.04	2.22	3.28	3.52	7.29	7.66	8.59	7.77	11.21	7.11	3.62	10.66	19.52	1.26793313069909	0.342478661445239	0.783594118421053
Amphritea	translation_ ribosomal structure and biogenesis	release factors	peptide chain release factor 3	1.54	1.42	1.28	1.19	1.79	1.46	1.54	1.61	1.28	16.56	3.19	5.73	4.01	0.3	8.74	0.39	2.47	1.76	3.29138062547674	1.71869287384456	0.24987419393617	1.14	1.28	1.29	1.95	1.92	2.02	1.11	1.64	34.69	6.24	1.67	0.43	0.32	18.66	11.78	7.28	9.26	9.62	1.38732993197279	0.4723109272555	0.774745949238579
Amphritea	translation_ ribosomal structure and biogenesis	translation factors	peptide deformylase	3.08	2.84	2.56	2.38	3.58	2.92	3.08	3.22	2.56	1.18	4.43	0.86	4.12	2.06	5.48	2.64	2.26	0.89	0.912280701754386	-0.132450296023649	0.78218285154185	2.28	2.56	2.58	3.9	3.84	4.04	2.22	3.28	3.52	1.7	6.48	5.19	1.42	3.83	8.29	1.1	0.72	1.2	1.06059532246634	0.0848742909008369	0.899722088495575
Amphritea	cell wall_ membrane and envelope biogenesis	envelope integrity	peptidoglycan-associated lipoprotein pal	1.54	1.42	1.28	1.19	1.79	1.46	1.54	1.61	1.28	2.29	5.12	0.43	2.33	6.15	2.77	2.78	6.53	2.84	2.38291380625477	1.25272676792023	0.0898469216883117	1.14	1.28	1.29	1.95	1.92	2.02	1.11	1.64	1.76	7.12	4.24	0.43	1.27	2.1	3.25	0.55	2.22	3.36	1.73919206236712	0.798417261065641	0.389739361867704
Amphritea	cell wall_ membrane and envelope biogenesis	peptidoglycan-murein biosynthesis	peptidoglycan dd-metalloendopeptidase mepm	7.7	7.1	6.4	5.95	8.95	7.3	7.7	8.05	6.4	68.38	117.38	121.14	93.54	91.69	70.82	67.53	42.3	73.41	11.38352402746	3.50887534057321	0.000822501791052631	5.7	6.4	6.45	9.75	9.6	10.1	5.55	8.2	8.8	75.25	60.97	55.8	15.47	31.99	50.64	25.28	33.87	46.93	5.61587526576896	2.48951089229222	0.0100978745806452
Amphritea	posttranslational modification_ protein turnover_ chaperones	peptidyl-prolyl isomerase	peptidyl-prolyl cis-trans isomerase	3.08	2.84	90.6	82.18	43.39	2.92	73.4	3.22	31.25	1.18	2.12	4.31	0.74	7.39	6.26	4.92	6.26	2.18	0.106224465272771	-3.23481201365333	0.123238054143646	2.28	26.55	47.31	3.9	3.84	4.04	2.22	42.92	3.52	12.21	2.21	0.86	11.76	0.72	10.31	1.1	3.1	2.37	0.326841411626885	-1.61333730674127	0.401551419847328
Amphritea	posttranslational modification_ protein turnover_ chaperones	peptidyl-prolyl isomerase	peptidyl-prolyl cis-trans isomerase a	1.54	1.42	1.28	1.19	1.79	1.46	1.54	1.61	1.28	0.59	0.5	0.43	2.74	1.52	1.54	0.39	0.3	0.35	0.63768115942029	-0.649092838140872	0.26502987375	1.14	1.28	1.29	1.95	1.92	2.02	1.11	1.64	1.76	0.42	0.42	0.43	2.99	0.36	0.96	0.55	0.36	0.4	0.48830616583983	-1.03414209989297	NT
Amphritea	posttranslational modification_ protein turnover_ chaperones	peptidyl-prolyl isomerase	peptidyl-prolyl isomerase	9.24	8.52	124.94	45.33	10.74	31.47	9.24	9.66	84.11	7.25	7.99	47.24	5.34	5.14	13.93	10.93	13.57	15.16	0.379744936234059	-1.39689736786565	0.3259791875	6.84	7.68	74.16	11.7	11.52	135.51	81.06	31.89	10.56	15.2	6.21	2.58	38.69	12.38	21.59	3.3	14.95	11.36	0.340396851073008	-1.55471040381639	0.36185191416309
Amphritea	cell wall_ membrane and envelope biogenesis	envelope protein folding	peptidylprolyl isomerase_ chaperone sura	1.54	1.42	1.28	1.19	1.79	1.46	1.54	1.61	1.28	0.59	0.5	0.43	1.29	3.14	4.92	3.21	2.8	2.86	1.50572082379863	0.590454304234643	0.385663286552567	1.14	1.28	1.29	1.95	1.92	2.02	1.11	1.64	1.76	1.27	2.04	0.43	8.16	8.86	0.79	5.67	0.36	0.4	1.98299078667612	0.987677974567489	0.467784209912536
Amphritea	posttranslational modification_ protein turnover_ chaperones	protein processing_ degradation	periplasmic protease degq	1.54	1.42	45.3	1.19	1.79	1.46	1.54	1.61	15.62	0.59	3.39	0.43	2.99	0.3	1.55	0.85	5.83	1.1	0.238281796557996	-2.06925935325686	0.450420217105263	1.14	1.28	35.99	1.95	1.92	48.34	20.54	31.06	1.76	0.42	0.42	4.25	5.02	0.36	0.22	0.55	8.55	6.35	0.181552993471315	-2.4615373771942	0.2548321875
Amphritea	redox homeostasis and oxidative stress	oxidative stress	peroxidase	1.54	1.42	1.28	1.19	1.79	1.46	1.54	1.61	1.28	0.59	0.5	0.43	0.37	0.3	4.15	2.04	0.3	0.35	0.688787185354691	-0.537869792740896	NT	1.14	1.28	1.29	1.95	1.92	2.02	1.11	1.64	1.76	0.42	0.42	0.43	0.32	5.37	0.22	0.55	0.36	0.4	0.601700921332388	-0.732881529044226	NT
Amphritea	redox homeostasis and oxidative stress	oxidative stress	peroxide stress protein yaaa	1.54	1.42	1.28	1.19	1.79	1.46	1.54	1.61	1.28	0.59	3.04	0.43	4.32	13.62	3.39	2.73	3.19	4.42	2.7254004576659	1.44646822836352	0.250159630706714	1.14	1.28	1.29	1.95	1.92	2.02	1.11	1.64	1.76	0.42	2.97	0.43	0.32	0.36	3.19	25.03	0.36	0.4	2.37278525868179	1.24658153995308	0.651571345454545
Amphritea	carbon compound and carbohydrate metabolism_ transport and storage	carbon storage	phasin family protein	3.08	2.84	2.56	2.38	3.58	2.92	3.08	3.22	2.56	1.18	10.09	0.86	4.32	7.03	9.73	1.86	2.09	0.7	1.44393592677346	0.530006725481951	0.529672101754386	2.28	2.56	2.58	3.9	3.84	4.04	2.22	3.28	3.52	12.75	2.41	0.86	0.64	13.84	12.65	1.1	15.2	1.73	2.16796598157335	1.11634211896094	0.381103807228916
Amphritea	carbon compound and carbohydrate metabolism_ transport and storage	aromatic compound degradation	phenol 2-monooxygenase	3.08	2.84	2.56	2.38	3.58	2.92	3.08	3.22	2.56	1.18	1	0.86	4.41	5.23	0.58	0.78	0.6	0.7	0.585049580472921	-0.773369202718821	NT	2.28	2.56	2.58	3.9	3.84	4.04	2.22	3.28	3.52	0.84	0.84	0.86	0.64	0.72	0.44	1.1	0.72	0.8	0.246633593196315	-2.01955877674854	NT
Amphritea	carbon compound and carbohydrate metabolism_ transport and storage	aromatic compound degradation	phenylacetate--coa ligase	1.54	1.42	1.28	1.19	1.79	1.46	1.54	1.61	1.28	0.59	25.67	9.39	1.46	1.74	1.43	17.89	15.9	7.32	6.20823798627003	2.63418386278127	0.137743303980583	1.14	1.28	1.29	1.95	1.92	2.02	1.11	1.64	1.76	4.45	7.96	16.47	0.32	2.59	7.44	0.55	0.36	0.4	2.8731396172927	1.52262810086963	0.395563015384615
Amphritea	carbon compound and carbohydrate metabolism_ transport and storage	aromatic compound degradation: regulation	phenylacetic acid degradation operon negative regulatory protein paax	1.54	1.42	1.28	1.19	1.79	1.46	1.54	1.61	1.28	0.59	5.14	0.43	1.03	2.87	6.91	4.99	5.83	4.03	2.42715484363082	1.27926615010929	0.136400402827225	1.14	1.28	1.29	1.95	1.92	2.02	1.11	1.64	1.76	1.22	3.75	0.43	9.43	4.72	0.22	0.55	0.36	3.44	1.70942593905032	0.773511919302821	0.554363371571072
Amphritea	carbon compound and carbohydrate metabolism_ transport and storage	aromatic compound degradation	phenylacetic acid degradation protein paan	3.08	2.84	2.56	2.38	3.58	2.92	3.08	3.22	2.56	18.1	13.63	4.14	9	5.43	6.34	30.16	8.34	17.55	4.29786422578185	2.10361990717584	0.0562876394516129	2.28	2.56	2.58	3.9	3.84	4.04	2.22	3.28	3.52	10.25	29.92	5.45	0.64	6.83	0.86	1.1	0.72	0.8	2.00460666194189	1.00331918304651	0.584279502304147
Amphritea	translation_ ribosomal structure and biogenesis	trna-ligase	phenylalanine--trna ligase	44.65	4.26	52.8	3.57	68.84	364.69	43.73	183.45	20.86	23.17	6.37	3.78	13.8	9.55	21.03	4.79	15.95	8.47	0.135870877549724	-2.87969183169582	0.251673103894737	3.42	46.53	122.22	5.85	51.13	6.06	26.38	39.81	39.44	19.43	8.93	4.39	10.29	12.99	25.95	27.7	50.36	51.12	0.619528224386809	-0.69075808490998	0.55403442
Amphritea	inorganic ion metabolism_ transport and storage	pi	phosphate abc transporter permease psta	1.54	150.71	1.28	1.19	1.79	1.46	1.54	1.61	1.28	0.59	0.5	0.43	1.23	6.75	7.83	1.93	1.2	1.91	0.137746305418719	-2.85991447101342	0.561000375	1.14	1.28	1.29	1.95	1.92	2.02	1.11	1.64	1.76	0.42	4.19	0.43	0.32	5.01	9.51	0.55	0.36	0.4	1.50177179305457	0.586665599774906	0.686389447470817
Amphritea	inorganic ion metabolism_ transport and storage	pi	phosphate abc transporter substrate-binding protein psts	1.54	1.42	1.28	1.19	1.79	1.46	1.54	1.61	1.28	0.59	0.5	0.43	10.41	2.59	13.29	3.51	0.3	3.6	2.68649885583524	1.42572722360945	0.3397325088	1.14	1.28	1.29	1.95	1.92	2.02	1.11	1.64	1.76	0.42	0.42	0.43	0.32	15.14	1.57	0.55	0.36	0.4	1.38979447200567	0.474871547594885	NT
Amphritea	lipid metabolism and transport	phospholipid biosynthesis	phosphate acyl transferase plsx	1.54	1.42	1.28	1.19	1.79	1.46	1.54	1.61	1.28	0.59	0.5	0.43	6.47	0.3	4.55	0.39	0.3	3.31	1.28451563691838	0.361224452844642	0.746539605206738	1.14	1.28	1.29	1.95	1.92	2.02	1.11	1.64	1.76	0.42	0.42	0.43	0.32	0.36	3.99	0.55	0.36	0.4	0.513819985825656	-0.960665087694967	NT
Amphritea	inorganic ion metabolism_ transport and storage	pi: regulation	phosphate signaling complex protein phou	1.54	1.42	1.28	1.19	1.79	1.46	1.54	1.61	1.28	0.59	0.5	0.43	4.9	0.3	0.29	2.41	0.3	0.35	0.768115942028986	-0.38060400221497	NT	1.14	1.28	1.29	1.95	1.92	2.02	1.11	1.64	1.76	10.38	3.24	0.43	0.32	0.36	0.22	0.55	0.36	0.4	1.15237420269313	0.204609269477764	NT
Amphritea	inorganic ion metabolism_ transport and storage	pi	phosphate starvation-inducible atpase phoh	3.08	2.84	2.56	2.38	3.58	2.92	3.08	55.65	25.57	10.44	8.04	7.01	12.87	10.62	12.58	12.42	11.09	16.55	0.999606531575841	-0.000567766650731707	0.9994406095	2.28	21.81	2.58	3.9	3.84	4.04	33.4	3.28	3.52	12.12	18.11	36.65	4.32	3.63	12.89	16.95	8.87	27.61	1.79465988556898	0.843710458034006	0.450266514285714
Amphritea	inorganic ion metabolism_ transport and storage	pi	phosphate_phosphite_phosphonate abc transporter	1.54	28.18	1.28	7.73	1.79	11.39	1.54	1.61	12.05	11.93	21.45	17.68	14.07	8.71	12.34	18.37	14.43	15.22	1.99970198182089	0.999785009307271	0.152994196816144	39.74	1.28	12.67	1.95	1.92	2.02	1.11	1.64	1.76	3.24	1.45	1.22	0.74	5.43	1.52	10.91	3.67	5.74	0.529255734123888	-0.917963099955805	0.669029184
Amphritea	lipid metabolism and transport	phospholipid biosynthesis	phosphatidate cytidylyltransferase	1.54	1.42	1.28	1.19	1.79	1.46	1.54	1.61	1.28	0.59	0.5	0.43	1.39	0.3	0.29	0.39	0.3	0.35	0.346300533943555	-1.52990348293084	NT	1.14	1.28	1.29	1.95	1.92	2.02	1.11	1.64	1.76	0.42	0.42	0.43	9.5	0.36	0.22	0.55	0.36	0.4	0.897236002834869	-0.156440583168923	NT
Amphritea	lipid metabolism and transport	phospholipid biosynthesis	phosphatidylserine decarboxylase	1.54	1.42	1.28	1.19	1.79	1.46	1.54	1.61	1.28	0.59	0.5	0.43	1.82	1.79	4.06	0.39	0.3	2.93	0.977116704805492	-0.0333972098801077	0.968960902298851	1.14	1.28	1.29	1.95	1.92	2.02	1.11	1.64	1.76	3.99	6.1	0.43	39.32	3.83	5.63	25.38	0.36	0.84	6.08646350106308	2.60560420326151	0.360868987012987
Amphritea	cell wall_ membrane and envelope biogenesis	peptidoglycan-murein biosynthesis	phospho-n-acetylmuramoyl-pentapeptide-transferase	1.54	1.42	30.32	1.19	22.17	1.46	24.74	1.61	1.28	2.63	0.5	1.12	0.37	3.29	3.15	2.5	1.96	0.35	0.18511606205529	-2.43349801522632	0.262942499081633	1.14	1.28	1.29	1.95	1.92	2.02	1.11	1.64	1.76	6.83	0.56	7.64	0.32	5.85	8.43	2.42	4.62	5.58	2.99433026222537	1.58223335345964	0.0924188571428571
Amphritea	sulfur compound metabolism	assimilatory sulfate reduction	phosphoadenosine phosphosulfate reductase	1.54	1.42	1.28	1.19	1.79	1.46	1.54	1.61	1.28	0.59	0.5	0.43	0.37	0.3	4.87	0.39	0.3	0.35	0.617848970251716	-0.694673872449767	NT	1.14	1.28	1.29	1.95	1.92	2.02	1.11	1.64	1.76	0.42	0.42	0.43	0.32	0.36	0.22	0.55	0.36	0.4	0.246633593196315	-2.01955877674854	NT
Amphritea	carbon compound and carbohydrate metabolism_ transport and storage	transport: pts system	phosphoenolpyruvate--protein phosphotransferase	1.54	1.42	1.28	1.19	1.79	1.46	1.54	1.61	1.28	0.59	2.49	0.43	0.37	0.3	0.29	0.39	0.3	0.35	0.420289855072464	-1.2505434616506	NT	1.14	1.28	1.29	1.95	1.92	2.02	1.11	1.64	1.76	0.42	2.67	0.43	0.32	0.36	0.22	0.55	0.36	0.4	0.406094968107725	-1.30011094384036	NT
Amphritea	precursor metabolite and energy production and conversion	gluconeogenesis	phosphoenolpyruvate carboxykinase	3.08	2.84	2.56	2.38	52.08	2.92	3.08	3.22	2.56	10.87	8.53	58.59	18.08	32.71	24.3	14.65	27.01	11.03	2.75388115631692	1.46146630134225	0.220956276387833	2.28	21.4	2.58	3.9	67.9	4.04	2.22	3.28	3.52	11.27	16.01	9.41	3.03	21.09	36.18	10.18	42.59	13.36	1.46796256299496	0.553815176035204	0.693791862332696
Amphritea	precursor metabolite and energy production and conversion	tca cycle	phosphoenolpyruvate carboxylase	3.08	2.84	2.56	2.38	3.58	2.92	3.08	3.22	2.56	1.18	1	0.86	0.74	0.6	0.58	0.78	3.91	0.7	0.394736842105263	-1.34103691783507	NT	2.28	2.56	2.58	3.9	3.84	4.04	2.22	3.28	3.52	10.43	2.11	0.86	0.64	0.72	3.43	1.1	0.72	5.04	0.887668320340184	-0.171907384514693	0.836969963190184
Amphritea	precursor metabolite and energy production and conversion	gluconeogenesis	phosphoenolpyruvate synthase	3.08	2.84	2.56	2.38	3.58	2.92	3.08	3.22	2.56	1.18	1	0.86	0.74	0.6	0.58	0.78	0.6	0.7	0.268497330282227	-1.89702035158446	NT	2.28	2.56	2.58	3.9	3.84	4.04	2.22	3.28	3.52	3.64	5.15	0.86	1.84	2.57	4.39	1.1	0.72	0.8	0.746633593196315	-0.421527673779958	0.467784209912536
Amphritea	cell wall_ membrane and envelope biogenesis	peptidoglycan-murein biosynthesis	phosphoglucosamine mutase	48	1.42	1.28	56.11	1.79	1.46	1.54	1.61	1.28	0.59	2.49	0.43	1.57	1.64	1.34	3.26	0.3	2.61	0.124290331033278	-3.00821402627581	0.356807376455696	1.14	1.28	96.82	1.95	114.22	2.02	27.86	42.13	1.76	0.42	2	0.43	4.98	6.04	2.52	0.55	5.8	0.4	0.080019365101321	-3.64350700783964	0.28800207761194
Amphritea	precursor metabolite and energy production and conversion	gluconeogenesis	phosphoglycerate kinase	3.08	2.84	2.56	2.38	3.58	2.92	3.08	3.22	2.56	3.73	7.9	0.86	6.21	0.6	1.9	3.4	5.18	13.25	1.64111365369947	0.714675154726556	0.388811232524272	2.28	2.56	2.58	3.9	3.84	4.04	2.22	3.28	3.52	13.63	2.22	0.86	0.64	0.72	5.46	1.1	4.64	0.8	1.06555634301914	0.0916068799767389	0.929043756521739
Amphritea	dna replication_ modification_ recombination and repair	dna repair	phosphoglycolate phosphatase	1.54	1.42	1.28	1.19	1.79	1.46	1.54	1.61	1.28	0.59	0.5	2.24	0.37	0.3	0.29	0.39	0.3	0.35	0.406559877955759	-1.29846024746258	NT	1.14	1.28	1.29	1.95	1.92	2.02	1.11	1.64	1.76	0.42	0.42	0.43	0.32	0.36	0.22	0.55	0.36	0.4	0.246633593196315	-2.01955877674854	NT
Amphritea	precursor metabolite and energy production and conversion	anaerobiosis: signal transduction	phosphohistidine phosphatase sixa	1.54	1.42	1.28	1.19	1.79	1.46	1.54	1.61	1.28	0.59	0.5	0.43	0.37	0.3	3.41	0.39	0.3	0.35	0.506483600305111	-0.98141253887483	NT	1.14	1.28	1.29	1.95	1.92	2.02	1.11	1.64	1.76	0.42	0.42	0.43	0.32	0.36	0.22	0.55	0.36	0.4	0.246633593196315	-2.01955877674854	NT
Amphritea	cell wall_ membrane and envelope biogenesis	exopolysaccharide biosynthesis and export	phosphomannomutase cpsg	1.54	1.42	1.28	1.19	1.79	1.46	1.54	1.61	1.28	0.59	0.5	0.43	6.55	0.3	0.29	0.39	0.3	0.35	0.739893211289092	-0.434611033147264	NT	1.14	1.28	1.29	1.95	1.92	2.02	1.11	1.64	1.76	0.42	0.42	0.43	0.32	0.36	0.22	0.55	0.36	0.4	0.246633593196315	-2.01955877674854	NT
Amphritea	cell wall_ membrane and envelope biogenesis	lps	phosphomannomutase_phosphoglucomutase	4.62	4.26	3.84	3.57	25.78	4.38	4.62	4.83	3.84	3.82	1.5	1.29	4.1	6.31	1.43	5.38	2.84	11.77	0.643454971543355	-0.63608890153704	0.566407343454545	3.42	3.84	49.73	5.85	5.76	6.06	3.33	4.92	5.28	2.34	1.68	1.29	0.96	2.55	21.81	1.65	3.52	1.2	0.419548701666856	-1.25308980490147	0.566937705882353
Amphritea	inorganic ion metabolism_ transport and storage	phosphonate and derivatives	phosphonate abc transporter substrate-binding protein phnd	1.54	1.42	1.28	1.19	1.79	1.46	1.54	1.61	1.28	0.59	4.77	0.43	3.29	2.8	0.29	0.83	0.3	1.41	1.12204424103738	0.166129561033076	0.837246254038997	1.14	1.28	1.29	1.95	1.92	2.02	1.11	1.64	1.76	0.42	0.42	0.43	0.32	0.36	0.22	0.55	0.36	1.89	0.35223245924876	-1.50540023103498	NT
Amphritea	inorganic ion metabolism_ transport and storage	phosphonate and derivatives	phosphonate metabolism protein_1,5-bisphosphokinase (prpp-forming) phnn	3.08	2.84	2.56	2.38	3.58	2.92	3.08	3.22	2.56	1.18	1	0.86	4.23	0.6	3.28	15.14	0.6	8.88	1.36422578184592	0.448082432773471	0.702960066612642	2.28	2.56	2.58	3.9	3.84	4.04	2.22	3.28	3.52	0.84	10	0.86	33.11	14.93	9.38	1.1	22.54	0.8	3.31537916371368	1.72917387375516	0.316165453521127
Amphritea	inorganic ion metabolism_ transport and storage	phosphonate and derivatives	phosphonoacetaldehyde hydrolase	1.54	1.42	1.28	1.19	1.79	1.46	1.54	1.61	1.28	0.59	0.5	0.43	0.37	0.3	0.29	0.39	0.3	0.35	0.268497330282227	-1.89702035158446	NT	1.14	1.28	1.29	1.95	1.92	2.02	1.11	1.64	1.76	4.18	0.78	0.43	0.32	0.36	0.22	0.55	0.36	0.4	0.538625088589653	-0.892646664266316	NT
Amphritea	precursor metabolite and energy production and conversion	glycolysis_ gluconeogenesis	phosphopyruvate hydratase	3.08	2.84	2.56	2.38	3.58	2.92	3.08	3.22	26.89	3.45	6.53	8.27	6.03	3.7	0.58	5.64	0.6	11.16	0.90919881305638	-0.137332294144264	0.916789907682119	2.28	22.9	2.58	67.12	3.84	4.04	2.22	3.28	3.52	1.9	13.58	0.86	15.53	8.06	2.62	5.91	0.72	26.23	0.674628735015208	-0.56783432532906	0.76118785492228
Amphritea	amino acid metabolism and transport	histidine biosynthesis	phosphoribosyl-amp cyclohydrolase	13.19	1.42	17.46	35.61	23.74	22.36	25.05	1.61	31.44	14.76	6.7	12.06	14.68	6.69	13.54	18.98	5.34	13.32	0.617116592971841	-0.696385008735775	0.293312683125	14.69	5.54	12.9	14.82	1.92	18.01	15.16	1.64	12.03	2.79	2.84	2.14	2.19	26.5	1.78	6.47	1.33	5.04	0.528177024092648	-0.920906549816557	0.408425181818182
Amphritea	amino acid metabolism and transport	histidine biosynthesis	phosphoribosyl-atp diphosphatase	1.54	1.42	1.28	1.19	1.79	1.46	1.54	1.61	1.28	3.58	5.45	0.43	2.76	1.07	0.29	0.39	1.04	5.13	1.53623188405797	0.619395997785031	0.490271821518987	1.14	1.28	1.29	1.95	1.92	2.02	1.11	1.64	1.76	0.42	0.42	0.43	0.32	18.75	1.15	0.55	0.36	5.02	1.94330262225372	0.958510583181962	0.684724078125
Amphritea	nucleoside and nucleotide metabolism and transport	purine metabolism	phosphoribosylamine--glycine ligase	3.08	2.84	2.56	120.92	3.58	2.92	53.83	3.22	2.56	1.18	5.9	0.86	6.95	4.45	10.19	6.32	3.06	1.24	0.205360339624572	-2.28377050793288	0.437084859502262	2.28	2.56	2.58	3.9	3.84	4.04	2.22	3.28	3.52	1.7	1.17	0.86	2.91	0.72	2.16	15.54	19.2	1.93	1.6367824238129	0.710862558251773	0.636533020920502
Amphritea	amino acid metabolism and transport	aromatic amino acid biosynthesis	phosphoribosylanthranilate isomerase	1.54	1.42	1.28	1.19	1.79	1.46	1.54	1.61	1.28	0.59	0.5	0.43	0.37	0.3	0.29	0.39	11.2	0.35	1.09992372234935	0.137403479019068	NT	1.14	1.28	1.29	1.95	1.92	2.02	1.11	1.64	1.76	0.42	0.88	0.43	0.32	0.36	0.22	0.55	0.36	0.4	0.279234585400425	-1.84045045314089	NT
Amphritea	nucleoside and nucleotide metabolism and transport	purine metabolism	phosphoribosylformylglycinamidine cyclo-ligase	3.08	2.84	2.56	2.38	3.58	2.92	3.08	3.22	2.56	1.18	5.53	0.86	9.17	8.96	6.05	5.87	10.42	3.44	1.96338672768879	0.973344367998948	0.147763585	2.28	2.56	2.58	3.9	3.84	4.04	2.22	3.28	3.52	17.79	6.23	0.86	32.84	8.32	21.89	1.1	15.06	65.9	6.02374202693125	2.59065998640488	0.211495228402367
Amphritea	nucleoside and nucleotide metabolism and transport	purine metabolism	phosphoribosylformylglycinamidine synthase	3.08	2.84	2.56	2.38	3.58	31.61	3.08	34.17	2.56	2.66	5.65	0.86	9.51	9.68	5.49	5.45	3.83	1.05	0.514558583740974	-0.958592754092549	0.525536883757339	2.28	13.92	68.3	3.9	3.84	4.04	2.22	3.28	3.52	11.93	9.5	0.86	6.44	1.24	3.24	1.1	13.56	0.8	0.462203228869896	-1.11340075663458	0.635760305732484
Amphritea	nucleoside and nucleotide metabolism and transport	purine metabolism	phosphoribosylglycinamide formyltransferase	1.54	1.42	1.28	1.19	1.79	1.46	1.54	1.61	1.28	0.59	0.5	0.43	0.8	1.64	3.93	1.94	2.45	2.88	1.15636918382914	0.209602067949338	0.737854747222222	1.14	1.28	1.29	1.95	1.92	2.02	1.11	1.64	1.76	0.42	0.42	0.43	1.62	0.36	1.03	0.55	9	1.07	1.05598866052445	0.0785943427522599	0.947321167659574
Amphritea	lipid metabolism and transport	phospholipid transport	phospolipid abc transporter	1.54	1.42	1.28	1.19	1.79	1.46	1.54	1.61	1.28	8.26	0.5	0.43	0.37	1.92	0.29	0.39	3.43	0.35	1.21586575133486	0.281983943768717	0.824733708860759	1.14	1.28	1.29	1.95	1.92	2.02	1.11	1.64	1.76	0.42	0.42	0.43	0.32	0.36	0.22	0.55	0.36	0.4	0.246633593196315	-2.01955877674854	NT
Amphritea	inorganic ion metabolism_ transport and storage	pi	phox family phosphatase	1.54	1.42	1.28	1.19	1.79	1.46	1.54	1.61	1.28	0.59	0.5	0.43	0.37	0.3	5.01	0.39	0.3	0.35	0.628527841342487	-0.669951443038536	NT	1.14	1.28	1.29	1.95	1.92	2.02	1.11	1.64	1.76	0.42	0.42	0.43	0.32	0.36	0.22	0.55	0.36	0.4	0.246633593196315	-2.01955877674854	NT
Amphritea	cell motility	twitching motility	pilt_pilu family type 4a pilus atpase	3.08	2.84	2.56	21.52	3.58	31.98	3.08	3.22	16.32	1.18	1.54	0.86	6.14	4.94	2.94	0.78	8.22	1.06	0.313676570650941	-1.67265032046525	0.27570865	2.28	37.08	2.58	3.9	3.84	4.04	2.22	3.28	3.52	1.38	1.34	0.86	0.64	4.3	7.06	5	18.27	0.8	0.631973222824354	-0.662064663252262	0.72881887706422
Amphritea	carbon compound and carbohydrate metabolism_ transport and storage	carbon storage	poly(r)-hydroxyalkanoic acid synthase	137.24	74.3	90.33	317.15	187.39	213.22	211.85	4.83	144.79	19.02	12.4	8.59	12.44	20.48	11.65	16.21	11.37	5.49	0.0851857215263196	-3.55324455755687	0.0188499224605263	351.16	216.01	276.57	152.34	246.19	97.07	232.42	120.51	186.32	16.69	29.24	29.01	38.05	23.69	33.83	44.38	31.96	31.78	0.148318685822878	-2.75322772874829	0.005746464
Amphritea	carbon compound and carbohydrate metabolism_ transport and storage	carbon storage: regulation	polyhydroxyalkanoate synthesis repressor phar	1.54	1.42	1.28	1.19	1.79	1.46	1.54	1.61	1.28	0.59	1.44	9.23	0.37	2.06	6.27	0.39	10.58	5.95	2.81311975591152	1.49217097020758	0.243255631318681	1.14	1.28	1.29	1.95	1.92	2.02	1.11	1.64	1.76	4.29	4.13	4.96	0.32	1.29	0.22	0.55	2.08	16.21	2.41318214032601	1.27093681030217	0.467784209912536
Amphritea	secondary metabolite biosynthesis_ transport and degradation	isoprenoid_ terpenoid metabolism	polyisoprenoid-binding protein	3.08	2.84	2.56	2.38	3.58	2.92	3.08	3.22	2.56	6.62	7.91	0.86	0.74	2.44	1.99	10.43	3.27	4.62	1.48283752860412	0.568360533384026	0.441739341964286	2.28	2.56	2.58	3.9	3.84	4.04	2.22	3.28	3.52	3.31	9.21	0.86	0.64	0.72	6.26	1.1	0.72	1.49	0.86144578313253	-0.215168094568535	0.801526100161551
Amphritea	cell cycle control_ cell division_ differentiation and chromosome partitioning	cell shape	polymer-forming cytoskeletal family protein	1.54	1.42	1.28	1.19	1.79	1.46	1.54	1.61	1.28	0.59	2.13	1.19	1.11	3.72	3.39	0.72	1.39	0.35	1.11289092295957	0.154312197696137	0.804315887535817	1.14	1.28	1.29	1.95	1.92	2.02	1.11	1.64	1.76	0.42	1.04	0.43	0.32	0.36	1.59	0.55	0.36	0.97	0.428065201984408	-1.22409753327219	0.00746963060869565
Amphritea	transcription and rna metabolism	rna polyadenylation	polynucleotide adenylyltransferase pcnb	3.08	2.84	2.56	2.38	3.58	2.92	3.08	3.22	2.56	1.18	3.68	0.86	17.68	10.69	11.18	6.11	12.97	5.29	2.6559877955759	1.40924851742935	0.137743303980583	2.28	2.56	2.58	3.9	3.84	4.04	2.22	3.28	3.52	6.42	10.2	15.84	15.48	3	16.96	9.68	2.28	12.04	3.25655563430191	1.70334687357913	0.0477445447058824
Amphritea	inorganic ion metabolism_ transport and storage	pi	polyphosphate kinase	1.54	1.42	1.28	1.19	1.79	1.46	1.54	1.61	1.28	0.59	0.5	0.43	0.37	7.37	1.73	0.39	0.3	0.35	0.917620137299771	-0.124031043045678	NT	1.14	1.28	1.29	1.95	1.92	2.02	1.11	1.64	1.76	0.42	0.71	0.43	2.24	8.03	1.81	0.55	8.48	0.4	1.63501063075833	0.709300016085719	0.615750573913043
Amphritea	inorganic ion metabolism_ transport and storage	pi	polyphosphate kinase 1	1.54	1.42	1.28	112.07	1.79	1.46	1.54	1.61	1.28	0.59	2.62	9.95	1.14	0.3	1.91	0.39	0.3	3.81	0.169449149124929	-2.56107570242265	0.561000375	1.14	1.28	1.29	1.95	1.92	2.02	1.11	1.64	1.76	2.24	0.58	0.43	0.32	11.77	4.08	14.26	5.49	0.4	2.80439404677534	1.48768907737544	0.400350068965517
Amphritea	inorganic ion metabolism_ transport and storage	pi	polyphosphate kinase 2	1.54	1.42	1.28	1.19	1.79	1.46	1.54	1.61	1.28	0.59	0.5	0.43	0.37	0.3	2.9	0.39	0.3	0.35	0.467581998474447	-1.09670870653097	NT	1.14	1.28	1.29	1.95	1.92	2.02	1.11	1.64	1.76	0.42	4.58	3.08	0.32	4	0.91	0.55	0.36	0.4	1.03614457831325	0.0512253233551732	0.947321167659574
Amphritea	translation_ ribosomal structure and biogenesis	trna processing and modification	polyribonucleotide nucleotidyltransferase	3.08	2.84	2.56	2.38	3.58	2.92	3.08	3.22	2.56	44.04	66.08	16.84	67.6	47.06	51	22.31	56.08	51.6	16.1178489702517	4.0105873147447	0.0016664151684375	2.28	2.56	2.58	3.9	3.84	4.04	2.22	3.28	3.52	59.38	45.15	32.55	73.13	34.8	60.25	47.01	63.75	64.46	17.0262225372077	4.08968648695989	0.00144729936
Amphritea	cell wall_ membrane and envelope biogenesis	eps: signal transduction	polysaccharide biosynthesis tyrosine autokinase	3.08	2.84	2.56	2.38	3.58	2.92	3.08	3.22	2.56	1.18	4.72	0.86	4.68	0.6	2.65	2.54	9.53	8.65	1.35049580472921	0.433489158169162	0.561000375	2.28	2.56	2.58	3.9	3.84	4.04	2.22	3.28	3.52	0.84	3.91	0.86	0.64	0.72	1.06	1.1	0.72	0.8	0.377391920623671	-1.40586455748406	NT
Amphritea	cofactor_ prosthetic group_ electron carrier and vitamin metabolism and transport	tetrapyrrole	porphobilinogen synthase	1.54	1.42	1.28	1.19	1.79	1.46	1.54	1.61	1.28	0.59	3.07	12.62	2.29	1.86	3.05	7.58	9.95	16.74	4.40503432494279	2.13915326096903	0.12816589983871	1.14	1.28	1.29	1.95	1.92	2.02	1.11	1.64	1.76	6.62	0.42	41.88	1.38	6.8	8.15	29.54	0.36	14.48	7.76966690290574	2.9578527494918	0.232222156906077
Amphritea	amino acid metabolism and transport	aromatic amino acid biosynthesis	prephenate dehydratase	3.08	2.84	2.56	2.38	3.58	2.92	3.08	3.22	2.56	1.18	1.25	0.86	1.68	1.28	1.57	12.02	2.83	1.56	0.924103737604882	-0.113873280770408	0.913804158055925	2.28	2.56	2.58	3.9	3.84	4.04	2.22	3.28	3.52	6	2	0.86	5.73	0.98	8.02	19.97	11.83	1.85	2.02834868887314	1.0203056841294	0.4153728
Amphritea	protein export and secretion system	sec system	preprotein translocase subunit seca	3.08	2.84	49.64	26.96	3.58	2.92	3.08	21.46	114.71	33.19	9.63	15.3	11.45	7.04	29.07	10.72	13.77	17.12	0.64524466640382	-0.632081783844461	0.6654602535	2.28	33.46	2.58	3.9	54.1	4.04	2.22	3.28	3.52	4.19	4.09	8.21	12.27	11.05	14.24	4.71	1.86	16.06	0.701042238069117	-0.51242672509214	0.747711334513274
Amphritea	protein export and secretion system	sec system	preprotein translocase subunit secd	74.08	2.84	2.56	2.38	3.58	2.92	3.08	3.22	32.74	2.77	5.09	5.28	4.08	4.3	13.2	3.64	4.7	7.29	0.395211930926217	-1.33930159424952	0.518126061614173	2.28	2.56	2.58	3.9	3.84	4.04	2.22	3.28	3.52	4.02	13.01	0.86	0.64	20.11	11.15	3.03	13.9	0.8	2.39262934089298	1.25859691610992	0.338638938053097
Amphritea	protein export and secretion system	sec system	preprotein translocase subunit secf	1.54	1.42	1.28	1.19	1.79	1.46	1.54	1.61	1.28	0.59	0.5	0.43	1.49	0.3	0.29	0.39	1.41	0.35	0.43859649122807	-1.18903382439002	NT	1.14	1.28	1.29	1.95	1.92	2.02	1.11	1.64	1.76	0.42	0.42	0.43	0.32	0.36	0.22	0.55	0.36	0.4	0.246633593196315	-2.01955877674854	NT
Amphritea	protein export and secretion system	sec system	preprotein translocase subunit secg	3.08	2.84	2.56	2.38	3.58	2.92	3.08	3.22	2.56	32.9	1	13.28	5.24	9.01	0.58	5.91	11.6	4.71	3.21243325705568	1.68366648054308	0.245464541480144	2.28	2.56	2.58	3.9	3.84	4.04	2.22	3.28	3.52	11.03	22.2	3.49	4.41	11.9	7.07	47.85	22.79	9.84	4.98157335223246	2.31660146698703	0.142358348201439
Amphritea	protein export and secretion system	sec system	preprotein translocase subunit secy	3.08	2.84	2.56	2.38	3.58	2.92	3.08	3.22	2.56	48.36	49.4	36.86	15.35	21.89	18.73	19.89	27.7	31.44	10.2829900839054	3.36218792673256	0.00404355154390244	2.28	2.56	2.58	3.9	3.84	4.04	2.22	3.28	3.52	19.56	23.32	16.65	9.28	33.29	13.78	1.76	9.39	5.03	4.67965981573352	2.22640365801545	0.0684764868292683
Amphritea	protein export and secretion system	sec system	preprotein translocase subunit yajc	1.54	1.42	1.28	1.19	1.79	1.46	1.54	1.61	1.28	0.59	0.5	0.43	5.17	2.03	5.45	0.39	3.11	0.94	1.41952707856598	0.505410369837397	0.576259063537906	1.14	1.28	1.29	1.95	1.92	2.02	1.11	1.64	1.76	1.17	3.77	0.43	1.35	10.74	1.61	1.51	0.36	0.4	1.512402551382	0.596842188227161	0.686366175438596
Amphritea	dna replication_ modification_ recombination and repair	dna replication	primosomal replication protein n	3.08	2.84	2.56	2.38	3.58	2.92	3.08	3.22	2.56	5.93	7.38	0.86	3.17	2.11	9.42	6.55	3.06	8.14	1.77803203661327	0.830281318907112	0.179122140387931	2.28	2.56	2.58	3.9	3.84	4.04	2.22	3.28	3.52	6.1	4.44	0.86	0.64	4.47	5.74	1.1	0.72	0.8	0.881289865343728	-0.182311480380358	0.783594118421053
Amphritea	translation_ ribosomal structure and biogenesis	trna-ligase	proline--trna ligase	3.08	2.84	2.56	2.38	3.58	2.92	3.08	3.22	2.56	27.31	28.64	28.49	27.64	26.61	5.39	28.61	28.38	27.5	8.71739130434783	3.12389647039791	0.000822501791052631	2.28	2.56	2.58	3.9	3.84	4.04	2.22	3.28	3.52	18.43	20.39	19.39	49.27	37.04	24.61	3.52	10.78	25.79	7.41389085754784	2.8902308769006	0.0291631924528302
Amphritea	posttranslational modification_ protein turnover_ chaperones	protein processing_ degradation	prolyl aminopeptidase	3.08	2.84	2.56	2.38	3.58	2.92	3.08	3.22	2.56	1.18	2.62	0.86	3.56	4.96	1.8	1.44	1.74	6.23	0.930205949656751	-0.10437792742557	0.840061840055633	2.28	2.56	2.58	3.9	3.84	4.04	2.22	3.28	3.52	2.08	4.04	0.86	0.64	0.72	0.44	1.1	0.72	0.8	0.40396881644224	-1.30768416354516	NT
Amphritea	lipid metabolism and transport	propanoate metabolism_2 methycitrate cycle	propionyl-coa synthetase	3.08	2.84	2.56	40.73	62.95	235.94	3.08	128.86	85.3	1.18	7.39	0.86	5.64	2.62	1.61	3.41	6.28	4.61	0.0594332614002193	-4.07258563876355	0.18719014	2.28	48.69	135.99	3.9	160.67	4.04	2.22	3.28	3.52	14.1	8.49	28.8	0.64	3.91	0.44	6.55	0.72	0.8	0.176773910419924	-2.50002272787974	0.412431766423358
Amphritea	stress response	osmotic shock	proq_fino family protein	1.54	1.42	1.28	1.19	1.79	1.46	1.54	1.61	1.28	10.95	3.81	0.43	2.38	0.3	1.35	0.39	4.28	2.18	1.98855835240275	0.991722897313802	0.432770310623557	1.14	1.28	1.29	1.95	1.92	2.02	1.11	1.64	1.76	4.29	0.84	0.43	4.84	0.9	1.46	0.55	0.36	3.49	1.21615875265769	0.282331564902281	0.749697211267606
Amphritea	posttranslational modification_ protein turnover_ chaperones	envelope protein quality control	protease htpx	1.54	1.42	1.28	1.19	1.79	1.46	1.54	1.61	1.28	0.59	0.5	0.43	5.18	0.3	0.29	0.39	0.3	2.68	0.813119755911518	-0.298460247462579	NT	1.14	1.28	1.29	1.95	1.92	2.02	1.11	1.64	1.76	0.42	0.42	0.43	18.34	0.36	0.22	0.55	20.64	0.4	2.96102055279943	1.56609450446984	NT
Amphritea	posttranslational modification_ protein turnover_ chaperones	envelope protein quality control	protease modulator hflc	3.08	2.84	2.56	2.38	3.58	2.92	3.08	3.22	2.56	7.82	1	0.86	3.68	0.6	8.03	2.85	1.28	4.19	1.1559877955759	0.209126166562575	0.774267809911242	2.28	2.56	2.58	3.9	3.84	4.04	2.22	3.28	3.52	8.23	10.43	0.86	0.64	3.28	8.91	1.1	25.81	0.8	2.12827781715096	1.08968648695989	0.480627232091691
Amphritea	posttranslational modification_ protein turnover_ chaperones	protein processing_ degradation	protease sohb	1.54	1.42	1.28	1.19	1.79	1.46	1.54	1.61	1.28	0.59	1.93	0.43	3.41	2.08	3.02	9.25	0.3	1.62	1.72616323417239	0.787568899045138	0.48369958089172	1.14	1.28	1.29	1.95	1.92	2.02	1.11	1.64	1.76	2.33	7.88	0.43	0.32	9.34	10.52	22.26	8.21	0.4	4.37207654145996	2.12831865833326	0.229328413483146
Amphritea	posttranslational modification_ protein turnover_ chaperones	protein disulfide reductase	protein-disulfide reductase dsbd	3.08	2.84	2.56	2.38	3.58	2.92	3.08	3.22	2.56	1.18	1	0.86	0.74	0.6	0.58	5.32	7.06	1.34	0.712433257055683	-0.489173230512092	0.51808790591716	2.28	2.56	2.58	3.9	3.84	4.04	2.22	3.28	3.52	0.84	6.14	0.86	0.64	0.72	0.44	19.16	2.56	2.36	1.19489723600283	0.256886548344818	0.842497019726859
Amphritea	protein export and secretion system	sec system	protein-export chaperone secb	3.08	2.84	2.56	2.38	3.58	2.92	3.08	3.22	2.56	8.05	7.3	2.87	18.86	13.16	7.94	10.5	18.74	7.09	3.60450038138825	1.84979930183893	0.0275093838	2.28	2.56	2.58	3.9	3.84	4.04	2.22	3.28	3.52	3.6	11.88	0.86	12.78	22.31	12.25	5.86	4.28	13.86	3.1070163004961	1.63552981036326	0.108396060504202
Amphritea	cell motility	chemotaxis	protein-glutamate o-methyltransferase cher	22.28	42.65	2.56	32	181.82	2.92	3.08	3.22	26.44	1.18	6.52	1.82	7.59	2.55	2.22	3.82	3.79	2.6	0.101239864971448	-3.30415060651767	0.314803357758621	2.28	16.21	54.1	24.33	63.55	4.04	23.92	3.28	21	5.57	6	6.23	15.64	2.78	2.44	1.88	11.38	0.8	0.24784918433548	-2.01246558393909	0.189341843478261
Amphritea	posttranslational modification_ protein turnover_ chaperones	protein modification	protein-l-isoaspartate(d-aspartate) o-methyltransferase	3.08	2.84	2.56	2.38	3.58	2.92	3.08	3.22	2.56	1.18	1	0.86	0.74	1.15	1.72	0.78	2.2	0.7	0.39397406559878	-1.34382743135669	0.00004985775105	2.28	2.56	2.58	3.9	3.84	4.04	2.22	3.28	3.52	12.17	1.55	0.86	0.64	0.72	0.44	1.1	0.72	0.8	0.673281360737066	-0.570718569378954	NT
Amphritea	redox homeostasis and oxidative stress	oxidative stress: protein repair	protein-methionine-sulfoxide reductase catalytic subunit msrp	3.08	2.84	2.56	2.38	3.58	2.92	3.08	3.22	2.56	3.51	1	0.86	3.77	0.6	0.58	2.5	0.6	1.4	0.565217391304348	-0.823122237915921	0.0926010568125	2.28	2.56	2.58	3.9	3.84	4.04	2.22	3.28	3.52	0.84	2.1	0.86	0.64	5.36	0.44	1.1	0.72	2.28	0.508150248051028	-0.976672963895359	0.114614702362205
Amphritea	translation_ ribosomal structure and biogenesis	trna processing and modification	pseudouridine synthase	3.08	2.84	2.56	2.38	3.58	2.92	3.08	3.22	2.56	1.18	1	2.05	8.65	6.38	5.44	1.98	4.84	0.7	1.22883295194508	0.297288808484814	0.669051920895522	2.28	2.56	2.58	3.9	3.84	4.04	2.22	3.28	3.52	3.01	1.13	0.86	0.64	0.72	4.62	1.1	0.72	0.8	0.481927710843374	-1.05311133645956	0.0624216505263158
Amphritea	nitrogen compound metabolism	nitrogen metabolism regulation	pts iia-like nitrogen regulatory protein ptsn	3.08	2.84	2.56	2.38	3.58	2.92	3.08	3.22	2.56	8.42	14.76	17.38	4.62	5.81	2.77	6.39	3.59	9.15	2.77993897787948	1.47505321486357	0.0802604209655172	2.28	2.56	2.58	3.9	3.84	4.04	2.22	3.28	3.52	13.38	20.43	21.69	11.5	7.84	10.47	19.44	5.07	23.46	4.72289156626506	2.23967041276828	0.0130678929230769
Amphritea	nitrogen compound metabolism	amine and polyamine metabolism and transport	putrescine abc exporter sapc	1.54	1.42	1.28	1.19	1.79	1.46	1.54	1.61	1.28	5.08	0.5	0.43	0.37	0.3	3.31	0.39	0.3	0.65	0.864225781845919	-0.210519824401238	0.831421284453781	1.14	1.28	1.29	1.95	1.92	2.02	1.11	1.64	1.76	0.42	0.76	0.43	0.32	0.36	0.22	11.98	0.36	0.4	1.08079376328845	0.112091254740347	NT
Amphritea	cofactor_ prosthetic group_ electron carrier and vitamin metabolism and transport	vit b6	pyridoxamine 5-phosphate oxidase	3.08	2.84	2.56	2.38	3.58	2.92	3.08	3.22	2.56	4.03	1	0.86	0.74	3.01	3.44	2.35	1.76	9.62	1.02250190694127	0.0321035337608069	0.968960902298851	2.28	2.56	2.58	3.9	3.84	4.04	2.22	3.28	3.52	7.51	6.05	3.65	0.64	0.72	0.44	1.1	2.4	0.8	0.826009922041106	-0.275768983468398	0.737204189781022
Amphritea	cofactor_ prosthetic group_ electron carrier and vitamin metabolism and transport	vit b6	pyridoxine 5-phosphate synthase	1.54	1.42	1.28	1.19	1.79	1.46	1.54	1.61	1.28	3.38	3.87	2.01	1.9	5.2	3.51	4.27	4.26	5.78	2.60717009916095	1.38248471145439	0.00831828773571429	1.14	1.28	1.29	1.95	1.92	2.02	1.11	1.64	1.76	0.42	1.98	0.43	0.32	0.36	0.22	0.55	0.36	3.88	0.603827072997874	-0.727792652371426	NT
Amphritea	amino acid metabolism and transport	proline biosynthesis	pyrroline-5-carboxylate reductase	4.62	4.26	3.84	3.57	5.37	4.38	4.62	4.83	3.84	1.77	1.5	19.83	7.05	1.51	0.87	1.17	3.61	6.29	1.10856852275617	0.148697948721378	0.889836536265223	3.42	3.84	3.87	5.85	5.76	6.06	3.33	4.92	5.28	1.26	9.27	1.29	0.96	21.71	5.59	1.65	1.08	1.2	1.0396881644224	0.0561508830761257	0.954044094915254
Amphritea	cofactor_ prosthetic group_ electron carrier and vitamin metabolism and transport	coenzyme pqq	pyrroloquinoline quinone biosynthesis protein pqqe	1.54	1.42	1.28	1.19	1.79	1.46	1.54	1.61	1.28	0.59	0.5	0.43	0.37	0.3	0.29	0.39	0.3	0.35	0.268497330282227	-1.89702035158446	NT	1.14	1.28	1.29	1.95	1.92	2.02	1.11	1.64	1.76	13.48	0.42	0.43	0.32	0.36	0.22	0.55	0.36	0.4	1.17221828490432	0.229241246574011	NT
Amphritea	precursor metabolite and energy production and conversion	pyruvate metabolism	pyruvate dehydrogenase complex	4.62	4.26	3.84	3.57	5.37	50.35	4.62	4.83	25.6	11.49	27.48	15.53	3.81	17.14	19.84	9.05	8.47	9.55	1.14291051746684	0.192712454243209	0.859576444060773	3.42	22.04	56.51	75.13	5.76	6.06	3.33	4.92	5.28	9.38	13.31	3.13	8.71	4.69	5.14	11.96	12.25	50.71	0.653768155659085	-0.613148988188401	0.693791862332696
Amphritea	precursor metabolite and energy production and conversion	pyruvate metabolism	pyruvate dehydrogenase complex dihydrolipoyllysine-residue acetyltransferase	3.08	2.84	2.56	2.38	3.58	2.92	3.08	3.22	2.56	1.18	1	0.86	2.22	8.98	0.58	0.78	0.6	1.19	0.663234172387491	-0.592409752915167	0.502149012170385	2.28	2.56	2.58	3.9	3.84	4.04	2.22	3.28	3.52	0.84	6.07	0.86	0.64	0.72	1.03	1.1	24.92	0.8	1.31041814316088	0.390027236806932	0.826999518987342
Amphritea	precursor metabolite and energy production and conversion	regulation	pyruvate dehydrogenase complex transcriptional repressor pdhr	1.54	1.42	1.28	1.19	1.79	1.46	1.54	1.61	1.28	3.39	0.5	0.43	2.67	5.04	4.51	3.48	2.58	0.35	1.75057208237986	0.807826468079416	0.271535551986755	1.14	1.28	1.29	1.95	1.92	2.02	1.11	1.64	1.76	0.42	0.66	0.43	0.32	0.36	0.22	0.55	0.36	0.4	0.263642806520198	-1.92334346148923	NT
Amphritea	precursor metabolite and energy production and conversion	glycolysis_ gluconeogenesis	pyruvate kinase	1.54	1.42	1.28	1.19	1.79	1.46	1.54	1.61	1.28	0.59	0.5	0.43	0.37	0.3	0.29	1.69	0.3	7.78	0.934401220442411	-0.0978859363318213	NT	1.14	1.28	1.29	1.95	1.92	2.02	1.11	1.64	1.76	4.6	1.36	2.16	0.32	0.36	1.16	6.63	0.36	0.4	1.22962437987243	0.298217674868359	0.778573141903172
Amphritea	nitrogen compound metabolism	amine and polyamine metabolism and transport	quinohemoprotein amine dehydrogenase	1.54	1.42	1.28	1.19	1.79	1.46	1.54	1.61	1.28	0.59	0.5	0.43	0.37	0.86	0.29	1.85	0.3	1.94	0.543859649122807	-0.878693703777866	0.0845736932432433	1.14	1.28	1.29	1.95	1.92	2.02	1.11	1.64	1.76	2.81	3.13	0.43	0.32	0.36	0.22	0.55	0.36	0.4	0.608079376328845	-0.717668435097719	NT
Amphritea	cofactor_ prosthetic group_ electron carrier and vitamin metabolism and transport	nad_ nadp	quinolinate synthase nada	1.54	1.42	1.28	1.19	1.79	1.46	1.54	1.61	1.28	0.59	0.5	0.43	0.37	0.3	0.29	0.39	2.66	0.35	0.448512585812357	-1.15677962538539	NT	1.14	1.28	1.29	1.95	1.92	2.02	1.11	1.64	1.76	15.22	1.76	0.43	0.32	3.82	0.22	0.55	0.36	1.62	1.72218284904323	0.784238325895879	0.693791862332696
Amphritea	dna replication_ modification_ recombination and repair	dna recombination	reca protein	3.08	33.47	40.39	2.38	3.58	2.92	3.08	59.39	2.56	14.66	4.72	1.76	16.93	29.12	20.04	8.06	11.58	4.01	0.735034802784223	-0.444115533896851	0.73199196677116	2.28	2.56	2.58	67.97	3.84	4.04	38.64	3.28	29.92	22.73	16.41	2.2	40.22	34.18	17.45	18.35	28.42	24.41	1.31758107149765	0.397891734423543	0.719657466666667
Amphritea	dna replication_ modification_ recombination and repair	dna recombination	recombination-associated protein rdgc	1.54	1.42	1.28	1.19	1.79	1.46	1.54	1.61	1.28	0.59	3.77	5.57	3.68	8.08	5.31	0.39	0.3	0.94	2.18382913806255	1.1268599847776	0.271520904318937	1.14	1.28	55.6	1.95	1.92	2.02	1.11	1.64	1.76	1.3	1.09	0.43	0.32	0.36	1.98	0.55	0.36	0.4	0.0992399883075124	-3.33293462452317	0.534077538461538
Amphritea	dna replication_ modification_ recombination and repair	dna recombination	recombination protein recr	1.54	1.42	1.28	1.19	1.79	1.46	1.54	1.61	1.28	0.59	0.5	0.43	0.37	0.3	0.29	0.39	0.3	0.35	0.268497330282227	-1.89702035158446	NT	1.14	1.28	1.29	1.95	1.92	2.02	1.11	1.64	1.76	0.94	1.8	0.43	0.32	0.36	1.98	0.55	0.36	0.4	0.506024096385542	-0.982722008568164	0.0626879127272727
Amphritea	nitrogen compound metabolism	nitrous oxide reduction: regulation	regulatory protein nosr	1.54	1.42	1.28	1.19	1.79	1.46	1.54	1.61	1.28	6.12	12.16	5.24	11.09	23.1	5.13	20.5	14.94	12.55	8.45385202135774	3.07960885924334	0.0115145198867647	1.14	1.28	1.29	1.95	1.92	2.02	1.11	1.64	1.76	5.87	5.14	8.93	0.32	0.36	10.86	12.71	8.61	6.57	4.20765414599575	2.0730161251714	0.0684764868292683
Amphritea	dna replication_ modification_ recombination and repair	dna recombination	replication-associated recombination protein rara	3.08	2.84	2.56	45.16	3.58	2.92	3.08	3.22	2.56	1.18	2.2	3.11	0.74	1.61	1.62	10.67	1.57	0.7	0.339130434782609	-1.56008783208213	0.5118103242	2.28	2.56	2.58	3.9	3.84	4.04	43.89	3.28	3.52	0.84	7.4	11.7	0.64	2.37	1.12	1.1	0.72	0.8	0.38188582057519	-1.38878674121557	0.572509282660333
Amphritea	dna replication_ modification_ recombination and repair	dna replication	replicative dna helicase dnab	1.54	1.42	1.28	1.19	1.79	1.46	1.54	1.61	1.28	0.59	3.77	0.43	2.34	3.34	0.92	6.24	7.54	0.35	1.94660564454615	0.960960643543115	0.336005112064343	1.14	1.28	1.29	1.95	1.92	2.02	1.11	1.64	1.76	0.42	1.66	0.43	4.01	0.36	0.83	3.29	0.36	0.4	0.833451452870305	-0.2628299277609	0.757662157068063
Amphritea	nitrogen compound metabolism	nitrate reduction (denitrification)	respiratory nitrate reductase	1.54	1.42	1.28	1.19	1.79	1.46	1.54	1.61	1.28	0.59	0.5	0.43	0.37	2.33	0.29	0.39	2.91	0.35	0.622425629290618	-0.684026628250259	NT	1.14	1.28	1.29	1.95	1.92	2.02	1.11	1.64	1.76	0.42	2.06	0.43	0.32	0.36	0.22	0.55	0.36	3.44	0.578313253012048	-0.790076930625768	NT
Amphritea	cell defense	cyanide detoxification	rhodanese-related sulfurtransferase	6.16	5.68	5.12	4.76	7.16	5.84	6.16	6.44	5.12	13.64	6.02	7.29	8.32	1.2	6.79	4.89	12.39	8.86	1.32341723874905	0.404267977243869	0.356807376455696	4.56	5.12	5.16	7.8	7.68	8.08	4.44	6.56	7.04	7.8	8.05	1.72	31.82	11.61	6.98	2.2	1.44	1.6	1.29730687455705	0.375519785707281	0.745167272727273
Amphritea	cofactor_ prosthetic group_ electron carrier and vitamin metabolism and transport	riboflavin metabolism	riboflavin synthase	60.75	2.84	2.56	2.38	3.58	2.92	3.08	3.22	27.07	9.21	1	5.43	4.05	8.39	7.15	1.21	0.6	0.7	0.348154981549816	-1.52219842864079	0.474679131759657	2.28	2.56	2.58	3.9	3.84	4.04	2.22	3.28	3.52	2.85	3.16	0.86	3.52	0.72	10.24	1.1	10.27	0.8	1.18781006378455	0.248304161102087	0.783687304918033
Amphritea	transcription and rna metabolism	mrna processing	ribonuclease d	3.08	2.84	2.56	2.38	3.58	2.92	3.08	3.22	2.56	1.18	3.47	0.86	0.74	0.6	6.45	0.78	7.2	0.7	0.838291380625477	-0.254476299272523	0.747756893119266	2.28	2.56	2.58	3.9	3.84	4.04	2.22	3.28	3.52	0.84	0.84	0.86	0.64	4.38	2.78	1.1	0.72	0.8	0.459248759744862	-1.12265226971264	NT
Amphritea	translation_ ribosomal structure and biogenesis	ribosome biogenesis	ribonuclease e	3.08	2.84	2.56	2.38	3.58	2.92	3.08	3.22	2.56	17.79	12.42	22.72	16.56	10.68	13.25	19.62	7.06	6.71	4.83638443935927	2.27392892753019	0.00512058508085106	2.28	2.56	2.58	259.7	3.84	4.04	2.22	3.28	3.52	13.53	17.26	0.86	4.61	8.5	22.89	51.54	2.5	16.26	0.485705232025914	-1.04184706770385	0.749697211267606
Amphritea	translation_ ribosomal structure and biogenesis	ribosome biogenesis	ribonuclease g	1.54	1.42	1.28	45.46	1.79	1.46	1.54	1.61	64.95	0.59	0.5	0.43	0.37	3.79	1.48	0.39	0.3	0.35	0.0677406030565882	-3.88383535938085	NT	1.14	1.28	1.29	1.95	1.92	2.02	1.11	1.64	1.76	6.64	2.3	16.06	0.32	0.36	5.11	3.7	0.36	0.4	2.49822820694543	1.32090526957625	0.452888918429003
Amphritea	dna replication_ modification_ recombination and repair	replication	ribonuclease hi	1.54	1.42	1.28	1.19	1.79	1.46	1.54	1.61	1.28	0.59	1.72	0.43	1.88	0.3	0.29	0.39	3.58	2.51	0.891685736079329	-0.165392755690098	0.806337937339056	1.14	1.28	1.29	1.95	1.92	2.02	1.11	1.64	1.76	0.42	2.25	0.43	0.32	1.18	0.69	0.55	0.36	0.4	0.467753366406804	-1.09618005835145	0.0403370359322034
Amphritea	dna replication_ modification_ recombination and repair	replication	ribonuclease hii	1.54	1.42	1.28	1.19	1.79	1.46	1.54	1.61	1.28	0.59	0.5	4.31	2.88	0.3	0.29	0.39	0.3	0.35	0.755911517925248	-0.403710723035266	NT	1.14	1.28	1.29	1.95	1.92	2.02	1.11	1.64	1.76	0.42	0.42	0.43	0.32	0.36	1.78	0.55	3.77	0.4	0.598866052445075	-0.739694741427717	NT
Amphritea	translation_ ribosomal structure and biogenesis	ribosome biogenesis	ribonuclease iii	1.54	1.42	1.28	1.19	1.79	1.46	1.54	1.61	1.28	0.59	1.69	0.43	2.27	0.3	0.29	1.24	0.3	0.35	0.569031273836766	-0.813420149966517	0.137743303980583	1.14	1.28	1.29	1.95	1.92	2.02	1.11	1.64	1.76	0.42	0.87	0.43	0.32	0.36	7.28	33.66	3.81	8.74	3.96102055279943	1.98587218706553	0.480627232091691
Amphritea	translation_ ribosomal structure and biogenesis	trna processing and modification	ribonuclease p protein component	1.54	1.42	1.28	1.19	1.79	1.46	1.54	1.61	1.28	0.59	7.2	0.43	9.33	3.3	7.18	4.69	9.43	4.57	3.56369183829138	1.83337258865826	0.0634850316541353	1.14	1.28	1.29	1.95	1.92	2.02	1.11	1.64	1.76	1.74	1.81	6.1	6.81	2.97	4.87	2.54	2.95	7.29	2.62792345854004	1.39392325602827	0.0684764868292683
Amphritea	translation_ ribosomal structure and biogenesis	trna processing and modification	ribonuclease ph	1.54	1.42	1.28	1.19	1.79	1.46	1.54	1.61	1.28	0.59	0.5	0.43	1.14	0.3	1.91	2.47	0.3	3.73	0.867276887871854	-0.205435431329507	0.770864613263786	1.14	1.28	1.29	1.95	1.92	2.02	1.11	1.64	1.76	0.42	0.42	0.43	3.8	0.36	0.22	0.55	0.36	0.4	0.493267186392629	-1.01955877674854	NT
Amphritea	translation_ ribosomal structure and biogenesis	trna processing and modification	ribonuclease t	57.7	1.42	1.28	169.24	53.18	105.42	1.54	1.61	148.22	6.96	7.2	2.17	3.22	3.11	9.5	7.9	4.8	0.35	0.0837827319730917	-3.57720326164847	0.145114913661972	68.49	1.28	60.82	1.95	1.92	2.02	1.11	1.64	1.76	0.42	4.02	0.43	5.15	8.61	6.11	2.99	1.94	25.16	0.388892829278672	-1.362555461451	0.576803860788863
Amphritea	nucleoside and nucleotide metabolism and transport	deoxyribonucleotide biosynthesis	ribonucleoside-diphosphate reductase subunit alpha	3.08	2.84	2.56	2.38	3.58	2.92	3.08	3.22	2.56	1.18	5.6	11.51	5.01	4.99	12.34	5.81	5.63	11.58	2.42753623188406	1.27949282856697	0.0673494346323529	2.28	2.56	2.58	3.9	3.84	4.04	2.22	3.28	3.52	3.31	5.5	0.86	36.26	27.17	15.84	42.96	0.72	2.09	4.7735648476258	2.25506705808584	0.246592068449198
Amphritea	nucleoside and nucleotide metabolism and transport	deoxyribonucleotide biosynthesis	ribonucleotide-diphosphate reductase subunit beta	3.08	2.84	2.56	2.38	3.58	2.92	3.08	3.22	2.56	10.1	10.24	0.86	1.51	8.46	9.68	2.61	4.99	5.54	2.05911517925248	1.0420245312275	0.147763585	2.28	2.56	2.58	3.9	3.84	4.04	2.22	3.28	3.52	1.58	2.14	8.64	0.64	5.61	0.44	13.91	0.72	17.68	1.81998582565556	0.863927214525039	0.516281530997305
Amphritea	precursor metabolite and energy production and conversion	pentose phosphate pathway	ribose-5-phosphate isomerase	3.08	2.84	2.56	2.38	3.58	2.92	3.08	3.22	2.56	3.74	1	0.86	4.34	3.22	0.58	2.66	0.6	1.47	0.704424103737605	-0.505483819239316	0.298159812111801	2.28	2.56	2.58	3.9	3.84	4.04	2.22	3.28	3.52	0.84	4.26	0.86	5.42	5.33	2.02	1.1	0.72	0.8	0.756555634301914	-0.402481918089411	0.560922237623762
Amphritea	precursor metabolite and energy production and conversion	prpp biosynthesis	ribose-phosphate diphosphokinase	3.08	2.84	2.56	2.38	3.58	69.5	3.08	3.22	14.69	2.81	2.06	5.22	12.52	8.16	11.27	7.99	9.29	8.48	0.646145049080339	-0.630070031981757	0.737724342658423	2.28	2.56	2.58	3.9	3.84	4.04	2.22	3.28	3.52	12.03	6.72	10.46	13.25	13.63	12.82	7.09	3.24	20.02	3.5173635719348	1.81449446669986	0.019631424
Amphritea	translation_ ribosomal structure and biogenesis	ribosome biogenesis	ribosomal-protein-alanine n-acetyltransferase	1.54	1.42	1.28	1.19	1.79	1.46	1.54	1.61	1.28	0.59	0.5	0.43	0.37	0.3	0.29	0.39	0.3	0.35	0.268497330282227	-1.89702035158446	NT	1.14	1.28	1.29	1.95	1.92	2.02	1.11	1.64	1.76	5.3	3.13	0.43	0.32	1.15	0.22	0.55	0.36	0.4	0.84053862508859	-0.25061397805126	0.800720883116883
Amphritea	translation_ ribosomal structure and biogenesis	ribosome biogenesis	ribosome-associated heat shock protein hsp15	1.54	1.42	1.28	1.19	1.79	1.46	1.54	1.61	1.28	0.59	0.5	0.43	0.37	0.3	0.29	3.78	0.3	0.35	0.527078565980168	-0.923910069833496	NT	1.14	1.28	1.29	1.95	1.92	2.02	1.11	1.64	1.76	0.42	0.42	0.43	0.32	0.36	0.22	0.55	0.36	0.4	0.246633593196315	-2.01955877674854	NT
Amphritea	stress response	translation inhibition	ribosome-associated translation inhibitor raia	3.08	2.84	2.56	2.38	3.58	2.92	3.08	3.22	2.56	26.79	17.8	105.5	33.52	33.71	24.72	38.58	33.66	28.29	13.0652173913043	3.70765922465417	0.0300229512244898	2.28	2.56	2.58	3.9	3.84	4.04	2.22	3.28	3.52	52.44	38.93	70.64	11.44	13.61	69.04	24.84	60	87.41	15.1789510985117	3.92400019543924	0.0183084545454545
Amphritea	translation_ ribosomal structure and biogenesis	ribosome biogenesis	ribosome biogenesis gtpase der	3.08	2.84	2.56	2.38	3.58	2.92	57.91	3.22	24.93	23.56	3.31	16.01	9.73	9.48	6.93	2.57	3.4	7.73	0.799845291046219	-0.322207119168454	0.82909690056101	2.28	2.56	2.58	3.9	3.84	4.04	62.83	3.28	3.52	3.88	15.83	0.86	5.32	0.72	3.88	13.08	0.72	0.8	0.507598784194529	-0.978239481261189	0.691806301158301
Amphritea	translation_ ribosomal structure and biogenesis	ribosome biogenesis	ribosome biogenesis gtpase ylqf	1.54	1.42	1.28	1.19	1.79	1.46	1.54	1.61	1.28	0.59	0.5	0.43	0.37	0.3	0.29	2.14	0.3	1.77	0.510297482837529	-0.970589569580294	NT	1.14	1.28	1.29	1.95	1.92	2.02	1.11	1.64	1.76	0.42	0.42	0.43	0.32	18.57	0.7	0.55	0.36	0.4	1.57122608079376	0.651890782270043	NT
Amphritea	translation_ ribosomal structure and biogenesis	translation regulation	ribosome hibernation promoting factor	1.54	1.42	1.28	1.19	1.79	1.46	1.54	1.61	1.28	0.59	0.5	0.43	0.37	0.3	3.61	0.39	3.44	3.81	1.02517162471396	0.0358654525570061	0.968960902298851	1.14	1.28	1.29	1.95	1.92	2.02	1.11	1.64	1.76	0.42	0.42	7.98	0.32	0.36	4.63	0.55	0.36	0.4	1.09425939050319	0.129954764670816	NT
Amphritea	translation_ ribosomal structure and biogenesis	ribosome biogenesis	ribosome maturation factor rimm	3.08	2.84	2.56	2.38	3.58	2.92	3.08	3.22	2.56	37.38	17.84	5.66	2.74	6.34	10	7.22	5.59	14.61	4.09534706331045	2.03398571933878	0.137743303980583	2.28	2.56	2.58	3.9	3.84	4.04	2.22	3.28	3.52	9.71	24.4	61.57	21.42	2.75	4.49	61.56	0.72	0.8	6.64138908575478	2.73148502132192	0.246592068449198
Amphritea	translation_ ribosomal structure and biogenesis	ribosome biogenesis	ribosome maturation factor rimp	1.54	1.42	1.28	1.19	1.79	1.46	1.54	1.61	1.28	1.72	4.23	18.23	8.56	6.33	11.12	7.01	4.74	4.96	5.10297482837529	2.35133852530707	0.0443157002432432	1.14	1.28	1.29	1.95	1.92	2.02	1.11	1.64	1.76	14.03	3.84	0.43	8.43	0.36	27.47	11.28	15.44	34.89	8.23316796598157	3.04144765900601	0.11647490625
Amphritea	translation_ ribosomal structure and biogenesis	translation regulation	ribosome modulation factor	1.54	1.42	1.28	1.19	1.79	1.46	1.54	1.61	1.28	0.59	8.38	0.43	2.28	5.69	5.42	3.61	7.31	4.05	2.88024408848208	1.52619107914009	0.0926010568125	1.14	1.28	1.29	1.95	1.92	2.02	1.11	1.64	1.76	14.69	3.43	12.34	0.32	24.75	7.37	5.62	16.36	13.83	6.99574769666903	2.80647825905257	0.0576896045070423
Amphritea	translation_ ribosomal structure and biogenesis	release factors	ribosome recycling factor	3.08	2.84	2.56	2.38	3.58	2.92	3.08	3.22	2.56	4.56	1.97	0.86	3.93	8.69	0.58	0.78	5.61	7.28	1.30663615560641	0.385857465862245	0.576259063537906	2.28	2.56	2.58	3.9	3.84	4.04	2.22	3.28	3.52	3.91	3.3	0.86	0.64	1.93	0.44	4.2	0.72	0.8	0.595322466335932	-0.748256754931141	0.180496892307692
Amphritea	precursor metabolite and energy production and conversion	pentose phosphate pathway	ribulose-phosphate 3-epimerase	3.08	2.84	2.56	66.62	3.58	2.92	3.08	3.22	2.56	11.03	16.37	35.05	18.59	12.69	7.45	21.77	16.55	3.22	1.57771390669909	0.657835619288893	0.645123190344828	2.28	39.59	2.58	3.9	3.84	75.53	2.22	3.28	3.52	0.84	2.21	0.86	0.64	17.45	3.52	3.29	15.57	12.18	0.413631709814246	-1.27358130517705	0.574420056338028
Amphritea	stress response	extracytoplasmic stress: signal transduction	rip metalloprotease rsep	3.08	2.84	2.56	2.38	3.58	2.92	3.08	3.22	2.56	1.18	4.96	10.07	2.77	3.07	3.6	12.2	4.92	6.24	1.86918382913806	0.902408461188002	0.212503020474308	2.28	2.56	2.58	3.9	3.84	4.04	2.22	3.28	3.52	8.71	5.36	0.86	5.57	7.78	8.25	26.35	7	4.11	2.6218993621545	1.39061231084302	0.2548321875
Amphritea	translation_ ribosomal structure and biogenesis	trna processing and modification	rlua family pseudouridine synthase	3.08	2.84	2.56	2.38	3.58	2.92	3.08	3.22	2.56	2.34	1	0.86	0.74	0.6	7.17	0.78	0.6	7.65	0.829138062547674	-0.270315745194445	0.748443077593985	2.28	2.56	2.58	3.9	3.84	4.04	2.22	3.28	3.52	0.84	0.84	3.13	0.64	0.72	0.44	1.1	0.72	0.8	0.327072997873848	-1.61231543495149	NT
Amphritea	translation_ ribosomal structure and biogenesis	ribosome biogenesis	rna methyltransferase	1.54	1.42	1.28	1.19	1.79	1.46	1.54	1.61	1.28	0.59	0.5	0.43	0.37	0.3	0.29	0.39	0.3	0.35	0.268497330282227	-1.89702035158446	NT	1.14	1.28	1.29	1.95	1.92	2.02	1.11	1.64	1.76	0.42	0.42	6.55	7.07	6.65	4.19	21.98	0.36	0.4	3.40467753366407	1.76751816310837	0.392365395348837
Amphritea	stress response	transcription	rna polymerase-associated protein rapa	3.08	2.84	2.56	2.38	3.58	2.92	3.08	3.22	2.56	1.18	6.41	0.86	8.1	5.48	1.96	1.54	4.97	2.97	1.27650648360031	0.352200865464775	0.561812321023766	2.28	2.56	2.58	3.9	3.84	4.04	2.22	3.28	3.52	1.33	1.95	0.86	0.64	7.36	0.44	1.1	3.08	0.8	0.622253720765415	-0.684425143061906	0.412431766423358
Amphritea	stress response	stringent response	rna polymerase-binding protein dksa	57.43	60.04	72.72	34.79	5.37	4.38	4.62	107.11	3.84	9.03	17.06	8.64	21.33	21.77	24.88	21.7	23.93	13.73	0.462660576648587	-1.11197392292755	0.314803357758621	64.86	41.39	3.87	125.1	5.76	78.55	3.33	4.92	5.28	30.04	38.95	25.29	16.51	48.62	43.71	53.77	16.89	46.77	0.962439200144118	-0.0552326902144091	0.948387212464589
Amphritea	transcription and rna metabolism	transcription initiation	rna polymerase sigma factor rpod	3.08	2.84	2.56	87.26	3.58	2.92	3.08	3.22	26.43	25.85	9.23	5.52	5.71	21.02	22.86	14.72	21.65	16.5	1.05993924575832	0.0839815738874133	0.958302619909794	67.62	14.01	2.58	3.9	3.84	69.73	2.22	31.37	3.52	29.56	9.08	1.72	13.32	23.02	54.45	29.08	61.58	11.01	1.17118567332361	0.227969810893574	0.834945555555556
Amphritea	stress response	extracytoplasmic stress: regulation	rna polymerase sigma factor rpoe	1.54	1.42	1.28	1.19	1.79	1.46	1.54	1.61	1.28	0.59	4.06	0.43	7.1	18.57	12.48	16.58	14.39	16	6.88024408848208	2.78245974792099	0.046871671226087	1.14	1.28	1.29	1.95	1.92	2.02	1.11	1.64	1.76	6.53	10.9	7.11	0.32	15.91	13.26	0.55	15.89	4.02	5.27923458540042	2.40032877430073	0.0820236521739131
Amphritea	stress response	heat-shock response: regulation	rna polymerase sigma factor rpoh	1.54	1.42	1.28	1.19	1.79	1.46	1.54	1.61	1.28	0.59	1.35	0.95	4.98	0.82	6.82	2.45	2.33	7.12	2.09077040427155	1.06403464260402	0.273526431683168	1.14	1.28	1.29	1.95	1.92	2.02	1.11	1.64	1.76	1.55	2.77	8.35	6.84	0.36	2.28	0.55	17.44	26.99	4.75761871013466	2.25023965447847	0.305467888995215
Amphritea	stress response	starvation_ stationary phase: regulation	rna polymerase sigma factor rpos	1.54	1.42	1.28	1.19	1.79	1.46	1.54	1.61	1.28	0.59	1.56	0.43	0.37	2.98	1.8	0.82	1.25	6.75	1.26239511823036	0.336163531472826	0.732287902954899	1.14	1.28	1.29	1.95	1.92	2.02	1.11	1.64	1.76	0.42	5.26	4.35	0.32	0.36	2.77	11.24	0.36	0.4	1.80581148121899	0.852647289659036	0.57288970212766
Amphritea	transcription and rna metabolism	mrna degradation	rna pyrophosphohydrolase	3.08	55.14	67.14	29.02	3.58	47.38	3.08	3.22	2.56	3.22	11.51	2.26	3.46	0.6	2.5	4.12	6.78	7.03	0.193650793650794	-2.36847068082439	0.19971005465587	2.28	52.2	99.83	3.9	3.84	4.04	28.17	42.56	3.52	0.84	14.09	0.86	1.66	12.94	9.96	3	5.65	6.87	0.232462345011234	-2.10493105206523	0.3371895
Amphritea	cell wall_ membrane and envelope biogenesis	eps: regulation	rnase adapter rapz	1.54	22.84	1.28	13.18	1.79	1.46	1.54	67.86	30.36	5.73	5.18	13.73	8.09	5.62	7.53	5.55	3.6	9.36	0.453930207966161	-1.13945759552356	0.48369958089172	48.34	74.25	22.15	1.95	1.92	2.02	40.51	61.27	1.76	9.06	8.38	0.43	0.78	2.99	4.9	3.11	6.11	0.87	0.144116142739112	-2.79469615114925	0.170011740397351
Amphritea	nitrogen compound metabolism	nitrogen fixation	rnfh family protein	1.54	1.42	1.28	1.19	1.79	1.46	1.54	1.61	1.28	0.59	0.5	0.43	0.37	0.3	0.29	0.39	0.3	2.42	0.426392067124333	-1.22974749737856	NT	1.14	1.28	1.29	1.95	1.92	2.02	1.11	1.64	1.76	6.68	1.01	0.43	0.32	0.36	2.42	0.55	0.36	0.4	0.888022678951099	-0.171331573275404	0.873233784431138
Amphritea	cell cycle control_ cell division_ differentiation and chromosome partitioning	cell shape	rod shape-determining protein mreb	118.87	63.99	2.56	2.38	3.58	2.92	3.08	59.28	27.17	6.7	9.25	2.66	7.01	7.2	10.56	2.8	3.95	3.94	0.19050135644576	-2.39212682456717	0.267910737	2.28	23.14	2.58	3.9	73.81	4.04	35.55	53.74	3.52	8.06	6.66	7.48	59.73	5.33	11.73	31.95	14.56	6.36	0.749703791469194	-0.415607396596501	0.758498212173913
Amphritea	cell cycle control_ cell division_ differentiation and chromosome partitioning	cell shape	rod shape-determining protein mrec	1.54	1.42	1.28	1.19	1.79	1.46	1.54	1.61	1.28	0.59	0.5	0.43	0.37	0.3	9.03	0.39	0.3	0.35	0.935163996948894	-0.0967087065309729	NT	1.14	1.28	1.29	1.95	1.92	2.02	1.11	1.64	1.76	0.42	0.86	0.43	0.32	0.36	0.22	0.55	0.36	0.4	0.277817150956768	-1.84779242848206	NT
Amphritea	cell cycle control_ cell division_ differentiation and chromosome partitioning	cell shape	rod shape-determining protein mred	3.08	2.84	2.56	2.38	3.58	2.92	3.08	3.22	2.56	1.18	2.04	0.86	0.74	2.53	0.58	1.9	0.6	0.7	0.424485125858124	-1.2362140928798	0.000757111708125	2.28	2.56	2.58	3.9	3.84	4.04	2.22	3.28	3.52	0.84	0.84	0.86	0.64	4.81	4.87	1.1	0.72	0.8	0.548547129695252	-0.866312516452854	NT
Amphritea	cell cycle control_ cell division_ differentiation and chromosome partitioning	cell shape	rod shape-determining protein roda	1.54	1.42	1.28	1.19	1.79	1.46	149.12	378.82	76.56	0.59	0.5	1.53	1.44	0.85	2.54	0.39	2.95	1.91	0.0207116996640464	-5.59341023948646	0.336005112064343	1.14	1.28	1.29	1.95	1.92	2.02	21.5	63.38	259.62	0.42	2.64	0.43	2.73	0.94	0.22	9.48	18.76	2.87	0.10869810787913	-3.20160126746744	0.513213559322034
Amphritea	cell defense	formaldehyde detoxification	s-(hydroxymethyl)glutathione dehydrogenase	1.54	1.42	1.28	1.19	1.79	1.46	1.54	1.61	1.28	1.05	0.5	0.43	1.9	4.22	3.49	1.07	2.19	2.09	1.29214340198322	0.369766189110444	0.545825414800759	1.14	1.28	1.29	1.95	1.92	2.02	1.11	1.64	1.76	1.78	3.11	0.43	0.32	4.51	0.93	0.55	3.12	0.4	1.07370659107016	0.102599805763049	0.891797035714286
Amphritea	cofactor_ prosthetic group_ electron carrier and vitamin metabolism and transport	s-adenosyl methionine metabolism	s-adenosylmethionine decarboxylase	1.54	1.42	1.28	1.19	1.79	1.46	1.54	29.27	1.28	0.59	6.67	1.32	0.8	1.4	1.65	4.05	2.54	2.62	0.530782438067206	-0.913807457661732	0.684230035255354	1.14	1.28	1.29	33.5	1.92	2.02	1.11	1.64	1.76	0.89	0.6	0.43	0.32	0.83	0.49	0.55	12.01	2.72	0.412614980289093	-1.27713189461192	0.651571345454545
Amphritea	cofactor_ prosthetic group_ electron carrier and vitamin metabolism and transport	s-adenosyl methionine metabolism	s-adenosylmethionine synthetase	3.08	2.84	2.56	2.38	3.58	2.92	3.08	3.22	2.56	1.18	1.65	0.86	8.26	8.93	11.54	9.17	1.6	8.14	1.95766590389016	0.969134574988815	0.247901116774194	2.28	2.56	2.58	3.9	3.84	4.04	2.22	3.28	3.52	1.31	1.98	25.77	8.48	4.48	7.31	6.55	8.75	0.8	2.31856839121191	1.21323428276464	0.392785019305019
Amphritea	amino acid metabolism and transport	methionine biosynthesis	s-methyl-5-thioribose kinase	3.08	2.84	2.56	2.38	3.58	2.92	3.08	3.22	2.56	1.18	1	0.86	0.74	0.6	0.58	0.78	0.6	0.7	0.268497330282227	-1.89702035158446	NT	2.28	2.56	2.58	3.9	3.84	4.04	2.22	3.28	3.52	0.84	3.19	27.17	0.64	0.72	1.13	1.1	0.72	0.8	1.28667611622962	0.363648942202943	0.840423402439024
Amphritea	amino acid metabolism and transport	glycine biosynthesis	sarcosine oxidase	17.94	95.14	2.56	79.35	3.58	2.92	66.37	17.61	64.23	39.4	46.19	25.11	44.76	44	35.54	43.68	54.67	47.89	1.09019159279382	0.12458169984957	0.868097613461538	69.37	69.33	77.16	116.85	73.54	24.43	10.77	82.13	160.98	14.27	13.14	18.49	5.46	32.99	14.67	46.08	68.31	50.86	0.386043590043239	-1.37316433654262	0.0894834181818182
Amphritea	protein export and secretion system	tat system	sec-independent protein translocase subunit tata	1.54	1.42	1.28	1.19	1.79	1.46	1.54	1.61	1.28	4.71	6.1	0.43	3.77	8.45	5.03	4.44	5.35	5.7	3.35469107551488	1.74617991863321	0.01437321075	1.14	1.28	1.29	1.95	1.92	2.02	1.11	1.64	1.76	2.29	0.66	0.43	6.26	8.98	2.32	0.55	7.53	5.63	2.45570517363572	1.29613736442731	0.265829106122449
Amphritea	protein export and secretion system	tat system	sec-independent protein translocase subunit tatb	1.54	1.42	1.28	1.19	1.79	1.46	1.54	1.61	1.28	4.03	0.5	0.43	1.18	0.3	0.72	0.75	0.7	1.24	0.751334858886346	-0.412472055878016	0.561000375	1.14	1.28	1.29	1.95	1.92	2.02	1.11	1.64	1.76	1.89	2.25	13.17	0.32	6.79	1.72	0.55	0.36	0.4	1.94542877391921	0.960088161295297	0.572509282660333
Amphritea	protein export and secretion system	tat system	sec-independent protein translocase subunit tatc	1.54	1.42	1.28	1.19	1.79	1.46	1.54	1.61	1.28	0.59	1.54	0.43	0.37	4.15	0.29	0.39	0.3	0.35	0.641495041952708	-0.64048997996661	NT	1.14	1.28	1.29	1.95	1.92	2.02	1.11	1.64	1.76	3.55	1.2	0.43	0.32	8.51	0.22	0.55	0.36	0.4	1.10134656272147	0.139268515810446	0.916114170087977
Amphritea	protein export and secretion system	sec system	secy interacting protein syd	1.54	1.42	1.28	1.19	1.79	1.46	1.54	1.61	1.28	0.59	0.5	0.43	0.37	0.3	0.29	0.39	0.3	0.35	0.268497330282227	-1.89702035158446	NT	1.14	1.28	1.29	1.95	1.92	2.02	1.11	1.64	1.76	0.42	3.2	0.43	0.32	0.36	0.22	0.55	0.36	0.4	0.443656980864635	-1.17248342566465	NT
Amphritea	inorganic ion metabolism_ transport and storage	selenium homeostasis	selenate abc transporter substrate-binding protein	1.54	1.42	1.28	1.19	1.79	1.46	1.54	1.61	1.28	0.59	0.5	0.43	0.37	0.3	2.46	0.39	2.86	1.48	0.715484363081617	-0.483007857706378	0.443417224	1.14	1.28	1.29	1.95	1.92	2.02	1.11	1.64	1.76	0.42	0.42	0.43	0.32	2.05	2.14	0.55	9.71	1.99	1.27781715095677	0.353681408835077	0.79301409771987
Amphritea	amino acid metabolism and transport	selenocysteine biosynthesis	selenide, water dikinase seld	1.54	1.42	1.28	1.19	1.79	1.46	1.54	1.61	1.28	17.25	0.5	0.43	4.29	1.88	1.9	0.39	1.27	0.35	2.15560640732265	1.10809378011219	0.561000375	1.14	1.28	1.29	1.95	1.92	2.02	1.11	1.64	1.76	8.74	2.34	15.74	0.32	4.55	4.43	0.55	2.69	0.4	2.81785967399008	1.49459976896502	0.373689036437247
Amphritea	translation_ ribosomal structure and biogenesis	trna-ligase	serine--trna ligase	49.32	1.42	176.1	1.19	57.33	1.46	1.54	1.61	1.28	5.25	7.92	9.07	2.06	8.25	11.78	1.9	7.64	12.64	0.228360515021459	-2.1306148737279	0.435213314482759	1.14	10.36	27.57	1.95	75.28	2.02	1.11	1.64	1.76	11.04	6.09	3.53	1.92	11.81	7.04	0.55	0.36	37.58	0.65065537735081	-0.620034479348989	0.76118785492228
Amphritea	amino acid metabolism and transport	glycine biosynthesis	serine hydroxymethyltransferase	143.35	84.72	3.84	89.6	31.07	47.56	4.62	72	86.15	16.39	24.23	51.24	34	7.05	29.68	27.08	42.27	42.97	0.488372919294381	-1.03394489104626	0.220191769655172	531.7	80.24	32.75	82.47	5.76	6.06	115.55	29.4	5.28	19.53	13.32	4.32	30.53	19.52	18.24	49.17	16.8	34.1	0.231137751487275	-2.11317518196424	0.455543783783784
Amphritea	amino acid metabolism and transport	cysteine biosynthesis	serine o-acetyltransferase	1.54	1.42	1.28	1.19	1.79	1.46	1.54	1.61	1.28	0.59	1.34	0.43	0.56	6.28	1.29	0.9	0.3	1.98	1.04271548436308	0.0603455573843062	0.95507921276129	1.14	1.28	1.29	1.95	1.92	2.02	1.11	1.64	1.76	3.09	4.14	0.43	1.57	4.9	1.38	0.55	0.36	0.4	1.19206236711552	0.25345971765788	0.769151303754266
Amphritea	amino acid metabolism and transport	aromatic amino acid biosynthesis	shikimate dehydrogenase	1.54	1.42	1.28	1.19	1.79	1.46	1.54	1.61	1.28	2.53	0.5	6.99	2.76	2.21	1.41	0.39	0.3	0.74	1.36003051106026	0.443639017403241	0.652714570050761	1.14	1.28	1.29	1.95	1.92	2.02	1.11	1.64	1.76	1.3	2.63	0.43	0.32	0.36	0.22	0.55	0.36	0.4	0.465627214741318	-1.10275271227493	NT
Amphritea	amino acid metabolism and transport	aromatic amino acid biosynthesis	shikimate kinase	1.54	1.42	1.28	1.19	1.79	1.46	1.54	1.61	1.28	0.59	0.5	0.43	0.37	0.3	0.29	0.39	0.3	0.35	0.268497330282227	-1.89702035158446	NT	1.14	1.28	1.29	1.95	1.92	2.02	1.11	1.64	1.76	0.42	0.42	4.26	0.32	0.36	5.68	0.55	0.36	0.4	0.905031892274982	-0.14395946289454	NT
Amphritea	protein export and secretion system	type i secretion system	shlb_fhac_hecb family hemolysin secretion_activation protein	3.08	2.84	2.56	2.38	3.58	2.92	3.08	3.22	2.56	1.18	1	0.86	3.44	0.6	0.58	2.39	4.16	0.7	0.568649885583524	-0.814387427938312	0.1117306	2.28	2.56	2.58	3.9	3.84	4.04	2.22	3.28	3.52	0.84	4.18	4.39	0.64	0.72	10.79	1.1	0.72	0.8	0.856839121190645	-0.22290374334814	0.8149923072
Amphritea	transcription and rna metabolism	transcription regulation	sigma d regulator	1.54	24.46	1.28	1.19	21.75	1.46	1.54	1.61	19.82	4.37	2	0.43	5.13	6	2.45	9.08	5.12	8.43	0.576155391828533	-0.795470129077254	0.543221963513513	1.14	1.28	1.29	1.95	1.92	2.02	1.11	1.64	21.62	5.25	2.98	0.43	0.32	0.36	14.67	6.28	36.3	2.46	2.03267589049161	1.02338019626621	0.617517874730022
Amphritea	protein export and secretion system	sec system	signal peptidase i	3.08	2.84	2.56	2.38	3.58	2.92	3.08	3.22	2.56	4.91	1	0.86	5.19	8.01	5.37	6.86	5.86	6.1	1.68421052631579	0.752072486556415	0.148086294954545	2.28	2.56	2.58	3.9	3.84	4.04	2.22	3.28	3.52	17.71	8.3	21.78	0.64	6.7	4.26	1.1	6.28	0.8	2.39440113394756	1.25966486718459	0.366819341772152
Amphritea	protein export and secretion system	sec system	signal recognition particle-docking protein ftsy	1.54	1.42	1.28	1.19	1.79	1.46	1.54	1.61	1.28	11.66	9.47	42.06	0.37	0.9	9.82	2.33	0.3	8.82	6.53928299008391	2.70913245783975	0.267910737	1.14	1.28	1.29	1.95	1.92	2.02	1.11	1.64	1.76	5.05	3.77	0.43	0.32	0.36	2.17	0.55	0.36	0.4	0.950389794472006	-0.0734087506927902	0.932019931034483
Amphritea	protein export and secretion system	sec system	signal recognition particle protein	1.54	1.42	1.28	1.19	1.79	1.46	1.54	1.61	1.28	0.59	0.5	0.43	1.5	2.69	0.29	1.85	1.05	2.28	0.852784134248665	-0.229747497378564	0.660530585618729	1.14	1.28	1.29	1.95	1.92	2.02	1.11	1.64	1.76	4.01	1.07	0.43	0.89	1.18	0.22	0.55	3.79	17.31	2.0871722182849	1.06154964612056	0.604951152317881
Amphritea	dna replication_ modification_ recombination and repair	dna recombination	single-stranded-dna-specific exonuclease recj	1.54	1.42	1.28	1.19	1.79	1.46	1.54	1.61	1.28	7.25	4.86	0.43	2.37	3.15	5.46	2.95	3.33	2.53	2.46605644546148	1.30220582190433	0.0714800791304348	1.14	1.28	1.29	1.95	1.92	2.02	1.11	1.64	1.76	0.42	7.91	0.43	0.32	3.26	2.9	1.59	0.36	0.4	1.24663359319631	0.318037494874697	0.783594118421053
Amphritea	dna replication_ modification_ recombination and repair	replication	single-stranded dna-binding protein	1.54	1.42	1.28	1.19	1.79	15.61	1.54	1.61	1.28	4.21	1.29	4.35	6.94	2.75	6.6	5.76	12.48	1.84	1.69552457813646	0.761731697662422	0.490866345093946	1.14	1.28	1.29	1.95	1.92	2.02	1.11	1.64	1.76	1.99	4.35	0.43	7.93	7.1	9.33	4.52	9.41	9.43	3.86180014174344	1.94927350297926	0.0444710547692308
Amphritea	cell cycle control_ cell division_ differentiation and chromosome partitioning	chromosome partitioning	site-specific tyrosine recombinase xerd	3.08	2.84	2.56	2.38	3.58	2.92	3.08	3.22	2.56	11.94	4.48	0.86	0.74	1.9	2.48	9.02	6.59	6.1	1.68230358504958	0.750438074870463	0.342606621259842	2.28	2.56	2.58	3.9	3.84	4.04	2.22	3.28	3.52	4.32	6.88	0.86	0.64	0.72	0.44	1.1	0.72	1.77	0.618355776045358	-0.69349095150025	0.412431766423358
Amphritea	mobile genetic elements	bacteriophage	slyx family protein	1.54	1.42	1.28	1.19	1.79	1.46	1.54	1.61	1.28	0.59	8.36	22.5	6.33	0.3	1.54	11.56	0.3	4.68	4.2837528604119	2.09887525008281	0.245464541480144	1.14	1.28	1.29	1.95	1.92	2.02	1.11	1.64	1.76	0.42	1.41	6.1	0.32	4.9	0.96	13.79	34.83	11.41	5.25442948263643	2.39353412722189	0.345493578947368
Amphritea	translation_ ribosomal structure and biogenesis	ribosome biogenesis	small ribosomal subunit biogenesis gtpase rsga	4.62	92.34	3.84	89.04	5.37	41.82	48.06	4.83	47.57	15	9.13	2.58	9.29	18.49	13.42	18.36	11.01	7.37	0.310083261726273	-1.68927244341682	0.201602559556452	3.42	33.48	132.48	5.85	5.76	6.06	51.35	113.94	5.28	8.85	10.33	54.28	0.96	8.07	7.92	31.92	8.35	11.88	0.398635423074772	-1.32685817993458	0.452888918429003
Amphritea	inorganic ion metabolism_ transport and storage	na+	sodium ion-translocating decarboxylase subunit beta	38.89	1.42	1.28	67.43	1.79	1.46	40.45	1.61	33.03	10.42	0.5	1.59	1.96	1.94	4.08	2.26	1.09	0.93	0.132205380017079	-2.91914720725485	0.197174192560976	1.14	27.83	1.29	1.95	1.92	2.02	1.11	1.64	35.76	9.6	1.35	0.43	0.32	1.59	2.21	2.12	2.4	0.4	0.27350656308599	-1.87035264242527	0.467784209912536
Amphritea	cell wall_ membrane and envelope biogenesis	peptidoglycan-murein biosynthesis	soluble lytic murein transglycosylase	1.54	1.42	1.28	1.19	1.79	1.46	1.54	1.61	22.47	0.59	0.5	0.43	1.01	2.95	3.22	0.39	0.3	0.59	0.290962099125365	-1.78109685572291	0.48369958089172	1.14	1.28	1.29	1.95	1.92	2.02	1.11	1.64	1.76	0.42	0.42	0.43	0.32	0.36	5.66	0.55	0.36	0.4	0.632175761871013	-0.66160237267696	NT
Amphritea	redox homeostasis and oxidative stress	cell redox homeostasis	soluble pyridine nucleotide-disulfide oxidoreductase	4.62	4.26	3.84	3.57	166.14	162.14	4.62	4.83	28.74	2.84	12.59	3.11	5.92	5.54	9.91	2.87	5.8	2.79	0.134209426272338	-2.89744209131671	0.332950917679558	3.42	45.48	3.87	5.85	5.76	86.45	37.05	4.92	5.28	6.67	8.18	5.02	18.7	14.18	11.91	21.3	7.81	6.1	0.504190226171244	-0.987959943352845	0.543289579746835
Amphritea	redox homeostasis and oxidative stress	cell redox homeostasis: regulation	soxr reducing system rsec family protein	1.54	1.42	1.28	1.19	1.79	1.46	1.54	1.61	1.28	0.59	0.5	0.43	0.37	0.3	0.29	0.39	0.3	0.35	0.268497330282227	-1.89702035158446	NT	1.14	1.28	1.29	1.95	1.92	2.02	1.11	1.64	1.76	0.42	1.98	0.43	9.72	12.64	0.22	0.55	0.36	0.4	1.89369241672573	0.921202019876788	0.6228144
Amphritea	cell cycle control_ cell division_ differentiation and chromosome partitioning	sporulation	spovr family protein	1.54	1.42	1.28	1.19	1.79	1.46	1.54	1.61	1.28	0.59	0.5	0.43	1.4	3.05	0.29	5.01	3.37	0.35	1.14340198321892	0.193332697726105	0.821501984767278	1.14	1.28	1.29	1.95	1.92	2.02	47.71	1.64	1.76	0.42	5.67	0.43	6.74	0.36	0.22	0.55	0.36	0.4	0.249547026848954	-2.00261637949044	NT
Amphritea	translation_ ribosomal structure and biogenesis	release factor	ssra-binding protein smpb	127.73	134.5	2.56	2.38	3.58	54.5	132.93	3.22	75.83	9.47	14.11	0.86	2.1	17.82	4.7	16.37	15.41	5.89	0.16143923459226	-2.63093685534884	0.140034084739336	135.95	22.98	2.58	67.36	3.84	4.04	35.3	53.35	3.52	14.55	13.14	22.86	40.66	4.7	26.18	23.12	18	2.36	0.50337468077344	-0.990295442634079	0.516281530997305
Amphritea	stress response	starvation_ stationary phase	stringent starvation protein a	1.54	49.6	150.01	1.19	22.66	21.94	1.54	23.7	59.45	4.77	1.53	6.65	5.34	4.23	4.52	3.46	4.54	6.45	0.125109308566776	-2.99873895987191	0.225219308007519	133.8	25.6	24.74	27.14	1.92	64.62	1.11	1.64	1.76	1.19	2.44	4.82	9.39	4.76	1.22	5.08	5.61	5.04	0.140084298515921	-2.83563283592576	0.329161194570136
Amphritea	precursor metabolite and energy production and conversion	tca cycle	succinate--coa ligase	3.08	2.84	2.56	2.38	3.58	2.92	3.08	3.22	2.56	9.63	1	0.86	4.9	7.1	13.64	0.78	2.68	8.32	1.86536994660565	0.899461779116036	0.314803357758621	2.28	2.56	2.58	3.9	3.84	4.04	2.22	3.28	3.52	6.25	1.72	0.86	21.14	1.48	3.25	14.44	3.26	15.94	2.42168674698795	1.276012259832	0.360868987012987
Amphritea	precursor metabolite and energy production and conversion	tca cycle	succinate dehydrogenase	161.74	5.68	5.12	123.48	157.89	5.84	6.16	83.81	40.08	45.12	97.32	68.31	42.15	79.34	57.08	59.34	45.69	41.45	0.908443540183113	-0.138531241219358	0.88002089630643	4.56	77.27	89.96	7.8	104.53	118.07	51.93	6.56	7.04	60.88	73.97	22.97	15.66	22.92	51.48	43.18	26.4	36.5	0.756777559223467	-0.402058785910141	0.67326018972332
Amphritea	amino acid metabolism and transport	lysine biosynthesis	succinyldiaminopimelate transaminase	3.08	53.31	2.56	2.38	47.31	2.92	3.08	49.49	22.87	17.03	3.38	9.26	4.23	6.59	9.43	9.78	7.51	4.9	0.385614973262032	-1.37476702300964	0.314803357758621	2.28	19.54	2.58	3.9	3.84	4.04	83.48	3.28	3.52	7.3	5.24	0.86	2.8	8.56	13.16	3.11	0.72	3.02	0.354024988138542	-1.49807690127045	0.574420056338028
Amphritea	sulfur compound metabolism	sulfate assimilation	sulfate adenylyltransferase	4.62	4.26	3.84	3.57	5.37	4.38	4.62	4.83	3.84	4.63	12.86	1.29	6.85	1.49	7.45	3.74	3.74	8.53	1.28604118993135	0.362936850720328	0.536013646601942	3.42	3.84	3.87	5.85	5.76	6.06	3.33	4.92	5.28	25.07	8.68	17.1	0.96	8.58	4.21	1.65	1.08	1.2	1.61894637373021	0.695055198342879	0.572509282660333
Amphritea	sulfur compound metabolism	sulfate transport	sulfate permease	1.54	61.41	1.28	1.19	1.79	1.46	1.54	1.61	1.28	0.59	1.21	0.43	5.52	0.3	2.98	4.97	1.15	0.98	0.248016415868673	-2.01149248109564	0.565714931147541	1.14	1.28	1.29	1.95	1.92	2.02	1.11	1.64	1.76	0.42	0.42	0.43	0.32	0.36	0.22	0.55	0.36	0.4	0.246633593196315	-2.01955877674854	NT
Amphritea	sulfur compound metabolism	sulfate transport	sulfate transporter cysz	1.54	1.42	1.28	1.19	1.79	1.46	1.54	1.61	1.28	0.59	0.89	0.43	0.37	0.3	1.02	1.33	0.3	0.86	0.464530892448513	-1.10615355231542	0.00103858553423077	1.14	1.28	1.29	1.95	1.92	2.02	1.11	1.64	1.76	0.42	0.71	0.43	3.45	0.36	2.38	0.55	0.36	0.4	0.642097802976612	-0.639135032551029	0.44276184
Amphritea	sulfur compound metabolism	sulfite export	sulfite exporter taue_safe family protein	3.08	2.84	2.56	2.38	3.58	2.92	3.08	3.22	2.56	1.18	1	0.86	0.74	0.6	0.58	4.35	0.6	0.7	0.40465293668955	-1.30524302930699	NT	2.28	2.56	2.58	3.9	3.84	4.04	2.22	3.28	3.52	0.84	0.84	0.86	0.64	0.72	3.81	1.1	0.72	0.8	0.366052445074415	-1.4498777337322	NT
Amphritea	sulfur compound metabolism	thiosulfate oxidation	sulfur oxidation c-type cytochrome soxax	1.54	1.42	1.28	1.19	1.79	1.46	1.54	1.61	1.28	3.69	6.84	4.91	4.63	1.24	3.62	3.65	5.17	9.21	3.27688787185355	1.71232630776366	0.0217779985125	1.14	1.28	1.29	1.95	1.92	2.02	1.11	1.64	1.76	4.12	1.46	2.38	2.5	0.87	2.45	14.14	5.52	2.13	2.52090715804394	1.33394298646459	0.36185191416309
Amphritea	translation_ ribosomal structure and biogenesis	trna processing and modification	sulfurtransferase complex tus	6.16	5.68	5.12	4.76	7.16	5.84	6.16	6.44	5.12	2.36	6.9	1.72	9.67	1.2	1.16	2.84	6.9	9.85	0.812356979405034	-0.299814255108554	0.575804010707804	4.56	5.12	5.16	7.8	7.68	8.08	4.44	6.56	7.04	14.35	2	1.72	18.25	1.44	6.23	23.2	1.44	6.25	1.32671863926293	0.40786244698614	0.682412605108055
Amphritea	sulfur compound metabolism	sulfate transport	sulp family inorganic anion transporter: sulfate transporter	6.16	5.68	5.12	4.76	7.16	5.84	6.16	6.44	5.12	2.36	6.77	1.72	2.99	4.78	4.27	2.86	1.2	1.4	0.540617848970252	-0.887318950392163	0.0201853622278481	4.56	5.12	5.16	7.8	7.68	8.08	4.44	6.56	7.04	1.68	11.54	1.72	1.28	1.44	0.88	2.2	1.44	1.6	0.421332388377038	-1.24696927285161	NT
Amphritea	redox homeostasis and oxidative stress	oxidative stress	superoxide dismutase	1.54	23.62	1.28	26.04	78.74	39.21	1.54	21.97	19.15	64.97	37.93	46.58	27.07	20.6	20.91	27.17	23.4	28.31	1.3934957060397	0.478708556883937	0.531926178793774	1.14	23.7	44.52	1.95	27.33	2.02	37.42	19.96	1.76	10.1	10.64	1.18	9.61	4.85	2.72	1.44	18.28	0.89	0.373654568210263	-1.42022293443944	0.309270124528302
Amphritea	redox homeostasis and oxidative stress	oxidative stress	superoxide dismutase (fe)	1.54	1.42	1.28	1.19	1.79	1.46	1.54	1.61	1.28	16.78	39.1	49.93	47.18	17.66	19.12	34.97	45.66	44.98	24.0564454614798	4.58835158303985	0.00180560124264706	1.14	1.28	1.29	1.95	1.92	2.02	1.11	1.64	1.76	5.37	11.18	0.43	4.64	5.57	4.23	37.16	21.3	49.97	9.91141034727144	3.30909036076629	0.18822786835443
Amphritea	stress response	rna decay	symmetrical bis(5-nucleosyl)-tetraphosphatase	1.54	1.42	1.28	1.19	1.79	1.46	1.54	1.61	1.28	0.59	0.5	0.43	0.37	0.3	0.29	0.39	0.3	0.35	0.268497330282227	-1.89702035158446	NT	1.14	1.28	1.29	1.95	1.92	2.02	1.11	1.64	1.76	0.42	0.42	0.43	0.32	0.36	7.43	0.55	0.36	0.4	0.757618710134656	-0.400456134876774	NT
Amphritea	mobile genetic elements	bacteriophage	tail-specific protease	3.08	2.84	34.22	9.56	20.48	24.72	15.73	33.84	20.33	31.24	14.17	11.75	18.01	27.24	18.59	23.23	8.85	21.85	1.06146844660194	0.0860614860737269	0.88475072414734	23.76	13.79	2.58	17.31	3.84	20.7	9.21	19.38	21.24	9.53	11.29	4.86	14.17	19.38	12.15	1.61	3.49	14.65	0.691373947348456	-0.532461854520117	0.440666247491639
Amphritea	carbon compound and carbohydrate metabolism_ transport and storage	transport	taxi family trap transporter solute-binding subunit	3.08	2.84	2.56	33.93	3.58	2.92	3.08	3.22	2.56	1.18	4.69	0.86	0.74	1.48	5.99	4.64	8.79	9.54	0.656222953089839	-0.607742038169481	0.715289405769231	2.28	2.56	2.58	3.9	3.84	4.04	32.95	3.28	3.52	1.69	9.44	0.86	0.64	0.72	2.93	1.1	0.72	0.8	0.320610687022901	-1.64110557875869	0.473840139130435
Amphritea	cell wall_ membrane and envelope biogenesis	lps: lipid a	tetraacyldisaccharide 4-kinase	1.54	1.42	1.28	1.19	1.79	1.46	1.54	1.61	1.28	0.59	3.87	0.43	0.37	0.3	3.5	0.39	6.37	0.35	1.23340961098398	0.302651993251908	0.778043693382353	1.14	1.28	1.29	1.95	1.92	2.02	1.11	1.64	1.76	0.42	4.23	0.43	0.32	0.36	0.22	0.55	0.36	1.97	0.627923458540043	-0.671339384042246	NT
Amphritea	cofactor_ prosthetic group_ electron carrier and vitamin metabolism and transport	thiamine	thiamine-phosphate kinase thil	1.54	1.42	1.28	1.19	1.79	1.46	1.54	1.61	1.28	0.59	0.5	0.43	0.37	0.3	0.29	0.39	2.3	0.35	0.421052631578947	-1.24792751344359	NT	1.14	1.28	1.29	1.95	1.92	2.02	1.11	1.64	1.76	0.42	0.42	0.43	5.13	0.36	0.22	0.55	0.36	9.03	1.19914953933381	0.262011580522686	NT
Amphritea	cofactor_ prosthetic group_ electron carrier and vitamin metabolism and transport	thiamine	thiamine phosphate synthase thie	1.54	1.42	1.28	1.19	1.79	1.46	1.54	1.61	1.28	0.59	6.53	0.43	0.6	0.77	3.6	2.37	4.87	9.56	2.23646071700992	1.16121741791206	0.313819808982036	1.14	1.28	1.29	1.95	1.92	2.02	1.11	1.64	1.76	0.42	0.42	0.43	2.03	0.86	1.07	10.08	0.36	0.4	1.13890857547838	0.18765194107783	0.899614255192878
Amphritea	cofactor_ prosthetic group_ electron carrier and vitamin metabolism and transport	thiamine	thiazole synthase thig	1.54	1.42	1.28	1.19	1.79	1.46	1.54	1.61	1.28	0.59	0.5	0.43	0.37	0.3	0.29	3.6	0.3	9.51	1.21205186880244	0.277451439126765	NT	1.14	1.28	1.29	1.95	1.92	2.02	1.11	1.64	1.76	0.42	0.42	0.43	0.32	0.36	0.22	0.55	0.36	0.4	0.246633593196315	-2.01955877674854	NT
Amphritea	redox homeostasis and oxidative stress	cell redox homeostasis	thioredoxin	1.54	1.42	1.28	1.19	1.79	1.46	1.54	1.61	1.28	0.59	0.5	0.43	0.37	4.96	0.29	0.39	0.3	0.35	0.623951182303585	-0.680494937280006	NT	1.14	1.28	1.29	1.95	1.92	2.02	1.11	1.64	1.76	0.42	0.42	0.43	0.32	0.36	0.22	0.55	0.36	0.4	0.246633593196315	-2.01955877674854	NT
Amphritea	redox homeostasis and oxidative stress	cell redox homeostasis	thioredoxin trxa	1.54	69.3	85.1	103.35	68.01	134.81	39.24	36.65	83.24	3.46	2.04	1.3	2.61	1.73	2.9	3.53	3.49	9.79	0.0496587470220849	-4.3318083295453	0.0122779369565217	202.19	105.53	112.9	1.95	79.59	101.35	91.29	145.2	169.85	6.16	3.42	18.07	11.96	6.51	3.67	2.91	15.97	5.35	0.0732980145566173	-3.77008206956183	0.0119391
Amphritea	sulfur compound metabolism	thiosulfate oxidation	thiosulfate oxidation carrier complex protein soxz	1.54	1.42	1.28	1.19	1.79	1.46	1.54	1.61	1.28	0.59	6.69	0.43	0.37	6.82	0.29	0.39	0.3	0.35	1.23798627002288	0.307995314326217	NT	1.14	1.28	1.29	1.95	1.92	2.02	1.11	1.64	1.76	5.07	0.42	0.43	0.32	0.36	1.96	0.55	2.91	2.57	1.03401842664777	0.0482618953206269	0.947321167659574
Amphritea	sulfur compound metabolism	thiosulfate oxidation	thiosulfate oxidation carrier protein soxy	1.54	1.42	1.28	1.19	1.79	1.46	1.54	39.77	1.28	0.59	0.5	1.65	0.37	0.91	5.23	2.43	1.43	0.35	0.262531694948313	-1.92943648778698	0.544701817714286	46.98	43.3	41.81	1.95	1.92	2.02	23.8	1.64	1.76	3.01	3.81	1.84	1.21	1.65	0.59	2.14	4.67	3.15	0.133611817411309	-2.9038804810371	0.211376220359281
Amphritea	translation_ ribosomal structure and biogenesis	trna-ligase	threonine--trna ligase	3.08	2.84	2.56	2.38	3.58	2.92	3.08	3.22	2.56	1.18	2.68	0.86	9.52	2.39	6.43	5.74	3.19	9.19	1.57055682684973	0.6512761444105	0.35174350546875	2.28	2.56	2.58	3.9	3.84	4.04	2.22	3.28	3.52	2.68	2.64	6.6	1.78	0.72	0.44	3.34	0.72	6.83	0.912473423104181	-0.132145555639321	0.834945555555556
Amphritea	amino acid metabolism and transport	bcaa biosynthesis	threonine deaminase	3.08	160.26	99.75	46.43	3.58	2.92	3.08	3.22	34.24	2.55	1	3.18	1.86	6.8	1.76	6.24	1.71	2.92	0.0785842494951761	-3.66961600518184	0.245691104568345	88.97	29.05	79.2	3.9	3.84	4.04	88.03	3.28	71.34	0.84	2.11	0.86	25.9	3.17	0.44	1.1	2.76	2.53	0.106847840710346	-3.22637034204128	0.128316841791045
Amphritea	amino acid metabolism and transport	threonine biosynthesis	threonine synthase	3.08	2.84	2.56	2.38	3.58	2.92	3.08	3.22	2.56	3.12	5.88	5.13	2.14	0.93	5.62	4.5	2.18	4.74	1.30587337909992	0.385015016179393	0.356807376455696	2.28	2.56	2.58	3.9	3.84	4.04	2.22	3.28	3.52	2.43	8.34	1.9	0.64	4.65	3.79	1.1	1.96	0.8	0.907512402551382	-0.140010734999796	0.834945555555556
Amphritea	translation_ ribosomal structure and biogenesis	trna processing and modification	threonylcarbamoyl-amp synthase	4.62	4.26	193.71	3.57	5.37	4.38	4.62	27.22	3.84	3.89	1.5	1.29	3.91	3.45	1.24	1.17	5.91	2.07	0.097102428554394	-3.36434881153946	0.4556889	3.42	12.06	57.59	5.85	5.76	6.06	20.09	4.92	5.28	13.13	7.57	2.12	55.81	11.25	4.28	2.63	11.92	1.74	0.912583656944559	-0.131971277457249	0.927303906976744
Amphritea	translation_ ribosomal structure and biogenesis	trna processing and modification	tigr01621 family pseudouridine synthase	1.54	1.42	1.28	1.19	1.79	1.46	1.54	1.61	1.28	0.59	1.13	0.43	2.66	0.3	3.29	0.39	0.86	0.35	0.7627765064836	-0.390667685559667	0.561000375	1.14	1.28	1.29	1.95	1.92	2.02	1.11	1.64	1.76	0.42	0.42	1.79	0.32	0.36	0.22	0.55	0.36	0.4	0.343019135364989	-1.54363903532267	NT
Amphritea	posttranslational modification_ protein turnover_ chaperones	protein processing_ degradation	tigr02281 family clan aa aspartic protease	1.54	1.42	1.28	1.19	1.79	1.46	1.54	1.61	1.28	0.59	0.5	0.43	0.37	0.3	0.29	5.33	0.3	1.69	0.747520976353928	-0.419814031219184	NT	1.14	1.28	1.29	1.95	1.92	2.02	1.11	1.64	1.76	0.42	0.42	0.43	0.32	0.36	0.22	0.55	0.36	0.4	0.246633593196315	-2.01955877674854	NT
Amphritea	cell wall_ membrane and envelope biogenesis	envelope integrity	tol-pal system protein tolb	1.54	1.42	1.28	1.19	1.79	1.46	1.54	1.61	1.28	0.59	2.73	0.43	0.37	0.3	2.51	2.21	3.33	1.83	1.09077040427155	0.125347461443998	0.836544151256983	1.14	1.28	1.29	1.95	1.92	2.02	1.11	1.64	1.76	4.89	3.79	0.43	0.32	0.36	0.22	0.55	0.36	0.4	0.802267895109851	-0.317844029765382	NT
Amphritea	cell wall_ membrane and envelope biogenesis	envelope integrity	tol-pal system protein tolq	3.08	2.84	2.56	2.38	3.58	2.92	3.08	3.22	2.56	1.18	1	0.86	2.79	2.4	3.55	2.95	1.79	18.33	1.32913806254767	0.410490970534031	0.748443077593985	2.28	2.56	2.58	3.9	3.84	4.04	2.22	3.28	3.52	2.28	5.32	0.86	0.64	0.72	14.96	6.22	9.05	9.83	1.76754075124026	0.821743477232406	0.445093647058824
Amphritea	cell wall_ membrane and envelope biogenesis	envelope integrity	tol-pal system protein tolr	1.54	1.42	1.28	1.19	1.79	1.46	1.54	1.61	1.28	1.87	0.5	0.43	0.37	0.3	0.29	0.39	0.3	0.35	0.366132723112128	-1.44956137461324	NT	1.14	1.28	1.29	1.95	1.92	2.02	1.11	1.64	1.76	0.42	0.42	0.43	0.32	0.36	2.84	0.55	0.36	0.4	0.432317505315379	-1.20983684014702	NT
Amphritea	cell wall_ membrane and envelope biogenesis	envelope integrity	tol-pal system protein ybgf	3.08	2.84	44.42	21.35	23.78	2.92	3.08	3.22	16.2	1.18	1.37	1.85	7.56	5.26	5.53	11.57	3.28	4.26	0.346265199768384	-1.53005069333082	0.285356378778135	2.28	2.56	2.58	39.35	3.84	52.08	2.22	3.28	55.47	6.42	2.24	0.86	9.73	1.65	5.3	2.45	10.98	0.8	0.247036539166565	-2.01720364831757	0.366819341772152
Amphritea	cell wall_ membrane and envelope biogenesis	envelope integrity	tol-pal system tola	1.54	1.42	1.28	1.19	1.79	1.46	1.54	1.61	1.28	0.59	0.5	0.43	0.37	0.3	0.29	0.39	0.3	0.35	0.268497330282227	-1.89702035158446	NT	1.14	1.28	1.29	1.95	1.92	2.02	1.11	1.64	1.76	1.36	2.91	20.88	0.32	0.36	0.22	0.55	0.36	0.4	1.93905031892275	0.955350242288634	0.715241001869159
Amphritea	lipid metabolism and transport	fatty acid biosynthesis	trans-2-enoyl-coa reductase family protein	3.08	2.84	2.56	2.38	252.49	2.92	3.08	134.92	2.56	8.4	4.8	2.27	9.5	1.3	1.73	6.47	2.88	3.79	0.101123319322567	-3.30581236973665	0.401598788038278	2.28	2.56	2.58	3.9	3.84	66.27	2.22	3.28	3.52	13.99	9.4	15.16	1.67	3.18	8.91	3.01	18.58	1.85	0.837479270315091	-0.255874614260928	0.890626459701493
Amphritea	precursor metabolite and energy production and conversion	pentose phosphate pathway	transaldolase	1.54	1.42	1.28	1.19	1.79	1.46	1.54	1.61	1.28	11.82	15.41	0.43	0.37	0.3	0.29	1.95	8.94	0.99	3.08924485125858	1.6272542224376	0.342499547619048	1.14	1.28	1.29	1.95	1.92	2.02	1.11	1.64	1.76	5.86	1.11	0.43	11.45	6.05	0.22	0.55	0.36	5.48	2.23316796598157	1.15909176642028	0.437123189189189
Amphritea	dna replication_ modification_ recombination and repair	dna repair	transcription-repair coupling protein mfd	1.54	1.42	1.28	1.19	1.79	1.46	1.54	1.61	1.28	0.59	0.5	0.43	16.79	0.3	2.56	0.39	0.3	0.35	1.69412662090008	0.760541707325227	NT	1.14	1.28	1.29	1.95	1.92	2.02	1.11	1.64	1.76	0.42	0.42	0.43	6.82	0.36	0.22	0.55	0.36	0.4	0.707299787384833	-0.499606267260004	NT
Amphritea	transcription and rna metabolism	transcription elongation	transcription elongation factor grea	1.54	1.42	1.28	1.19	1.79	1.46	1.54	1.61	1.28	0.59	0.5	0.43	3.36	2.59	0.29	0.39	6.88	1.43	1.25553012967201	0.328296650199872	0.750100593103448	1.14	1.28	1.29	1.95	1.92	2.02	1.11	1.64	1.76	3.71	3.44	3.9	0.32	0.36	0.22	0.55	0.36	0.4	0.939759036144578	-0.0896372124846762	0.918887402635432
Amphritea	transcription and rna metabolism	transcription termination	transcription termination factor rho	1.54	1.42	1.28	1.19	1.79	1.46	1.54	1.61	1.28	1.13	2.46	6.84	0.81	1.21	5.42	1.98	1.18	0.35	1.63081617086194	0.705594167498736	0.449088483956044	1.14	1.28	1.29	1.95	1.92	2.02	1.11	1.64	1.76	4.34	0.79	0.43	0.32	1.33	0.77	6.74	0.36	0.4	1.0970942593905	0.133687483547146	0.899722088495575
Amphritea	transcription and rna metabolism	transcription antitermination	transcription termination_antitermination protein nusa	1.54	1.42	1.28	1.19	1.79	1.46	1.54	1.61	1.28	4.02	17.83	38.56	8.74	7.18	15.14	26.26	30.22	19.73	12.790236460717	3.6769710313157	0.0201853622278481	1.14	1.28	1.29	1.95	1.92	2.02	1.11	1.64	1.76	20.49	22.53	29.08	8.27	5.48	16.97	0.55	3.59	2.05	7.72572643515237	2.94967059322652	0.0997634548672566
Amphritea	transcription and rna metabolism	transcription antitermination	transcription termination_antitermination protein nusg	1.54	1.42	1.28	1.19	1.79	1.46	1.54	1.61	1.28	0.59	2.49	0.43	0.37	1.23	0.29	0.39	0.3	1.01	0.541571319603356	-0.88477675582971	0.112354464277457	1.14	1.28	1.29	1.95	1.92	2.02	1.11	1.64	1.76	0.42	2.3	0.43	5.76	1.34	3.02	0.55	2	0.4	1.14953933380581	0.201055831620009	0.8149923072
Amphritea	stress response	acid stress	transcriptional regulator bola	4.62	4.26	3.84	3.57	5.37	4.38	4.62	4.83	3.84	1.77	31.48	12.6	3.81	3.15	8.87	7.04	9.59	5.43	2.12916348843122	1.09028673179739	0.317137351282051	3.42	3.84	3.87	5.85	5.76	6.06	3.33	4.92	5.28	7.15	3.04	24.74	0.96	1.08	1.51	1.65	15.13	4.09	1.4020789038507	0.487567541210849	0.69681135483871
Amphritea	amino acid metabolism and transport	glycine cleavage system: regulation	transcriptional regulator gcva	1.54	1.42	1.28	1.19	1.79	1.46	1.54	1.61	1.28	0.59	0.5	0.43	0.37	0.3	0.29	0.39	0.3	0.35	0.268497330282227	-1.89702035158446	NT	1.14	1.28	1.29	1.95	1.92	2.02	1.11	1.64	1.76	0.42	0.42	0.43	0.32	0.36	3.62	0.55	0.36	0.4	0.487597448618001	-1.03623751789517	NT
Amphritea	dna replication_ modification_ recombination and repair	sos response: regulation	transcriptional repressor lexa	1.54	1.42	1.28	1.19	1.79	1.46	1.54	1.61	1.28	0.59	0.5	0.43	4.09	1.99	0.29	1.43	7.37	0.35	1.29977116704806	0.378257650004084	0.740292716024653	1.14	1.28	1.29	1.95	1.92	2.02	1.11	1.64	1.76	6.38	6.49	0.43	4.55	3.61	3.28	0.55	36.07	17.14	5.56343019135365	2.47597466606909	0.319175933944954
Amphritea	posttranslational modification_ protein turnover_ chaperones	protein processing_ degradation	transglutaminase-like cysteine proteinase btlcp	1.54	1.42	1.28	1.19	1.79	1.46	1.54	1.61	1.28	0.59	2.62	0.43	2.3	1.29	0.8	3.84	0.3	0.35	0.954996186117468	-0.066433123289136	0.928914845454545	1.14	1.28	1.29	1.95	1.92	2.02	1.11	1.64	1.76	0.42	0.42	0.43	0.32	0.36	0.22	0.55	0.36	0.4	0.246633593196315	-2.01955877674854	NT
Amphritea	translation_ ribosomal structure and biogenesis	translation factors	translation initiation factor if-1	3.08	2.84	2.56	2.38	3.58	2.92	3.08	3.22	26.34	1.18	1	2.6	8.17	3.21	2.47	1.54	2.27	5.09	0.5506	-0.860923484953888	0.561000375	2.28	2.56	2.58	3.9	3.84	4.04	34.44	3.28	3.52	7.58	2.73	2.87	0.64	2.56	8.8	1.1	2.25	0.8	0.485274652547981	-1.04312658940787	0.592843254545455
Amphritea	translation_ ribosomal structure and biogenesis	translation factors	translation initiation factor if-2	96.32	2.84	46.87	152.37	3.58	139.85	192.31	3.22	107.03	3.58	4.13	41.93	8.84	18.19	23.5	14.68	15.04	7.12	0.184056744448475	-2.44177747907415	0.10755928125	2.28	92.11	174.68	3.9	75.46	178.65	59.46	3.28	88.38	14.9	4.85	72.71	12.92	29.34	23.96	2.53	9.49	6.12	0.260719551754645	-1.93942931806764	0.189341843478261
Amphritea	translation_ ribosomal structure and biogenesis	translation factors	translation initiation factor if-3	1.54	1.42	1.28	1.19	1.79	1.46	60.16	28.86	1.28	2.42	0.84	11.38	9.56	10.21	7.67	11.37	14	8.42	0.766518488583552	-0.383607504482608	0.821501984767278	1.14	1.28	1.29	1.95	1.92	2.02	1.11	1.64	1.76	24.37	27.63	49.45	45.93	21.82	26.87	44.52	37.99	64.44	24.3104181431609	4.60350280305765	0.0035885712
Amphritea	translation_ ribosomal structure and biogenesis	ribosomal biogenesis	translational gtpase typa	3.08	2.84	2.56	2.38	3.58	2.92	3.08	3.22	2.56	12.85	32.84	84.4	39.05	40.35	33.26	34.16	51.51	38.95	14.011060259344	3.80849422788809	0.00587692555714286	2.28	2.56	2.58	3.9	3.84	4.04	2.22	3.28	3.52	7.52	23.38	44.75	35.11	13.48	7.55	13.9	38.6	6.47	6.75974486180014	2.75696879479709	0.0624216505263158
Amphritea	mobile genetic elements	transposons	transposase	1.54	1.42	1.28	1.19	1.79	1.46	1.54	1.61	1.28	0.59	1.02	0.43	0.37	0.3	0.29	0.39	0.3	0.35	0.308161708619375	-1.69824048746996	NT	1.14	1.28	1.29	1.95	1.92	2.02	1.11	1.64	1.76	0.42	2.75	0.43	0.32	0.36	2.19	0.55	1.21	0.4	0.611622962437987	-0.709285523418309	0.30794461421801
Amphritea	carbon compound and carbohydrate metabolism_ transport and storage	transport	trap-type c4-dicarboxylate transport system	1.54	1.42	1.28	1.19	1.79	1.46	1.54	1.61	1.28	15.96	2.03	0.43	2.94	1.72	4.23	5.39	10.61	7.77	3.89626239511823	1.96209083948097	0.137743303980583	1.14	1.28	1.29	1.95	1.92	2.02	1.11	1.64	1.76	1.45	0.42	0.43	0.32	0.36	0.22	55.39	0.36	0.4	4.20623671155209	2.072530041932	NT
Amphritea	carbon compound and carbohydrate metabolism_ transport and storage	transport	trap transporter large permease	15.4	14.2	12.8	11.9	17.9	14.6	15.4	93.01	63.45	13.9	34.34	16.75	22.89	10.39	39.03	33.89	62.14	20.19	0.980128353823552	-0.0289574035174153	0.976924159250318	11.4	12.8	12.9	19.5	19.2	20.2	33.97	51.02	17.6	10.33	12.55	21.38	13.04	4.3	13.57	27.16	3.6	6.27	0.564983131074072	-0.823720301835808	0.265829106122449
Amphritea	carbon compound and carbohydrate metabolism_ transport and storage	transport	trap transporter small permease subunit	7.7	7.1	6.4	5.95	8.95	7.3	7.7	8.05	6.4	2.95	2.5	2.15	4.36	9.54	4.48	4.35	7.23	4.46	0.641037376048818	-0.641519618436071	0.0647591886666667	5.7	6.4	6.45	9.75	9.6	10.1	5.55	8.2	8.8	5.28	3.84	17.74	1.6	2.69	5.47	11.85	1.8	7.04	0.812331679659816	-0.299859186568821	0.653502919354839
Amphritea	carbon compound and carbohydrate metabolism_ transport and storage	transport	trap transporter substrate-binding protein	13.86	12.78	35.34	10.71	32.83	13.14	13.86	32.18	19.28	8.19	60.16	9.44	22.47	36.19	35.66	22.62	24.75	35.69	1.38694423306881	0.471909780240802	0.423776195070423	10.26	11.52	11.61	92.11	17.28	18.18	9.99	14.76	15.84	34.38	38.03	55.57	61.49	29.41	42.29	21.85	6.52	22.29	1.5471595137683	0.62962194782687	0.516281530997305
Amphritea	protein export and secretion system	sec system	trigger factor	60.31	63.29	2.56	36.21	55.95	2.92	62.7	58.64	26.89	1.18	12.18	3.96	23.44	22.67	22.08	9.67	7.26	7.86	0.298535740384876	-1.74402443512461	0.0562876394516129	2.28	22.9	2.58	3.9	3.84	4.04	2.22	3.28	3.52	7.67	10.51	10.22	20.92	16.46	29.88	19.61	31.11	18.26	3.39044481054366	1.76147456063829	0.0291631924528302
Amphritea	precursor metabolite and energy production and conversion	glycolysis_ gluconeogenesis	triose-phosphate isomerase	1.54	37.63	1.28	33.52	33.17	56.86	1.54	21.36	45.01	21.82	20.7	13.4	19.94	21.6	33.55	24.7	15.55	19.14	0.821008149713251	-0.284531551943313	0.697423666829268	24.86	21.17	1.29	70.11	1.92	40.42	12.85	61.58	52.18	10.53	26.88	13.55	12.13	7.26	6.31	9.17	3.16	15.1	0.363468119282073	-1.46009926766334	0.201691549090909
Amphritea	carbon compound and carbohydrate metabolism_ transport and storage	tricarboxylate transport	tripartite tricarboxylate transporter substrate binding protein	3.08	2.84	2.56	2.38	3.58	2.92	3.08	3.22	2.56	1.18	1	0.86	2.63	2.55	6.54	0.78	5.3	1.49	0.85163996948894	-0.231684434399281	0.715289405769231	2.28	2.56	2.58	3.9	3.84	4.04	2.22	3.28	3.52	7.7	0.84	17.07	0.64	5.43	0.44	19.54	0.72	0.8	1.88447909284196	0.914165789260403	0.546208141057935
Amphritea	carbon compound and carbohydrate metabolism_ transport and storage	tricarboxylate transport	tripartite tricarboxylate transporter tcta	1.54	1.42	1.28	1.19	1.79	1.46	1.54	1.61	1.28	0.59	0.5	0.43	2.46	0.3	0.29	3.5	0.3	0.35	0.6651411136537	-0.588267645444828	NT	1.14	1.28	1.29	1.95	1.92	2.02	1.11	1.64	1.76	0.42	1.29	0.43	11.8	0.36	0.22	0.55	0.36	11.11	1.88093550673281	0.911450382772929	0.636500506329114
Amphritea	inorganic ion metabolism_ transport and storage	k+	trk system potassium transporter trka	1.54	1.42	1.28	1.19	1.79	1.46	1.54	1.61	1.28	0.59	7.23	0.43	0.37	0.3	0.29	0.39	0.3	0.35	0.78184591914569	-0.355043775828946	NT	1.14	1.28	1.29	1.95	1.92	2.02	1.11	1.64	1.76	0.42	0.42	0.43	0.32	0.36	0.22	0.55	0.36	0.4	0.246633593196315	-2.01955877674854	NT
Amphritea	translation_ ribosomal structure and biogenesis	trna processing and modification	trna-u16,u17-dihydrouridine synthase	111.81	195.08	1.28	76.98	1.79	1.46	58.98	1.61	1.28	5.65	0.5	2.7	0.37	2.01	10.17	0.39	5.25	1.16	0.0626290892131388	-3.99702329114886	0.223332280981132	1.14	40.48	57.98	1.95	1.92	2.02	1.11	1.64	1.76	0.42	1.23	5.04	1.57	3.99	10.5	8.25	18.45	0.4	0.453181818181818	-1.14183811401383	0.615750573913043
Amphritea	translation_ ribosomal structure and biogenesis	trna processing and modification	trna-u20-dihydrouridine synthase	1.54	1.42	1.28	1.19	1.79	1.46	1.54	1.61	1.28	0.59	0.5	0.43	1.89	0.3	0.29	0.39	0.3	0.35	0.384439359267735	-1.37917204672184	NT	1.14	1.28	1.29	1.95	1.92	2.02	1.11	1.64	1.76	0.42	0.42	0.43	0.32	0.36	6.33	4.78	0.36	0.4	0.979447200566974	-0.0299603722090053	NT
Amphritea	translation_ ribosomal structure and biogenesis	trna processing and modification	trna-u20a,u20b-dihydrouridine synthase	1.54	1.42	1.28	1.19	1.79	1.46	1.54	1.61	1.28	0.59	0.5	0.43	0.37	0.3	0.29	0.39	0.3	2.99	0.469870327993898	-1.08966542952685	NT	1.14	1.28	1.29	1.95	1.92	2.02	1.11	1.64	1.76	0.42	4.54	0.43	0.32	0.36	0.22	18.96	0.36	4.86	2.15946137491141	1.11067151208922	0.62190775862069
Amphritea	translation_ ribosomal structure and biogenesis	trna processing and modification	trna (adenosine(37)-n6)-threonylcarbamoyltransferase complex tsa	3.08	2.84	2.56	2.38	3.58	2.92	3.08	3.22	2.56	1.18	1	0.86	0.74	2.15	0.58	0.78	2.68	3.58	0.516781083142639	-0.95237483398052	0.02989115896875	2.28	2.56	2.58	3.9	3.84	4.04	2.22	3.28	3.52	0.84	4.56	0.86	0.64	0.72	0.44	1.1	15.77	0.8	0.911764705882353	-0.133266530863464	NT
Amphritea	translation_ ribosomal structure and biogenesis	trna processing and modification	trna (cytosine(32)_uridine(32)-2-o)-methyltransferase trmj	3.08	51.76	2.56	67.78	62.44	2.92	51.33	3.22	41.94	7.47	17.7	19.41	5.13	10.98	3.16	7.09	4.48	7.3	0.288192871825245	-1.79489344261394	0.1576593348	2.28	41.89	2.58	3.9	81.59	4.04	39.26	3.28	45.67	1.61	3.95	9.84	3.15	10.71	2.96	3.81	2.48	33.95	0.322776070203573	-1.63139447004596	0.368794327868852
Amphritea	translation_ ribosomal structure and biogenesis	trna processing and modification	trna (guanosine(37)-n1)-methyltransferase trmd	3.08	2.84	2.56	2.38	3.58	2.92	3.08	3.22	2.56	25.52	1.48	15.94	11.46	13.63	7.87	10.37	11.6	12.6	4.21319603356217	2.07491504385373	0.0225122746235294	2.28	2.56	2.58	3.9	69.05	4.04	2.22	3.28	3.52	11.66	6.74	2.8	1.95	10.14	7.49	8.41	1.52	4.57	0.59167291020015	-0.757128252215496	0.746978259325044
Amphritea	translation_ ribosomal structure and biogenesis	trna processing and modification	trna (guanosine(46)-n7)-methyltransferase trmb	3.08	2.84	2.56	2.38	3.58	2.92	3.08	3.22	19.09	6.98	13.34	2.07	8.21	2.03	8.5	8.03	7.1	12.56	1.60982456140351	0.686903472076359	0.401598788038278	2.28	2.56	2.58	3.9	3.84	4.04	2.22	3.28	3.52	18.76	9.4	2.75	0.64	8.17	3.69	13.66	8.04	16.34	2.88625088589653	1.52919671081562	0.119275144615385
Amphritea	translation_ ribosomal structure and biogenesis	trna processing and modification	trna (n6-isopentenyl adenosine(37)-c2)-methylthiotransferase miab	3.08	2.84	2.56	2.38	3.58	2.92	3.08	3.22	2.56	1.18	7.5	29.77	4.11	1.22	1.53	2.32	3.3	5.45	2.15026697177727	1.10451579234867	0.498424410373444	2.28	2.56	2.58	3.9	3.84	4.04	2.22	3.28	3.52	9.21	5.35	3.53	10.54	10.75	11.79	1.1	32.18	78.03	5.75761871013466	2.52547225169889	0.329527459459459
Amphritea	translation_ ribosomal structure and biogenesis	trna processing and modification	trna (n6-threonylcarbamoyladenosine(37)-n6)-methyltransferase trmo	1.54	1.42	1.28	1.19	1.79	1.46	1.54	1.61	1.28	4.03	6.73	0.43	9.82	0.3	0.29	1.24	0.3	1.04	1.84439359267735	0.883146559027369	0.51130831743487	1.14	1.28	1.29	1.95	1.92	2.02	1.11	1.64	1.76	0.42	1.21	0.43	0.32	0.36	0.22	5.8	0.36	0.4	0.674698795180723	-0.567684509289321	NT
Amphritea	translation_ ribosomal structure and biogenesis	trna processing and modification	trna (uridine(34)_cytosine(34)_5-carboxymethylaminomethyluridine(34)-2-o)-methyltransferase trml	3.08	2.84	2.56	2.38	3.58	2.92	3.08	3.22	2.56	1.18	3.58	19.21	2.61	0.6	0.58	0.78	0.6	1.39	1.16437833714722	0.219559903985026	0.888737975169607	2.28	2.56	2.58	3.9	3.84	4.04	2.22	3.28	3.52	1.87	4.73	0.86	0.64	19.69	0.44	1.1	0.72	0.8	1.09319631467045	0.128552501439516	0.929706285714286
Amphritea	translation_ ribosomal structure and biogenesis	trna processing and modification	trna (uridine(54)-c5)-methyltransferase trma	1.54	1.42	1.28	1.19	1.79	1.46	75.16	1.61	1.28	0.59	0.5	0.43	0.37	3.59	1.41	0.39	1.36	0.35	0.103655021330566	-3.27013808868376	0.513927810536779	1.14	1.28	1.29	1.95	1.92	99.01	1.11	1.64	1.76	0.42	7.06	0.43	0.32	0.36	0.88	0.55	6.16	0.4	0.149234923492349	-2.7443429047807	0.592843254545455
Amphritea	translation_ ribosomal structure and biogenesis	trna processing and modification	trna 2-selenouridine(34) synthase mnmh	1.54	1.42	1.28	1.19	1.79	1.46	1.54	1.61	1.28	0.59	0.5	27.16	1.5	0.3	3.84	0.39	1.42	2.82	2.93821510297483	1.55494001762171	0.544701817714286	1.14	1.28	1.29	1.95	1.92	2.02	1.11	1.64	1.76	0.42	0.66	3.12	0.32	0.36	3.71	0.55	0.36	0.4	0.701630049610206	-0.511217557630292	0.572509282660333
Amphritea	translation_ ribosomal structure and biogenesis	trna processing and modification	trna 2-thiocytidine(32) synthetase ttca	1.54	1.42	1.28	1.19	1.79	1.46	1.54	1.61	1.28	0.59	0.5	0.43	0.37	2.85	0.29	0.39	0.94	1.29	0.583524027459954	-0.77713603264174	0.194995740375	1.14	1.28	1.29	1.95	1.92	2.02	1.11	1.64	1.76	0.42	4.43	1.96	0.32	0.36	0.22	0.55	2.69	0.4	0.804394046775337	-0.314025690418987	0.73676770749543
Amphritea	translation_ ribosomal structure and biogenesis	trna processing and modification	trna 2-thiouridine(34) synthase mnma	1.54	1.42	1.28	1.19	1.79	1.46	1.54	1.61	1.28	4.44	0.5	0.43	5.13	6.36	0.29	3.22	0.63	3.98	1.90541571319603	0.930105791386203	0.313890444642857	1.14	1.28	1.29	1.95	1.92	2.02	1.11	1.64	1.76	2.66	0.42	0.43	0.32	4.06	0.22	6.22	4.26	0.4	1.3458540042523	0.428521917552233	0.691806301158301
Amphritea	translation_ ribosomal structure and biogenesis	trna processing and modification	trna 4-thiouridine(8) synthase thii	3.08	2.84	2.56	2.38	3.58	2.92	3.08	3.22	2.56	1.18	1	0.86	3.26	2.38	0.58	2.82	3.17	2.1	0.661708619374523	-0.595732022756131	0.1117306	2.28	2.56	2.58	3.9	3.84	4.04	2.22	3.28	3.52	2.23	2.49	6.81	50.58	6.54	8.74	8.89	0.72	7.78	3.35861091424522	1.74786467303534	0.443820158940397
Amphritea	translation_ ribosomal structure and biogenesis	trna processing and modification	trna cyclic n6-threonylcarbamoyladenosine(37) synthase tcda	1.54	1.42	1.28	1.19	1.79	1.46	1.54	1.61	1.28	0.59	7.31	0.43	2.14	0.3	0.29	3.55	0.3	0.35	1.16399694889397	0.219087276612776	0.856955729916898	1.14	1.28	1.29	1.95	1.92	2.02	1.11	1.64	1.76	0.42	0.42	0.43	0.32	0.36	0.22	0.55	0.36	0.4	0.246633593196315	-2.01955877674854	NT
Amphritea	translation_ ribosomal structure and biogenesis	trna processing and modification	trna dihydrouridine(20_20a) synthase dusa	3.08	2.84	2.56	2.38	3.58	2.92	3.08	3.22	2.56	8.27	3.41	0.86	1.52	7.22	3.12	5.62	2.98	6.74	1.51563691838291	0.599924187027916	0.306936666163142	2.28	2.56	2.58	3.9	3.84	4.04	2.22	3.28	3.52	7.39	3.47	5.03	0.64	0.72	4.4	1.1	0.72	0.8	0.860028348688873	-0.21754387944613	0.767597917808219
Amphritea	translation_ ribosomal structure and biogenesis	trna processing and modification	trna dimethylallyltransferase	1.54	1.42	1.28	1.19	1.79	1.46	1.54	1.61	1.28	0.59	2.59	0.43	7.99	4.21	1.24	3.79	1.19	4.28	2.00686498855835	1.00494356294414	0.282922013592233	1.14	1.28	1.29	1.95	1.92	2.02	1.11	1.64	1.76	0.42	0.42	0.43	0.32	13.71	0.22	0.55	0.36	0.4	1.19277108433735	0.254317188732685	NT
Amphritea	translation_ ribosomal structure and biogenesis	trna processing and modification	trna epoxyqueuosine(34) reductase queg	1.54	1.42	1.28	1.19	1.79	1.46	1.54	1.61	1.28	0.59	0.5	0.43	2.83	1.56	0.29	0.39	0.3	0.35	0.552250190694127	-0.856606083138549	NT	1.14	1.28	1.29	1.95	1.92	2.02	1.11	1.64	1.76	0.42	0.42	12.65	0.32	0.36	5.82	0.55	0.36	0.4	1.50956768249468	0.594135442515937	NT
Amphritea	translation_ ribosomal structure and biogenesis	trna processing and modification	trna glutamyl-q(34) synthetase gluqrs	1.54	1.42	1.28	1.19	1.79	1.46	1.54	1.61	1.28	0.59	0.5	0.43	0.37	0.3	1.8	1.03	0.3	0.35	0.432494279176201	-1.20924704527953	NT	1.14	1.28	1.29	1.95	1.92	2.02	1.11	1.64	1.76	0.42	0.42	13.46	4.63	0.36	0.22	0.55	0.36	0.4	1.47554925584692	0.561252080702153	NT
Amphritea	translation_ ribosomal structure and biogenesis	trna processing and modification	trna guanosine(34) transglycosylase tgt	3.08	2.84	2.56	2.38	3.58	2.92	3.08	3.22	2.56	1.18	1	0.86	0.74	0.6	0.58	10.32	0.6	0.7	0.632341723874905	-0.661223678726004	NT	2.28	2.56	2.58	3.9	3.84	4.04	2.22	3.28	3.52	1.79	0.84	0.86	1.93	0.72	1.51	1.1	0.72	3.45	0.457831325301205	-1.12711191790334	0.0100978745806452
Amphritea	translation_ ribosomal structure and biogenesis	trna processing and modification	trna lysidine(34) synthetase tils	1.54	1.42	1.28	1.19	1.79	1.46	1.54	1.61	1.28	5.02	0.5	0.43	1.28	0.3	0.29	0.39	0.3	0.35	0.67581998474447	-0.565289081666736	NT	1.14	1.28	1.29	1.95	1.92	2.02	1.11	1.64	1.76	0.42	0.8	0.43	0.32	0.36	0.79	0.55	0.36	0.4	0.313961729270021	-1.67133938404225	NT
Amphritea	translation_ ribosomal structure and biogenesis	trna processing and modification	trna preq1(34) s-adenosylmethionine ribosyltransferase-isomerase quea	1.54	1.42	1.28	1.19	1.79	1.46	1.54	1.61	1.28	0.59	0.5	2.77	0.94	2.64	0.29	2.85	9.23	0.77	1.56979405034325	0.650575296672214	0.578838183992806	1.14	1.28	1.29	1.95	1.92	2.02	1.11	1.64	1.76	0.42	0.42	0.43	0.32	0.98	1.28	0.55	0.36	2.15	0.489723600283487	-1.02996037220901	0.0444710547692308
Amphritea	translation_ ribosomal structure and biogenesis	trna processing and modification	trna pseudouridine(13) synthase trud	3.08	2.84	2.56	2.38	3.58	2.92	3.08	3.22	2.56	1.18	1	0.86	0.74	2.73	2.61	0.78	0.6	0.7	0.427154843630816	-1.22716895327679	NT	2.28	2.56	2.58	3.9	3.84	4.04	2.22	3.28	3.52	6.3	0.84	0.86	6.45	0.72	8.94	1.1	22.59	0.8	1.72218284904323	0.784238325895879	0.604851451685393
Amphritea	translation_ ribosomal structure and biogenesis	trna processing and modification	trna pseudouridine(38-40) synthase trua	1.54	1.42	1.28	1.19	1.79	1.46	1.54	1.61	1.28	0.59	0.5	0.43	1.46	0.3	4.87	0.39	0.3	0.35	0.700991609458429	-0.51253091893272	NT	1.14	1.28	1.29	1.95	1.92	2.02	1.11	1.64	1.76	0.42	1.33	0.43	0.32	0.36	0.22	0.55	0.36	0.4	0.311126860382707	-1.68442514306191	NT
Amphritea	translation_ ribosomal structure and biogenesis	trna processing and modification	trna pseudouridine(55) synthase trub	3.08	2.84	2.56	2.38	3.58	2.92	3.08	3.22	2.56	8.53	9.85	0.86	15.76	9.75	17.87	4.08	7.32	9.55	3.18726163234172	1.67231745030166	0.0450639508421053	2.28	2.56	2.58	3.9	3.84	4.04	2.22	3.28	3.52	11.56	10.81	0.86	22.88	12.64	16.66	11.7	25.04	33.43	5.15875265768958	2.36702227648108	0.0418981101639344
Amphritea	translation_ ribosomal structure and biogenesis	trna processing and modification	trna pseudouridine(65) synthase truc	1.54	1.42	1.28	1.19	1.79	1.46	1.54	1.61	1.28	0.59	0.5	0.43	0.37	0.3	0.29	0.39	0.3	0.35	0.268497330282227	-1.89702035158446	NT	1.14	1.28	1.29	1.95	1.92	2.02	1.11	1.64	1.76	0.42	0.42	0.43	0.32	0.36	2.84	0.55	0.36	0.4	0.432317505315379	-1.20983684014702	NT
Amphritea	translation_ ribosomal structure and biogenesis	trna processing and modification	trna threonylcarbamoyladenosine biosynthesis protein rimn	1.54	1.42	1.28	1.19	1.79	1.46	1.54	1.61	1.28	0.59	0.5	0.43	1.54	0.3	0.29	0.39	0.3	0.35	0.357742181540809	-1.48300785770638	NT	1.14	1.28	1.29	1.95	1.92	2.02	1.11	1.64	1.76	3.15	3	0.43	0.32	0.36	1.31	0.55	0.36	0.4	0.700212615166549	-0.514135041012586	0.524083047619048
Amphritea	translation_ ribosomal structure and biogenesis	trna processing and modification	trna uridine-5-carboxymethylaminomethyl(34) synthesis enzyme mnmg	3.08	2.84	2.56	2.38	3.58	2.92	3.08	3.22	2.56	1.18	2.18	8.61	8.16	2.26	7.44	2.26	2.28	8.76	1.64492753623188	0.718024030512746	0.309317971987952	2.28	2.56	2.58	3.9	3.84	105.31	2.22	3.28	3.52	7.04	11.76	0.86	2.05	0.72	6.79	1.1	14.64	1.66	0.360027801374623	-1.47381977900838	0.650475018255578
Amphritea	translation_ ribosomal structure and biogenesis	trna processing and modification	trna uridine-5-carboxymethylaminomethyl(34) synthesis gtpase mnme	3.08	2.84	2.56	2.38	3.58	2.92	3.08	3.22	2.56	1.18	1	8.38	7.39	0.6	0.58	0.78	0.6	2.95	0.894736842105263	-0.160464672193246	0.858577165145228	2.28	2.56	2.58	3.9	3.84	4.04	2.22	3.28	3.52	0.84	0.84	0.86	0.64	15.68	1.73	1.1	0.72	0.8	0.822466335931963	-0.281971465252782	NT
Amphritea	posttranslational modification_ protein turnover_ chaperones	protein processing_ degradation	trypsin-like serine protease	1.54	1.42	1.28	1.19	1.79	1.46	1.54	1.61	1.28	0.59	0.5	0.43	0.37	0.3	1.07	0.39	0.3	0.35	0.327993897787948	-1.60825912063229	NT	1.14	1.28	1.29	1.95	1.92	2.02	1.11	1.64	1.76	0.42	0.42	0.43	0.32	0.36	0.22	0.55	0.36	0.4	0.246633593196315	-2.01955877674854	NT
Amphritea	translation_ ribosomal structure and biogenesis	trna-ligase	tryptophan--trna ligase	3.08	2.84	2.56	2.38	3.58	2.92	3.08	3.22	2.56	4.4	1	0.86	0.74	0.6	0.58	0.78	0.6	0.7	0.391304347826087	-1.3536369546147	NT	2.28	2.56	2.58	3.9	3.84	4.04	2.22	3.28	3.52	0.84	4.97	35.57	1.63	0.72	0.44	1.1	0.72	1.82	1.69418851878101	0.760594417750431	0.746978259325044
Amphritea	amino acid metabolism and transport	aromatic amino acid biosynthesis	tryptophan synthase	6.16	5.68	5.12	4.76	7.16	5.84	6.16	6.44	5.12	2.36	18.86	1.72	3.92	4.16	14.08	4.47	6.29	7.86	1.21510297482838	0.281078581303556	0.697423666829268	4.56	5.12	5.16	7.8	7.68	8.08	4.44	6.56	7.04	18.8	17.66	1.72	2.37	10.4	9.95	3.92	2.56	9.84	1.3681785967399	0.452256566344594	0.569202640776699
Amphritea	nitrogen compound metabolism	nitrogen metabolism regulation	two-component system, ntrc family, nitrogen regulation response regulator glng	1.54	1.42	1.28	1.19	1.79	1.46	1.54	1.61	1.28	3.95	0.5	0.43	3.14	0.3	1.74	1.01	2.35	1.36	1.12738367658276	0.172978583924397	0.794214452631579	1.14	1.28	1.29	1.95	1.92	2.02	1.11	1.64	1.76	1.18	0.42	0.43	0.32	0.36	0.22	0.55	0.36	0.4	0.30049610205528	-1.73458181803407	NT
Amphritea	precursor metabolite and energy production and conversion	nitrate respiration: signal transduction	two-component system response regulator narl	1.54	1.42	1.28	1.19	1.79	1.46	1.54	1.61	1.28	0.59	0.5	0.43	4.15	0.3	0.29	1.24	0.3	0.35	0.621662852784134	-0.685795721103314	NT	1.14	1.28	1.29	1.95	1.92	2.02	1.11	1.64	1.76	0.42	0.81	0.43	0.32	0.36	0.22	32.02	0.36	9.12	3.12260807937633	1.64275150710362	0.604651135135135
Amphritea	secondary metabolite biosynthesis_ transport and degradation	isoprenoid_ terpenoid metabolism	type 2 isopentenyl-diphosphate delta-isomerase	1.54	1.42	1.28	1.19	1.79	1.46	1.54	1.61	1.28	0.59	0.5	0.43	3.68	0.3	5.43	11.53	0.83	0.35	1.80320366132723	0.850562349955778	0.561812321023766	1.14	1.28	1.29	1.95	1.92	2.02	1.11	1.64	1.76	0.42	0.42	0.43	12.91	0.36	4.25	0.55	0.36	3.87	1.67044649184975	0.740233770652904	0.67326018972332
Amphritea	dna replication_ modification_ recombination and repair	dna topology	type i dna topoisomerase	3.08	2.84	2.56	2.38	3.58	2.92	3.08	3.22	2.56	13.65	7.19	16.68	9.01	8.52	11.08	12.32	9.98	6.14	3.6067887109077	1.85071491116153	0.0025270179868421	2.28	2.56	2.58	3.9	3.84	4.04	2.22	3.28	3.52	8.18	15.3	4.9	45.49	34.1	18.16	33.3	1.57	13.16	6.1715095676825	2.62562341959094	0.088769325
Amphritea	posttranslational modification_ protein turnover_ chaperones	protein processing_ degradation	type i methionyl aminopeptidase	1.54	1.42	1.28	1.19	1.79	1.46	1.54	1.61	1.28	1.26	0.5	2.7	0.37	2	0.29	0.89	4.66	0.35	0.993135011441648	-0.00993823705611886	0.994194765737705	1.14	1.28	1.29	1.95	1.92	2.02	1.11	1.64	1.76	2.85	3.4	0.43	0.32	0.36	0.22	0.55	0.36	2.1	0.750531537916371	-0.414015398604928	0.615750573913043
Amphritea	secondary metabolite biosynthesis_ transport and degradation	antibiotic biosynthesis	type i polyketide synthase	1.54	1.42	1.28	1.19	1.79	1.46	1.54	1.61	1.28	0.59	0.5	0.43	0.37	0.3	0.29	0.39	0.3	0.35	0.268497330282227	-1.89702035158446	NT	1.14	1.28	1.29	1.95	1.92	2.02	1.11	1.64	1.76	12.44	3.72	0.43	0.32	1.46	0.22	0.55	0.36	12.91	2.29695251594614	1.19972103272058	0.532847683377309
Amphritea	protein export and secretion system	type i secretion system	type i secretion system permease_atpase	1.54	1.42	166.18	133.7	82.6	111.12	128.77	328.5	80.62	1.8	3.05	9.25	2.61	3.15	5.65	2.04	8.6	2.76	0.037614191116052	-4.73257912387857	0.0587080072384615	142.36	54.25	1.29	74.56	76.17	2.02	105.96	1.64	57	1.98	3.46	8.97	25.94	2.44	6.72	8.6	4.19	5.3	0.131198447355653	-2.93017744814443	0.103359848275862
Amphritea	stress response	toxin_ antitoxin system	type i toxin-antitoxin system antitoxin yafn	1.54	1.42	1.28	1.19	1.79	1.46	1.54	1.61	1.28	0.59	0.5	0.43	0.37	0.3	0.29	4.23	2.42	0.35	0.723112128146453	-0.467708721323495	NT	1.14	1.28	1.29	1.95	1.92	2.02	1.11	1.64	1.76	0.42	0.42	0.43	0.32	0.36	0.22	0.55	0.36	0.4	0.246633593196315	-2.01955877674854	NT
Amphritea	stress response	toxin_ antitoxin system	type ii toxin-antitoxin system rata family toxin	1.54	1.42	1.28	1.19	1.79	1.46	1.54	1.61	1.28	2.44	0.5	0.43	0.37	0.3	0.29	0.39	0.3	0.35	0.409610983981693	-1.28767369223634	NT	1.14	1.28	1.29	1.95	1.92	2.02	1.11	1.64	1.76	0.42	3.26	0.43	0.32	0.36	0.22	0.55	0.36	0.4	0.447909284195606	-1.15872152442016	NT
Amphritea	cell motility	twitching motility	type iv-a pilus assembly atpase pilb	1.54	1.42	1.28	1.19	1.79	1.46	1.54	1.61	1.28	0.59	0.5	0.43	2.48	0.3	0.29	0.39	0.3	2.4	0.585812356979405	-0.771489469500598	NT	1.14	1.28	1.29	1.95	1.92	2.02	1.11	1.64	1.76	0.42	0.42	0.43	0.32	0.36	0.22	0.55	0.36	0.4	0.246633593196315	-2.01955877674854	NT
Amphritea	adhesion	type iv pilus	type iv pilin pila	4.62	4.26	3.84	3.57	5.37	199.31	61.44	4.83	3.84	1.77	10.58	24.55	55.15	20.61	12.51	19.13	26	28.26	0.682149237323073	-0.551840695238186	0.775731576141384	3.42	3.84	3.87	5.85	5.76	6.06	3.33	4.92	72.76	17.07	5.24	3.42	9.17	4.78	5.59	21.33	15.69	8.05	0.822693743739186	-0.281572622463094	0.854817996992481
Amphritea	adhesion	type iv pilus	type iv pilus assembly protein pilm	3.08	2.84	2.56	2.38	58.24	2.92	3.08	3.22	2.56	1.18	1	0.86	0.74	1.53	4.36	2.39	1.11	6.77	0.246538081107814	-2.02011758750482	0.501425343442623	2.28	2.56	2.58	3.9	3.84	4.04	2.22	3.28	3.52	0.84	1.65	0.86	0.64	0.72	14.93	1.1	0.72	2.19	0.83805811481219	-0.254877804370506	0.836193910631741
Amphritea	adhesion	type iv pilus	type iv pilus assembly protein piln	1.54	1.42	1.28	1.19	1.79	1.46	1.54	1.61	1.28	0.59	0.5	0.43	0.37	0.3	1.39	0.39	3.52	0.82	0.633867276887872	-0.65774730345141	0.342606621259842	1.14	1.28	1.29	1.95	1.92	2.02	1.11	1.64	1.76	0.42	2.55	0.43	1.89	1.5	1.27	0.55	0.36	2.81	0.834868887313962	-0.260378448766803	0.666961683366734
Amphritea	adhesion	type iv pilus	type iv pilus assembly protein pilp	4.62	4.26	3.84	3.57	5.37	4.38	4.62	4.83	3.84	18.56	3.4	1.29	2.49	7.18	2.32	7.35	5.28	2.95	1.29214340198322	0.369766189110444	0.660530585618729	3.42	3.84	3.87	5.85	5.76	6.06	3.33	4.92	5.28	10.61	1.91	1.29	32.23	9.49	1.65	1.65	15.24	2.1	1.79943302622254	0.847542407050242	0.553548120603015
Amphritea	adhesion	type iv pilus	type iv pilus assembly protein pilz	1.54	1.42	1.28	1.19	1.79	1.46	1.54	1.61	1.28	0.59	0.5	0.43	0.37	0.3	4.7	0.39	5.52	0.35	1.00305110602593	0.00439511395791014	NT	1.14	1.28	1.29	1.95	1.92	2.02	1.11	1.64	1.76	0.42	0.42	0.43	0.32	0.36	0.22	0.55	0.36	0.4	0.246633593196315	-2.01955877674854	NT
Amphritea	adhesion	type iv pilus	type iv pilus modification protein pilv	1.54	1.42	1.28	1.19	1.79	1.46	1.54	1.61	1.28	0.59	0.5	0.43	0.37	0.3	0.29	0.39	0.3	0.35	0.268497330282227	-1.89702035158446	NT	1.14	1.28	1.29	1.95	1.92	2.02	1.11	1.64	1.76	0.42	2.93	0.43	0.32	0.36	0.22	0.55	0.36	0.4	0.424521615875266	-1.23609007980848	NT
Amphritea	adhesion	type iv pilus	type iv pilus secretin pilq	3.08	2.84	2.56	2.38	3.58	2.92	3.08	3.22	2.56	1.56	3.76	0.86	7.17	5.88	2.61	0.78	0.6	3.23	1.00877192982456	0.0126000367796339	0.988515560050633	2.28	2.56	2.58	3.9	3.84	4.04	2.22	3.28	3.52	0.84	3.38	0.86	25.52	0.72	3.56	1.1	20.47	0.8	2.02870304748405	1.0205577052744	0.575598713286713
Amphritea	cell motility	twitching motility	type iv pilus twitching motility protein pilt	3.08	2.84	2.56	2.38	3.58	2.92	3.08	3.22	29	1.18	4.91	0.86	8.01	2.12	2.39	5.63	4.47	2.86	0.6158374477782	-0.699378497590256	0.650081277835052	2.28	2.56	2.58	3.9	3.84	4.04	2.22	3.28	3.52	0.84	3.06	13.59	7.52	0.72	9.15	1.1	0.72	0.8	1.32884479092842	0.410172607673341	0.719657466666667
Amphritea	protein export and secretion system	type vi secretion system	type vi secretion system-associated fha domain protein tagh	3.08	2.84	2.56	2.38	3.58	2.92	3.08	3.22	2.56	1.18	1	0.86	2.37	0.6	0.58	0.78	7.53	3.07	0.685354691075515	-0.545077276711813	0.455060719693654	2.28	2.56	2.58	3.9	3.84	4.04	2.22	3.28	3.52	7.76	0.84	0.86	0.64	0.72	0.44	17.04	0.72	0.8	1.05669737774628	0.0795622696861781	NT
Amphritea	protein export and secretion system	type vi secretion system	type vi secretion system baseplate subunit tssf	1.54	1.42	1.28	1.19	1.79	1.46	1.54	1.61	1.28	0.59	0.5	0.43	0.37	6.27	5.36	7.18	6.39	1.03	2.14492753623188	1.10092890885078	0.318153115580737	1.14	1.28	1.29	1.95	1.92	2.02	1.11	1.64	1.76	0.42	0.42	0.43	8	0.36	0.22	0.55	0.36	3.27	0.994330262225372	-0.0082029789773651	NT
Amphritea	protein export and secretion system	type vi secretion system	type vi secretion system baseplate subunit tssk	3.08	2.84	2.56	2.38	3.58	2.92	3.08	3.22	2.56	1.18	1	0.86	4.82	3.95	0.58	3.32	0.6	4.21	0.782608695652174	-0.3536369546147	0.51130831743487	2.28	2.56	2.58	3.9	3.84	4.04	2.22	3.28	3.52	0.84	0.84	0.86	0.64	0.72	0.44	1.1	0.72	2.66	0.312544294826364	-1.67786742703974	NT
Amphritea	protein export and secretion system	type vi secretion system	type vi secretion system contractile sheath large subunit	1.54	1.42	1.28	1.19	1.79	1.46	1.54	1.61	1.28	0.59	0.5	0.43	0.37	0.3	3.71	3.31	0.3	0.95	0.797864225781846	-0.325784833974813	0.697423666829268	1.14	1.28	1.29	1.95	1.92	2.02	1.11	1.64	1.76	0.42	0.42	0.43	0.32	0.36	0.22	0.55	0.36	0.4	0.246633593196315	-2.01955877674854	NT
Amphritea	protein export and secretion system	type vi secretion system	type vi secretion system protein tssa	69.68	2.84	2.56	41.75	64.52	62.72	3.08	3.22	2.56	2.4	1	0.86	9.53	5.47	2.69	6.18	3.59	1.88	0.132843079112798	-2.9122050269365	0.161675789336283	79.76	2.56	2.58	77.47	3.84	95.45	2.22	61.33	3.52	3.05	1.26	0.86	0.64	10.22	1.13	3.9	2.54	3.9	0.0836552794086332	-3.57939959946553	0.180496892307692
Amphritea	protein export and secretion system	type vi secretion system	type vi secretion system tip protein vgrg	1.54	1.42	1.28	1.19	1.79	1.46	1.54	1.61	1.28	0.59	0.5	0.43	0.37	0.3	0.29	0.39	0.3	0.35	0.268497330282227	-1.89702035158446	NT	1.14	1.28	1.29	1.95	1.92	2.02	1.11	1.64	1.76	0.42	4.79	0.43	0.32	0.36	0.22	0.55	0.36	0.4	0.556343019135365	-0.845953428818275	NT
Amphritea	protein export and secretion system	type vi secretion system	type vi secretion system tube protein hcp	3.08	2.84	2.56	2.38	3.58	2.92	3.08	3.22	2.56	21.21	1	0.86	2.26	4.2	5.66	26.51	23.16	8.08	3.54462242562929	1.82563195928897	0.203342085180723	2.28	2.56	2.58	3.9	3.84	4.04	2.22	3.28	3.52	2.17	3.37	0.86	0.64	1.72	0.44	62.76	13.89	21.49	3.80368532955351	1.9273979001758	0.480627232091691
Amphritea	translation_ ribosomal structure and biogenesis	trna-ligase	tyrosine--trna ligase	111.41	1.42	152.88	69.9	1.79	152.29	62.08	57.88	72.69	2.29	8.51	2.23	6.52	3.16	1.17	2.18	3.65	3.81	0.0491250696133892	-4.34739673801019	0.0353579597475728	68.75	182.71	57.77	66.15	212.64	2.02	66.21	1.64	107.54	8.27	3.45	12.53	17.83	3.1	7.64	0.55	0.36	6	0.0780345688044629	-3.67974281971525	0.088769325
Amphritea	cell cycle control_ cell division_ differentiation and chromosome partitioning	chromosome partitioning	tyrosine recombinase xerc	3.08	2.84	2.56	2.38	3.58	2.92	3.08	3.22	2.56	1.18	1.55	0.86	6.5	0.6	0.58	0.78	1.09	5.62	0.715484363081617	-0.483007857706378	0.504629032997988	2.28	2.56	2.58	3.9	3.84	4.04	2.22	3.28	3.52	5.8	0.84	0.86	0.64	5.08	4.16	1.1	0.72	2.34	0.763288447909284	-0.389699738053056	0.572509282660333
Amphritea	posttranslational modification_ protein turnover_ chaperones	protein processing_ degradation	u32 family peptidase	3.08	2.84	41.51	73	30.91	2.92	3.08	3.22	2.56	1.18	1	0.86	2.09	2.85	4.36	0.78	1.49	1.23	0.097106424717999	-3.36428943993699	0.24987419393617	2.28	45.03	33.29	3.9	3.84	4.04	19.41	3.28	3.52	0.84	2.84	1.93	4.02	15.68	2.07	2.36	3.36	1.49	0.291677207184417	-1.77755544216784	0.368147603305785
Amphritea	precursor metabolite and energy production and conversion	dissimilatory nitrate reduction	ubiquinol-cytochrome c reductase iron-sulfur subunit	1.54	1.42	1.28	1.19	1.79	1.46	1.54	1.61	1.28	3.74	22.94	6.27	2.58	3.74	6.86	11.59	3.32	3.31	4.90846681922197	2.29527246288631	0.133344983776596	1.14	1.28	1.29	1.95	1.92	2.02	1.11	1.64	1.76	19.23	13.93	50.91	0.32	6.76	3.31	1.92	0.36	6.31	7.30333097094259	2.86855461182935	0.332657434977578
Amphritea	cofactor_ prosthetic group_ electron carrier and vitamin metabolism and transport	ubiquinone	ubiquinone biosynthesis accessory factor ubij	1.54	1.42	1.28	1.19	1.79	1.46	1.54	1.61	1.28	0.59	0.5	0.43	1.21	2.9	14.17	1.32	0.71	0.35	1.69183829138063	0.758591679939956	0.683751311881188	1.14	1.28	1.29	1.95	1.92	2.02	1.11	1.64	1.76	13.48	0.42	0.43	0.32	0.36	0.74	0.55	0.36	0.4	1.2090715804394	0.273899658721026	NT
Amphritea	cofactor_ prosthetic group_ electron carrier and vitamin metabolism and transport	ubiquinone: regulation	ubiquinone biosynthesis regulatory protein kinase ubib	3.08	2.84	2.56	2.38	3.58	2.92	3.08	3.22	2.56	1.18	1	0.86	0.74	2.88	2.91	2.76	0.6	5.13	0.688787185354691	-0.537869792740896	0.293312683125	2.28	2.56	2.58	3.9	3.84	4.04	2.22	3.28	3.52	5.08	0.84	0.86	0.64	0.72	0.44	1.1	6.74	5.07	0.761516654854713	-0.39305250516948	0.62783
Amphritea	cell wall_ membrane and envelope biogenesis	lps: lipid a	udp-2,3-diacylglucosamine diphosphatase	3.08	2.84	2.56	2.38	3.58	2.92	3.08	3.22	2.56	1.18	1	0.86	2.39	0.6	0.58	12.14	1.42	2.82	0.876811594202899	-0.189661219503574	0.859656290896552	2.28	2.56	2.58	3.9	3.84	4.04	2.22	3.28	3.52	7.45	3.13	0.86	0.64	0.72	0.44	1.1	0.72	0.8	0.562012756909993	-0.831325216893286	NT
Amphritea	cell wall_ membrane and envelope biogenesis	lps: lipid a	udp-3-o-acyl-n-acetylglucosamine deacetylase	3.08	2.84	2.56	2.38	3.58	2.92	3.08	3.22	2.56	6.73	13.77	4.47	9.88	10.5	11.04	4.8	8.15	12.05	3.10411899313501	1.63418386278127	0.00681039273333333	2.28	67.34	2.58	3.9	3.84	54.06	2.22	3.28	3.52	26.2	11.52	0.86	35.92	8.86	3.24	15.19	11.48	3.08	0.81352258425395	-0.297745697681736	0.836969963190184
Amphritea	cell wall_ membrane and envelope biogenesis	exopolysaccharide biosynthesis and export	udp-glucose_gdp-mannose dehydrogenase	3.08	2.84	2.56	2.38	3.58	2.92	3.08	3.22	2.56	1.18	2.3	3.16	1.86	7.52	2.15	16.03	0.6	1.95	1.40160183066362	0.487076564389335	0.662559920534224	2.28	2.56	2.58	3.9	3.84	4.04	2.22	3.28	3.52	2.89	5.64	19.15	0.64	0.72	5.29	1.1	0.72	0.8	1.30935506732814	0.388856376436249	0.778573141903172
Amphritea	cell wall_ membrane and envelope biogenesis	peptidoglycan-murein biosynthesis	udp-n-acetylglucosamine 1-carboxyvinyltransferase	3.08	2.84	78.36	36.73	3.58	2.92	63.62	3.22	2.56	2.25	1.93	16.26	1.18	1.5	9.63	1.18	8	11.5	0.271342237570464	-1.88181445754953	0.336005112064343	272.73	23.22	2.58	3.9	3.84	83.81	2.22	3.28	56.41	19.06	9.29	2.95	3.28	31.78	15.15	1.1	6.29	34.33	0.272638775194141	-1.87493733537774	0.513323290140845
Amphritea	cell motility	flagellin modification	udp-n-acetylglucosamine 4,6-dehydratase (inverting)	1.54	18.08	1.28	1.19	1.79	1.46	1.54	16.89	1.28	0.59	3.71	0.43	1.8	0.3	10.28	0.39	1.01	1.39	0.44173140954495	-1.17875867526989	0.499691432032854	1.14	6.88	1.29	1.95	1.92	2.02	1.11	1.64	1.76	0.42	0.62	2.7	0.32	0.36	0.22	0.55	0.36	0.4	0.301877219685439	-1.72796620284818	NT
Amphritea	cell wall_ membrane and envelope biogenesis	lps: lipid a	udp-n-acetylglucosamine diphosphorylase_glucosamine-1-phosphate n-acetyltransferase	1.54	1.42	1.28	28.6	1.79	1.46	1.54	1.61	1.28	0.59	0.76	0.43	2.45	1.01	1.52	1.64	1.45	1.03	0.268509378084896	-1.8969556175508	0.502149012170385	1.14	1.28	1.29	1.95	1.92	2.02	10.01	1.64	1.76	0.93	0.9	0.43	0.32	0.36	0.37	7.62	0.78	0.4	0.526292916123425	-0.926062118529761	0.573379811320755
Amphritea	cell wall_ membrane and envelope biogenesis	peptidoglycan-murein biosynthesis	udp-n-acetylmuramate--l-alanine ligase	3.08	2.84	2.56	2.38	3.58	2.92	3.08	3.22	2.56	1.18	1	0.86	0.74	1.72	1.11	7.23	1.59	0.7	0.615179252479024	-0.700921247066112	0.3259791875	2.28	2.56	2.58	3.9	3.84	4.04	2.22	3.28	3.52	0.84	8.41	0.86	0.64	0.72	1.12	13.26	0.72	0.8	0.969879518072289	-0.0441225532323077	0.964816081012658
Amphritea	cell wall_ membrane and envelope biogenesis	peptidoglycan-murein biosynthesis	udp-n-acetylmuramate:l-alanyl-gamma-d-glutamyl-meso-diaminopimelate ligase	3.08	2.84	2.56	2.38	3.58	2.92	3.08	3.22	2.56	1.18	1	0.86	0.74	0.6	0.58	0.78	0.6	6.25	0.480167810831426	-1.05838940250274	NT	2.28	2.56	2.58	3.9	3.84	4.04	2.22	3.28	3.52	0.84	1.25	0.86	0.64	0.72	0.44	1.1	0.72	0.8	0.261162296243799	-1.93698146350219	NT
Amphritea	cell wall_ membrane and envelope biogenesis	peptidoglycan-murein biosynthesis	udp-n-acetylmuramate dehydrogenase	3.08	2.84	2.56	2.38	3.58	2.92	3.08	3.22	2.56	1.18	1	0.86	0.74	0.6	9.48	0.78	0.6	2.25	0.667048054919908	-0.584137396300102	NT	2.28	2.56	2.58	3.9	3.84	4.04	2.22	3.28	3.52	0.84	6.41	0.86	0.64	0.72	5.63	1.1	0.72	0.8	0.627923458540043	-0.671339384042246	NT
Amphritea	cell wall_ membrane and envelope biogenesis	peptidoglycan-murein biosynthesis	udp-n-acetylmuramoyl-l-alanine--d-glutamate ligase	1.54	1.42	1.28	1.19	1.79	1.46	1.54	1.61	1.28	21.12	0.5	0.43	1.31	3.2	1.28	0.39	1.23	0.35	2.27383676582761	1.18512868976941	0.611348911111111	1.14	1.28	1.29	1.95	1.92	2.02	1.11	1.64	1.76	0.42	2.76	0.43	0.32	1.38	3.71	0.55	0.36	0.4	0.732104890148831	-0.449877733732205	0.58767402739726
Amphritea	cell wall_ membrane and envelope biogenesis	peptidoglycan-murein biosynthesis	udp-n-acetylmuramoyl-l-alanyl-d-glutamate--2,6-diaminopimelate ligase	3.08	2.84	2.56	2.38	3.58	2.92	3.08	3.22	2.56	1.18	1	0.86	2.63	0.6	2.82	0.78	0.6	4.82	0.583142639206712	-0.77807927886095	0.140034084739336	2.28	2.56	2.58	3.9	3.84	4.04	2.22	3.28	3.52	0.84	2.47	0.86	0.64	12.66	3.9	1.1	0.72	0.8	0.850106307583274	-0.23428483030383	0.830286624605678
Amphritea	cell wall_ membrane and envelope biogenesis	peptidoglycan-murein biosynthesis	udp-n-acetylmuramoyl-tripeptide--d-alanyl-d-alanine ligase	3.08	2.84	2.56	2.38	3.58	2.92	3.08	3.22	2.56	1.18	1	0.86	3.05	0.6	6.42	1.61	6.26	2.97	0.913424866514111	-0.130642029598212	0.837083988702929	2.28	2.56	2.58	3.9	3.84	4.04	2.22	3.28	3.52	0.84	2.65	0.86	0.64	0.72	3.8	8.66	0.72	0.8	0.697732104890149	-0.51925487669571	0.572509282660333
Amphritea	nucleoside and nucleotide metabolism and transport	pyrimidine metabolism	ump kinase	3.08	2.84	2.56	2.38	3.58	2.92	3.08	3.22	2.56	6.26	4.38	0.86	3.53	3.47	5.55	2.03	3.92	4.36	1.31045003813883	0.390062350916709	0.324071287605634	2.28	2.56	2.58	3.9	3.84	4.04	2.22	3.28	3.52	5.42	8.56	2.19	0.64	10.71	2.86	24.91	8.82	15.54	2.82246633593196	1.49695637381541	0.224195511864407
Amphritea	cell wall_ membrane and envelope biogenesis	peptidoglycan-murein biosynthesis	undecaprenyl-diphosphate phosphatase	1.54	1.42	1.28	1.19	1.79	1.46	1.54	1.61	1.28	0.59	3.55	11.85	4.07	1.25	0.29	0.39	5.53	0.35	2.12585812356979	1.08804531688205	0.432770310623557	1.14	1.28	1.29	1.95	1.92	2.02	1.11	1.64	1.76	0.42	0.42	0.43	0.32	0.36	0.22	0.55	0.36	0.4	0.246633593196315	-2.01955877674854	NT
Amphritea	cell wall_ membrane and envelope biogenesis	exopolysaccharide biosynthesis and export	undecaprenyl-phosphate glucose phosphotransferase	1.54	1.42	1.28	1.19	1.79	1.46	1.54	1.61	1.28	0.59	0.5	0.43	1.37	0.3	0.29	6.66	0.3	0.35	0.823035850495805	-0.280972820733737	NT	1.14	1.28	1.29	1.95	1.92	2.02	1.11	1.64	1.76	0.42	0.42	0.43	0.32	0.36	0.22	28.39	0.36	0.4	2.21970233876683	1.15036622469378	NT
Amphritea	cell wall_ membrane and envelope biogenesis	peptidoglycan-murein biosynthesis	undecaprenyldiphospho-muramoylpentapeptide beta-n-acetylglucosaminyltransferase	1.54	58.61	1.28	1.19	1.79	1.46	1.54	1.61	1.28	0.59	12.11	0.43	12.51	5.1	2.11	7.13	4.3	13.33	0.819487908961593	-0.287205431480668	0.898249248724832	1.14	1.28	56.96	1.95	1.92	2.02	1.11	143.21	1.76	14.7	8.59	5.18	0.32	6.83	8.08	0.55	0.36	0.4	0.2129642772652	-2.2313166425326	0.534077538461538
Amphritea	stress response	universal stress response	universal stress protein	9.24	8.52	7.68	7.14	10.74	8.76	9.24	9.66	7.68	11.47	18.83	2.58	10.38	28.08	14.82	8.24	13.43	12.59	1.53089244851259	0.614372931140862	0.24987419393617	6.84	7.68	7.74	11.7	11.52	12.12	6.66	9.84	10.56	20.78	13.66	17.81	9.16	5.86	4.22	3.3	10.65	30.77	1.37266713914481	0.45698182583116	0.534077538461538
Amphritea	general function prediction	unknown	unknown	2617.67	2049.6	1787.24	2322.45	2089.3	2364.91	2018.36	1759.67	2019.86	1645.97	1543.01	1477.97	1802.71	1709.19	1637.81	1690.53	1741.08	1623.62	0.781535714323251	-0.355616292424108	0.0102004801363636	2190.35	2249.81	1891.62	2063.5	2296.61	2007.99	1894.91	2434.34	2467.86	1631.3	1854.1	1607.36	1743.16	1729.09	1589.72	1872.37	1900.05	1573.79	0.795042721979136	-0.330895708538897	0.0035885712
Amphritea	dna replication_ modification_ recombination and repair	dna repair	uracil-dna glycosylase	1.54	1.42	1.28	1.19	1.79	1.46	1.54	1.61	1.28	0.59	2.55	0.43	0.37	1.26	0.29	2.89	0.3	1.03	0.740655987795576	-0.433124484802562	0.490866345093946	1.14	1.28	1.29	1.95	1.92	2.02	1.11	1.64	1.76	0.42	0.42	0.43	0.32	0.36	0.22	7.03	0.36	0.4	0.705882352941177	-0.502500340529183	NT
Amphritea	nucleoside and nucleotide metabolism and transport	nucleoside transport	uracil-xanthine permease	3.08	2.84	2.56	2.38	3.58	2.92	3.08	3.22	2.56	2.25	1.97	0.86	6.94	1.5	4.84	1.18	8.03	2.37	1.14187643020595	0.191406535836662	0.774267809911242	2.28	2.56	2.58	3.9	3.84	4.04	2.22	3.28	3.52	0.84	2.57	0.86	0.64	0.72	1.26	7.49	5.24	0.8	0.723600283486889	-0.466735121719463	0.57288970212766
Amphritea	nucleoside and nucleotide metabolism and transport	pyrimidine transport	uracil permease	1.54	1.42	1.28	1.19	1.79	1.46	1.54	1.61	1.28	0.59	0.5	0.43	14.42	0.3	3.13	0.86	4.47	0.35	1.91075514874142	0.934142917860816	0.587580734813499	1.14	1.28	1.29	1.95	1.92	2.02	1.11	1.64	1.76	4.54	1.72	0.43	2.66	0.36	2.15	0.55	0.36	0.4	0.933380581148122	-0.0994626423407497	0.897655667161961
Amphritea	nitrogen compound metabolism	urea degradation	urease accessory protein ureg	1.54	1.42	1.28	1.19	1.79	1.46	1.54	1.61	1.28	0.59	0.5	0.43	0.37	0.3	0.29	0.39	2.04	2.91	0.596491228070176	-0.745427172914402	NT	1.14	1.28	1.29	1.95	1.92	2.02	1.11	1.64	1.76	0.42	0.42	0.43	0.32	0.36	0.22	0.55	0.36	0.4	0.246633593196315	-2.01955877674854	NT
Amphritea	cofactor_ prosthetic group_ electron carrier and vitamin metabolism and transport	heme	uroporphyrinogen-iii c-methyltransferase hemx	4.62	4.26	3.84	3.57	5.37	4.38	4.62	4.83	3.84	6.44	1.5	1.74	11.86	8.68	11.53	18.59	3.14	5.75	1.76023391812866	0.815767161873804	0.291189182857143	3.42	3.84	3.87	5.85	5.76	6.06	3.33	4.92	5.28	1.74	2.59	3.38	17.54	3.32	15.81	1.65	19.75	1.2	1.58232931726908	0.662049887388296	0.569202640776699
Amphritea	cofactor_ prosthetic group_ electron carrier and vitamin metabolism and transport	tetrapyrrole	uroporphyrinogen-iii synthase	1.54	1.42	1.28	1.19	1.79	1.46	1.54	1.61	1.28	0.59	0.5	0.43	0.37	0.3	0.29	7.01	0.3	0.35	0.773455377574371	-0.370610033218414	NT	1.14	1.28	1.29	1.95	1.92	2.02	1.11	1.64	1.76	0.42	7.76	0.43	0.32	8.01	0.62	0.55	0.36	0.4	1.33734939759036	0.419376435003181	0.778573141903172
Amphritea	cofactor_ prosthetic group_ electron carrier and vitamin metabolism and transport	heme	uroporphyrinogen decarboxylase heme	3.08	2.84	2.56	2.38	3.58	2.92	3.08	3.22	2.56	2.1	4.89	0.86	0.74	7.85	5.35	12.42	4.24	4.27	1.62929061784897	0.7042439614658	0.356807376455696	2.28	2.56	2.58	3.9	3.84	4.04	2.22	3.28	3.52	7.9	4	8.91	6.04	11.8	23.32	1.1	0.72	2.3	2.34195605953225	1.22771400782478	0.35381743231441
Amphritea	cell wall_ membrane and envelope biogenesis	lps_ eps	utp-glucose-1-phosphate uridylyltransferase galu	3.08	2.84	2.56	2.38	3.58	2.92	3.08	3.22	2.56	3.47	1	0.86	0.74	10.15	1.36	2.77	0.6	1.93	0.872616323417239	-0.196580633443365	0.821501984767278	2.28	25.62	2.58	3.9	3.84	4.04	2.22	3.28	3.52	14.4	13.75	0.86	1.75	19.23	1.03	9.12	0.72	0.8	1.20241809672387	0.265938627488434	0.834945555555556
Amphritea	translation_ ribosomal structure and biogenesis	trna-ligase	valine--trna ligase	3.08	2.84	2.56	2.38	3.58	2.92	3.08	3.22	2.56	26.8	19.95	0.86	4.42	11.21	9.76	24.14	13.19	14.91	4.77650648360031	2.25595582291692	0.0381223057714286	2.28	2.56	2.58	3.9	3.84	4.04	2.22	3.28	3.52	6.22	7.99	22.77	0.64	8.71	5.46	8.54	0.72	28.63	3.17788802267895	1.66806829020816	0.246592068449198
Amphritea	inorganic ion metabolism_ transport and storage	na+	voltage-gated sodium channel	1.54	1.42	1.28	1.19	1.79	1.46	1.54	1.61	1.28	0.59	0.5	0.43	0.37	0.3	0.29	0.39	0.3	0.35	0.268497330282227	-1.89702035158446	NT	1.14	1.28	1.29	711.14	1.92	2.02	1.11	1.64	1.76	0.42	0.42	0.43	0.32	0.36	0.22	0.55	0.36	0.4	0.00481128162588138	-7.69936303536232	NT
Amphritea	posttranslational modification_ protein turnover_ chaperones	protein processing_ degradation	xaa-pro aminopeptidase	3.08	2.84	2.56	2.38	3.58	2.92	35.15	3.22	2.56	3.91	1.85	17.61	5.73	6.03	7.96	6.95	6.42	7.25	1.09298335906674	0.1282714357997	0.928914845454545	2.28	2.56	97.53	3.9	3.84	4.04	2.22	3.28	3.52	2.28	1.21	14.06	7.52	16.4	2.81	7.26	13.69	0.8	0.536088333198019	-0.899457356579401	0.739228817359855
Amphritea	cell cycle control_ cell division_ differentiation and chromosome partitioning	sporulation	yeah_yhbh family protein	3.08	2.84	2.56	2.38	3.58	2.92	3.08	3.22	2.56	9.36	11.21	0.86	2.12	7.49	0.58	2.68	1.05	10.91	1.76430205949657	0.819097580414436	0.362514688190955	2.28	2.56	2.58	3.9	3.84	4.04	2.22	3.28	3.52	6.54	11.05	10.75	2.06	4.83	11.61	28.78	21.07	4.63	3.59036144578313	1.84412908911524	0.123150558778626
Amphritea	translation_ ribosomal structure and biogenesis	ribosome biogenesis	yiha family ribosome biogenesis gtp-binding protein	37.29	2.84	2.56	63.04	3.58	64.35	74.36	135.72	2.56	1.18	1.57	1.92	5.96	0.6	1.61	0.78	1.57	0.7	0.0411338338079213	-4.60353064777077	0.123220589	42.08	26.88	37.76	3.9	45.19	50.99	21.92	33.1	34.66	0.84	2.71	0.86	5.6	2.4	0.44	2.54	2.6	3.18	0.0714044792228818	-3.80784161201968	0.00594776914285714
Amphritea	carbon compound and carbohydrate metabolism_ transport and storage	alcohol catabolism	zinc-binding alcohol dehydrogenase	1.54	1.42	1.28	1.19	1.79	1.46	1.54	1.61	1.28	0.59	0.5	0.43	0.37	0.3	0.29	0.39	6.93	0.35	0.774218154080854	-0.369187958149216	NT	1.14	1.28	1.29	1.95	1.92	2.02	1.11	1.64	1.76	0.42	0.42	0.43	0.32	0.36	0.22	0.55	0.36	0.4	0.246633593196315	-2.01955877674854	NT
Amphritea	metal homeostasis	zn2+ homeostasis	zinc abc transporter permease subunit znub	1.54	1.42	1.28	1.19	1.79	1.46	1.54	1.61	1.28	0.59	4.98	0.43	0.37	0.3	0.29	0.39	0.3	0.35	0.61022120518688	-0.71259578044703	NT	1.14	1.28	1.29	1.95	1.92	2.02	1.11	1.64	1.76	0.42	2.11	0.43	24.59	0.36	0.22	0.55	0.36	0.4	2.08646350106308	1.06105968345975	NT
Amphritea	metal homeostasis	zn2+ homeostasis	zinc chelation protein secc	1.54	1.42	1.28	1.19	1.79	1.46	1.54	1.61	1.28	0.59	15.21	0.43	3.94	0.3	0.29	0.39	12.6	0.99	2.64988558352403	1.40593006848864	0.448613459201774	1.14	1.28	1.29	1.95	1.92	2.02	1.11	1.64	1.76	5.9	3.73	2.55	0.32	0.36	4.2	0.55	25.58	0.4	3.08929836995039	1.62727921575673	0.516281530997305
Amphritea	amino acid metabolism and transport	histidine biosynthesis	1-(5-phosphoribosyl)-5-(5-phosphoribosylamino)methylideneamino) imidazole-4-carboxamide isomerase	1.54	1.42	1.28	1.19	1.79	1.46	1.54	1.61	1.28	0.59	2.86	0.43	2.77	0.3	0.29	6.06	3.21	2.1	1.41952707856598	0.505410369837397	0.555230357223265	1.14	1.28	1.29	1.95	1.92	2.02	1.11	1.64	1.76	5.48	0.42	2.65	0.32	0.36	2.99	8.12	24.34	6.93	3.65768958185684	1.87093264268679	0.388116283464567
Amphritea	lipid metabolism and transport	phospholipid biosynthesis	1-acyl-sn-glycerol-3-phosphate acyltransferase	4.62	4.26	3.84	3.57	5.37	4.38	4.62	4.83	3.84	1.77	1.5	1.29	9.38	5.93	1.68	1.17	0.9	5.51	0.740655987795576	-0.433124484802562	0.490866345093946	3.42	3.84	3.87	5.85	5.76	6.06	34.17	4.92	5.28	2.15	2.52	1.29	26.09	1.08	7.92	1.65	21.94	25.32	1.22946562798961	0.298031402260477	0.817054504792332
Amphritea	cofactor_ prosthetic group_ electron carrier and vitamin metabolism and transport	thiamine	1-deoxy-d-xylulose-5-phosphate synthase	3.08	2.84	2.56	2.38	3.58	2.92	3.08	3.22	2.56	1.18	1	0.86	0.74	0.6	2.59	5.05	6.43	4.87	0.889397406559878	-0.169099897021258	0.798335682507289	2.28	2.56	2.58	3.9	3.84	4.04	2.22	3.28	3.52	0.84	2.67	0.86	0.64	0.72	0.44	1.1	0.72	0.8	0.311481218993622	-1.68278291745386	NT
Amphritea	carbon compound and carbohydrate metabolism_ transport and storage	aromatic compound degradation	1,2-phenylacetyl-coa epoxidase	4.62	4.26	3.84	22.07	25.84	4.38	4.62	4.83	13.34	12.87	7.98	25.07	14.2	3.44	1.58	18.44	7.3	8.85	1.13587699316629	0.183806610408173	0.824733708860759	3.42	11.79	3.87	5.85	5.76	6.06	21.35	4.92	5.28	2.66	3.36	1.29	2.38	6.23	14.96	6.04	16.81	2.62	0.825036603221084	-0.277469968117869	0.769265142857143
Amphritea	cofactor_ prosthetic group_ electron carrier and vitamin metabolism and transport	menaquinone	1,4-dihydroxy-2-naphthoate octaprenyltransferase	1.54	1.42	1.28	1.19	1.79	1.46	1.54	1.61	1.28	0.59	0.5	0.43	0.37	0.3	0.29	0.39	0.3	9.61	0.974828375286041	-0.03677984927476	NT	1.14	1.28	1.29	1.95	1.92	2.02	1.11	1.64	1.76	0.42	4.38	0.43	0.32	0.36	0.22	0.55	0.36	0.4	0.527285613040397	-0.923343461489233	NT
Amphritea	cofactor_ prosthetic group_ electron carrier and vitamin metabolism and transport	folate_ dhf_ thf metabolism	2-amino-4-hydroxy-6-hydroxymethyldihydropteridine diphosphokinase	1.54	1.42	1.28	1.19	1.79	1.46	1.54	1.61	1.28	0.59	0.5	0.43	0.37	0.3	0.29	0.39	0.3	0.97	0.315789473684211	-1.66296501272243	NT	1.14	1.28	1.29	1.95	1.92	2.02	1.11	1.64	1.76	0.42	1.13	0.43	0.32	0.36	0.75	0.55	0.36	0.4	0.334514528703048	-1.57985922323542	NT
Amphritea	cofactor_ prosthetic group_ electron carrier and vitamin metabolism and transport	coenzyme a	2-dehydropantoate 2-reductase	1.54	1.42	1.28	1.19	1.79	1.46	1.54	1.61	1.28	0.59	0.5	0.43	0.37	0.3	0.29	0.39	0.3	0.35	0.268497330282227	-1.89702035158446	NT	1.14	1.28	1.29	1.95	1.92	2.02	1.11	1.64	1.76	1.61	0.42	0.43	23.07	0.36	0.89	0.55	0.36	0.4	1.99078667611623	0.993338636529134	0.72881887706422
Amphritea	carbon compound and carbohydrate metabolism_ transport and storage	carboxylic acid metabolism	2-hydroxyacid dehydrogenase	1.54	1.42	1.28	1.19	1.79	1.46	1.54	1.61	1.28	0.59	0.5	0.43	0.37	0.3	0.29	0.39	0.3	0.35	0.268497330282227	-1.89702035158446	NT	1.14	1.28	1.29	1.95	1.92	2.02	1.11	1.64	1.76	0.42	2.03	0.43	0.32	0.36	0.22	0.55	0.36	0.4	0.360737065910702	-1.47098042652157	NT
Amphritea	carbon compound and carbohydrate metabolism_ transport and storage	aromatic compound degradation	2-hydroxychromene-2-carboxylate isomerase	1.54	1.42	1.28	1.19	1.79	1.46	1.54	1.61	1.28	2.71	1.14	0.43	2.7	0.3	0.29	0.39	2.61	2.05	0.962623951182304	-0.0549557752392055	0.93418156478318	1.14	1.28	1.29	1.95	1.92	2.02	1.11	1.64	1.76	0.42	0.42	0.43	0.32	0.36	0.22	0.55	0.36	0.4	0.246633593196315	-2.01955877674854	NT
Amphritea	carbon compound and carbohydrate metabolism_ transport and storage	aromatic compound degradation	2-hydroxymuconic semialdehyde dehydrogenase	1.54	1.42	1.28	1.19	1.79	1.46	1.54	1.61	1.28	0.59	0.5	0.43	1.93	0.3	0.29	0.39	0.3	0.35	0.387490465293669	-1.36776728344959	NT	1.14	1.28	1.29	1.95	1.92	2.02	1.11	1.64	1.76	0.42	1.72	32.05	0.32	0.36	1.39	0.55	0.36	0.4	2.66265060240964	1.41286312804451	0.676741775147929
Amphritea	amino acid metabolism and transport	bcaa biosynthesis	2-isopropylmalate synthase	56.17	5.68	5.12	4.76	7.16	5.84	6.16	54.86	30.31	11.2	15.29	36.37	19.15	25.08	15.58	7.68	13.35	22.86	0.946041122344655	-0.0800251991522083	0.941488777559055	4.56	22.89	5.16	7.8	7.68	8.08	4.44	6.56	7.04	20.86	14.38	12.11	7.03	4.65	15.32	12.81	7.51	6.71	1.36612316399407	0.450087556888188	0.516281530997305
Amphritea	lipid metabolism and transport	propanoate metabolism_2 methycitrate cycle	2-methylcitrate synthase	1.54	1.42	1.28	1.19	1.79	60.22	1.54	1.61	1.28	0.59	0.5	0.43	3.3	1.31	0.29	0.39	0.3	3.9	0.153193265618478	-2.70657521715695	0.521697279960707	1.14	1.28	1.29	1.95	1.92	2.02	1.11	1.64	1.76	5.86	7.31	0.43	0.32	3.55	1.45	0.55	0.36	0.4	1.43373493975904	0.519778331961019	0.67326018972332
Amphritea	cofactor_ prosthetic group_ electron carrier and vitamin metabolism and transport	ubiquinone	2-octaprenyl-3-methyl-6-methoxy-1,4-benzoquinol hydroxylase	1.54	1.42	1.28	1.19	1.79	1.46	1.54	1.61	1.28	7.58	0.5	0.43	0.37	1.28	0.29	0.39	1.25	1.05	1.00228832951945	0.00329759010057519	0.9994406095	1.14	1.28	1.29	1.95	1.92	2.02	1.11	1.64	1.76	0.42	2.02	0.43	0.32	0.36	0.22	59.22	0.36	0.4	4.51807228915663	2.17570735403632	NT
Amphritea	cofactor_ prosthetic group_ electron carrier and vitamin metabolism and transport	ubiquinone	2-octaprenyl-6-methoxyphenol hydroxylase	1.54	1.42	1.28	1.19	1.79	1.46	1.54	1.61	1.28	0.59	0.5	0.43	0.37	0.3	0.29	1.22	0.3	0.35	0.331807780320366	-1.59158037948566	NT	1.14	1.28	1.29	1.95	1.92	2.02	1.11	1.64	1.76	0.42	1.19	0.43	0.32	0.36	1.94	0.55	0.36	1.83	0.524450744153083	-0.931120812080952	0.0739454481818182
Amphritea	carbon compound and carbohydrate metabolism_ transport and storage	aromatic compound degradation	2-oxo-3-hexenedioate decarboxylase	1.54	1.42	1.28	1.19	1.79	1.46	1.54	1.61	1.28	0.59	0.5	0.43	2.45	0.3	4.64	0.39	0.3	1.86	0.874141876430206	-0.194060641464849	0.821501984767278	1.14	1.28	1.29	1.95	1.92	2.02	1.11	1.64	1.76	0.42	0.42	0.43	0.32	0.36	0.22	0.55	0.36	3.6	0.473423104181432	-1.07879798012321	NT
Amphritea	precursor metabolite and energy production and conversion	tca cycle	2-oxoglutarate dehydrogenase	7.7	7.1	6.4	22.9	54.26	7.3	7.7	8.05	6.4	16.07	31.45	35.14	18.94	16.71	17.63	11.37	22.94	16.12	1.45818011110242	0.54416892909273	0.485530129598309	5.7	6.4	6.45	9.75	9.6	10.1	5.55	8.2	8.8	15.02	30.09	36.32	32.88	22.3	7.51	20.97	1.8	9.08	2.49425939050319	1.31861150603902	0.114614702362205
Amphritea	precursor metabolite and energy production and conversion	glycolysis_ gluconeogenesis	2,3-bisphosphoglycerate-dependent phosphoglycerate mutase	7.7	7.1	6.4	5.95	8.95	7.3	7.7	8.05	6.4	6.36	2.89	2.15	4.77	7.04	3.74	4.19	3.53	10.86	0.694584286803966	-0.525778321089918	0.148086294954545	5.7	6.4	6.45	9.75	9.6	10.1	5.55	8.2	8.8	11.01	6.55	2.15	10.46	9.26	1.34	11.14	9.09	3.63	0.916087880935507	-0.126442091206688	0.781128715231788
Amphritea	dna replication_ modification_ recombination and repair	dna repair: oxidative damage	3'-5' ssdna_rna exonuclease tatd	1.54	1.42	1.28	1.19	1.79	1.46	1.54	1.61	1.28	0.59	1.38	0.43	0.37	0.3	2.36	2.18	2.61	4.7	1.13806254767353	0.186579850033483	0.800050803458213	1.14	1.28	1.29	1.95	1.92	2.02	1.11	1.64	1.76	4.83	3.08	3.29	0.32	1.23	0.72	0.55	0.36	0.4	1.04748405386251	0.066928281548887	0.930858060431655
Amphritea	dna replication_ modification_ recombination and repair	dna replication	3-5 exonuclease	4.62	4.26	3.84	3.57	5.37	4.38	4.62	4.83	3.84	1.77	5.21	10.3	13.54	12.77	5.91	1.17	2.92	1.67	1.40503432494279	0.490605375869581	0.504034994545455	3.42	3.84	3.87	5.85	5.76	6.06	3.33	4.92	5.28	18	7.75	1.29	0.96	3.15	0.66	1.65	1.08	31.05	1.54949208599102	0.631795386398371	0.683477119373777
Amphritea	amino acid metabolism and transport	aromatic amino acid biosynthesis	3-dehydroquinate dehydratase	3.08	2.84	2.56	2.38	3.58	2.92	3.08	3.22	2.56	1.18	2.06	0.86	8.38	3.84	17.74	4.36	1.08	13.56	2.02364607170099	1.01695699000694	0.363046926315789	2.28	2.56	2.58	3.9	3.84	4.04	2.22	3.28	3.52	5.54	1.84	28.97	0.64	31.26	5.6	1.1	0.72	8.36	2.9776754075124	1.5741864961984	0.4153728
Amphritea	amino acid metabolism and transport	aromatic amino acid biosynthesis	3-dehydroquinate synthase	1.54	1.42	1.28	1.19	1.79	1.46	1.54	1.61	1.28	0.59	0.5	0.43	0.37	0.3	3.48	0.39	1.81	3.12	0.838291380625477	-0.254476299272523	0.737724342658423	1.14	1.28	1.29	1.95	1.92	2.02	1.11	1.64	1.76	0.42	0.42	13.12	0.32	0.36	2.1	0.55	0.36	0.4	1.27923458540043	0.355280849177269	NT
Amphritea	amino acid metabolism and transport	aromatic amino acid biosynthesis	3-deoxy-7-phosphoheptulonate synthase	4.62	4.26	3.84	3.57	5.37	4.38	54.56	4.83	3.84	5.5	3.17	37.99	16.72	27.21	18.1	16.17	36.35	16.43	1.98991822560771	0.992709145374822	0.356807376455696	3.42	25.68	53.16	5.85	5.76	6.06	3.33	46.7	5.28	8	11.8	3.01	9.83	14.4	9.48	3.67	7.22	41.37	0.700721463540325	-0.513087007320134	0.69681135483871
Amphritea	cell wall_ membrane and envelope biogenesis	lps	3-deoxy-8-phosphooctulonate synthase	1.54	1.42	1.28	1.19	1.79	1.46	1.54	1.61	1.28	0.59	2.46	0.43	0.37	0.3	0.29	0.39	0.3	0.35	0.418001525553013	-1.25841988726123	NT	1.14	1.28	1.29	1.95	1.92	2.02	1.11	1.64	1.76	0.42	6.34	0.43	0.32	0.36	4.08	0.55	0.36	0.4	0.939759036144578	-0.0896372124846764	NT
Amphritea	cell wall_ membrane and envelope biogenesis	lps: kdo	3-deoxy-d-manno-octulosonate cytidylyltransferase	1.54	1.42	1.28	1.19	1.79	1.46	1.54	1.61	1.28	0.59	1.54	0.43	0.84	0.3	0.29	0.81	2.16	2.75	0.740655987795576	-0.433124484802562	0.437084859502262	1.14	1.28	1.29	1.95	1.92	2.02	1.11	1.64	1.76	0.42	0.42	0.43	0.32	8.53	0.22	0.55	0.36	1.85	0.928419560595322	-0.107151176172452	NT
Amphritea	lipid metabolism and transport	fatty acid biosynthesis	3-hydroxyacyl-(acyl-carrier-protein) dehydratase	3.08	2.84	2.56	2.38	3.58	2.92	3.08	3.22	2.56	1.18	1	0.86	4.36	0.6	2.2	4.31	0.6	1.92	0.649504195270786	-0.622589250543212	0.231020265559701	2.28	2.56	2.58	3.9	3.84	4.04	2.22	3.28	3.52	22.63	24.52	2.85	5.97	2.39	11.85	1.1	0.72	0.8	2.58079376328845	1.36781485721294	0.412431766423358
Amphritea	lipid metabolism and transport	fatty acid biosynthesis	3-hydroxyacyl-(acyl-carrier-protein) dehydratase faba	1.54	1.42	1.28	1.19	1.79	1.46	1.54	1.61	1.28	0.59	0.5	0.43	0.37	0.3	0.29	0.39	0.3	0.35	0.268497330282227	-1.89702035158446	NT	1.14	1.28	1.29	1.95	1.92	2.02	1.11	1.64	1.76	0.42	5.16	0.43	0.32	0.36	0.22	29.41	0.36	0.4	2.62792345854004	1.39392325602827	NT
Amphritea	lipid metabolism and transport	fatty acid biosynthesis	3-hydroxyacyl-acp dehydratase fabz	1.54	1.42	1.28	1.19	44.3	1.46	1.54	1.61	1.28	4.09	5.47	3.85	1.37	0.3	2.97	6.37	6.72	2.43	0.603559870550162	-0.728431207649137	0.750100593103448	1.14	1.28	1.29	1.95	1.92	2.02	1.11	1.64	1.76	2.41	6.16	0.43	3.81	3.22	2.64	0.55	5.77	0.4	1.79943302622254	0.847542407050242	0.368794327868852
Amphritea	lipid metabolism and transport	fatty acids: ß-oxidation	3-hydroxyacyl-coa dehydrogenase	1.54	1.42	1.28	1.19	1.79	1.46	1.54	1.61	1.28	2.61	2.33	0.43	0.37	0.3	0.29	0.39	6.91	1.57	1.15942028985507	0.213403638109194	0.84151402375	1.14	1.28	1.29	1.95	1.92	2.02	1.11	1.64	1.76	0.42	3.19	0.43	0.32	0.36	0.22	0.55	0.36	0.4	0.442948263642807	-1.17478989304781	NT
Amphritea	lipid metabolism and transport	butanoate metabolism	3-hydroxybutyryl-coa dehydratase	1.54	1.42	1.28	1.19	1.79	1.46	1.54	1.61	1.28	0.59	0.5	0.43	4.31	0.3	0.29	0.39	0.3	0.35	0.569031273836766	-0.813420149966517	NT	1.14	1.28	1.29	1.95	1.92	2.02	1.11	1.64	1.76	0.42	0.42	0.43	0.32	0.36	0.22	0.55	0.36	0.4	0.246633593196315	-2.01955877674854	NT
Amphritea	amino acid metabolism and transport	bcaa degradation	3-hydroxyisobutyrate dehydrogenase	1.54	1.42	1.28	1.19	1.79	1.46	1.54	1.61	1.28	0.94	1.45	0.43	8.02	0.59	0.9	2.45	0.87	1.82	1.33257055682685	0.414211922695005	0.715289405769231	1.14	1.28	1.29	1.95	1.92	2.02	1.11	1.64	1.76	0.42	4.74	0.43	0.32	0.98	0.22	0.55	0.36	0.4	0.596739900779589	-0.744825849530868	NT
Amphritea	amino acid metabolism and transport	bcaa biosynthesis	3-isopropylmalate dehydratase	3.08	2.84	2.56	2.38	3.58	2.92	3.08	3.22	2.56	1.18	1	0.86	5.56	7.01	1.67	2.5	0.6	1.71	0.842486651411137	-0.247274266866479	0.720333187440381	2.28	2.56	2.58	3.9	3.84	4.04	2.22	3.28	3.52	2.36	1.41	12.35	0.64	27.05	2.87	1.1	0.72	2.92	1.82211197732105	0.865611622236392	0.626367708154506
Amphritea	amino acid metabolism and transport	bcaa biosynthesis	3-isopropylmalate dehydrogenase	1.54	1.42	1.28	1.19	1.79	1.46	1.54	1.61	1.28	0.59	0.5	0.43	3.59	1.12	1.14	0.39	0.3	0.35	0.641495041952708	-0.64048997996661	0.356807376455696	1.14	1.28	1.29	1.95	1.92	2.02	1.11	1.64	1.76	0.42	0.42	2.34	0.32	3.86	1.22	0.55	0.36	0.4	0.700921332388377	-0.512675561838153	0.543992
Amphritea	cofactor_ prosthetic group_ electron carrier and vitamin metabolism and transport	coenzyme a	3-methyl-2-oxobutanoate hydroxymethyltransferase	1.54	1.42	1.28	1.19	1.79	1.46	1.54	1.61	1.28	0.59	0.5	3.77	0.91	8.02	1.43	0.39	3.59	5.54	1.88710907704043	0.916177814754615	0.373017153349876	1.14	1.28	1.29	1.95	1.92	2.02	1.11	1.64	1.76	1.02	7.51	0.43	2.76	0.65	3.74	0.55	1.34	0.4	1.30403968816442	0.382987778347111	0.739228817359855
Amphritea	lipid metabolism and transport	butanoate metabolism	3-oxoacid coa transferase	1.54	1.42	1.28	1.19	1.79	1.46	1.54	1.61	1.28	0.59	0.5	0.43	2.23	0.3	0.29	0.95	0.3	2.61	0.625476735316552	-0.676971870716308	0.27570865	1.14	1.28	1.29	1.95	1.92	2.02	1.11	1.64	1.76	0.42	0.42	0.43	0.32	0.36	0.22	2.28	0.36	0.4	0.369241672572644	-1.43736271031876	NT
Amphritea	lipid metabolism and transport	fatty acid biosynthesis	3-oxoacyl-(acyl-carrier-protein) reductase	62.34	2.84	79.85	2.38	3.58	2.92	3.08	3.22	27.75	1.18	19.84	0.86	0.74	2.88	8.68	3.86	6.44	8.04	0.279421153436901	-1.83948685150823	0.356807376455696	2.28	2.56	2.58	3.9	3.84	4.04	104.59	3.28	57.46	6.47	12.28	2.99	0.64	17.35	10.66	1.1	7.53	0.8	0.324174930905544	-1.62515556620541	0.534077538461538
Amphritea	lipid metabolism and transport	fatty acid biosynthesis	3-oxoacyl-(acyl-carrier-protein) synthase	7.7	7.1	6.4	5.95	8.95	7.3	59.87	8.05	6.4	10.21	17.19	22.49	13.48	14.79	32.9	13.9	13.4	22.16	1.36357458375807	0.447393613839601	0.645123190344828	5.7	6.4	6.45	9.75	9.6	10.1	5.55	8.2	8.8	27.11	14.55	3.3	55.06	35.95	25.21	2.75	3.15	3.99	2.424805102764	1.27786879324798	0.338638938053097
Amphritea	carbon compound and carbohydrate metabolism_ transport and storage	aromatic compound degradation	3-oxoadipyl-coa thiolase	3.08	2.84	2.56	2.38	3.58	2.92	3.08	3.22	2.56	1.18	1	0.86	1.76	0.6	4.85	0.78	0.6	0.7	0.47025171624714	-1.08849488581892	NT	2.28	2.56	2.58	3.9	3.84	4.04	2.22	3.28	3.52	0.84	0.84	0.86	0.64	0.72	3.12	1.1	0.72	0.8	0.341601700921332	-1.5496129363673	NT
Amphritea	cofactor_ prosthetic group_ electron carrier and vitamin metabolism and transport	ubiquinone	3-polyprenyl-4-hydroxybenzoate carboxy-lyase	1.54	1.42	1.28	1.19	1.79	1.46	1.54	1.61	1.28	3.67	0.5	1.76	0.37	0.3	0.29	11.14	2.22	1	1.62090007627765	0.696795155690672	0.636832342980936	1.14	1.28	1.29	1.95	1.92	2.02	1.11	1.64	1.76	2.56	1.69	12.78	0.32	0.36	0.22	5.96	0.36	7.39	2.24238128986534	1.16503161187553	0.464213183431953
Amphritea	transcription and rna metabolism	ribosome biogenesis	3-to-5 exoribonuclease rnase r	6.16	5.68	5.12	4.76	7.16	5.84	6.16	6.44	5.12	9.29	22.76	6.99	8.48	10.93	16.51	40.67	21.67	8.36	2.77765064836003	1.47386515958845	0.103638895868263	4.56	5.12	5.16	7.8	7.68	8.08	4.44	6.56	7.04	12.8	22.35	55.69	1.28	2.27	5.11	4.11	21.12	3.18	2.26630049610206	1.18033916543636	0.456337724550898
Amphritea	cofactor_ prosthetic group_ electron carrier and vitamin metabolism and transport	riboflavin metabolism	3,4-dihydroxy-2-butanone-4-phosphate synthase	1.54	1.42	1.28	1.19	1.79	1.46	1.54	1.61	20.08	20.53	11.77	7.25	5.65	6.28	14.18	11.5	11.7	12.65	3.18113444061423	1.66954134412166	0.0554387726065574	1.14	1.28	1.29	1.95	1.92	2.02	1.11	1.64	1.76	11.37	11.82	6.81	3.9	4.95	2.78	22.38	0.87	16.87	5.79376328844791	2.53450074267554	0.0922574076923077
Amphritea	carbon compound and carbohydrate metabolism_ transport and storage	aromatic compound degradation	3,4-dihydroxyphenylacetate 2,3-dioxygenase	1.54	1.42	1.28	1.19	1.79	1.46	1.54	1.61	1.28	0.59	0.5	0.43	0.37	0.3	0.29	0.39	0.3	0.35	0.268497330282227	-1.89702035158446	NT	1.14	1.28	1.29	1.95	1.92	2.02	1.11	1.64	1.76	0.42	2.32	0.43	0.32	0.36	0.22	0.55	0.36	0.4	0.381289865343728	-1.39103991004064	NT
Amphritea	carbon compound and carbohydrate metabolism_ transport and storage	aromatic compound degradation	4-carboxymuconolactone decarboxylase	1.54	1.42	1.28	1.19	1.79	1.46	1.54	1.61	1.28	0.59	0.5	0.43	0.37	0.3	6.96	0.39	3.91	4.32	1.35545385202136	0.438775995806924	0.707656843134087	1.14	1.28	1.29	1.95	1.92	2.02	1.11	1.64	1.76	0.42	0.42	0.43	0.32	0.36	0.22	0.55	0.36	0.4	0.246633593196315	-2.01955877674854	NT
Amphritea	carbon compound and carbohydrate metabolism_ transport and storage	xenobiotic degradation	4-hydroxy-2-oxovalerate aldolase	1.54	1.42	1.28	1.19	1.79	1.46	1.54	1.61	1.28	0.59	0.5	0.43	0.37	0.3	0.29	0.39	0.3	0.35	0.268497330282227	-1.89702035158446	NT	1.14	1.28	1.29	1.95	1.92	2.02	1.11	1.64	1.76	0.42	1.12	0.43	0.32	0.36	0.22	0.55	1.88	0.4	0.40396881644224	-1.30768416354516	NT
Amphritea	amino acid metabolism and transport	dap biosynthesis	4-hydroxy-tetrahydrodipicolinate reductase	3.08	2.84	2.56	2.38	3.58	2.92	3.08	3.22	2.56	1.18	1.97	0.86	0.74	0.6	2.8	3.14	3.1	4.46	0.718916857360793	-0.476103162065728	0.290868259615385	2.28	2.56	2.58	3.9	3.84	4.04	2.22	3.28	3.52	10.8	5.6	0.86	11.15	4.27	6.23	3.15	0.72	9.15	1.84018426647768	0.879850237490531	0.291575668965517
Amphritea	cofactor_ prosthetic group_ electron carrier and vitamin metabolism and transport	vit b6	4-hydroxythreonine-4-phosphate dehydrogenase pdxa	3.08	2.84	2.56	2.38	3.58	2.92	3.08	3.22	2.56	1.18	1	0.86	1.69	0.6	0.58	0.78	1.54	1.4	0.367276887871854	-1.44505998237829	0.00001059587631	2.28	2.56	2.58	3.9	3.84	4.04	2.22	3.28	3.52	0.84	2.54	0.86	0.64	0.72	2.21	1.1	0.72	2.27	0.421686746987952	-1.24575641440196	0.00461220141176471
Amphritea	cofactor_ prosthetic group_ electron carrier and vitamin metabolism and transport	vit b6	4-phosphoerythronate dehydrogenase pdxb	1.54	1.42	1.28	1.19	1.79	1.46	1.54	1.61	1.28	0.59	0.5	0.43	0.37	0.3	0.29	0.39	0.3	0.35	0.268497330282227	-1.89702035158446	NT	1.14	1.28	1.29	1.95	1.92	2.02	1.11	1.64	1.76	0.42	0.42	0.43	0.32	0.36	6.1	0.55	0.36	0.4	0.663359319631467	-0.59213755301386	NT
Amphritea	nucleoside and nucleotide metabolism and transport	purine metabolism	5-(carboxyamino)imidazole ribonucleotide mutase	1.54	1.42	1.28	1.19	1.79	1.46	1.54	1.61	1.28	2.37	2.44	0.43	3.01	0.3	9.2	5.37	3.5	0.99	2.10602593440122	1.07452320236631	0.302434329357798	1.14	1.28	1.29	1.95	1.92	2.02	1.11	1.64	1.76	10.75	17.21	8.82	0.32	0.36	2.76	7.08	1.42	0.4	3.48121899362154	1.79959257277291	0.296942539805825
Amphritea	cofactor_ prosthetic group_ electron carrier and vitamin metabolism and transport	ubiquinone	5-demethoxyubiquinol-8 5-hydroxylase ubim	3.08	2.84	2.56	2.38	43.97	17.2	49.07	45.96	2.56	1.18	1	0.86	1.98	6.09	2.89	4.89	0.83	3.31	0.1357740832449	-2.88071997275949	0.175421168646288	2.28	2.56	2.58	3.9	57.19	4.04	55.12	3.28	3.52	0.84	0.84	28.82	0.64	1.7	2.49	1.77	16.51	0.8	0.404625567040976	-1.30534061266328	0.562470577777778
Amphritea	cofactor_ prosthetic group_ electron carrier and vitamin metabolism and transport	folate_ dhf_ thf metabolism	5-formyltetrahydrofolate cyclo-ligase	1.54	1.42	1.28	1.19	1.79	1.46	1.54	1.61	1.28	4.08	13.16	13.77	341.23	439.63	53.78	208.75	470.11	217.05	134.367658276125	7.07004211911507	0.0796372	1.14	1.28	1.29	1.95	1.92	2.02	1.11	1.64	1.76	21.01	9.37	41.6	622.34	612.41	759.65	148.54	376.65	90.22	190.063075832743	7.57033447196028	0.108184393220339
Amphritea	amino acid metabolism and transport	methionine salvage	5-methylthioadenosine_adenosylhomocysteine nucleosidase	1.54	1.42	1.28	1.19	1.79	1.46	1.54	1.61	1.28	0.59	0.5	0.43	0.37	0.3	2.24	0.39	1.22	0.35	0.487414187643021	-1.03677984927476	NT	1.14	1.28	1.29	1.95	1.92	2.02	1.11	1.64	1.76	0.42	3.9	0.43	0.32	0.36	2.31	0.55	4.15	0.4	0.909992912827782	-0.136072785474961	0.866248191904048
Amphritea	amino acid metabolism and transport	glutamate biosynthesis	5-oxoprolinase	3.08	2.84	2.56	2.38	3.58	2.92	3.08	3.22	2.56	2.26	1	0.86	0.74	0.6	0.58	0.78	1.51	0.7	0.344393592677346	-1.5378697927409	NT	2.28	2.56	2.58	3.9	3.84	4.04	2.22	3.28	58.98	5.75	0.84	0.86	0.64	0.72	1.58	1.1	0.72	30.59	0.511472275334608	-0.967272054958432	0.712467016885553
Amphritea	nucleoside and nucleotide metabolism and transport	nucleotide degradation and scavenging	5_3-nucleotidase sure	1.54	1.42	1.28	1.19	1.79	1.46	1.54	1.61	1.28	3.6	5.05	2.13	0.37	0.3	2.03	5.56	1.12	7.57	2.11517925247902	1.08077993081772	0.253214845625	1.14	1.28	1.29	1.95	1.92	2.02	1.11	1.64	1.76	0.42	2.55	6.53	0.32	2.45	1.41	0.55	0.36	0.4	1.06236711552091	0.0872823953505954	0.929043756521739
Amphritea	precursor metabolite and energy production and conversion	glycolysis_ gluconeogenesis	6-phosphofructokinase	3.08	56.43	2.56	12.38	3.58	2.92	3.08	3.22	9.75	1.18	16.47	6.12	4.66	5.86	7.38	3.13	1.58	2.46	0.503505154639175	-0.989921546974449	0.576259063537906	2.28	14.58	2.58	3.9	3.84	4.04	31.43	3.28	3.52	7.62	6.08	13.87	6.39	0.72	7.6	1.1	0.72	0.8	0.646508279337653	-0.629259249240245	0.663192578313253
Amphritea	cofactor_ prosthetic group_ electron carrier and vitamin metabolism and transport	riboflavin metabolism	6,7-dimethyl-8-ribityllumazine synthase	3.08	2.84	2.56	2.38	3.58	2.92	3.08	3.22	2.56	1.18	1	22.41	0.74	3	0.58	2.84	4.97	4.47	1.57093821510297	0.651626440646502	0.660052992424242	2.28	2.56	2.58	3.9	3.84	4.04	2.22	3.28	3.52	3.41	0.84	0.86	0.64	0.72	4.6	1.1	0.72	0.8	0.485116938341602	-1.04359554133936	NT
Amphritea	nucleoside and nucleotide metabolism and transport	queuosine biosynthetic process and transport	7-cyano-7-deazaguanine synthase quec	3.08	2.84	2.56	2.38	3.58	2.92	3.08	3.22	2.56	7.62	1	0.86	1.33	9.83	6.19	0.78	4.23	1.93	1.28794813119756	0.365074493785722	0.652714570050761	2.28	2.56	2.58	3.9	3.84	4.04	2.22	3.28	3.52	0.84	3.04	0.86	0.64	8.73	2.57	1.1	5.21	6.1	1.03082919914954	0.0438053085030425	0.947321167659574
Amphritea	cofactor_ prosthetic group_ electron carrier and vitamin metabolism and transport	biotin	8-amino-7-oxononanoate synthase	3.08	2.84	2.56	2.38	3.58	2.92	3.08	3.22	2.56	1.18	1	0.86	3.38	0.6	0.58	0.78	5.17	0.7	0.543478260869565	-0.879705766282288	NT	2.28	2.56	2.58	3.9	3.84	4.04	2.22	3.28	3.52	0.84	2.89	0.86	0.64	0.72	0.44	15.76	0.72	0.8	0.838766832034018	-0.25365828186265	NT
Amphritea	dna replication_ modification_ recombination and repair	dna mismatch repair	8-oxo-dgtp diphosphatase mutt	1.54	1.42	1.28	1.19	1.79	1.46	1.54	1.61	1.28	0.59	0.5	0.43	0.37	0.3	0.29	3.64	0.3	0.35	0.516399694889397	-0.953439946646758	NT	1.14	1.28	1.29	1.95	1.92	2.02	1.11	1.64	1.76	0.42	0.42	0.43	0.32	0.36	0.22	0.55	0.36	0.4	0.246633593196315	-2.01955877674854	NT
Amphritea	translation_ ribosomal structure and biogenesis	ribosome biogenesis	16s rrna (adenine(1518)-n(6)_adenine(1519)-n(6))-dimethyltransferase rsma	1.54	1.42	1.28	1.19	1.79	1.46	1.54	1.61	1.28	0.59	1.52	0.43	6.82	12.58	8.5	6.19	2.6	4.78	3.35697940503433	1.74716368617279	0.137743303980583	1.14	1.28	1.29	1.95	1.92	66.58	1.11	1.64	1.76	1.5	2.67	2.12	0.32	9.03	5.86	0.55	0.36	0.4	0.289945341299097	-1.78614713695396	0.636500506329114
Amphritea	translation_ ribosomal structure and biogenesis	ribosome biogenesis	16s rrna (cytidine(1402)-2-o)-methyltransferase	3.08	2.84	2.56	2.38	3.58	2.92	3.08	3.22	2.56	8.85	1	0.86	4.86	10.62	2.79	0.78	0.6	3.56	1.29366895499619	0.371468484341445	0.676654033112583	2.28	2.56	2.58	3.9	3.84	4.04	2.22	3.28	3.52	0.84	2.29	13.91	0.64	0.72	13.22	1.1	0.72	0.8	1.21332388377038	0.278964713803883	0.829636436018957
Amphritea	translation_ ribosomal structure and biogenesis	ribosome biogenesis	16s rrna (cytosine(1402)-n(4))-methyltransferase rsmh	3.08	2.84	2.56	2.38	3.58	2.92	3.08	3.22	2.56	1.18	15.31	7.16	6.55	0.6	6.68	9	1.14	3.39	1.94546147978642	0.960112415175189	0.298159812111801	2.28	2.56	2.58	3.9	3.84	4.04	2.22	3.28	3.52	0.84	2.38	2.17	0.64	0.72	2.92	1.1	5.7	0.8	0.611977321048901	-0.70844990506834	0.2548321875
Amphritea	translation_ ribosomal structure and biogenesis	ribosome biogenesis	16s rrna (cytosine(967)-c(5))-methyltransferase rsmb	3.08	2.84	2.56	2.38	3.58	2.92	3.08	3.22	29.84	7.3	9.32	0.86	7.96	16.44	1.85	3.04	4.79	14.29	1.23084112149533	0.299644548968005	0.804315887535817	2.28	2.56	2.58	3.9	3.84	4.04	2.22	3.28	3.52	5.62	5.82	0.86	0.64	2.83	0.44	1.1	0.72	0.8	0.667257264351524	-0.583684987983036	0.452506179566563
Amphritea	translation_ ribosomal structure and biogenesis	ribosome biogenesis	16s rrna (guanine(527)-n(7))-methyltransferase rsmg	1.54	1.42	1.28	1.19	1.79	1.46	1.54	1.61	1.28	10.34	0.5	0.43	0.37	1.95	3.04	2.74	1.16	3.38	1.82379862700229	0.866946444489874	0.480533934615385	1.14	1.28	1.29	1.95	1.92	2.02	1.11	1.64	1.76	2.19	2.42	0.43	11.17	3.86	3.2	0.55	13.02	2.87	2.81431608788094	1.4927843729272	0.319175933944954
Amphritea	translation_ ribosomal structure and biogenesis	ribosome biogenesis	16s rrna (guanine(966)-n(2))-methyltransferase rsmd	1.54	1.42	1.28	1.19	1.79	1.46	1.54	1.61	1.28	0.59	0.5	0.43	0.37	3.75	0.29	1.14	3.63	0.35	0.842868039664378	-0.246621315942961	0.769617298208955	1.14	1.28	1.29	1.95	1.92	2.02	1.11	1.64	1.76	1.34	0.42	0.43	0.32	0.36	0.22	0.55	1.88	0.4	0.419560595322466	-1.25304890696831	NT
Amphritea	translation_ ribosomal structure and biogenesis	ribosome biogenesis	16s rrna (guanine1516-n2)-methyltransferase	1.54	1.42	1.28	1.19	1.79	1.46	1.54	1.61	1.28	0.59	0.5	0.43	1.44	1.4	2.54	0.39	1.36	0.35	0.68649885583524	-0.542670779004717	0.278209216612378	1.14	1.28	1.29	1.95	1.92	2.02	1.11	1.64	1.76	0.42	4	0.43	0.32	0.36	0.22	0.55	0.36	0.4	0.500354358610914	-0.998977899326084	NT
Amphritea	translation_ ribosomal structure and biogenesis	ribosome biogenesis	16s rrna (uracil(1498)-n(3))-methyltransferase	4.62	4.26	3.84	3.57	5.37	4.38	4.62	4.83	3.84	1.77	1.5	1.29	7.46	0.9	0.87	4.41	2.52	1.05	0.553521484871599	-0.853288778754704	0.12816589983871	3.42	3.84	3.87	5.85	5.76	6.06	3.33	4.92	5.28	1.26	2.16	1.29	0.96	1.65	1.32	1.65	1.08	1.2	0.296952515946138	-1.75169583889791	0.00144729936
Amphritea	translation_ ribosomal structure and biogenesis	ribosome biogenesis	16s rrna pseudouridine(516) synthase rsua	1.54	1.42	1.28	1.19	1.79	1.46	1.54	1.61	1.28	0.59	0.5	0.43	1.69	4.21	0.29	0.39	6.5	7.47	1.68344774980931	0.75141894405786	0.51808790591716	1.14	1.28	1.29	1.95	1.92	2.02	1.11	1.64	1.76	0.42	2.1	27.52	0.32	0.36	0.22	0.55	0.36	0.4	2.28561304039688	1.19258117260071	NT
Amphritea	translation_ ribosomal structure and biogenesis	ribosome biogenesis	23s rrna (adenine(2503)-c(2))-methyltransferase rlmn	3.08	2.84	92.21	2.38	129.36	2.92	3.08	3.22	31.78	1.74	2.65	5.13	1.2	2.98	12.19	2.57	16.58	8.35	0.197105622623399	-2.34295916368508	0.351176385900783	2.28	2.56	2.58	3.9	3.84	101.03	41.8	3.28	3.52	2.87	1.03	0.86	2.2	13.47	1.1	11.7	15.01	0.8	0.297590873232599	-1.74859781354887	0.534077538461538
Amphritea	translation_ ribosomal structure and biogenesis	ribosome biogenesis	23s rrna (cytidine(2498)-2-o)-methyltransferase rlmm	3.08	2.84	2.56	2.38	3.58	2.92	3.08	3.22	2.56	1.18	1	0.86	2.02	0.6	3.92	0.78	1.82	0.7	0.491228070175439	-1.02553509210714	0.0247226787209302	2.28	2.56	2.58	3.9	3.84	4.04	2.22	3.28	3.52	0.84	0.84	0.86	0.64	0.72	0.83	1.1	0.72	6.5	0.46243798724309	-1.11266818114002	NT
Amphritea	translation_ ribosomal structure and biogenesis	ribosome biogenesis	23s rrna (pseudouridine(1915)-n(3))-methyltransferase rlmh	1.54	1.42	1.28	1.19	1.79	1.46	1.54	1.61	1.28	0.59	2.92	0.43	0.37	0.3	0.29	0.39	0.3	0.35	0.453089244851259	-1.14213284942099	NT	1.14	1.28	1.29	1.95	1.92	2.02	1.11	1.64	1.76	0.42	1.64	0.43	0.32	0.36	0.22	0.55	5.67	0.4	0.709425939050319	-0.495276013761271	NT
Amphritea	translation_ ribosomal structure and biogenesis	ribosome biogenesis	23s rrna (uracil(1939)-c(5))-methyltransferase rlmd	1.54	1.42	1.28	31.87	1.79	1.46	1.54	1.61	1.28	0.59	1.36	0.43	1.94	0.3	1.12	0.39	2.63	3.21	0.273350079926924	-1.87117829750915	0.51808790591716	1.14	1.28	1.29	1.95	1.92	2.02	1.11	1.64	1.76	0.42	0.42	2.3	0.32	1.21	0.71	0.55	0.36	0.4	0.47413182140326	-1.0766398719558	0.0458635636363636
Amphritea	translation_ ribosomal structure and biogenesis	ribosome biogenesis	23s rrna (uridine(2552)-2-o)-methyltransferase rlme	4.62	4.26	3.84	3.57	5.37	4.38	4.62	4.83	3.84	1.77	1.5	6.37	6.36	8.87	0.87	6.6	5.58	6.45	1.12814645308924	0.173954366877313	0.725616565511811	3.42	3.84	3.87	5.85	5.76	6.06	3.33	4.92	5.28	5.85	10.09	1.29	11.05	12.6	13.9	1.65	5.68	20.17	1.94377510040161	0.958861305206514	0.246592068449198
Amphritea	translation_ ribosomal structure and biogenesis	ribosome biogenesis	23s rrna pseudouridine(1911_1915_1917) synthase rlud	1.54	1.42	1.28	1.19	1.79	1.46	1.54	1.61	1.28	4.11	0.5	0.43	7.6	4.51	1.24	3.82	1.01	1.75	1.90465293668955	0.929528135706458	0.318045924715909	1.14	1.28	1.29	1.95	1.92	2.02	1.11	1.64	1.76	0.42	0.42	0.43	0.32	0.36	3.8	0.55	0.36	4.83	0.814316087880936	-0.296339189951151	NT
Amphritea	translation_ ribosomal structure and biogenesis	ribosome biogenesis	23s rrna pseudouridine(2605) synthase rlub	39.55	41.57	1.28	1.19	36.57	35.59	41.14	38.42	33.6	2.68	4.92	12.25	0.37	2.07	8.68	6.83	4.84	1.66	0.164739132051616	-2.60174480205105	0.01812439788	1.14	68.85	1.29	1.95	1.92	2.02	44.88	1.64	1.76	12.59	2.71	1.79	2.04	2.34	4.79	3.75	28.27	0.4	0.467756078118772	-1.09617169462315	0.636533020920502
Amphritea	translation_ ribosomal structure and biogenesis	ribosome biogenesis	23s rrna pseudouridine(955_2504_2580) synthase rluc	3.08	2.84	2.56	2.38	3.58	2.92	3.08	3.22	2.56	1.18	1	0.86	9.42	0.6	1.47	2.71	1.02	6.32	0.937452326468345	-0.0931827698490928	0.916789907682119	2.28	2.56	2.58	3.9	3.84	4.04	2.22	3.28	3.52	0.84	3.6	0.86	3.97	10.68	0.44	1.1	2.67	0.8	0.884479092841956	-0.177100053735016	0.834945555555556
Amphritea	translation_ ribosomal structure and biogenesis	30s ribosomal protein	30s ribosomal protein s1	6.16	5.68	5.12	4.76	7.16	5.84	6.16	6.44	5.12	54.75	27.87	42.03	38.65	33.9	38.53	42.04	47.6	26.9	6.71758199847445	2.74794202666947	0.0002660563953	4.56	5.12	5.16	52.86	7.68	8.08	4.44	6.56	7.04	38.04	26.64	1.72	57.8	47.11	61.67	31.53	97.85	28.84	3.85418719211823	1.9464266428797	0.0666337661538462
Amphritea	translation_ ribosomal structure and biogenesis	30s ribosomal protein	30s ribosomal protein s11	1.54	1.42	1.28	1.19	1.79	1.46	1.54	1.61	1.28	249.46	255.36	413.71	141.72	160.55	220.79	204.22	126.89	181.34	149.049580472921	7.21964850438266	0.00169270135636364	1.14	1.28	1.29	1.95	1.92	2.02	39.12	1.64	1.76	226.62	239.25	330.14	185.35	187.43	182.59	120.5	79.67	145.56	32.5615886415963	5.02509918360214	0.0035885712
Amphritea	translation_ ribosomal structure and biogenesis	ribosome biogenesis	30s ribosomal protein s12 methylthiotransferase accessory protein ycao	3.08	2.84	2.56	2.38	3.58	2.92	3.08	3.22	2.56	4.51	1	0.86	2.02	2.69	0.58	12.54	9.7	8.84	1.63005339435545	0.704919222438057	0.449088483956044	2.28	2.56	2.58	3.9	3.84	4.04	2.22	3.28	3.52	6.48	4.3	0.86	0.64	12.64	1.48	1.1	2.56	8.44	1.36428065201984	0.448140457872362	0.648273067761807
Amphritea	translation_ ribosomal structure and biogenesis	30s ribosomal protein	30s ribosomal protein s13	3.08	2.84	2.56	2.38	3.58	2.92	3.08	3.22	2.56	51.08	53.82	67.05	17.03	38.57	81.49	30.53	48.89	63.15	17.2238749046529	4.10633784138786	0.002015025415	2.28	2.56	2.58	3.9	3.84	4.04	2.22	3.28	3.52	29.06	31.34	6.85	24.79	56.95	18.12	63.09	51.87	26.92	10.9493267186393	3.45277025516643	0.0183084545454545
Amphritea	translation_ ribosomal structure and biogenesis	30s ribosomal protein	30s ribosomal protein s14	3.08	2.84	2.56	2.38	3.58	2.92	3.08	3.22	2.56	98.11	71.02	28.46	30.95	34.49	60.45	33.81	28.55	54.86	16.8077803203661	4.07105730594304	0.00681039273333333	2.28	2.56	2.58	3.9	3.84	4.04	2.22	3.28	3.52	21.06	25.55	54.77	21.85	7.38	12.73	7.34	11.9	17.77	6.39085754783841	2.67600953007767	0.0699886114285714
Amphritea	translation_ ribosomal structure and biogenesis	30s ribosomal protein	30s ribosomal protein s15	3.08	2.84	2.56	2.38	3.58	2.92	180.6	3.22	2.56	5.92	14.51	10.9	10.14	10.27	31.94	10.45	29.33	10.11	0.655590458427407	-0.609133237520818	0.808039073571429	2.28	2.56	2.58	3.9	3.84	4.04	2.22	3.28	3.52	22.66	37.71	19.48	32.09	32.2	24.4	18.74	7.34	8.7	7.20481927710843	2.84896224285118	0.0104216802352941
Amphritea	translation_ ribosomal structure and biogenesis	30s ribosomal protein	30s ribosomal protein s16	1.54	1.42	1.28	1.19	1.79	1.46	1.54	1.61	1.28	10.11	0.5	0.43	5.2	5.89	1.56	0.93	5.68	4.3	2.63920671243326	1.40010435230233	0.197174192560976	1.14	1.28	1.29	1.95	1.92	2.02	1.11	1.64	1.76	1.75	5.67	0.43	1.22	1.01	6.6	3.91	3.64	6.9	2.20623671155209	1.14158758887192	0.218925040909091
Amphritea	translation_ ribosomal structure and biogenesis	30s ribosomal protein	30s ribosomal protein s17	3.08	2.84	2.56	2.38	3.58	2.92	3.08	3.22	2.56	24.8	3.25	8.85	1.51	3.35	4.87	3.31	5.78	5.74	2.3440122044241	1.22898008137121	0.314803357758621	2.28	2.56	2.58	3.9	3.84	4.04	2.22	3.28	3.52	3.09	2.44	5.74	2.18	0.72	4.24	1.1	0.72	1.99	0.787384833451453	-0.344859171208172	0.543289579746835
Amphritea	translation_ ribosomal structure and biogenesis	30s ribosomal protein	30s ribosomal protein s18	1.54	1.42	1.28	1.19	1.79	1.46	1.54	1.61	1.28	0.59	1.67	2.6	3.54	3.56	5.83	6.06	0.3	1.89	1.9862700228833	0.990061762943881	0.2188899503861	1.14	1.28	1.29	1.95	1.92	2.02	1.11	1.64	1.76	0.42	1.3	5.47	3.49	2.66	6.1	0.55	4.19	0.4	1.74202693125443	0.800766927775397	0.412431766423358
Amphritea	translation_ ribosomal structure and biogenesis	30s ribosomal protein	30s ribosomal protein s19	1.54	1.42	1.28	1.19	1.79	1.46	1.54	1.61	1.28	50.65	117.86	145.62	107.13	80.55	58.83	73.42	69.9	74.67	59.3920671243326	5.89219834098621	0.00103858553423077	1.14	1.28	1.29	1.95	1.92	2.02	1.11	1.64	1.76	131.93	63.43	88.75	71.28	83.72	66.51	34.24	68.99	79.73	48.8008504606662	5.60883438498483	0.00258090788571429
Amphritea	translation_ ribosomal structure and biogenesis	30s ribosomal protein	30s ribosomal protein s2	3.08	2.84	2.56	2.38	3.58	2.92	3.08	3.22	2.56	6.88	31.98	70.39	47.24	36.14	40.29	32.53	56.88	22.63	13.1563691838291	3.71768949253075	0.00681039273333333	2.28	2.56	2.58	67.12	3.84	4.04	2.22	3.28	3.52	11.72	20.15	27.91	24.63	20.67	33.56	40.49	9.88	2.39	2.09317585301837	1.06569352115891	0.447792308681672
Amphritea	translation_ ribosomal structure and biogenesis	30s ribosomal protein	30s ribosomal protein s20	1.54	1.42	1.28	1.19	1.79	1.46	1.54	1.61	1.28	2.43	3.16	1.69	9.57	3.45	12.49	0.39	7.59	3.68	3.3905415713196	1.76151573349538	0.135898338095238	1.14	1.28	1.29	1.95	1.92	2.02	1.11	1.64	1.76	5.38	8.8	0.43	12.23	4.36	10.04	0.55	5.85	0.4	3.40467753366407	1.76751816310837	0.163097457534247
Amphritea	translation_ ribosomal structure and biogenesis	30s ribosomal protein	30s ribosomal protein s21	1.54	1.42	1.28	1.19	1.79	1.46	1.54	1.61	1.28	22.23	10.63	0.43	21.59	10.79	14.47	13.39	30.2	11.17	10.2898550724638	3.36315075761388	0.0163729703918919	1.14	1.28	1.29	1.95	1.92	2.02	1.11	1.64	1.76	2.28	12.77	11.08	3.98	18.94	3.15	14.67	21.68	23.02	7.90715804394047	2.98315926073588	0.0418981101639344
Amphritea	translation_ ribosomal structure and biogenesis	30s ribosomal protein	30s ribosomal protein s3	1.54	1.42	1.28	1.19	1.79	1.46	1.54	1.61	1.28	4.03	11.3	9.07	14.95	17.84	13.48	15.32	13.17	19.13	9.02288329519451	3.17358852560722	0.0016664151684375	1.14	1.28	1.29	1.95	1.92	2.02	1.11	1.64	1.76	5.64	9.65	27.75	4.33	5.62	15.16	1.61	6.88	19.21	6.79305457122608	2.76406044395825	0.0894834181818182
Amphritea	translation_ ribosomal structure and biogenesis	30s ribosomal protein	30s ribosomal protein s4	3.08	2.84	2.56	2.38	3.58	2.92	3.08	3.22	2.56	25.75	33.43	13.28	12.38	13.61	38.89	17.8	22.98	18.28	7.49046529366896	2.9050553389803	0.00512058508085106	2.28	2.56	2.58	3.9	3.84	4.04	2.22	3.28	3.52	12.3	7.92	37.69	1.35	14.11	11.32	10.32	27.41	21.24	5.09071580439405	2.34786852758646	0.0705430757647059
Amphritea	translation_ ribosomal structure and biogenesis	30s ribosomal protein	30s ribosomal protein s5	3.08	2.84	2.56	2.38	3.58	2.92	3.08	3.22	2.56	61.9	55	8.26	42.48	22.42	64.97	69.65	57.06	22.41	15.4138062547674	3.94615125698798	0.00681039273333333	2.28	2.56	2.58	3.9	3.84	4.04	2.22	3.28	3.52	65.23	44.09	27.9	43.71	59.48	30.34	11.01	59.15	64.33	14.3600283486889	3.84398669213137	0.005746464
Amphritea	translation_ ribosomal structure and biogenesis	30s ribosomal protein	30s ribosomal protein s6	1.54	1.42	1.28	1.19	1.79	1.46	1.54	1.61	1.28	12.26	15.61	29.44	35.11	38.14	42.01	18.2	37.1	22.59	19.1045003813883	4.25584062388776	0.002015025415	1.14	1.28	1.29	1.95	1.92	2.02	1.11	1.64	1.76	9.87	15.38	18.44	27.12	27.67	28.86	7.24	31.44	35.33	14.2700212615167	3.83491557923585	0.00746963060869565
Amphritea	translation_ ribosomal structure and biogenesis	30s ribosomal protein	30s ribosomal protein s7	1.54	1.42	1.28	1.19	1.79	1.46	1.54	1.61	1.28	0.59	4.51	0.43	2.8	4.13	6.63	1	1.65	1.84	1.79862700228833	0.846896032758008	0.314803357758621	1.14	1.28	1.29	1.95	1.92	2.02	1.11	1.64	1.76	1.09	2.72	0.43	0.32	4.33	6.08	6.23	0.36	3.21	1.75549255846917	0.811875880649099	0.436054040816327
Amphritea	translation_ ribosomal structure and biogenesis	30s ribosomal protein	30s ribosomal protein s8	3.08	2.84	2.56	2.38	3.58	2.92	3.08	3.22	2.56	4.11	2.37	4.83	9.3	7.06	2.9	4.98	4.23	13.32	2.02517162471396	1.01804417546976	0.137743303980583	2.28	2.56	2.58	3.9	3.84	4.04	2.22	3.28	3.52	6.69	7.03	0.86	1.36	2.82	3.99	1.1	0.72	2.29	0.951807228915663	-0.0712586831698217	0.911654378854626
Amphritea	translation_ ribosomal structure and biogenesis	30s ribosomal protein	30s ribosomal protein s9	3.08	2.84	2.56	2.38	3.58	2.92	3.08	3.22	2.56	18.67	30.41	9.33	6.92	10.45	16.6	5.38	2.64	5.94	4.0556826849733	2.01994478086109	0.0843789202040816	2.28	2.56	2.58	3.9	3.84	4.04	2.22	3.28	3.52	0.84	2.82	0.86	1.65	1.45	9.68	16.38	0.72	0.8	1.24734231041814	0.318857440927395	0.800720883116883
Amphritea	translation_ ribosomal structure and biogenesis	50s ribosomal protein	50s ribosomal protein l1	201.67	38.01	91.39	2.38	3.58	2.92	61.37	3.22	16.71	11.63	17.46	15.74	7.79	9.1	25.24	5.15	5.14	4.66	0.241922848664688	-2.04738106224359	0.3259791875	67.38	68.84	118.08	3.9	3.84	158.22	67.14	101.55	105.37	11.63	7	17.75	6.61	8.81	14.34	24.13	9.48	11.09	0.159638207166724	-2.64712211316934	0.0510922491428571
Amphritea	translation_ ribosomal structure and biogenesis	50s ribosomal protein	50s ribosomal protein l10	1.54	1.42	1.28	1.19	1.79	1.46	1.54	1.61	1.28	17.12	18.95	7.6	15.63	10.4	10.24	7.18	13.18	9.11	8.34553775743707	3.06100501483551	0.0016664151684375	1.14	1.28	1.29	1.95	1.92	2.02	1.11	1.64	1.76	4.25	7.78	3.45	3.65	2.77	8.24	8.48	12.4	15.53	4.7165131112686	2.23772067820199	0.0444710547692308
Amphritea	translation_ ribosomal structure and biogenesis	50s ribosomal protein	50s ribosomal protein l11	1.54	1.42	1.28	1.19	1.79	1.46	1.54	1.61	1.28	59.95	22.3	45.82	33.23	16.81	20.93	47.38	40.94	57.45	26.301296720061	4.71706202465147	0.0025270179868421	1.14	1.28	1.29	1.95	1.92	2.02	1.11	1.64	1.76	9.84	1.18	1.88	0.32	2.35	3.24	4.36	0.36	0.4	1.69596031183558	0.762102408941235	0.560922237623762
Amphritea	translation_ ribosomal structure and biogenesis	ribosome biogenesis	50s ribosomal protein l11 methyltransferase	3.08	2.84	2.56	2.38	3.58	2.92	3.08	3.22	2.56	1.18	1	13.79	6	4.28	10.43	5.36	6.88	9.84	2.24103737604882	1.16416671033453	0.137743303980583	2.28	2.56	2.58	3.9	3.84	4.04	2.22	3.28	3.52	1.91	2.06	0.86	10.89	19.31	10.69	1.1	15.31	15.84	2.76293408929837	1.46620114659609	0.218925040909091
Amphritea	translation_ ribosomal structure and biogenesis	50s ribosomal protein	50s ribosomal protein l13	1.54	1.42	1.28	1.19	1.79	1.46	1.54	1.61	1.28	8.62	4.26	0.43	6.48	11.3	15.97	9	8.37	7.91	5.51792524790237	2.46412591243402	0.0189984508831169	1.14	1.28	1.29	1.95	1.92	2.02	1.11	1.64	1.76	6.86	7.37	0.43	10.24	20.64	26.3	0.55	2.86	31.5	7.56555634301914	2.91944617679795	0.142695411428571
Amphritea	translation_ ribosomal structure and biogenesis	50s ribosomal protein	50s ribosomal protein l15	3.08	2.84	2.56	42.64	3.58	2.92	3.08	3.22	2.56	115.33	99.3	109.23	44.27	51.13	71.67	50	51.69	53.03	9.71194344163658	3.27976001995562	0.0016664151684375	81.51	2.56	2.58	79.14	3.84	4.04	41.44	62.64	3.52	35.98	39.5	100.37	37.11	30.81	33.69	8.39	10.31	58.2	1.25985707683009	0.333260077976164	0.749697211267606
Amphritea	translation_ ribosomal structure and biogenesis	50s ribosomal protein	50s ribosomal protein l16	3.08	2.84	2.56	2.38	3.58	2.92	3.08	131.06	2.56	14.69	14.96	42	19.63	21.49	18.83	21.38	12.7	17.98	1.19213293522004	0.253545120270971	0.892998088544474	2.28	2.56	2.58	3.9	3.84	4.04	2.22	3.28	3.52	6.57	2.92	8	7.63	25.28	23.47	1.1	16.66	20.23	3.96385542168675	1.98690434238832	0.0997634548672566
Amphritea	translation_ ribosomal structure and biogenesis	50s ribosomal protein	50s ribosomal protein l17	1.54	1.42	1.28	1.19	1.79	1.46	1.54	1.61	1.28	16.06	9.17	13.06	19.67	22.4	26.9	18.79	22.47	12.78	12.3035850495805	3.62100684782125	0.000886188257142857	1.14	1.28	1.29	1.95	1.92	2.02	1.11	1.64	1.76	32.88	30.34	23.77	43.71	33.31	13.36	28.21	23.7	28.15	18.2445074415308	4.18939029698799	0.00144729936
Amphritea	translation_ ribosomal structure and biogenesis	50s ribosomal protein	50s ribosomal protein l18	1.54	1.42	1.28	1.19	1.79	1.46	1.54	1.61	1.28	7.55	11.63	29.12	10.62	5.78	13.59	5.73	8.83	14.1	8.15789473684211	3.02819689183065	0.0225122746235294	1.14	1.28	1.29	1.95	1.92	2.02	1.11	1.64	1.76	5.83	6.2	2.38	15.69	6.03	7.82	3.97	8.52	6.08	4.43090007087172	2.1475997904024	0.0338198138181818
Amphritea	translation_ ribosomal structure and biogenesis	50s ribosomal protein	50s ribosomal protein l19	1.54	1.42	1.28	1.19	1.79	1.46	1.54	1.61	1.28	0.59	0.5	0.43	0.37	0.3	0.29	0.39	0.3	1.79	0.378337147215866	-1.40225565983488	NT	1.14	1.28	1.29	1.95	1.92	2.02	1.11	1.64	1.76	0.42	0.42	0.43	0.32	0.36	0.22	0.55	0.36	0.4	0.246633593196315	-2.01955877674854	NT
Amphritea	translation_ ribosomal structure and biogenesis	50s ribosomal protein	50s ribosomal protein l2	3.08	2.84	2.56	2.38	3.58	32.82	37.77	3.22	42.43	15.13	41.47	26.19	39.2	23.45	25.94	24.34	28.9	32.78	1.96969696969697	0.977973693670001	0.177217036043478	2.28	14.39	36.82	3.9	3.84	4.04	2.22	3.28	33.83	28.23	30.51	26.48	12.91	39.73	22.25	18.44	17.95	35.93	2.22208413001912	1.15191343943793	0.114614702362205
Amphritea	translation_ ribosomal structure and biogenesis	50s ribosomal protein	50s ribosomal protein l20	3.08	2.84	2.56	86.32	3.58	2.92	224.98	3.22	2.56	8.38	6.88	0.86	4.09	0.6	7.02	2.82	3.08	11.34	0.135728482804312	-2.88120459086881	0.438303402934537	2.28	27.8	2.58	3.9	3.84	101.49	2.22	3.28	3.52	8.57	10.68	24.16	1.8	5.24	18.39	45.09	4.06	2.96	0.801471075475449	-0.319277639412231	0.852318298642534
Amphritea	translation_ ribosomal structure and biogenesis	50s ribosomal protein	50s ribosomal protein l21	3.08	2.84	2.56	2.38	3.58	2.92	3.08	44.39	20.63	21.3	41.39	63.91	96.58	81.7	63.87	51.02	96.73	59.68	6.74210156798502	2.75319836130678	0.00103858553423077	2.28	17.67	2.58	3.9	3.84	4.04	2.22	40.34	42.22	54.17	34.59	28	61.32	66.03	110.4	34.63	100.83	74.57	4.74044840036947	2.24502353051445	0.0100978745806452
Amphritea	translation_ ribosomal structure and biogenesis	50s ribosomal protein	50s ribosomal protein l23	1.54	1.42	1.28	1.19	1.79	1.46	1.54	1.61	1.28	2.39	1.59	4.49	4.32	2.25	1.84	4.59	2.59	4.13	2.15026697177727	1.10451579234867	0.0290697556595745	1.14	1.28	1.29	1.95	1.92	2.02	1.11	1.64	1.76	0.42	0.63	16.7	0.32	1.43	0.53	0.55	0.36	1.92	1.62012756909993	0.696107415617214	0.757062598949212
Amphritea	translation_ ribosomal structure and biogenesis	50s ribosomal protein	50s ribosomal protein l24	1.54	1.42	1.28	26.25	1.79	1.46	1.54	1.61	1.28	4.12	16.87	0.43	31.36	26.34	35.33	8.12	33.91	29.03	4.86009955462405	2.2809858664013	0.0474404126896552	1.14	16.35	1.29	1.95	1.92	2.02	1.11	1.64	1.76	19.82	11.37	1.78	17.37	14.69	17.46	13.3	9.73	18.29	4.2429746401645	2.0850760558103	0.0120715067368421
Amphritea	translation_ ribosomal structure and biogenesis	50s ribosomal protein	50s ribosomal protein l25_general stress protein ctc	1.54	1.42	1.28	1.19	61.67	60.22	1.54	1.61	29.1	20.46	3.91	6.19	11.39	10.54	15.52	24.66	9.83	5.04	0.673936203547033	-0.569316066065533	0.69866275762987	1.14	1.28	1.29	1.95	1.92	2.02	1.11	1.64	1.76	1.62	6.31	0.43	0.86	10.45	5.67	3.3	2.15	1.92	2.31821403260099	1.21301377148551	0.318090751401869
[truncated: 8,974 more rows]
